# Supplementary material for: Evaluation of silvestrol as a potential therapeutic agent for pediatric COVID-19: an interpreted computational and phytochemistry approach
Source: Front Pharmacol. 2025 Sep 17;16:1673591. doi: 10.3389/fphar.2025.1673591 (PMC12484239; doi:10.3389/fphar.2025.1673591)
Supplement: Supplementary file 1 [file DataSheet1.zip]

Archive with 199 entries (178 files):
- Suplementry Data/
- Suplementry Data/DFT/
- Suplementry Data/DFT/Silvestrol.chk
- Suplementry Data/DFT/Silvestrol.gjf
- Suplementry Data/DFT/SILVESTROL.LOG
- Suplementry Data/DFT/Silvestrol.sdf
- Suplementry Data/Lead Complex/
- Suplementry Data/Lead Complex/Silvestrol_Complex.pdb
- Suplementry Data/Ligands/
- Suplementry Data/Ligands/PDB/
- Suplementry Data/Ligands/PDB/Castanospermine.pdb
- Suplementry Data/Ligands/PDB/Curcumin.pdb
- Suplementry Data/Ligands/PDB/Emetine.pdb
- Suplementry Data/Ligands/PDB/Emodin-8-glucoside.pdb
- Suplementry Data/Ligands/PDB/Ginkgolic acid.pdb
- Suplementry Data/Ligands/PDB/Lycorine.pdb
- Suplementry Data/Ligands/PDB/Moronic Acid.pdb
- Suplementry Data/Ligands/PDB/Patentiflorin A.pdb
- Suplementry Data/Ligands/PDB/Quercetin.pdb
- Suplementry Data/Ligands/PDB/Silvestrol.pdb
- Suplementry Data/Ligands/SDF/
- Suplementry Data/Ligands/SDF/Castanospermine.sdf
- Suplementry Data/Ligands/SDF/Curcumin.sdf
- Suplementry Data/Ligands/SDF/Emetine.sdf
- Suplementry Data/Ligands/SDF/Emodin-8-glucoside.sdf
- Suplementry Data/Ligands/SDF/Ginkgolic acid.sdf
- Suplementry Data/Ligands/SDF/Lycorine.sdf
- Suplementry Data/Ligands/SDF/Moronic Acid.sdf
- Suplementry Data/Ligands/SDF/Patentiflorin A.sdf
- Suplementry Data/Ligands/SDF/Quercetin.sdf
- Suplementry Data/Ligands/SDF/Silvestrol.sdf
- Suplementry Data/Ligands/Smiles.txt
- Suplementry Data/MD Docking/
- Suplementry Data/MD Docking/MOE/
- Suplementry Data/MD Docking/MOE/7dqa_Pure.pdb
- Suplementry Data/MD Docking/MOE/All.sdf
- Suplementry Data/MD Docking/MOE/dock.mdb
- Suplementry Data/MD Docking/Vina/
- Suplementry Data/MD Docking/Vina/Castanospermine/
- Suplementry Data/MD Docking/Vina/Castanospermine/7dqa_Pure.pdbqt
- Suplementry Data/MD Docking/Vina/Castanospermine/Castanospermine.pdbqt
- Suplementry Data/MD Docking/Vina/Castanospermine/log.txt
- Suplementry Data/MD Docking/Vina/Castanospermine/out.pdbqt
- Suplementry Data/MD Docking/Vina/Castanospermine/out_ligand_1.pdbqt
- Suplementry Data/MD Docking/Vina/Castanospermine/out_ligand_2.pdbqt
- Suplementry Data/MD Docking/Vina/Castanospermine/out_ligand_3.pdbqt
- Suplementry Data/MD Docking/Vina/Castanospermine/out_ligand_4.pdbqt
- Suplementry Data/MD Docking/Vina/Castanospermine/out_ligand_5.pdbqt
- Suplementry Data/MD Docking/Vina/Castanospermine/out_ligand_6.pdbqt
- Suplementry Data/MD Docking/Vina/Castanospermine/out_ligand_7.pdbqt
- Suplementry Data/MD Docking/Vina/Castanospermine/out_ligand_8.pdbqt
- Suplementry Data/MD Docking/Vina/Castanospermine/out_ligand_9.pdbqt
- Suplementry Data/MD Docking/Vina/Curcumin/
- Suplementry Data/MD Docking/Vina/Curcumin/7dqa_Pure.pdbqt
- Suplementry Data/MD Docking/Vina/Curcumin/Curcumin.pdbqt
- Suplementry Data/MD Docking/Vina/Curcumin/log.txt
- Suplementry Data/MD Docking/Vina/Curcumin/out.pdbqt
- Suplementry Data/MD Docking/Vina/Curcumin/out_ligand_1.pdbqt
- Suplementry Data/MD Docking/Vina/Curcumin/out_ligand_2.pdbqt
- Suplementry Data/MD Docking/Vina/Curcumin/out_ligand_3.pdbqt
- Suplementry Data/MD Docking/Vina/Curcumin/out_ligand_4.pdbqt
- Suplementry Data/MD Docking/Vina/Curcumin/out_ligand_5.pdbqt
- Suplementry Data/MD Docking/Vina/Curcumin/out_ligand_6.pdbqt
- Suplementry Data/MD Docking/Vina/Curcumin/out_ligand_7.pdbqt
- Suplementry Data/MD Docking/Vina/Curcumin/out_ligand_8.pdbqt
- Suplementry Data/MD Docking/Vina/Curcumin/out_ligand_9.pdbqt
- Suplementry Data/MD Docking/Vina/Emetine/
- Suplementry Data/MD Docking/Vina/Emetine/7dqa_Pure.pdbqt
- Suplementry Data/MD Docking/Vina/Emetine/Emetine.pdbqt
- Suplementry Data/MD Docking/Vina/Emetine/log.txt
- Suplementry Data/MD Docking/Vina/Emetine/out.pdbqt
- Suplementry Data/MD Docking/Vina/Emetine/out_ligand_1.pdbqt
- Suplementry Data/MD Docking/Vina/Emetine/out_ligand_2.pdbqt
- Suplementry Data/MD Docking/Vina/Emetine/out_ligand_3.pdbqt
- Suplementry Data/MD Docking/Vina/Emetine/out_ligand_4.pdbqt
- Suplementry Data/MD Docking/Vina/Emetine/out_ligand_5.pdbqt
- Suplementry Data/MD Docking/Vina/Emetine/out_ligand_6.pdbqt
- Suplementry Data/MD Docking/Vina/Emetine/out_ligand_7.pdbqt
- Suplementry Data/MD Docking/Vina/Emetine/out_ligand_8.pdbqt
- Suplementry Data/MD Docking/Vina/Emetine/out_ligand_9.pdbqt
- Suplementry Data/MD Docking/Vina/Emodin-8-glucoside/
- Suplementry Data/MD Docking/Vina/Emodin-8-glucoside/7dqa_Pure.pdbqt
- Suplementry Data/MD Docking/Vina/Emodin-8-glucoside/Emodin.pdbqt
- Suplementry Data/MD Docking/Vina/Emodin-8-glucoside/log.txt
- Suplementry Data/MD Docking/Vina/Emodin-8-glucoside/out.pdbqt
- Suplementry Data/MD Docking/Vina/Emodin-8-glucoside/out_ligand_1.pdbqt
- Suplementry Data/MD Docking/Vina/Emodin-8-glucoside/out_ligand_2.pdbqt
- Suplementry Data/MD Docking/Vina/Emodin-8-glucoside/out_ligand_3.pdbqt
- Suplementry Data/MD Docking/Vina/Emodin-8-glucoside/out_ligand_4.pdbqt
- Suplementry Data/MD Docking/Vina/Emodin-8-glucoside/out_ligand_5.pdbqt
- Suplementry Data/MD Docking/Vina/Emodin-8-glucoside/out_ligand_6.pdbqt
- Suplementry Data/MD Docking/Vina/Emodin-8-glucoside/out_ligand_7.pdbqt
- Suplementry Data/MD Docking/Vina/Emodin-8-glucoside/out_ligand_8.pdbqt
- Suplementry Data/MD Docking/Vina/Emodin-8-glucoside/out_ligand_9.pdbqt
- Suplementry Data/MD Docking/Vina/Ginkgolic acid/
- Suplementry Data/MD Docking/Vina/Ginkgolic acid/7dqa_Pure.pdbqt
- Suplementry Data/MD Docking/Vina/Ginkgolic acid/Ginkgolic_acid.pdbqt
- Suplementry Data/MD Docking/Vina/Ginkgolic acid/log.txt
- Suplementry Data/MD Docking/Vina/Ginkgolic acid/out.pdbqt
- Suplementry Data/MD Docking/Vina/Ginkgolic acid/out_ligand_1.pdbqt
- Suplementry Data/MD Docking/Vina/Ginkgolic acid/out_ligand_2.pdbqt
- Suplementry Data/MD Docking/Vina/Ginkgolic acid/out_ligand_3.pdbqt
- Suplementry Data/MD Docking/Vina/Ginkgolic acid/out_ligand_4.pdbqt
- Suplementry Data/MD Docking/Vina/Ginkgolic acid/out_ligand_5.pdbqt
- Suplementry Data/MD Docking/Vina/Ginkgolic acid/out_ligand_6.pdbqt
- Suplementry Data/MD Docking/Vina/Ginkgolic acid/out_ligand_7.pdbqt
- Suplementry Data/MD Docking/Vina/Ginkgolic acid/out_ligand_8.pdbqt
- Suplementry Data/MD Docking/Vina/Ginkgolic acid/out_ligand_9.pdbqt
- Suplementry Data/MD Docking/Vina/Lycorine/
- Suplementry Data/MD Docking/Vina/Lycorine/7dqa_Pure.pdbqt
- Suplementry Data/MD Docking/Vina/Lycorine/log.txt
- Suplementry Data/MD Docking/Vina/Lycorine/Lycorine.pdbqt
- Suplementry Data/MD Docking/Vina/Lycorine/out.pdbqt
- Suplementry Data/MD Docking/Vina/Lycorine/out_ligand_1.pdbqt
- Suplementry Data/MD Docking/Vina/Lycorine/out_ligand_2.pdbqt
- Suplementry Data/MD Docking/Vina/Lycorine/out_ligand_3.pdbqt
- Suplementry Data/MD Docking/Vina/Lycorine/out_ligand_4.pdbqt
- Suplementry Data/MD Docking/Vina/Lycorine/out_ligand_5.pdbqt
- Suplementry Data/MD Docking/Vina/Lycorine/out_ligand_6.pdbqt
- Suplementry Data/MD Docking/Vina/Lycorine/out_ligand_7.pdbqt
- Suplementry Data/MD Docking/Vina/Lycorine/out_ligand_8.pdbqt
- Suplementry Data/MD Docking/Vina/Lycorine/out_ligand_9.pdbqt
- Suplementry Data/MD Docking/Vina/Moronic Acid/
- Suplementry Data/MD Docking/Vina/Moronic Acid/7dqa_Pure.pdbqt
- Suplementry Data/MD Docking/Vina/Moronic Acid/log.txt
- Suplementry Data/MD Docking/Vina/Moronic Acid/Moronic_Acid.pdbqt
- Suplementry Data/MD Docking/Vina/Moronic Acid/out.pdbqt
- Suplementry Data/MD Docking/Vina/Moronic Acid/out_ligand_1.pdbqt
- Suplementry Data/MD Docking/Vina/Moronic Acid/out_ligand_2.pdbqt
- Suplementry Data/MD Docking/Vina/Moronic Acid/out_ligand_3.pdbqt
- Suplementry Data/MD Docking/Vina/Moronic Acid/out_ligand_4.pdbqt
- Suplementry Data/MD Docking/Vina/Moronic Acid/out_ligand_5.pdbqt
- Suplementry Data/MD Docking/Vina/Moronic Acid/out_ligand_6.pdbqt
- Suplementry Data/MD Docking/Vina/Moronic Acid/out_ligand_7.pdbqt
- Suplementry Data/MD Docking/Vina/Moronic Acid/out_ligand_8.pdbqt
- Suplementry Data/MD Docking/Vina/Moronic Acid/out_ligand_9.pdbqt
- Suplementry Data/MD Docking/Vina/Patentiflorin A/
- Suplementry Data/MD Docking/Vina/Patentiflorin A/7dqa_Pure.pdbqt
- Suplementry Data/MD Docking/Vina/Patentiflorin A/log.txt
- Suplementry Data/MD Docking/Vina/Patentiflorin A/out.pdbqt
- Suplementry Data/MD Docking/Vina/Patentiflorin A/out_ligand_1.pdbqt
- Suplementry Data/MD Docking/Vina/Patentiflorin A/out_ligand_2.pdbqt
- Suplementry Data/MD Docking/Vina/Patentiflorin A/out_ligand_3.pdbqt
- Suplementry Data/MD Docking/Vina/Patentiflorin A/out_ligand_4.pdbqt
- Suplementry Data/MD Docking/Vina/Patentiflorin A/out_ligand_5.pdbqt
- Suplementry Data/MD Docking/Vina/Patentiflorin A/out_ligand_6.pdbqt
- Suplementry Data/MD Docking/Vina/Patentiflorin A/out_ligand_7.pdbqt
- Suplementry Data/MD Docking/Vina/Patentiflorin A/out_ligand_8.pdbqt
- Suplementry Data/MD Docking/Vina/Patentiflorin A/out_ligand_9.pdbqt
- Suplementry Data/MD Docking/Vina/Patentiflorin A/Patentiflorin_A.pdbqt
- Suplementry Data/MD Docking/Vina/Patentiflorin A/Patentiflorin_A_Complex.pdb
- Suplementry Data/MD Docking/Vina/PDBQT and Dimensions/
- Suplementry Data/MD Docking/Vina/PDBQT and Dimensions/7dqa_Pure.pdbqt
- Suplementry Data/MD Docking/Vina/PDBQT and Dimensions/Castanospermine.pdbqt
- Suplementry Data/MD Docking/Vina/PDBQT and Dimensions/Curcumin.pdbqt
- Suplementry Data/MD Docking/Vina/PDBQT and Dimensions/Dimensions
- Suplementry Data/MD Docking/Vina/PDBQT and Dimensions/Emetine.pdbqt
- Suplementry Data/MD Docking/Vina/PDBQT and Dimensions/Emodin.pdbqt
- Suplementry Data/MD Docking/Vina/PDBQT and Dimensions/Ginkgolic_acid.pdbqt
- Suplementry Data/MD Docking/Vina/PDBQT and Dimensions/Lycorine.pdbqt
- Suplementry Data/MD Docking/Vina/PDBQT and Dimensions/Moronic_Acid.pdbqt
- Suplementry Data/MD Docking/Vina/PDBQT and Dimensions/Patentiflorin_A.pdbqt
- Suplementry Data/MD Docking/Vina/PDBQT and Dimensions/Quercetin.pdbqt
- Suplementry Data/MD Docking/Vina/PDBQT and Dimensions/Silvestrol.pdbqt
- Suplementry Data/MD Docking/Vina/Quercetin/
- Suplementry Data/MD Docking/Vina/Quercetin/7dqa_Pure.pdbqt
- Suplementry Data/MD Docking/Vina/Quercetin/log.txt
- Suplementry Data/MD Docking/Vina/Quercetin/out.pdbqt
- Suplementry Data/MD Docking/Vina/Quercetin/out_ligand_1.pdbqt
- Suplementry Data/MD Docking/Vina/Quercetin/out_ligand_2.pdbqt
- Suplementry Data/MD Docking/Vina/Quercetin/out_ligand_3.pdbqt
- Suplementry Data/MD Docking/Vina/Quercetin/out_ligand_4.pdbqt
- Suplementry Data/MD Docking/Vina/Quercetin/out_ligand_5.pdbqt
- Suplementry Data/MD Docking/Vina/Quercetin/out_ligand_6.pdbqt
- Suplementry Data/MD Docking/Vina/Quercetin/out_ligand_7.pdbqt
- Suplementry Data/MD Docking/Vina/Quercetin/out_ligand_8.pdbqt
- Suplementry Data/MD Docking/Vina/Quercetin/out_ligand_9.pdbqt
- Suplementry Data/MD Docking/Vina/Quercetin/Quercetin.pdbqt
- Suplementry Data/MD Docking/Vina/Silvestrol/
- Suplementry Data/MD Docking/Vina/Silvestrol/7dqa_Pure.pdbqt
- Suplementry Data/MD Docking/Vina/Silvestrol/log.txt
- Suplementry Data/MD Docking/Vina/Silvestrol/out.pdbqt
- Suplementry Data/MD Docking/Vina/Silvestrol/out_ligand_1.pdbqt
- Suplementry Data/MD Docking/Vina/Silvestrol/out_ligand_2.pdbqt
- Suplementry Data/MD Docking/Vina/Silvestrol/out_ligand_3.pdbqt
- Suplementry Data/MD Docking/Vina/Silvestrol/out_ligand_4.pdbqt
- Suplementry Data/MD Docking/Vina/Silvestrol/out_ligand_5.pdbqt
- Suplementry Data/MD Docking/Vina/Silvestrol/out_ligand_6.pdbqt
- Suplementry Data/MD Docking/Vina/Silvestrol/out_ligand_7.pdbqt
- Suplementry Data/MD Docking/Vina/Silvestrol/out_ligand_8.pdbqt
- Suplementry Data/MD Docking/Vina/Silvestrol/out_ligand_9.pdbqt
- Suplementry Data/MD Docking/Vina/Silvestrol/Silvestrol.pdbqt
- Suplementry Data/MD Docking/Vina/Silvestrol/Silvestrol_Complex.pdb
- Suplementry Data/prankweb-7dqa_Pure.zip
- Suplementry Data/Receptor/
- Suplementry Data/Receptor/7dqa Pure.pdb
- Suplementry Data/Receptor/7dqa.pdb
- Suplementry Data/Receptor/7dqa_Pure.pdb
- Suplementry Data/Receptor/Figure.png
