# Supplementary material for: Evaluation of silvestrol as a potential therapeutic agent for pediatric COVID-19: an interpreted computational and phytochemistry approach
Source: Front Pharmacol. 2025 Sep 17;16:1673591. doi: 10.3389/fphar.2025.1673591 (PMC12484239; doi:10.3389/fphar.2025.1673591)
Supplement: Supplementary file 1 [file DataSheet1.zip › Suplementry Data/DFT/Silvestrol.gjf]

%chk=C:\Users\Numan\Desktop\DFT\Silvestrol.chk
# b3lyp/6-31g geom=connectivity

11787114

0 1
 O                  0.66520000    0.16420000   -1.04680000
 O                  1.41860000    0.73770000    2.39080000
 O                  1.67000000    3.35360000   -0.08250000
 O                  4.75970000    3.76070000    0.68050000
 O                 -0.89540000    2.71890000    2.59270000
 O                  4.81160000    2.83410000   -1.43500000
 O                 -3.91040000    1.64540000   -0.94070000
 O                  2.48460000   -5.10570000    1.95430000
 O                 -4.77400000   -0.26470000    0.16370000
 O                 -6.35730000    0.42260000   -2.04920000
 O                 -7.38440000    1.09870000   -0.02400000
 O                 -5.65860000   -2.91750000    0.34200000
 O                 -3.11490000   -4.05690000    0.58380000
 C                  1.72190000    0.17100000   -0.02780000
 C                  1.29800000    1.23170000    1.06600000
 C                  2.98180000    0.81200000   -0.72880000
 C                  2.22490000    2.44820000    0.87060000
 C                  3.51050000    1.81570000    0.31740000
 C                 -0.13120000    1.43080000    0.71630000
 C                  1.92770000   -1.25490000    0.50910000
 C                 -0.40650000    0.81130000   -0.49070000
 C                  3.96620000   -0.16360000   -1.35100000
 C                  4.43030000    2.84280000   -0.27240000
 C                 -1.11610000    2.13680000    1.38760000
 C                  1.13860000   -2.30040000    0.02970000
 C                  2.90390000   -1.50350000    1.47400000
 C                 -1.65760000    0.87080000   -1.07550000
 C                  5.07340000   -0.59760000   -0.62190000
 C                  3.76300000   -0.62510000   -2.65160000
 C                 -2.39080000    2.20290000    0.82010000
 C                 -2.65960000    1.57380000   -0.40540000
 C                  1.32570000   -3.59480000    0.51540000
 C                  3.09110000   -2.79750000    1.95950000
 C                  5.97730000   -1.49310000   -1.19360000
 C                  4.66690000   -1.52070000   -3.22310000
 C                  2.30220000   -3.84320000    1.48010000
 C                  5.77400000   -1.95460000   -2.49410000
 C                  5.63880000    4.80490000    0.25070000
 C                 -1.98760000    3.42070000    3.18860000
 C                 -4.97910000    1.11290000   -0.16320000
 C                 -6.29520000    1.29930000   -0.92030000
 C                 -4.82160000   -1.10810000   -0.99150000
 C                  1.64360000   -6.12760000    1.42080000
 C                 -6.17110000   -0.94340000   -1.67710000
 C                 -4.59980000   -2.54250000   -0.53790000
 C                 -3.28120000   -2.69330000    0.21000000
 C                 -8.57750000    1.68750000   -0.51940000
 H                  2.61670000    1.41620000   -1.57610000
 H                  2.41530000    2.99680000    1.79990000
 H                  4.04830000    1.31330000    1.12690000
 H                  2.31860000    0.91180000    2.71270000
 H                  0.96150000    3.84880000    0.36260000
 H                  0.37060000   -2.15110000   -0.72280000
 H                  3.52950000   -0.71660000    1.87840000
 H                 -1.85280000    0.38490000   -2.02530000
 H                  5.28130000   -0.25160000    0.38410000
 H                  2.90300000   -0.29710000   -3.22930000
 H                 -3.20850000    2.74890000    1.27700000
 H                  0.67850000   -4.35990000    0.10030000
 H                  3.85190000   -2.98480000    2.71230000
 H                  6.84160000   -1.82850000   -0.62780000
 H                  4.50820000   -1.88060000   -4.23540000
 H                  6.47810000   -2.65140000   -2.93930000
 H                  6.59300000    4.38410000   -0.08060000
 H                  5.17280000    5.38560000   -0.55100000
 H                  5.82310000    5.46600000    1.10150000
 H                 -1.62470000    3.83360000    4.13560000
 H                 -2.30580000    4.26970000    2.57380000
 H                 -2.81510000    2.74590000    3.43340000
 H                 -5.05650000    1.65660000    0.78530000
 H                 -6.32510000    2.32470000   -1.31030000
 H                 -4.02070000   -0.81650000   -1.68000000
 H                  0.59000000   -5.94690000    1.65960000
 H                  1.80830000   -6.26410000    0.34660000
 H                  1.92570000   -7.06610000    1.90920000
 H                 -6.21740000   -1.54720000   -2.58910000
 H                 -7.00660000   -1.24290000   -1.03460000
 H                 -4.63180000   -3.22780000   -1.39280000
 H                 -2.43530000   -2.39950000   -0.41920000
 H                 -3.26960000   -2.10400000    1.13250000
 H                 -8.46630000    2.77310000   -0.60120000
 H                 -8.84880000    1.26070000   -1.48970000
 H                 -9.38320000    1.47620000    0.18890000
 H                 -5.49040000   -3.83170000    0.62770000
 H                 -2.26080000   -4.12370000    1.04400000

 1 14 1.0 21 1.0
 2 15 1.0 51 1.0
 3 17 1.0 52 1.0
 4 23 1.0 38 1.0
 5 24 1.0 39 1.0
 6 23 2.0
 7 31 1.0 40 1.0
 8 36 1.0 43 1.0
 9 40 1.0 42 1.0
 10 41 1.0 44 1.0
 11 41 1.0 47 1.0
 12 45 1.0 84 1.0
 13 46 1.0 85 1.0
 14 15 1.0 16 1.0 20 1.0
 15 17 1.0 19 1.0
 16 18 1.0 22 1.0 48 1.0
 17 18 1.0 49 1.0
 18 23 1.0 50 1.0
 19 21 2.0 24 1.0
 20 25 2.0 26 1.0
 21 27 1.0
 22 28 2.0 29 1.0
 23
 24 30 2.0
 25 32 1.0 53 1.0
 26 33 2.0 54 1.0
 27 31 2.0 55 1.0
 28 34 1.0 56 1.0
 29 35 2.0 57 1.0
 30 31 1.0 58 1.0
 31
 32 36 2.0 59 1.0
 33 36 1.0 60 1.0
 34 37 2.0 61 1.0
 35 37 1.0 62 1.0
 36
 37 63 1.0
 38 64 1.0 65 1.0 66 1.0
 39 67 1.0 68 1.0 69 1.0
 40 41 1.0 70 1.0
 41 71 1.0
 42 44 1.0 45 1.0 72 1.0
 43 73 1.0 74 1.0 75 1.0
 44 76 1.0 77 1.0
 45 46 1.0 78 1.0
 46 79 1.0 80 1.0
 47 81 1.0 82 1.0 83 1.0
 48
 49
 50
 51
 52
 53
 54
 55
 56
 57
 58
 59
 60
 61
 62
 63
 64
 65
 66
 67
 68
 69
 70
 71
 72
 73
 74
 75
 76
 77
 78
 79
 80
 81
 82
 83
 84
 85
