# Supplementary material for: Evaluation of silvestrol as a potential therapeutic agent for pediatric COVID-19: an interpreted computational and phytochemistry approach
Source: Front Pharmacol. 2025 Sep 17;16:1673591. doi: 10.3389/fphar.2025.1673591 (PMC12484239; doi:10.3389/fphar.2025.1673591)
Supplement: Supplementary file 1 [file DataSheet1.zip › Suplementry Data/DFT/SILVESTROL.LOG]

 Entering Link 1 = C:\G09W\l1.exe PID=     12388.
  
 Copyright (c) 1988,1990,1992,1993,1995,1998,2003,2009,2013,
            Gaussian, Inc.  All Rights Reserved.
  
 This is part of the Gaussian(R) 09 program.  It is based on
 the Gaussian(R) 03 system (copyright 2003, Gaussian, Inc.),
 the Gaussian(R) 98 system (copyright 1998, Gaussian, Inc.),
 the Gaussian(R) 94 system (copyright 1995, Gaussian, Inc.),
 the Gaussian 92(TM) system (copyright 1992, Gaussian, Inc.),
 the Gaussian 90(TM) system (copyright 1990, Gaussian, Inc.),
 the Gaussian 88(TM) system (copyright 1988, Gaussian, Inc.),
 the Gaussian 86(TM) system (copyright 1986, Carnegie Mellon
 University), and the Gaussian 82(TM) system (copyright 1983,
 Carnegie Mellon University). Gaussian is a federally registered
 trademark of Gaussian, Inc.
  
 This software contains proprietary and confidential information,
 including trade secrets, belonging to Gaussian, Inc.
  
 This software is provided under written license and may be
 used, copied, transmitted, or stored only in accord with that
 written license.
  
 The following legend is applicable only to US Government
 contracts under FAR:
  
                    RESTRICTED RIGHTS LEGEND
  
 Use, reproduction and disclosure by the US Government is
 subject to restrictions as set forth in subparagraphs (a)
 and (c) of the Commercial Computer Software - Restricted
 Rights clause in FAR 52.227-19.
  
 Gaussian, Inc.
 340 Quinnipiac St., Bldg. 40, Wallingford CT 06492
  
  
 ---------------------------------------------------------------
 Warning -- This program may not be used in any manner that
 competes with the business of Gaussian, Inc. or will provide
 assistance to any competitor of Gaussian, Inc.  The licensee
 of this program is prohibited from giving any competitor of
 Gaussian, Inc. access to this program.  By using this program,
 the user acknowledges that Gaussian, Inc. is engaged in the
 business of creating and licensing software in the field of
 computational chemistry and represents and warrants to the
 licensee that it is not a competitor of Gaussian, Inc. and that
 it will not use this program in any manner prohibited above.
 ---------------------------------------------------------------
  

 Cite this work as:
 Gaussian 09, Revision D.01,
 M. J. Frisch, G. W. Trucks, H. B. Schlegel, G. E. Scuseria, 
 M. A. Robb, J. R. Cheeseman, G. Scalmani, V. Barone, B. Mennucci, 
 G. A. Petersson, H. Nakatsuji, M. Caricato, X. Li, H. P. Hratchian, 
 A. F. Izmaylov, J. Bloino, G. Zheng, J. L. Sonnenberg, M. Hada, 
 M. Ehara, K. Toyota, R. Fukuda, J. Hasegawa, M. Ishida, T. Nakajima, 
 Y. Honda, O. Kitao, H. Nakai, T. Vreven, J. A. Montgomery, Jr., 
 J. E. Peralta, F. Ogliaro, M. Bearpark, J. J. Heyd, E. Brothers, 
 K. N. Kudin, V. N. Staroverov, T. Keith, R. Kobayashi, J. Normand, 
 K. Raghavachari, A. Rendell, J. C. Burant, S. S. Iyengar, J. Tomasi, 
 M. Cossi, N. Rega, J. M. Millam, M. Klene, J. E. Knox, J. B. Cross, 
 V. Bakken, C. Adamo, J. Jaramillo, R. Gomperts, R. E. Stratmann, 
 O. Yazyev, A. J. Austin, R. Cammi, C. Pomelli, J. W. Ochterski, 
 R. L. Martin, K. Morokuma, V. G. Zakrzewski, G. A. Voth, 
 P. Salvador, J. J. Dannenberg, S. Dapprich, A. D. Daniels, 
 O. Farkas, J. B. Foresman, J. V. Ortiz, J. Cioslowski, 
 and D. J. Fox, Gaussian, Inc., Wallingford CT, 2013.
 
 ******************************************
 Gaussian 09:  IA32W-G09RevD.01 24-Apr-2013
                12-Jul-2025 
 ******************************************
 %chk=C:\Users\Numan\Desktop\DFT\Silvestrol.chk
 -------------------------------
 # b3lyp/6-31g geom=connectivity
 -------------------------------
 1/38=1,57=2/1;
 2/12=2,17=6,18=5,40=1/2;
 3/5=1,6=6,11=2,16=1,25=1,30=1,74=-5/1,2,3;
 4//1;
 5/5=2,38=5/2;
 6/7=2,8=2,9=2,10=2,28=1/1;
 99/5=1,9=1/99;
 --------
 11787114
 --------
 Symbolic Z-matrix:
 Charge =  0 Multiplicity = 1
 O                     0.6652    0.1642   -1.0468 
 O                     1.4186    0.7377    2.3908 
 O                     1.67      3.3536   -0.0825 
 O                     4.7597    3.7607    0.6805 
 O                    -0.8954    2.7189    2.5927 
 O                     4.8116    2.8341   -1.435 
 O                    -3.9104    1.6454   -0.9407 
 O                     2.4846   -5.1057    1.9543 
 O                    -4.774    -0.2647    0.1637 
 O                    -6.3573    0.4226   -2.0492 
 O                    -7.3844    1.0987   -0.024 
 O                    -5.6586   -2.9175    0.342 
 O                    -3.1149   -4.0569    0.5838 
 C                     1.7219    0.171    -0.0278 
 C                     1.298     1.2317    1.066 
 C                     2.9818    0.812    -0.7288 
 C                     2.2249    2.4482    0.8706 
 C                     3.5105    1.8157    0.3174 
 C                    -0.1312    1.4308    0.7163 
 C                     1.9277   -1.2549    0.5091 
 C                    -0.4065    0.8113   -0.4907 
 C                     3.9662   -0.1636   -1.351 
 C                     4.4303    2.8428   -0.2724 
 C                    -1.1161    2.1368    1.3876 
 C                     1.1386   -2.3004    0.0297 
 C                     2.9039   -1.5035    1.474 
 C                    -1.6576    0.8708   -1.0755 
 C                     5.0734   -0.5976   -0.6219 
 C                     3.763    -0.6251   -2.6516 
 C                    -2.3908    2.2029    0.8201 
 C                    -2.6596    1.5738   -0.4054 
 C                     1.3257   -3.5948    0.5154 
 C                     3.0911   -2.7975    1.9595 
 C                     5.9773   -1.4931   -1.1936 
 C                     4.6669   -1.5207   -3.2231 
 C                     2.3022   -3.8432    1.4801 
 C                     5.774    -1.9546   -2.4941 
 C                     5.6388    4.8049    0.2507 
 C                    -1.9876    3.4207    3.1886 
 C                    -4.9791    1.1129   -0.1632 
 C                    -6.2952    1.2993   -0.9203 
 C                    -4.8216   -1.1081   -0.9915 
 C                     1.6436   -6.1276    1.4208 
 C                    -6.1711   -0.9434   -1.6771 
 C                    -4.5998   -2.5425   -0.5379 
 C                    -3.2812   -2.6933    0.21 
 C                    -8.5775    1.6875   -0.5194 
 H                     2.6167    1.4162   -1.5761 
 H                     2.4153    2.9968    1.7999 
 H                     4.0483    1.3133    1.1269 
 H                     2.3186    0.9118    2.7127 
 H                     0.9615    3.8488    0.3626 
 H                     0.3706   -2.1511   -0.7228 
 H                     3.5295   -0.7166    1.8784 
 H                    -1.8528    0.3849   -2.0253 
 H                     5.2813   -0.2516    0.3841 
 H                     2.903    -0.2971   -3.2293 
 H                    -3.2085    2.7489    1.277 
 H                     0.6785   -4.3599    0.1003 
 H                     3.8519   -2.9848    2.7123 
 H                     6.8416   -1.8285   -0.6278 
 H                     4.5082   -1.8806   -4.2354 
 H                     6.4781   -2.6514   -2.9393 
 H                     6.593     4.3841   -0.0806 
 H                     5.1728    5.3856   -0.551 
 H                     5.8231    5.466     1.1015 
 H                    -1.6247    3.8336    4.1356 
 H                    -2.3058    4.2697    2.5738 
 H                    -2.8151    2.7459    3.4334 
 H                    -5.0565    1.6566    0.7853 
 H                    -6.3251    2.3247   -1.3103 
 H                    -4.0207   -0.8165   -1.68 
 H                     0.59     -5.9469    1.6596 
 H                     1.8083   -6.2641    0.3466 
 H                     1.9257   -7.0661    1.9092 
 H                    -6.2174   -1.5472   -2.5891 
 H                    -7.0066   -1.2429   -1.0346 
 H                    -4.6318   -3.2278   -1.3928 
 H                    -2.4353   -2.3995   -0.4192 
 H                    -3.2696   -2.104     1.1325 
 H                    -8.4663    2.7731   -0.6012 
 H                    -8.8488    1.2607   -1.4897 
 H                    -9.3832    1.4762    0.1889 
 H                    -5.4904   -3.8317    0.6277 
 H                    -2.2608   -4.1237    1.044 
 
 Stoichiometry    C34H38O13
 Framework group  C1[X(C34H38O13)]
 Deg. of freedom   249
 Full point group                 C1      NOp   1
 Largest Abelian subgroup         C1      NOp   1
 Largest concise Abelian subgroup C1      NOp   1
                         Standard orientation:                         
 ---------------------------------------------------------------------
 Center     Atomic      Atomic             Coordinates (Angstroms)
 Number     Number       Type             X           Y           Z
 ---------------------------------------------------------------------
      1          8           0        0.801046   -0.131747    1.086635
      2          8           0        1.594850   -0.718689   -2.339585
      3          8           0        1.879274   -3.307787    0.158218
      4          8           0        4.982977   -3.657485   -0.575872
      5          8           0       -0.676139   -2.748865   -2.543316
      6          8           0        4.998085   -2.712115    1.531892
      7          8           0       -3.742072   -1.707912    0.955829
      8          8           0        2.536745    5.148957   -1.944897
      9          8           0       -4.635495    0.174529   -0.172089
     10          8           0       -6.222804   -0.526523    2.033614
     11          8           0       -7.218781   -1.240817    0.005981
     12          8           0       -5.572946    2.806900   -0.380566
     13          8           0       -3.051283    3.996466   -0.611342
     14          6           0        1.866160   -0.125372    0.076431
     15          6           0        1.473343   -1.203827   -1.011597
     16          6           0        3.133062   -0.734269    0.793254
     17          6           0        2.423399   -2.399238   -0.798092
     18          6           0        3.691039   -1.735674   -0.239858
     19          6           0        0.045662   -1.429411   -0.671919
     20          6           0        2.047079    1.299870   -0.471072
     21          6           0       -0.252423   -0.805517    0.527381
     22          6           0        4.091941    0.266679    1.415047
     23          6           0        4.626797   -2.738536    0.366323
     24          6           0       -0.918851   -2.161252   -1.345144
     25          6           0        1.232654    2.332887   -0.007216
     26          6           0        3.026008    1.560378   -1.430048
     27          6           0       -1.506889   -0.885867    1.102395
     28          6           0        5.196049    0.717243    0.691326
     29          6           0        3.868405    0.734893    2.709898
     30          6           0       -2.196631   -2.248834   -0.787565
     31          6           0       -2.488569   -1.615052    0.430204
     32          6           0        1.397154    3.626710   -0.502539
     33          6           0        3.190613    2.853805   -1.925166
     34          6           0        6.076519    1.636020    1.262654
     35          6           0        4.748874    1.653769    3.281026
     36          6           0        2.376384    3.887026   -1.461310
     37          6           0        5.852883    2.104232    2.557405
     38          6           0        5.879737   -4.679639   -0.129866
     39          6           0       -1.748644   -3.478083   -3.142062
     40          6           0       -4.814948   -1.204191    0.165017
     41          6           0       -6.133232   -1.411291    0.912883
     42          6           0       -4.710106    1.026527    0.975347
     43          6           0        1.670465    6.157767   -1.427166
     44          6           0       -6.061629    0.839826    1.651256
     45          6           0       -4.514064    2.461303    0.511196
     46          6           0       -3.192626    2.632941   -0.227142
     47          6           0       -8.403626   -1.849896    0.496653
     48          1           0        2.773382   -1.338672    1.642724
     49          1           0        2.632819   -2.951648   -1.721022
     50          1           0        4.225153   -1.229160   -1.049234
     51          1           0        2.500905   -0.876899   -2.652577
     52          1           0        1.184863   -3.821259   -0.288378
     53          1           0        0.461611    2.174151    0.740224
     54          1           0        3.671026    0.783158   -1.822486
     55          1           0       -1.719990   -0.396067    2.046326
     56          1           0        5.419441    0.367094   -0.309907
     57          1           0        3.010524    0.394121    3.283341
     58          1           0       -2.999072   -2.815447   -1.246417
     59          1           0        0.730900    4.381780   -0.099390
     60          1           0        3.953679    3.050380   -2.673294
     61          1           0        6.938446    1.984380    0.701082
     62          1           0        4.574332    2.018883    4.288842
     63          1           0        6.538749    2.819163    3.002322
     64          1           0        6.822271   -4.236442    0.205596
     65          1           0        5.419080   -5.263017    0.672976
     66          1           0        6.084715   -5.343981   -0.973379
     67          1           0       -1.369408   -3.891416   -4.082449
     68          1           0       -2.054453   -4.328228   -2.522574
     69          1           0       -2.587768   -2.822604   -3.399464
     70          1           0       -4.873201   -1.757392   -0.779350
     71          1           0       -6.145301   -2.433747    1.311476
     72          1           0       -3.909174    0.757364    1.672886
     73          1           0        0.622842    5.953343   -1.673026
     74          1           0        1.823319    6.306736   -0.352872
     75          1           0        1.937283    7.097716   -1.921332
     76          1           0       -6.127976    1.450250    2.557591
     77          1           0       -6.897701    1.116563    0.999361
     78          1           0       -4.567312    3.153018    1.359848
     79          1           0       -2.346163    2.362005    0.411490
     80          1           0       -3.161181    2.036209   -1.144387
     81          1           0       -8.270810   -2.932237    0.588745
     82          1           0       -8.691765   -1.420578    1.460969
     83          1           0       -9.207540   -1.661280   -0.220030
     84          1           0       -5.421197    3.721923   -0.672771
     85          1           0       -2.194912    4.076977   -1.065083
 ---------------------------------------------------------------------
 Rotational constants (GHZ):      0.0934268      0.0421591      0.0340164
 Standard basis: 6-31G (6D, 7F)
 There are   499 symmetry adapted cartesian basis functions of A   symmetry.
 There are   499 symmetry adapted basis functions of A   symmetry.
   499 basis functions,  1186 primitive gaussians,   499 cartesian basis functions
   173 alpha electrons      173 beta electrons
       nuclear repulsion energy      6379.5448365054 Hartrees.
 NAtoms=   85 NActive=   85 NUniq=   85 SFac= 1.00D+00 NAtFMM=   60 NAOKFM=T Big=T
 Integral buffers will be    262144 words long.
 Raffenetti 2 integral format.
 Two-electron integral symmetry is turned on.
 One-electron integrals computed using PRISM.
 NBasis=   499 RedAO= T EigKep=  4.12D-04  NBF=   499
 NBsUse=   499 1.00D-06 EigRej= -1.00D+00 NBFU=   499
 ExpMin= 1.61D-01 ExpMax= 5.48D+03 ExpMxC= 8.25D+02 IAcc=1 IRadAn=         1 AccDes= 0.00D+00
 Harris functional with IExCor=  402 and IRadAn=       1 diagonalized for initial guess.
 HarFok:  IExCor=  402 AccDes= 0.00D+00 IRadAn=         1 IDoV= 1 UseB2=F ITyADJ=14
 ICtDFT=  3500011 ScaDFX=  1.000000  1.000000  1.000000  1.000000
 FoFCou: FMM=F IPFlag=           0 FMFlag=      100000 FMFlg1=        2001
         NFxFlg=           0 DoJE=T BraDBF=F KetDBF=T FulRan=T
         wScrn=  0.000000 ICntrl=     500 IOpCl=  0 I1Cent=   200000004 NGrid=           0
         NMat0=    1 NMatS0=      1 NMatT0=    0 NMatD0=    1 NMtDS0=    0 NMtDT0=    0
 Petite list used in FoFCou.
 Requested convergence on RMS density matrix=1.00D-08 within 128 cycles.
 Requested convergence on MAX density matrix=1.00D-06.
 Requested convergence on             energy=1.00D-06.
 No special actions if energy rises.
 Integral accuracy reduced to 1.0D-05 until final iterations.
 Initial convergence to 1.0D-05 achieved.  Increase integral accuracy.
 SCF Done:  E(RB3LYP) =  -2295.57869968     A.U. after   16 cycles
            NFock= 16  Conv=0.59D-08     -V/T= 2.0048

 **********************************************************************

            Population analysis using the SCF density.

 **********************************************************************

 Orbital symmetries:
       Occupied  (A) (A) (A) (A) (A) (A) (A) (A) (A) (A) (A) (A)
                 (A) (A) (A) (A) (A) (A) (A) (A) (A) (A) (A) (A)
                 (A) (A) (A) (A) (A) (A) (A) (A) (A) (A) (A) (A)
                 (A) (A) (A) (A) (A) (A) (A) (A) (A) (A) (A) (A)
                 (A) (A) (A) (A) (A) (A) (A) (A) (A) (A) (A) (A)
                 (A) (A) (A) (A) (A) (A) (A) (A) (A) (A) (A) (A)
                 (A) (A) (A) (A) (A) (A) (A) (A) (A) (A) (A) (A)
                 (A) (A) (A) (A) (A) (A) (A) (A) (A) (A) (A) (A)
                 (A) (A) (A) (A) (A) (A) (A) (A) (A) (A) (A) (A)
                 (A) (A) (A) (A) (A) (A) (A) (A) (A) (A) (A) (A)
                 (A) (A) (A) (A) (A) (A) (A) (A) (A) (A) (A) (A)
                 (A) (A) (A) (A) (A) (A) (A) (A) (A) (A) (A) (A)
                 (A) (A) (A) (A) (A) (A) (A) (A) (A) (A) (A) (A)
                 (A) (A) (A) (A) (A) (A) (A) (A) (A) (A) (A) (A)
                 (A) (A) (A) (A) (A)
       Virtual   (A) (A) (A) (A) (A) (A) (A) (A) (A) (A) (A) (A)
                 (A) (A) (A) (A) (A) (A) (A) (A) (A) (A) (A) (A)
                 (A) (A) (A) (A) (A) (A) (A) (A) (A) (A) (A) (A)
                 (A) (A) (A) (A) (A) (A) (A) (A) (A) (A) (A) (A)
                 (A) (A) (A) (A) (A) (A) (A) (A) (A) (A) (A) (A)
                 (A) (A) (A) (A) (A) (A) (A) (A) (A) (A) (A) (A)
                 (A) (A) (A) (A) (A) (A) (A) (A) (A) (A) (A) (A)
                 (A) (A) (A) (A) (A) (A) (A) (A) (A) (A) (A) (A)
                 (A) (A) (A) (A) (A) (A) (A) (A) (A) (A) (A) (A)
                 (A) (A) (A) (A) (A) (A) (A) (A) (A) (A) (A) (A)
                 (A) (A) (A) (A) (A) (A) (A) (A) (A) (A) (A) (A)
                 (A) (A) (A) (A) (A) (A) (A) (A) (A) (A) (A) (A)
                 (A) (A) (A) (A) (A) (A) (A) (A) (A) (A) (A) (A)
                 (A) (A) (A) (A) (A) (A) (A) (A) (A) (A) (A) (A)
                 (A) (A) (A) (A) (A) (A) (A) (A) (A) (A) (A) (A)
                 (A) (A) (A) (A) (A) (A) (A) (A) (A) (A) (A) (A)
                 (A) (A) (A) (A) (A) (A) (A) (A) (A) (A) (A) (A)
                 (A) (A) (A) (A) (A) (A) (A) (A) (A) (A) (A) (A)
                 (A) (A) (A) (A) (A) (A) (A) (A) (A) (A) (A) (A)
                 (A) (A) (A) (A) (A) (A) (A) (A) (A) (A) (A) (A)
                 (A) (A) (A) (A) (A) (A) (A) (A) (A) (A) (A) (A)
                 (A) (A) (A) (A) (A) (A) (A) (A) (A) (A) (A) (A)
                 (A) (A) (A) (A) (A) (A) (A) (A) (A) (A) (A) (A)
                 (A) (A) (A) (A) (A) (A) (A) (A) (A) (A) (A) (A)
                 (A) (A) (A) (A) (A) (A) (A) (A) (A) (A) (A) (A)
                 (A) (A) (A) (A) (A) (A) (A) (A) (A) (A) (A) (A)
                 (A) (A) (A) (A) (A) (A) (A) (A) (A) (A) (A) (A)
                 (A) (A)
 The electronic state is 1-A.
 Alpha  occ. eigenvalues --  -19.19944 -19.18666 -19.17923 -19.17720 -19.17393
 Alpha  occ. eigenvalues --  -19.16031 -19.15883 -19.15487 -19.15316 -19.15257
 Alpha  occ. eigenvalues --  -19.14753 -19.14365 -19.12789 -10.32693 -10.30098
 Alpha  occ. eigenvalues --  -10.29233 -10.26278 -10.25758 -10.25754 -10.25607
 Alpha  occ. eigenvalues --  -10.25442 -10.25180 -10.24776 -10.24707 -10.24213
 Alpha  occ. eigenvalues --  -10.24037 -10.23983 -10.23853 -10.22744 -10.22396
 Alpha  occ. eigenvalues --  -10.22391 -10.21488 -10.19472 -10.19252 -10.19139
 Alpha  occ. eigenvalues --  -10.18868 -10.18621 -10.18569 -10.18484 -10.18453
 Alpha  occ. eigenvalues --  -10.18421 -10.18256 -10.17761 -10.17690 -10.17669
 Alpha  occ. eigenvalues --  -10.17554 -10.17404  -1.12220  -1.11278  -1.09141
 Alpha  occ. eigenvalues --   -1.08750  -1.07892  -1.07663  -1.05421  -1.04636
 Alpha  occ. eigenvalues --   -1.04044  -1.03887  -1.03679  -1.01929  -1.01283
 Alpha  occ. eigenvalues --   -0.87328  -0.86614  -0.85647  -0.84181  -0.81224
 Alpha  occ. eigenvalues --   -0.79144  -0.78010  -0.76286  -0.76021  -0.75559
 Alpha  occ. eigenvalues --   -0.75334  -0.74449  -0.74018  -0.72872  -0.71888
 Alpha  occ. eigenvalues --   -0.71422  -0.70364  -0.69047  -0.68081  -0.66798
 Alpha  occ. eigenvalues --   -0.63782  -0.62758  -0.62266  -0.61066  -0.60774
 Alpha  occ. eigenvalues --   -0.60285  -0.59889  -0.59459  -0.58118  -0.56862
 Alpha  occ. eigenvalues --   -0.56383  -0.55436  -0.55024  -0.54492  -0.53870
 Alpha  occ. eigenvalues --   -0.53041  -0.52873  -0.52377  -0.52046  -0.51443
 Alpha  occ. eigenvalues --   -0.50787  -0.50195  -0.49837  -0.49427  -0.49163
 Alpha  occ. eigenvalues --   -0.48901  -0.48561  -0.48491  -0.48198  -0.47722
 Alpha  occ. eigenvalues --   -0.47694  -0.47295  -0.46133  -0.45939  -0.45816
 Alpha  occ. eigenvalues --   -0.44978  -0.44542  -0.44427  -0.44226  -0.43869
 Alpha  occ. eigenvalues --   -0.43720  -0.43360  -0.42882  -0.42622  -0.42346
 Alpha  occ. eigenvalues --   -0.41599  -0.41577  -0.41256  -0.40768  -0.40518
 Alpha  occ. eigenvalues --   -0.40224  -0.40163  -0.39536  -0.39277  -0.38839
 Alpha  occ. eigenvalues --   -0.38530  -0.37708  -0.37515  -0.37423  -0.36891
 Alpha  occ. eigenvalues --   -0.36413  -0.36274  -0.35852  -0.35672  -0.35298
 Alpha  occ. eigenvalues --   -0.34596  -0.34171  -0.33996  -0.33941  -0.33309
 Alpha  occ. eigenvalues --   -0.32710  -0.32315  -0.32081  -0.31940  -0.31414
 Alpha  occ. eigenvalues --   -0.31171  -0.30600  -0.30091  -0.28992  -0.28876
 Alpha  occ. eigenvalues --   -0.28332  -0.27774  -0.27212  -0.27002  -0.26836
 Alpha  occ. eigenvalues --   -0.25875  -0.25435  -0.24846  -0.23926  -0.23349
 Alpha  occ. eigenvalues --   -0.22789  -0.22378  -0.21637
 Alpha virt. eigenvalues --   -0.01031  -0.00656  -0.00494   0.00775   0.00943
 Alpha virt. eigenvalues --    0.01439   0.01749   0.04126   0.04611   0.05962
 Alpha virt. eigenvalues --    0.07361   0.07840   0.08657   0.08865   0.09318
 Alpha virt. eigenvalues --    0.09434   0.09833   0.10293   0.10757   0.10969
 Alpha virt. eigenvalues --    0.11135   0.11272   0.11778   0.12144   0.12561
 Alpha virt. eigenvalues --    0.12937   0.12956   0.13762   0.13909   0.14086
 Alpha virt. eigenvalues --    0.14461   0.14575   0.14862   0.14914   0.15312
 Alpha virt. eigenvalues --    0.15400   0.15549   0.15827   0.15930   0.16151
 Alpha virt. eigenvalues --    0.16548   0.16648   0.16940   0.17029   0.17386
 Alpha virt. eigenvalues --    0.17667   0.18168   0.18499   0.18666   0.18895
 Alpha virt. eigenvalues --    0.19358   0.19991   0.20106   0.20644   0.20895
 Alpha virt. eigenvalues --    0.20961   0.21344   0.22139   0.22244   0.22638
 Alpha virt. eigenvalues --    0.23142   0.23487   0.24243   0.24592   0.25258
 Alpha virt. eigenvalues --    0.25718   0.25984   0.26191   0.26736   0.27356
 Alpha virt. eigenvalues --    0.27595   0.27773   0.27955   0.28969   0.29673
 Alpha virt. eigenvalues --    0.29953   0.30572   0.30776   0.31053   0.31471
 Alpha virt. eigenvalues --    0.31831   0.33473   0.33794   0.34470   0.35277
 Alpha virt. eigenvalues --    0.35886   0.37517   0.37750   0.38184   0.39053
 Alpha virt. eigenvalues --    0.40251   0.41626   0.42053   0.43757   0.48181
 Alpha virt. eigenvalues --    0.48418   0.49174   0.49764   0.51079   0.51675
 Alpha virt. eigenvalues --    0.52043   0.52198   0.52519   0.52929   0.53310
 Alpha virt. eigenvalues --    0.54032   0.54242   0.54509   0.54739   0.55293
 Alpha virt. eigenvalues --    0.55562   0.55748   0.55775   0.55907   0.56203
 Alpha virt. eigenvalues --    0.56461   0.56887   0.57499   0.57681   0.57947
 Alpha virt. eigenvalues --    0.58312   0.58882   0.58969   0.59064   0.59683
 Alpha virt. eigenvalues --    0.59825   0.59885   0.60247   0.60456   0.60804
 Alpha virt. eigenvalues --    0.61413   0.61655   0.62154   0.62539   0.62666
 Alpha virt. eigenvalues --    0.62959   0.63333   0.63546   0.63989   0.64057
 Alpha virt. eigenvalues --    0.64337   0.64985   0.65202   0.65749   0.65968
 Alpha virt. eigenvalues --    0.66089   0.66759   0.67136   0.67199   0.67883
 Alpha virt. eigenvalues --    0.68322   0.68740   0.69482   0.69803   0.70405
 Alpha virt. eigenvalues --    0.71272   0.71486   0.71608   0.72270   0.73061
 Alpha virt. eigenvalues --    0.73375   0.74193   0.74506   0.74766   0.75561
 Alpha virt. eigenvalues --    0.76257   0.76738   0.77570   0.78350   0.78623
 Alpha virt. eigenvalues --    0.79272   0.79511   0.80016   0.80776   0.81636
 Alpha virt. eigenvalues --    0.82120   0.83209   0.83355   0.83697   0.84227
 Alpha virt. eigenvalues --    0.84891   0.84978   0.85605   0.85775   0.86036
 Alpha virt. eigenvalues --    0.86205   0.86380   0.86459   0.86680   0.87291
 Alpha virt. eigenvalues --    0.87480   0.87681   0.87916   0.88096   0.88305
 Alpha virt. eigenvalues --    0.88672   0.89071   0.89226   0.89506   0.89802
 Alpha virt. eigenvalues --    0.90125   0.90771   0.91240   0.91751   0.92052
 Alpha virt. eigenvalues --    0.92500   0.93200   0.93326   0.93438   0.93869
 Alpha virt. eigenvalues --    0.94118   0.94360   0.94500   0.94842   0.95194
 Alpha virt. eigenvalues --    0.95671   0.96088   0.96323   0.97699   0.97946
 Alpha virt. eigenvalues --    0.99145   1.00075   1.00219   1.00885   1.01147
 Alpha virt. eigenvalues --    1.01615   1.02500   1.02566   1.02947   1.04403
 Alpha virt. eigenvalues --    1.04805   1.05284   1.05568   1.06036   1.06583
 Alpha virt. eigenvalues --    1.07038   1.07431   1.08288   1.09117   1.09560
 Alpha virt. eigenvalues --    1.09745   1.10159   1.10623   1.10931   1.11340
 Alpha virt. eigenvalues --    1.11795   1.12690   1.13021   1.13245   1.13771
 Alpha virt. eigenvalues --    1.14303   1.14769   1.15477   1.17574   1.17893
 Alpha virt. eigenvalues --    1.18281   1.18552   1.19312   1.20234   1.20243
 Alpha virt. eigenvalues --    1.20757   1.21637   1.22464   1.23405   1.23753
 Alpha virt. eigenvalues --    1.24495   1.24822   1.25902   1.27375   1.27921
 Alpha virt. eigenvalues --    1.28220   1.30387   1.30941   1.32337   1.32905
 Alpha virt. eigenvalues --    1.34128   1.35168   1.35619   1.36246   1.37220
 Alpha virt. eigenvalues --    1.38399   1.39482   1.40608   1.42016   1.43423
 Alpha virt. eigenvalues --    1.44007   1.45173   1.45974   1.47587   1.49085
 Alpha virt. eigenvalues --    1.49797   1.52559   1.53009   1.53750   1.54643
 Alpha virt. eigenvalues --    1.56903   1.58689   1.59627   1.61632   1.62726
 Alpha virt. eigenvalues --    1.64131   1.64723   1.67373   1.70803   1.72524
 Alpha virt. eigenvalues --    1.79267   1.81178   1.84716   1.86339   1.86505
 Alpha virt. eigenvalues --    1.87864   1.90326   1.93212   1.96365   1.97398
 Alpha virt. eigenvalues --    1.99199   2.00132   2.02528   2.06127   2.12133
 Alpha virt. eigenvalues --    2.14326   2.18183   2.21551   2.28991   2.31304
 Alpha virt. eigenvalues --    2.58065
          Condensed to atoms (all electrons):
 Mulliken charges:
               1
     1  O   -0.549007
     2  O   -0.569110
     3  O   -0.594228
     4  O   -0.506796
     5  O   -0.541917
     6  O   -0.402450
     7  O   -0.562167
     8  O   -0.551476
     9  O   -0.487233
    10  O   -0.493515
    11  O   -0.493232
    12  O   -0.607936
    13  O   -0.634372
    14  C    0.069502
    15  C    0.139645
    16  C   -0.178019
    17  C    0.078995
    18  C   -0.204943
    19  C    0.119440
    20  C    0.163022
    21  C    0.265932
    22  C    0.143693
    23  C    0.559269
    24  C    0.248110
    25  C   -0.150644
    26  C   -0.112959
    27  C   -0.129208
    28  C   -0.138653
    29  C   -0.134422
    30  C   -0.160065
    31  C    0.287927
    32  C   -0.173750
    33  C   -0.136746
    34  C   -0.135549
    35  C   -0.135117
    36  C    0.297394
    37  C   -0.114239
    38  C   -0.172164
    39  C   -0.177561
    40  C    0.280243
    41  C    0.278911
    42  C    0.103507
    43  C   -0.170346
    44  C   -0.030809
    45  C    0.099387
    46  C   -0.036941
    47  C   -0.169061
    48  H    0.199301
    49  H    0.153147
    50  H    0.154539
    51  H    0.353041
    52  H    0.376738
    53  H    0.153877
    54  H    0.092630
    55  H    0.147377
    56  H    0.106401
    57  H    0.139706
    58  H    0.135458
    59  H    0.128539
    60  H    0.133763
    61  H    0.118957
    62  H    0.122424
    63  H    0.119221
    64  H    0.168535
    65  H    0.175265
    66  H    0.160931
    67  H    0.169348
    68  H    0.149438
    69  H    0.163515
    70  H    0.164908
    71  H    0.155981
    72  H    0.153340
    73  H    0.141370
    74  H    0.153710
    75  H    0.166876
    76  H    0.143991
    77  H    0.192871
    78  H    0.133739
    79  H    0.121808
    80  H    0.173092
    81  H    0.131494
    82  H    0.158626
    83  H    0.162344
    84  H    0.376066
    85  H    0.367297
 Sum of Mulliken charges =   0.00000
 Mulliken charges with hydrogens summed into heavy atoms:
               1
     1  O   -0.549007
     2  O   -0.216069
     3  O   -0.217489
     4  O   -0.506796
     5  O   -0.541917
     6  O   -0.402450
     7  O   -0.562167
     8  O   -0.551476
     9  O   -0.487233
    10  O   -0.493515
    11  O   -0.493232
    12  O   -0.231870
    13  O   -0.267076
    14  C    0.069502
    15  C    0.139645
    16  C    0.021281
    17  C    0.232142
    18  C   -0.050404
    19  C    0.119440
    20  C    0.163022
    21  C    0.265932
    22  C    0.143693
    23  C    0.559269
    24  C    0.248110
    25  C    0.003233
    26  C   -0.020329
    27  C    0.018169
    28  C   -0.032252
    29  C    0.005284
    30  C   -0.024608
    31  C    0.287927
    32  C   -0.045211
    33  C   -0.002983
    34  C   -0.016592
    35  C   -0.012693
    36  C    0.297394
    37  C    0.004981
    38  C    0.332567
    39  C    0.304740
    40  C    0.445151
    41  C    0.434892
    42  C    0.256846
    43  C    0.291610
    44  C    0.306053
    45  C    0.233125
    46  C    0.257959
    47  C    0.283402
 Electronic spatial extent (au):  <R**2>=          31787.2688
 Charge=              0.0000 electrons
 Dipole moment (field-independent basis, Debye):
    X=              0.6534    Y=             -2.1244    Z=             -2.8895  Tot=              3.6454
 Quadrupole moment (field-independent basis, Debye-Ang):
   XX=           -261.9373   YY=           -234.4593   ZZ=           -276.8540
   XY=              6.0262   XZ=            -14.0040   YZ=             22.5615
 Traceless Quadrupole moment (field-independent basis, Debye-Ang):
   XX=             -4.1871   YY=             23.2909   ZZ=            -19.1038
   XY=              6.0262   XZ=            -14.0040   YZ=             22.5615
 Octapole moment (field-independent basis, Debye-Ang**2):
  XXX=            -67.3177  YYY=            -36.1823  ZZZ=            -28.3422  XYY=            -25.1466
  XXY=           -169.8454  XXZ=            -49.8492  XZZ=            -30.8866  YZZ=             -1.8622
  YYZ=            -57.3454  XYZ=             14.6544
 Hexadecapole moment (field-independent basis, Debye-Ang**3):
 XXXX=         -24947.8055 YYYY=          -9166.1308 ZZZZ=          -3398.0628 XXXY=            251.7513
 XXXZ=           -726.4845 YYYX=           -435.3919 YYYZ=             83.0643 ZZZX=             82.1145
 ZZZY=            198.1354 XXYY=          -5583.2651 XXZZ=          -5262.1767 YYZZ=          -2302.3713
 XXYZ=            388.3960 YYXZ=             72.0580 ZZXY=              8.3516
 N-N= 6.379544836505D+03 E-N=-1.812514869092D+04  KE= 2.284711416699D+03
 1|1|UNPC-NOUMAN|SP|RB3LYP|6-31G|C34H38O13|NUMAN|12-Jul-2025|0||# b3lyp
 /6-31g geom=connectivity||11787114||0,1|O,0,0.6652,0.1642,-1.0468|O,0,
 1.4186,0.7377,2.3908|O,0,1.67,3.3536,-0.0825|O,0,4.7597,3.7607,0.6805|
 O,0,-0.8954,2.7189,2.5927|O,0,4.8116,2.8341,-1.435|O,0,-3.9104,1.6454,
 -0.9407|O,0,2.4846,-5.1057,1.9543|O,0,-4.774,-0.2647,0.1637|O,0,-6.357
 3,0.4226,-2.0492|O,0,-7.3844,1.0987,-0.024|O,0,-5.6586,-2.9175,0.342|O
 ,0,-3.1149,-4.0569,0.5838|C,0,1.7219,0.171,-0.0278|C,0,1.298,1.2317,1.
 066|C,0,2.9818,0.812,-0.7288|C,0,2.2249,2.4482,0.8706|C,0,3.5105,1.815
 7,0.3174|C,0,-0.1312,1.4308,0.7163|C,0,1.9277,-1.2549,0.5091|C,0,-0.40
 65,0.8113,-0.4907|C,0,3.9662,-0.1636,-1.351|C,0,4.4303,2.8428,-0.2724|
 C,0,-1.1161,2.1368,1.3876|C,0,1.1386,-2.3004,0.0297|C,0,2.9039,-1.5035
 ,1.474|C,0,-1.6576,0.8708,-1.0755|C,0,5.0734,-0.5976,-0.6219|C,0,3.763
 ,-0.6251,-2.6516|C,0,-2.3908,2.2029,0.8201|C,0,-2.6596,1.5738,-0.4054|
 C,0,1.3257,-3.5948,0.5154|C,0,3.0911,-2.7975,1.9595|C,0,5.9773,-1.4931
 ,-1.1936|C,0,4.6669,-1.5207,-3.2231|C,0,2.3022,-3.8432,1.4801|C,0,5.77
 4,-1.9546,-2.4941|C,0,5.6388,4.8049,0.2507|C,0,-1.9876,3.4207,3.1886|C
 ,0,-4.9791,1.1129,-0.1632|C,0,-6.2952,1.2993,-0.9203|C,0,-4.8216,-1.10
 81,-0.9915|C,0,1.6436,-6.1276,1.4208|C,0,-6.1711,-0.9434,-1.6771|C,0,-
 4.5998,-2.5425,-0.5379|C,0,-3.2812,-2.6933,0.21|C,0,-8.5775,1.6875,-0.
 5194|H,0,2.6167,1.4162,-1.5761|H,0,2.4153,2.9968,1.7999|H,0,4.0483,1.3
 133,1.1269|H,0,2.3186,0.9118,2.7127|H,0,0.9615,3.8488,0.3626|H,0,0.370
 6,-2.1511,-0.7228|H,0,3.5295,-0.7166,1.8784|H,0,-1.8528,0.3849,-2.0253
 |H,0,5.2813,-0.2516,0.3841|H,0,2.903,-0.2971,-3.2293|H,0,-3.2085,2.748
 9,1.277|H,0,0.6785,-4.3599,0.1003|H,0,3.8519,-2.9848,2.7123|H,0,6.8416
 ,-1.8285,-0.6278|H,0,4.5082,-1.8806,-4.2354|H,0,6.4781,-2.6514,-2.9393
 |H,0,6.593,4.3841,-0.0806|H,0,5.1728,5.3856,-0.551|H,0,5.8231,5.466,1.
 1015|H,0,-1.6247,3.8336,4.1356|H,0,-2.3058,4.2697,2.5738|H,0,-2.8151,2
 .7459,3.4334|H,0,-5.0565,1.6566,0.7853|H,0,-6.3251,2.3247,-1.3103|H,0,
 -4.0207,-0.8165,-1.68|H,0,0.59,-5.9469,1.6596|H,0,1.8083,-6.2641,0.346
 6|H,0,1.9257,-7.0661,1.9092|H,0,-6.2174,-1.5472,-2.5891|H,0,-7.0066,-1
 .2429,-1.0346|H,0,-4.6318,-3.2278,-1.3928|H,0,-2.4353,-2.3995,-0.4192|
 H,0,-3.2696,-2.104,1.1325|H,0,-8.4663,2.7731,-0.6012|H,0,-8.8488,1.260
 7,-1.4897|H,0,-9.3832,1.4762,0.1889|H,0,-5.4904,-3.8317,0.6277|H,0,-2.
 2608,-4.1237,1.044||Version=IA32W-G09RevD.01|State=1-A|HF=-2295.578699
 7|RMSD=5.905e-009|Dipole=0.2304227,0.8310397,1.1459808|Quadrupole=-3.0
 851599,16.8272564,-13.7420965,-5.1248194,10.1104552,17.2113485|PG=C01 
 [X(C34H38O13)]||@


 WE HAVE SEEN THAT MAN ON THE AVERAGE DOES NOT LIVE ABOVE
 TWO-AND-TWENTY YEARS.  DURING THESE TWO AND TWENTY
 YEARS HE IS LIABLE TO TWO AND TWENTY THOUSAND EVILS,
 MANY OF WHICH ARE INCURABLE.  YET EVEN IN THIS DREADFUL STATE
 MEN STILL STRUT AND POSE ON THE STAGE OF LIFE.
 THEY MAKE LOVE AT THE RISK OF DESTRUCTION,
 INTRIGUE, CARRY ON WAR, AND FORM PROJECTS, JUST AS IF THEY
 WERE TO LIVE IN LUXURY AND HAPPINESS FOR A THOUSAND
 AGES.

                                              -- VOLTAIRE
 Job cpu time:       0 days  0 hours 26 minutes 23.0 seconds.
 File lengths (MBytes):  RWF=    135 Int=      0 D2E=      0 Chk=     10 Scr=      1
 Normal termination of Gaussian 09 at Sat Jul 12 18:00:44 2025.
