# Supplementary material for: Evaluation of silvestrol as a potential therapeutic agent for pediatric COVID-19: an interpreted computational and phytochemistry approach
Source: Front Pharmacol. 2025 Sep 17;16:1673591. doi: 10.3389/fphar.2025.1673591 (PMC12484239; doi:10.3389/fphar.2025.1673591)
Supplement: Supplementary file 1 [file DataSheet1.zip › Suplementry Data/DFT/Silvestrol.sdf]

11787114
  -OEChem-07112511223D

 85 90  0     1  0  0  0  0  0999 V2000
    0.6652    0.1642   -1.0468 O   0  0  0  0  0  0  0  0  0  0  0  0
    1.4186    0.7377    2.3908 O   0  0  0  0  0  0  0  0  0  0  0  0
    1.6700    3.3536   -0.0825 O   0  0  0  0  0  0  0  0  0  0  0  0
    4.7597    3.7607    0.6805 O   0  0  0  0  0  0  0  0  0  0  0  0
   -0.8954    2.7189    2.5927 O   0  0  0  0  0  0  0  0  0  0  0  0
    4.8116    2.8341   -1.4350 O   0  0  0  0  0  0  0  0  0  0  0  0
   -3.9104    1.6454   -0.9407 O   0  0  0  0  0  0  0  0  0  0  0  0
    2.4846   -5.1057    1.9543 O   0  0  0  0  0  0  0  0  0  0  0  0
   -4.7740   -0.2647    0.1637 O   0  0  0  0  0  0  0  0  0  0  0  0
   -6.3573    0.4226   -2.0492 O   0  0  0  0  0  0  0  0  0  0  0  0
   -7.3844    1.0987   -0.0240 O   0  0  0  0  0  0  0  0  0  0  0  0
   -5.6586   -2.9175    0.3420 O   0  0  0  0  0  0  0  0  0  0  0  0
   -3.1149   -4.0569    0.5838 O   0  0  0  0  0  0  0  0  0  0  0  0
    1.7219    0.1710   -0.0278 C   0  0  2  0  0  0  0  0  0  0  0  0
    1.2980    1.2317    1.0660 C   0  0  2  0  0  0  0  0  0  0  0  0
    2.9818    0.8120   -0.7288 C   0  0  1  0  0  0  0  0  0  0  0  0
    2.2249    2.4482    0.8706 C   0  0  1  0  0  0  0  0  0  0  0  0
    3.5105    1.8157    0.3174 C   0  0  2  0  0  0  0  0  0  0  0  0
   -0.1312    1.4308    0.7163 C   0  0  0  0  0  0  0  0  0  0  0  0
    1.9277   -1.2549    0.5091 C   0  0  0  0  0  0  0  0  0  0  0  0
   -0.4065    0.8113   -0.4907 C   0  0  0  0  0  0  0  0  0  0  0  0
    3.9662   -0.1636   -1.3510 C   0  0  0  0  0  0  0  0  0  0  0  0
    4.4303    2.8428   -0.2724 C   0  0  0  0  0  0  0  0  0  0  0  0
   -1.1161    2.1368    1.3876 C   0  0  0  0  0  0  0  0  0  0  0  0
    1.1386   -2.3004    0.0297 C   0  0  0  0  0  0  0  0  0  0  0  0
    2.9039   -1.5035    1.4740 C   0  0  0  0  0  0  0  0  0  0  0  0
   -1.6576    0.8708   -1.0755 C   0  0  0  0  0  0  0  0  0  0  0  0
    5.0734   -0.5976   -0.6219 C   0  0  0  0  0  0  0  0  0  0  0  0
    3.7630   -0.6251   -2.6516 C   0  0  0  0  0  0  0  0  0  0  0  0
   -2.3908    2.2029    0.8201 C   0  0  0  0  0  0  0  0  0  0  0  0
   -2.6596    1.5738   -0.4054 C   0  0  0  0  0  0  0  0  0  0  0  0
    1.3257   -3.5948    0.5154 C   0  0  0  0  0  0  0  0  0  0  0  0
    3.0911   -2.7975    1.9595 C   0  0  0  0  0  0  0  0  0  0  0  0
    5.9773   -1.4931   -1.1936 C   0  0  0  0  0  0  0  0  0  0  0  0
    4.6669   -1.5207   -3.2231 C   0  0  0  0  0  0  0  0  0  0  0  0
    2.3022   -3.8432    1.4801 C   0  0  0  0  0  0  0  0  0  0  0  0
    5.7740   -1.9546   -2.4941 C   0  0  0  0  0  0  0  0  0  0  0  0
    5.6388    4.8049    0.2507 C   0  0  0  0  0  0  0  0  0  0  0  0
   -1.9876    3.4207    3.1886 C   0  0  0  0  0  0  0  0  0  0  0  0
   -4.9791    1.1129   -0.1632 C   0  0  2  0  0  0  0  0  0  0  0  0
   -6.2952    1.2993   -0.9203 C   0  0  1  0  0  0  0  0  0  0  0  0
   -4.8216   -1.1081   -0.9915 C   0  0  2  0  0  0  0  0  0  0  0  0
    1.6436   -6.1276    1.4208 C   0  0  0  0  0  0  0  0  0  0  0  0
   -6.1711   -0.9434   -1.6771 C   0  0  0  0  0  0  0  0  0  0  0  0
   -4.5998   -2.5425   -0.5379 C   0  0  1  0  0  0  0  0  0  0  0  0
   -3.2812   -2.6933    0.2100 C   0  0  0  0  0  0  0  0  0  0  0  0
   -8.5775    1.6875   -0.5194 C   0  0  0  0  0  0  0  0  0  0  0  0
    2.6167    1.4162   -1.5761 H   0  0  0  0  0  0  0  0  0  0  0  0
    2.4153    2.9968    1.7999 H   0  0  0  0  0  0  0  0  0  0  0  0
    4.0483    1.3133    1.1269 H   0  0  0  0  0  0  0  0  0  0  0  0
    2.3186    0.9118    2.7127 H   0  0  0  0  0  0  0  0  0  0  0  0
    0.9615    3.8488    0.3626 H   0  0  0  0  0  0  0  0  0  0  0  0
    0.3706   -2.1511   -0.7228 H   0  0  0  0  0  0  0  0  0  0  0  0
    3.5295   -0.7166    1.8784 H   0  0  0  0  0  0  0  0  0  0  0  0
   -1.8528    0.3849   -2.0253 H   0  0  0  0  0  0  0  0  0  0  0  0
    5.2813   -0.2516    0.3841 H   0  0  0  0  0  0  0  0  0  0  0  0
    2.9030   -0.2971   -3.2293 H   0  0  0  0  0  0  0  0  0  0  0  0
   -3.2085    2.7489    1.2770 H   0  0  0  0  0  0  0  0  0  0  0  0
    0.6785   -4.3599    0.1003 H   0  0  0  0  0  0  0  0  0  0  0  0
    3.8519   -2.9848    2.7123 H   0  0  0  0  0  0  0  0  0  0  0  0
    6.8416   -1.8285   -0.6278 H   0  0  0  0  0  0  0  0  0  0  0  0
    4.5082   -1.8806   -4.2354 H   0  0  0  0  0  0  0  0  0  0  0  0
    6.4781   -2.6514   -2.9393 H   0  0  0  0  0  0  0  0  0  0  0  0
    6.5930    4.3841   -0.0806 H   0  0  0  0  0  0  0  0  0  0  0  0
    5.1728    5.3856   -0.5510 H   0  0  0  0  0  0  0  0  0  0  0  0
    5.8231    5.4660    1.1015 H   0  0  0  0  0  0  0  0  0  0  0  0
   -1.6247    3.8336    4.1356 H   0  0  0  0  0  0  0  0  0  0  0  0
   -2.3058    4.2697    2.5738 H   0  0  0  0  0  0  0  0  0  0  0  0
   -2.8151    2.7459    3.4334 H   0  0  0  0  0  0  0  0  0  0  0  0
   -5.0565    1.6566    0.7853 H   0  0  0  0  0  0  0  0  0  0  0  0
   -6.3251    2.3247   -1.3103 H   0  0  0  0  0  0  0  0  0  0  0  0
   -4.0207   -0.8165   -1.6800 H   0  0  0  0  0  0  0  0  0  0  0  0
    0.5900   -5.9469    1.6596 H   0  0  0  0  0  0  0  0  0  0  0  0
    1.8083   -6.2641    0.3466 H   0  0  0  0  0  0  0  0  0  0  0  0
    1.9257   -7.0661    1.9092 H   0  0  0  0  0  0  0  0  0  0  0  0
   -6.2174   -1.5472   -2.5891 H   0  0  0  0  0  0  0  0  0  0  0  0
   -7.0066   -1.2429   -1.0346 H   0  0  0  0  0  0  0  0  0  0  0  0
   -4.6318   -3.2278   -1.3928 H   0  0  0  0  0  0  0  0  0  0  0  0
   -2.4353   -2.3995   -0.4192 H   0  0  0  0  0  0  0  0  0  0  0  0
   -3.2696   -2.1040    1.1325 H   0  0  0  0  0  0  0  0  0  0  0  0
   -8.4663    2.7731   -0.6012 H   0  0  0  0  0  0  0  0  0  0  0  0
   -8.8488    1.2607   -1.4897 H   0  0  0  0  0  0  0  0  0  0  0  0
   -9.3832    1.4762    0.1889 H   0  0  0  0  0  0  0  0  0  0  0  0
   -5.4904   -3.8317    0.6277 H   0  0  0  0  0  0  0  0  0  0  0  0
   -2.2608   -4.1237    1.0440 H   0  0  0  0  0  0  0  0  0  0  0  0
  1 14  1  0  0  0  0
  1 21  1  0  0  0  0
  2 15  1  0  0  0  0
  2 51  1  0  0  0  0
  3 17  1  0  0  0  0
  3 52  1  0  0  0  0
  4 23  1  0  0  0  0
  4 38  1  0  0  0  0
  5 24  1  0  0  0  0
  5 39  1  0  0  0  0
  6 23  2  0  0  0  0
  7 31  1  0  0  0  0
  7 40  1  0  0  0  0
  8 36  1  0  0  0  0
  8 43  1  0  0  0  0
  9 40  1  0  0  0  0
  9 42  1  0  0  0  0
 10 41  1  0  0  0  0
 10 44  1  0  0  0  0
 11 41  1  0  0  0  0
 11 47  1  0  0  0  0
 12 45  1  0  0  0  0
 12 84  1  0  0  0  0
 13 46  1  0  0  0  0
 13 85  1  0  0  0  0
 14 15  1  0  0  0  0
 14 16  1  0  0  0  0
 14 20  1  0  0  0  0
 15 17  1  0  0  0  0
 15 19  1  0  0  0  0
 16 18  1  0  0  0  0
 16 22  1  0  0  0  0
 16 48  1  0  0  0  0
 17 18  1  0  0  0  0
 17 49  1  0  0  0  0
 18 23  1  0  0  0  0
 18 50  1  0  0  0  0
 19 21  2  0  0  0  0
 19 24  1  0  0  0  0
 20 25  2  0  0  0  0
 20 26  1  0  0  0  0
 21 27  1  0  0  0  0
 22 28  2  0  0  0  0
 22 29  1  0  0  0  0
 24 30  2  0  0  0  0
 25 32  1  0  0  0  0
 25 53  1  0  0  0  0
 26 33  2  0  0  0  0
 26 54  1  0  0  0  0
 27 31  2  0  0  0  0
 27 55  1  0  0  0  0
 28 34  1  0  0  0  0
 28 56  1  0  0  0  0
 29 35  2  0  0  0  0
 29 57  1  0  0  0  0
 30 31  1  0  0  0  0
 30 58  1  0  0  0  0
 32 36  2  0  0  0  0
 32 59  1  0  0  0  0
 33 36  1  0  0  0  0
 33 60  1  0  0  0  0
 34 37  2  0  0  0  0
 34 61  1  0  0  0  0
 35 37  1  0  0  0  0
 35 62  1  0  0  0  0
 37 63  1  0  0  0  0
 38 64  1  0  0  0  0
 38 65  1  0  0  0  0
 38 66  1  0  0  0  0
 39 67  1  0  0  0  0
 39 68  1  0  0  0  0
 39 69  1  0  0  0  0
 40 41  1  0  0  0  0
 40 70  1  0  0  0  0
 41 71  1  0  0  0  0
 42 44  1  0  0  0  0
 42 45  1  0  0  0  0
 42 72  1  0  0  0  0
 43 73  1  0  0  0  0
 43 74  1  0  0  0  0
 43 75  1  0  0  0  0
 44 76  1  0  0  0  0
 44 77  1  0  0  0  0
 45 46  1  0  0  0  0
 45 78  1  0  0  0  0
 46 79  1  0  0  0  0
 46 80  1  0  0  0  0
 47 81  1  0  0  0  0
 47 82  1  0  0  0  0
 47 83  1  0  0  0  0
M  END
> <PUBCHEM_COMPOUND_CID>
11787114

> <PUBCHEM_CONFORMER_RMSD>
1.4

> <PUBCHEM_CONFORMER_DIVERSEORDER>
3
17
4
24
19
22
20
6
13
15
1
10
11
18
12
14
5
23
16
8
21
2
7
9

> <PUBCHEM_MMFF94_PARTIAL_CHARGES>
62
1 -0.36
10 -0.56
11 -0.56
12 -0.68
13 -0.68
14 0.42
15 0.42
16 0.14
17 0.28
18 0.06
19 -0.14
2 -0.68
20 -0.14
21 0.08
22 -0.14
23 0.66
24 0.08
25 -0.15
26 -0.15
27 -0.15
28 -0.15
29 -0.15
3 -0.68
30 -0.15
31 0.08
32 -0.15
33 -0.15
34 -0.15
35 -0.15
36 0.08
37 -0.15
38 0.28
39 0.28
4 -0.43
40 0.56
41 0.56
42 0.28
43 0.28
44 0.28
45 0.28
46 0.28
47 0.28
5 -0.36
51 0.4
52 0.4
53 0.15
54 0.15
55 0.15
56 0.15
57 0.15
58 0.15
59 0.15
6 -0.57
60 0.15
61 0.15
62 0.15
63 0.15
7 -0.36
8 -0.36
84 0.4
85 0.4
9 -0.56

> <PUBCHEM_EFFECTIVE_ROTOR_COUNT>
13

> <PUBCHEM_PHARMACOPHORE_FEATURES>
22
1 1 acceptor
1 10 acceptor
1 11 acceptor
1 12 acceptor
1 12 donor
1 13 acceptor
1 13 donor
1 2 acceptor
1 2 donor
1 3 acceptor
1 3 donor
1 5 acceptor
1 6 acceptor
1 7 acceptor
1 8 acceptor
1 9 acceptor
5 1 14 15 19 21 rings
5 14 15 16 17 18 rings
6 19 21 24 27 30 31 rings
6 20 25 26 32 33 36 rings
6 22 28 29 34 35 37 rings
6 9 10 40 41 42 44 rings

> <PUBCHEM_HEAVY_ATOM_COUNT>
47

> <PUBCHEM_ATOM_DEF_STEREO_COUNT>
9

> <PUBCHEM_ATOM_UDEF_STEREO_COUNT>
0

> <PUBCHEM_BOND_DEF_STEREO_COUNT>
0

> <PUBCHEM_BOND_UDEF_STEREO_COUNT>
0

> <PUBCHEM_ISOTOPIC_ATOM_COUNT>
0

> <PUBCHEM_COMPONENT_COUNT>
1

> <PUBCHEM_CACTVS_TAUTO_COUNT>
1

> <PUBCHEM_CONFORMER_ID>
00B3DB6A00000003

> <PUBCHEM_MMFF94_ENERGY>
191.9721

> <PUBCHEM_FEATURE_SELFOVERLAP>
112.232

> <PUBCHEM_SHAPE_FINGERPRINT>
10190108 129 18044124373676246147
10653451 467 17547581830000790674
10675989 125 18410571808109609640
11093857 5 18116156760429885379
11135926 11 18262503884316617629
11136131 41 18042665343358180738
117089 54 17702962356463963679
11763715 3 17761493587444100242
12633046 712 17829310415924348165
12758862 65 17774992467655289530
12788726 201 17987518109548449737
15001296 14 18410288116666101775
15324884 4 17048532229022713464
15351339 4 18337946908684338907
15361156 5 18130504236864776013
15799311 1 18335140852463288727
19304144 158 18268696376575687700
19319366 153 18339910606338672518
20775438 99 18270964665305931622
22393880 68 18408888438131782543
23559900 14 18342172297984656645
25223398 141 17605298335380544666
4073 2 18336825407403917749
42767 28 18411425007272675725
44802255 64 16159397608668843566
57527295 17 17900271801565581544

> <PUBCHEM_SHAPE_MULTIPOLES>
890.94
16.29
6.4
2.41
26.04
4.72
-0.02
-2.99
-9.96
-6.3
4.5
-2.01
0.46
-0.66

> <PUBCHEM_SHAPE_SELFOVERLAP>
1949.708

> <PUBCHEM_SHAPE_VOLUME>
479.6

> <PUBCHEM_COORDINATE_TYPE>
2
5
10

$$$$
