# Supplementary material for: Evaluation of silvestrol as a potential therapeutic agent for pediatric COVID-19: an interpreted computational and phytochemistry approach
Source: Front Pharmacol. 2025 Sep 17;16:1673591. doi: 10.3389/fphar.2025.1673591 (PMC12484239; doi:10.3389/fphar.2025.1673591)
Supplement: Supplementary file 1 [file DataSheet1.zip › Suplementry Data/Lead Complex/Silvestrol_Complex.pdb]

ATOM      1  N   SER A  19     100.863  47.481  76.807  1.00 78.24           N  
ATOM      2  CA  SER A  19     100.737  46.498  77.874  1.00 78.24           C  
ATOM      3  C   SER A  19     100.032  47.091  79.082  1.00 78.24           C  
ATOM      4  O   SER A  19      98.971  46.619  79.486  1.00 78.24           O  
ATOM      5  CB  SER A  19     102.113  45.967  78.285  1.00 78.24           C  
ATOM      6  OG  SER A  19     102.805  45.403  77.181  1.00 78.24           O  
ATOM      7  HN1 SER A  19     101.336  47.083  75.996  1.00  0.00           H  
ATOM      8  HN2 SER A  19     101.324  48.331  77.132  1.00  0.00           H  
ATOM      9  HN3 SER A  19      99.959  47.881  76.556  1.00  0.00           H  
ATOM     10  HG  SER A  19     103.659  45.074  77.436  1.00  0.00           H  
ATOM     11  N   THR A  20     100.629  48.133  79.654  1.00 76.78           N  
ATOM     12  CA  THR A  20     100.118  48.717  80.881  1.00 76.78           C  
ATOM     13  C   THR A  20      98.719  49.293  80.673  1.00 76.78           C  
ATOM     14  O   THR A  20      98.292  49.603  79.560  1.00 76.78           O  
ATOM     15  CB  THR A  20     101.055  49.808  81.395  1.00 76.78           C  
ATOM     16  CG2 THR A  20     102.074  50.187  80.329  1.00 76.78           C  
ATOM     17  OG1 THR A  20     100.286  50.962  81.751  1.00 76.78           O  
ATOM     18  HN  THR A  20     101.463  48.530  79.222  1.00  0.00           H  
ATOM     19  HG1 THR A  20     100.869  51.641  82.071  1.00  0.00           H  
ATOM     20  N   ILE A  21      98.007  49.434  81.786  1.00 72.45           N  
ATOM     21  CA  ILE A  21      96.640  49.932  81.757  1.00 72.45           C  
ATOM     22  C   ILE A  21      96.608  51.401  81.360  1.00 72.45           C  
ATOM     23  O   ILE A  21      95.620  51.886  80.785  1.00 72.45           O  
ATOM     24  CB  ILE A  21      96.002  49.688  83.128  1.00 72.45           C  
ATOM     25  CG1 ILE A  21      94.679  50.429  83.263  1.00 72.45           C  
ATOM     26  CG2 ILE A  21      96.978  50.067  84.201  1.00 72.45           C  
ATOM     27  CD1 ILE A  21      93.886  49.982  84.440  1.00 72.45           C  
ATOM     28  HN  ILE A  21      98.428  49.187  82.682  1.00  0.00           H  
ATOM     29  N   GLU A  22      97.687  52.132  81.654  1.00 75.87           N  
ATOM     30  CA  GLU A  22      97.791  53.515  81.205  1.00 75.87           C  
ATOM     31  C   GLU A  22      97.605  53.622  79.700  1.00 75.87           C  
ATOM     32  O   GLU A  22      96.878  54.496  79.217  1.00 75.87           O  
ATOM     33  CB  GLU A  22      99.140  54.101  81.620  1.00 75.87           C  
ATOM     34  CG  GLU A  22      99.395  55.499  81.086  1.00 75.87           C  
ATOM     35  CD  GLU A  22     100.175  56.367  82.050  1.00 75.87           C  
ATOM     36  OE1 GLU A  22      99.684  56.613  83.170  1.00 75.87           O  
ATOM     37  OE2 GLU A  22     101.281  56.809  81.685  1.00 75.87           O1-
ATOM     38  HN  GLU A  22      98.445  51.719  82.197  1.00  0.00           H  
ATOM     39  N   GLU A  23      98.231  52.726  78.941  1.00 75.18           N  
ATOM     40  CA  GLU A  23      98.136  52.815  77.489  1.00 75.18           C  
ATOM     41  C   GLU A  23      96.774  52.375  76.990  1.00 75.18           C  
ATOM     42  O   GLU A  23      96.330  52.826  75.933  1.00 75.18           O  
ATOM     43  CB  GLU A  23      99.240  51.989  76.838  1.00 75.18           C  
ATOM     44  CG  GLU A  23     100.553  52.025  77.593  1.00 75.18           C  
ATOM     45  CD  GLU A  23     100.912  53.407  78.117  1.00 75.18           C  
ATOM     46  OE1 GLU A  23     101.544  53.472  79.189  1.00 75.18           O  
ATOM     47  OE2 GLU A  23     100.602  54.420  77.455  1.00 75.18           O1-
ATOM     48  HN  GLU A  23      98.775  51.980  79.374  1.00  0.00           H  
ATOM     49  N   GLN A  24      96.097  51.501  77.733  1.00 70.81           N  
ATOM     50  CA  GLN A  24      94.718  51.179  77.398  1.00 70.81           C  
ATOM     51  C   GLN A  24      93.832  52.405  77.530  1.00 70.81           C  
ATOM     52  O   GLN A  24      93.019  52.691  76.645  1.00 70.81           O  
ATOM     53  CB  GLN A  24      94.216  50.046  78.289  1.00 70.81           C  
ATOM     54  CG  GLN A  24      95.122  48.823  78.274  1.00 70.81           C  
ATOM     55  CD  GLN A  24      94.508  47.629  78.964  1.00 70.81           C  
ATOM     56  NE2 GLN A  24      95.158  46.485  78.842  1.00 70.81           N  
ATOM     57  OE1 GLN A  24      93.458  47.731  79.593  1.00 70.81           O  
ATOM     58  HN  GLN A  24      96.544  51.058  78.536  1.00  0.00           H  
ATOM     59 1HE2 GLN A  24      96.030  46.400  78.320  1.00  0.00           H  
ATOM     60 2HE2 GLN A  24      94.743  45.678  79.308  1.00  0.00           H  
ATOM     61  N   ALA A  25      94.002  53.160  78.615  1.00 65.92           N  
ATOM     62  CA  ALA A  25      93.266  54.409  78.757  1.00 65.92           C  
ATOM     63  C   ALA A  25      93.626  55.402  77.653  1.00 65.92           C  
ATOM     64  O   ALA A  25      92.749  56.089  77.112  1.00 65.92           O  
ATOM     65  CB  ALA A  25      93.544  55.009  80.127  1.00 65.92           C  
ATOM     66  HN  ALA A  25      94.648  52.863  79.346  1.00  0.00           H  
ATOM     67  N   LYS A  26      94.913  55.491  77.305  1.00 66.41           N  
ATOM     68  CA  LYS A  26      95.332  56.422  76.261  1.00 66.41           C  
ATOM     69  C   LYS A  26      94.700  56.076  74.923  1.00 66.41           C  
ATOM     70  O   LYS A  26      94.137  56.946  74.250  1.00 66.41           O  
ATOM     71  CB  LYS A  26      96.852  56.430  76.129  1.00 66.41           C  
ATOM     72  CG  LYS A  26      97.572  57.103  77.279  1.00 66.41           C  
ATOM     73  CD  LYS A  26      99.039  57.316  76.965  1.00 66.41           C  
ATOM     74  CE  LYS A  26      99.757  57.956  78.138  1.00 66.41           C  
ATOM     75  NZ  LYS A  26     101.141  58.372  77.790  1.00 66.41           N1+
ATOM     76  HN  LYS A  26      95.606  54.906  77.771  1.00  0.00           H  
ATOM     77  HZ1 LYS A  26     101.624  58.802  78.579  1.00  0.00           H  
ATOM     78  HZ2 LYS A  26     101.148  58.984  76.974  1.00  0.00           H  
ATOM     79  HZ3 LYS A  26     101.677  57.591  77.411  1.00  0.00           H  
ATOM     80  N   THR A  27      94.791  54.812  74.515  1.00 59.04           N  
ATOM     81  CA  THR A  27      94.192  54.383  73.259  1.00 59.04           C  
ATOM     82  C   THR A  27      92.685  54.592  73.271  1.00 59.04           C  
ATOM     83  O   THR A  27      92.100  55.041  72.273  1.00 59.04           O  
ATOM     84  CB  THR A  27      94.541  52.921  73.018  1.00 59.04           C  
ATOM     85  CG2 THR A  27      94.312  52.552  71.581  1.00 59.04           C  
ATOM     86  OG1 THR A  27      95.922  52.722  73.330  1.00 59.04           O  
ATOM     87  HN  THR A  27      95.288  54.133  75.091  1.00  0.00           H  
ATOM     88  HG1 THR A  27      96.067  52.956  74.239  1.00  0.00           H  
ATOM     89  N   PHE A  28      92.041  54.309  74.400  1.00 57.24           N  
ATOM     90  CA  PHE A  28      90.602  54.479  74.475  1.00 57.24           C  
ATOM     91  C   PHE A  28      90.218  55.926  74.236  1.00 57.24           C  
ATOM     92  O   PHE A  28      89.345  56.216  73.412  1.00 57.24           O  
ATOM     93  CB  PHE A  28      90.088  54.007  75.827  1.00 57.24           C  
ATOM     94  CG  PHE A  28      88.668  54.382  76.087  1.00 57.24           C  
ATOM     95  CD1 PHE A  28      87.639  53.702  75.474  1.00 57.24           C  
ATOM     96  CD2 PHE A  28      88.362  55.410  76.943  1.00 57.24           C  
ATOM     97  CE1 PHE A  28      86.334  54.044  75.712  1.00 57.24           C  
ATOM     98  CE2 PHE A  28      87.061  55.755  77.174  1.00 57.24           C  
ATOM     99  CZ  PHE A  28      86.046  55.074  76.559  1.00 57.24           C  
ATOM    100  HN  PHE A  28      92.558  53.973  75.212  1.00  0.00           H  
ATOM    101  N   LEU A  29      90.868  56.850  74.943  1.00 55.22           N  
ATOM    102  CA  LEU A  29      90.562  58.265  74.761  1.00 55.22           C  
ATOM    103  C   LEU A  29      90.892  58.731  73.347  1.00 55.22           C  
ATOM    104  O   LEU A  29      90.185  59.571  72.782  1.00 55.22           O  
ATOM    105  CB  LEU A  29      91.318  59.094  75.789  1.00 55.22           C  
ATOM    106  CG  LEU A  29      90.779  58.935  77.201  1.00 55.22           C  
ATOM    107  CD1 LEU A  29      91.771  59.514  78.155  1.00 55.22           C  
ATOM    108  CD2 LEU A  29      89.438  59.615  77.333  1.00 55.22           C  
ATOM    109  HN  LEU A  29      91.582  56.567  75.614  1.00  0.00           H  
ATOM    110  N   ASP A  30      91.952  58.186  72.754  1.00 57.66           N  
ATOM    111  CA  ASP A  30      92.333  58.601  71.412  1.00 57.66           C  
ATOM    112  C   ASP A  30      91.288  58.193  70.385  1.00 57.66           C  
ATOM    113  O   ASP A  30      91.124  58.861  69.360  1.00 57.66           O  
ATOM    114  CB  ASP A  30      93.693  58.013  71.059  1.00 57.66           C  
ATOM    115  CG  ASP A  30      94.590  59.004  70.374  1.00 57.66           C  
ATOM    116  OD1 ASP A  30      94.346  59.316  69.194  1.00 57.66           O  
ATOM    117  OD2 ASP A  30      95.537  59.484  71.019  1.00 57.66           O1-
ATOM    118  HN  ASP A  30      92.498  57.476  73.241  1.00  0.00           H  
ATOM    119  N   LYS A  31      90.582  57.087  70.625  1.00 55.61           N  
ATOM    120  CA  LYS A  31      89.471  56.743  69.733  1.00 55.61           C  
ATOM    121  C   LYS A  31      88.218  57.548  70.064  1.00 55.61           C  
ATOM    122  O   LYS A  31      87.503  58.030  69.161  1.00 55.61           O  
ATOM    123  CB  LYS A  31      89.167  55.251  69.822  1.00 55.61           C  
ATOM    124  CG  LYS A  31      87.854  54.833  69.188  1.00 55.61           C  
ATOM    125  CD  LYS A  31      88.054  54.421  67.745  1.00 55.61           C  
ATOM    126  CE  LYS A  31      86.836  53.686  67.215  1.00 55.61           C  
ATOM    127  NZ  LYS A  31      87.210  52.693  66.171  1.00 55.61           N1+
ATOM    128  HN  LYS A  31      90.812  56.489  71.418  1.00  0.00           H  
ATOM    129  HZ1 LYS A  31      86.392  52.199  65.815  1.00  0.00           H  
ATOM    130  HZ2 LYS A  31      87.919  52.044  66.511  1.00  0.00           H  
ATOM    131  HZ3 LYS A  31      87.742  53.127  65.416  1.00  0.00           H  
ATOM    132  N   PHE A  32      87.925  57.681  71.355  1.00 51.21           N  
ATOM    133  CA  PHE A  32      86.722  58.381  71.769  1.00 51.21           C  
ATOM    134  C   PHE A  32      86.710  59.793  71.230  1.00 51.21           C  
ATOM    135  O   PHE A  32      85.665  60.293  70.812  1.00 51.21           O  
ATOM    136  CB  PHE A  32      86.607  58.409  73.284  1.00 51.21           C  
ATOM    137  CG  PHE A  32      85.686  59.464  73.789  1.00 51.21           C  
ATOM    138  CD1 PHE A  32      84.363  59.185  74.006  1.00 51.21           C  
ATOM    139  CD2 PHE A  32      86.138  60.739  74.043  1.00 51.21           C  
ATOM    140  CE1 PHE A  32      83.509  60.152  74.473  1.00 51.21           C  
ATOM    141  CE2 PHE A  32      85.289  61.699  74.498  1.00 51.21           C  
ATOM    142  CZ  PHE A  32      83.971  61.405  74.718  1.00 51.21           C  
ATOM    143  HN  PHE A  32      88.550  57.288  72.059  1.00  0.00           H  
ATOM    144  N   ASN A  33      87.855  60.475  71.278  1.00 52.09           N  
ATOM    145  CA  ASN A  33      87.891  61.868  70.854  1.00 52.09           C  
ATOM    146  C   ASN A  33      87.532  61.990  69.383  1.00 52.09           C  
ATOM    147  O   ASN A  33      86.698  62.813  68.992  1.00 52.09           O  
ATOM    148  CB  ASN A  33      89.273  62.461  71.120  1.00 52.09           C  
ATOM    149  CG  ASN A  33      89.460  62.880  72.560  1.00 52.09           C  
ATOM    150  ND2 ASN A  33      90.671  62.728  73.061  1.00 52.09           N  
ATOM    151  OD1 ASN A  33      88.529  63.338  73.213  1.00 52.09           O  
ATOM    152  HN  ASN A  33      88.705  60.021  71.612  1.00  0.00           H  
ATOM    153 1HD2 ASN A  33      90.797  63.011  74.033  1.00  0.00           H  
ATOM    154 2HD2 ASN A  33      91.446  62.347  72.518  1.00  0.00           H  
ATOM    155  N   HIS A  34      88.133  61.144  68.559  1.00 55.23           N  
ATOM    156  CA  HIS A  34      87.985  61.297  67.121  1.00 55.23           C  
ATOM    157  C   HIS A  34      86.604  60.874  66.651  1.00 55.23           C  
ATOM    158  O   HIS A  34      86.178  61.256  65.558  1.00 55.23           O  
ATOM    159  CB  HIS A  34      89.088  60.521  66.421  1.00 55.23           C  
ATOM    160  CG  HIS A  34      90.453  61.038  66.736  1.00 55.23           C  
ATOM    161  CD2 HIS A  34      91.251  61.908  66.076  1.00 55.23           C  
ATOM    162  ND1 HIS A  34      91.122  60.701  67.890  1.00 55.23           N  
ATOM    163  CE1 HIS A  34      92.287  61.321  67.917  1.00 55.23           C  
ATOM    164  NE2 HIS A  34      92.391  62.059  66.827  1.00 55.23           N  
ATOM    165  HN  HIS A  34      88.700  60.384  68.934  1.00  0.00           H  
ATOM    166  HD1 HIS A  34      90.772  60.071  68.612  1.00  0.00           H  
ATOM    167  HE2 HIS A  34      93.189  62.646  66.582  1.00  0.00           H  
ATOM    168  N   GLU A  35      85.869  60.109  67.458  1.00 56.73           N  
ATOM    169  CA  GLU A  35      84.485  59.854  67.055  1.00 56.73           C  
ATOM    170  C   GLU A  35      83.511  60.852  67.688  1.00 56.73           C  
ATOM    171  O   GLU A  35      82.547  61.296  67.039  1.00 56.73           O  
ATOM    172  CB  GLU A  35      84.103  58.411  67.368  1.00 56.73           C  
ATOM    173  CG  GLU A  35      84.149  57.541  66.123  1.00 56.73           C  
ATOM    174  CD  GLU A  35      83.514  56.186  66.310  1.00 56.73           C  
ATOM    175  OE1 GLU A  35      82.487  55.917  65.651  1.00 56.73           O  
ATOM    176  OE2 GLU A  35      84.052  55.380  67.093  1.00 56.73           O1-
ATOM    177  HN  GLU A  35      86.254  59.719  68.318  1.00  0.00           H  
ATOM    178  N   ALA A  36      83.756  61.232  68.942  1.00 50.09           N  
ATOM    179  CA  ALA A  36      82.902  62.193  69.620  1.00 50.09           C  
ATOM    180  C   ALA A  36      82.913  63.533  68.912  1.00 50.09           C  
ATOM    181  O   ALA A  36      81.908  64.251  68.913  1.00 50.09           O  
ATOM    182  CB  ALA A  36      83.359  62.359  71.065  1.00 50.09           C  
ATOM    183  HN  ALA A  36      84.558  60.841  69.435  1.00  0.00           H  
ATOM    184  N   GLU A  37      84.046  63.884  68.299  1.00 52.30           N  
ATOM    185  CA  GLU A  37      84.156  65.136  67.562  1.00 52.30           C  
ATOM    186  C   GLU A  37      83.076  65.259  66.501  1.00 52.30           C  
ATOM    187  O   GLU A  37      82.296  66.217  66.499  1.00 52.30           O  
ATOM    188  CB  GLU A  37      85.539  65.207  66.922  1.00 52.30           C  
ATOM    189  CG  GLU A  37      85.828  66.445  66.137  1.00 52.30           C  
ATOM    190  CD  GLU A  37      87.094  67.108  66.613  1.00 52.30           C  
ATOM    191  OE1 GLU A  37      87.050  68.305  66.967  1.00 52.30           O  
ATOM    192  OE2 GLU A  37      88.132  66.419  66.665  1.00 52.30           O1-
ATOM    193  HN  GLU A  37      84.853  63.262  68.348  1.00  0.00           H  
ATOM    194  N   ASP A  38      82.999  64.284  65.602  1.00 54.26           N  
ATOM    195  CA  ASP A  38      82.035  64.376  64.521  1.00 54.26           C  
ATOM    196  C   ASP A  38      80.615  64.183  65.016  1.00 54.26           C  
ATOM    197  O   ASP A  38      79.692  64.830  64.511  1.00 54.26           O  
ATOM    198  CB  ASP A  38      82.349  63.360  63.434  1.00 54.26           C  
ATOM    199  CG  ASP A  38      81.612  63.653  62.157  1.00 54.26           C  
ATOM    200  OD1 ASP A  38      81.948  64.665  61.508  1.00 54.26           O  
ATOM    201  OD2 ASP A  38      80.678  62.897  61.817  1.00 54.26           O1-
ATOM    202  HN  ASP A  38      83.615  63.474  65.671  1.00  0.00           H  
ATOM    203  N   LEU A  39      80.396  63.292  65.985  1.00 54.55           N  
ATOM    204  CA  LEU A  39      79.024  63.143  66.452  1.00 54.55           C  
ATOM    205  C   LEU A  39      78.522  64.437  67.085  1.00 54.55           C  
ATOM    206  O   LEU A  39      77.365  64.838  66.879  1.00 54.55           O  
ATOM    207  CB  LEU A  39      78.917  61.965  67.411  1.00 54.55           C  
ATOM    208  CG  LEU A  39      78.576  60.688  66.645  1.00 54.55           C  
ATOM    209  CD1 LEU A  39      78.748  59.472  67.504  1.00 54.55           C  
ATOM    210  CD2 LEU A  39      77.167  60.760  66.112  1.00 54.55           C  
ATOM    211  HN  LEU A  39      81.156  62.739  66.381  1.00  0.00           H  
ATOM    212  N   PHE A  40      79.397  65.143  67.799  1.00 49.13           N  
ATOM    213  CA  PHE A  40      78.994  66.408  68.388  1.00 49.13           C  
ATOM    214  C   PHE A  40      78.848  67.483  67.324  1.00 49.13           C  
ATOM    215  O   PHE A  40      78.000  68.372  67.445  1.00 49.13           O  
ATOM    216  CB  PHE A  40      80.000  66.825  69.454  1.00 49.13           C  
ATOM    217  CG  PHE A  40      79.636  68.081  70.149  1.00 49.13           C  
ATOM    218  CD1 PHE A  40      78.428  68.194  70.791  1.00 49.13           C  
ATOM    219  CD2 PHE A  40      80.487  69.163  70.135  1.00 49.13           C  
ATOM    220  CE1 PHE A  40      78.085  69.352  71.423  1.00 49.13           C  
ATOM    221  CE2 PHE A  40      80.145  70.321  70.758  1.00 49.13           C  
ATOM    222  CZ  PHE A  40      78.945  70.417  71.411  1.00 49.13           C  
ATOM    223  HN  PHE A  40      80.347  64.796  67.932  1.00  0.00           H  
ATOM    224  N   TYR A  41      79.640  67.409  66.254  1.00 48.70           N  
ATOM    225  CA  TYR A  41      79.474  68.385  65.183  1.00 48.70           C  
ATOM    226  C   TYR A  41      78.141  68.210  64.469  1.00 48.70           C  
ATOM    227  O   TYR A  41      77.501  69.195  64.099  1.00 48.70           O  
ATOM    228  CB  TYR A  41      80.618  68.290  64.184  1.00 48.70           C  
ATOM    229  CG  TYR A  41      80.626  69.431  63.204  1.00 48.70           C  
ATOM    230  CD1 TYR A  41      80.355  70.723  63.619  1.00 48.70           C  
ATOM    231  CD2 TYR A  41      80.900  69.219  61.865  1.00 48.70           C  
ATOM    232  CE1 TYR A  41      80.360  71.775  62.730  1.00 48.70           C  
ATOM    233  CE2 TYR A  41      80.914  70.262  60.970  1.00 48.70           C  
ATOM    234  CZ  TYR A  41      80.645  71.537  61.408  1.00 48.70           C  
ATOM    235  OH  TYR A  41      80.655  72.575  60.514  1.00 48.70           O  
ATOM    236  HN  TYR A  41      80.351  66.681  66.185  1.00  0.00           H  
ATOM    237  HH  TYR A  41      80.469  73.456  60.817  1.00  0.00           H  
ATOM    238  N   GLN A  42      77.716  66.965  64.247  1.00 51.84           N  
ATOM    239  CA  GLN A  42      76.395  66.741  63.664  1.00 51.84           C  
ATOM    240  C   GLN A  42      75.304  67.246  64.591  1.00 51.84           C  
ATOM    241  O   GLN A  42      74.358  67.911  64.150  1.00 51.84           O  
ATOM    242  CB  GLN A  42      76.181  65.262  63.365  1.00 51.84           C  
ATOM    243  CG  GLN A  42      77.197  64.653  62.437  1.00 51.84           C  
ATOM    244  CD  GLN A  42      77.159  65.253  61.052  1.00 51.84           C  
ATOM    245  NE2 GLN A  42      78.122  64.878  60.226  1.00 51.84           N  
ATOM    246  OE1 GLN A  42      76.273  66.040  60.724  1.00 51.84           O  
ATOM    247  HN  GLN A  42      78.312  66.172  64.484  1.00  0.00           H  
ATOM    248 1HE2 GLN A  42      78.096  65.283  59.290  1.00  0.00           H  
ATOM    249 2HE2 GLN A  42      78.857  64.225  60.498  1.00  0.00           H  
ATOM    250  N   SER A  43      75.407  66.911  65.878  1.00 52.44           N  
ATOM    251  CA  SER A  43      74.492  67.470  66.864  1.00 52.44           C  
ATOM    252  C   SER A  43      74.402  68.982  66.729  1.00 52.44           C  
ATOM    253  O   SER A  43      73.309  69.565  66.744  1.00 52.44           O  
ATOM    254  CB  SER A  43      74.955  67.092  68.269  1.00 52.44           C  
ATOM    255  OG  SER A  43      73.952  67.364  69.233  1.00 52.44           O  
ATOM    256  HN  SER A  43      76.132  66.258  66.174  1.00  0.00           H  
ATOM    257  HG  SER A  43      74.240  67.129  70.107  1.00  0.00           H  
ATOM    258  N   SER A  44      75.556  69.633  66.573  1.00 50.04           N  
ATOM    259  CA  SER A  44      75.600  71.087  66.633  1.00 50.04           C  
ATOM    260  C   SER A  44      75.036  71.715  65.372  1.00 50.04           C  
ATOM    261  O   SER A  44      74.295  72.696  65.447  1.00 50.04           O  
ATOM    262  CB  SER A  44      77.028  71.551  66.882  1.00 50.04           C  
ATOM    263  OG  SER A  44      77.253  71.668  68.273  1.00 50.04           O  
ATOM    264  HN  SER A  44      76.415  69.107  66.410  1.00  0.00           H  
ATOM    265  HG  SER A  44      78.144  71.958  68.428  1.00  0.00           H  
ATOM    266  N   LEU A  45      75.366  71.170  64.205  1.00 52.82           N  
ATOM    267  CA  LEU A  45      74.762  71.684  62.983  1.00 52.82           C  
ATOM    268  C   LEU A  45      73.253  71.498  62.995  1.00 52.82           C  
ATOM    269  O   LEU A  45      72.514  72.389  62.570  1.00 52.82           O  
ATOM    270  CB  LEU A  45      75.356  71.023  61.751  1.00 52.82           C  
ATOM    271  CG  LEU A  45      76.795  71.375  61.415  1.00 52.82           C  
ATOM    272  CD1 LEU A  45      77.487  70.161  60.844  1.00 52.82           C  
ATOM    273  CD2 LEU A  45      76.834  72.519  60.436  1.00 52.82           C  
ATOM    274  HN  LEU A  45      76.035  70.401  64.166  1.00  0.00           H  
ATOM    275  N   ALA A  46      72.765  70.356  63.480  1.00 56.36           N  
ATOM    276  CA  ALA A  46      71.318  70.177  63.505  1.00 56.36           C  
ATOM    277  C   ALA A  46      70.655  71.172  64.449  1.00 56.36           C  
ATOM    278  O   ALA A  46      69.662  71.813  64.088  1.00 56.36           O  
ATOM    279  CB  ALA A  46      70.974  68.744  63.887  1.00 56.36           C  
ATOM    280  HN  ALA A  46      73.388  69.626  63.825  1.00  0.00           H  
ATOM    281  N   SER A  47      71.209  71.356  65.646  1.00 57.16           N  
ATOM    282  CA  SER A  47      70.602  72.295  66.585  1.00 57.16           C  
ATOM    283  C   SER A  47      70.735  73.738  66.109  1.00 57.16           C  
ATOM    284  O   SER A  47      69.879  74.582  66.397  1.00 57.16           O  
ATOM    285  CB  SER A  47      71.226  72.108  67.960  1.00 57.16           C  
ATOM    286  OG  SER A  47      72.575  71.702  67.833  1.00 57.16           O  
ATOM    287  HN  SER A  47      72.052  70.844  65.905  1.00  0.00           H  
ATOM    288  HG  SER A  47      72.965  71.585  68.692  1.00  0.00           H  
ATOM    289  N   TRP A  48      71.793  74.038  65.361  1.00 54.27           N  
ATOM    290  CA  TRP A  48      71.960  75.374  64.806  1.00 54.27           C  
ATOM    291  C   TRP A  48      70.944  75.635  63.710  1.00 54.27           C  
ATOM    292  O   TRP A  48      70.151  76.575  63.808  1.00 54.27           O  
ATOM    293  CB  TRP A  48      73.387  75.527  64.283  1.00 54.27           C  
ATOM    294  CG  TRP A  48      73.629  76.621  63.286  1.00 54.27           C  
ATOM    295  CD1 TRP A  48      73.774  76.475  61.944  1.00 54.27           C  
ATOM    296  CD2 TRP A  48      73.804  78.019  63.556  1.00 54.27           C  
ATOM    297  CE2 TRP A  48      74.038  78.654  62.326  1.00 54.27           C  
ATOM    298  CE3 TRP A  48      73.780  78.795  64.721  1.00 54.27           C  
ATOM    299  NE1 TRP A  48      74.004  77.691  61.355  1.00 54.27           N  
ATOM    300  CZ2 TRP A  48      74.245  80.025  62.225  1.00 54.27           C  
ATOM    301  CZ3 TRP A  48      73.991  80.153  64.619  1.00 54.27           C  
ATOM    302  CH2 TRP A  48      74.220  80.755  63.381  1.00 54.27           C  
ATOM    303  HN  TRP A  48      72.496  73.323  65.174  1.00  0.00           H  
ATOM    304  HE1 TRP A  48      74.129  77.852  60.356  1.00  0.00           H  
ATOM    305  N   ASN A  49      70.952  74.804  62.662  1.00 59.25           N  
ATOM    306  CA  ASN A  49      69.911  74.856  61.647  1.00 59.25           C  
ATOM    307  C   ASN A  49      68.529  74.952  62.264  1.00 59.25           C  
ATOM    308  O   ASN A  49      67.643  75.587  61.689  1.00 59.25           O  
ATOM    309  CB  ASN A  49      69.978  73.629  60.750  1.00 59.25           C  
ATOM    310  CG  ASN A  49      71.231  73.579  59.934  1.00 59.25           C  
ATOM    311  ND2 ASN A  49      71.607  72.387  59.504  1.00 59.25           N  
ATOM    312  OD1 ASN A  49      71.858  74.598  59.685  1.00 59.25           O  
ATOM    313  HN  ASN A  49      71.703  74.120  62.573  1.00  0.00           H  
ATOM    314 1HD2 ASN A  49      72.461  72.353  58.948  1.00  0.00           H  
ATOM    315 2HD2 ASN A  49      71.084  71.537  59.712  1.00  0.00           H  
ATOM    316  N   TYR A  50      68.315  74.339  63.425  1.00 66.31           N  
ATOM    317  CA  TYR A  50      67.042  74.563  64.081  1.00 66.31           C  
ATOM    318  C   TYR A  50      66.913  76.005  64.550  1.00 66.31           C  
ATOM    319  O   TYR A  50      66.008  76.720  64.112  1.00 66.31           O  
ATOM    320  CB  TYR A  50      66.846  73.611  65.253  1.00 66.31           C  
ATOM    321  CG  TYR A  50      65.504  73.833  65.894  1.00 66.31           C  
ATOM    322  CD1 TYR A  50      64.342  73.547  65.204  1.00 66.31           C  
ATOM    323  CD2 TYR A  50      65.395  74.376  67.163  1.00 66.31           C  
ATOM    324  CE1 TYR A  50      63.111  73.767  65.767  1.00 66.31           C  
ATOM    325  CE2 TYR A  50      64.167  74.600  67.737  1.00 66.31           C  
ATOM    326  CZ  TYR A  50      63.025  74.297  67.033  1.00 66.31           C  
ATOM    327  OH  TYR A  50      61.788  74.515  67.590  1.00 66.31           O  
ATOM    328  HN  TYR A  50      69.022  73.732  63.839  1.00  0.00           H  
ATOM    329  HH  TYR A  50      61.729  74.881  68.465  1.00  0.00           H  
ATOM    330  N   ASN A  51      67.813  76.459  65.426  1.00 61.80           N  
ATOM    331  CA  ASN A  51      67.692  77.799  65.996  1.00 61.80           C  
ATOM    332  C   ASN A  51      67.738  78.902  64.946  1.00 61.80           C  
ATOM    333  O   ASN A  51      67.270  80.010  65.217  1.00 61.80           O  
ATOM    334  CB  ASN A  51      68.791  78.044  67.028  1.00 61.80           C  
ATOM    335  CG  ASN A  51      68.727  77.078  68.190  1.00 61.80           C  
ATOM    336  ND2 ASN A  51      69.406  75.948  68.056  1.00 61.80           N  
ATOM    337  OD1 ASN A  51      68.081  77.346  69.199  1.00 61.80           O  
ATOM    338  HN  ASN A  51      68.594  75.863  65.700  1.00  0.00           H  
ATOM    339 1HD2 ASN A  51      69.363  75.297  68.840  1.00  0.00           H  
ATOM    340 2HD2 ASN A  51      69.943  75.725  67.218  1.00  0.00           H  
ATOM    341  N   THR A  52      68.297  78.629  63.769  1.00 66.34           N  
ATOM    342  CA  THR A  52      68.287  79.561  62.654  1.00 66.34           C  
ATOM    343  C   THR A  52      66.973  79.548  61.887  1.00 66.34           C  
ATOM    344  O   THR A  52      66.462  80.617  61.540  1.00 66.34           O  
ATOM    345  CB  THR A  52      69.443  79.238  61.693  1.00 66.34           C  
ATOM    346  CG2 THR A  52      69.289  79.973  60.391  1.00 66.34           C  
ATOM    347  OG1 THR A  52      70.692  79.600  62.293  1.00 66.34           O  
ATOM    348  HN  THR A  52      68.753  77.725  63.644  1.00  0.00           H  
ATOM    349  HG1 THR A  52      71.406  79.400  61.699  1.00  0.00           H  
ATOM    350  N   ASN A  53      66.402  78.371  61.640  1.00 72.74           N  
ATOM    351  CA  ASN A  53      65.263  78.204  60.749  1.00 72.74           C  
ATOM    352  C   ASN A  53      64.324  77.160  61.332  1.00 72.74           C  
ATOM    353  O   ASN A  53      64.451  75.970  61.035  1.00 72.74           O  
ATOM    354  CB  ASN A  53      65.793  77.811  59.370  1.00 72.74           C  
ATOM    355  CG  ASN A  53      64.715  77.516  58.346  1.00 72.74           C  
ATOM    356  ND2 ASN A  53      65.179  77.060  57.187  1.00 72.74           N  
ATOM    357  OD1 ASN A  53      63.520  77.691  58.566  1.00 72.74           O  
ATOM    358  HN  ASN A  53      66.782  77.543  62.099  1.00  0.00           H  
ATOM    359 1HD2 ASN A  53      66.172  76.915  57.004  1.00  0.00           H  
ATOM    360 2HD2 ASN A  53      64.454  76.861  56.498  1.00  0.00           H  
ATOM    361  N   ILE A  54      63.360  77.602  62.139  1.00 74.84           N  
ATOM    362  CA  ILE A  54      62.513  76.702  62.918  1.00 74.84           C  
ATOM    363  C   ILE A  54      61.539  76.018  61.962  1.00 74.84           C  
ATOM    364  O   ILE A  54      60.561  76.618  61.515  1.00 74.84           O  
ATOM    365  CB  ILE A  54      61.771  77.437  64.035  1.00 74.84           C  
ATOM    366  CG1 ILE A  54      62.743  77.934  65.095  1.00 74.84           C  
ATOM    367  CG2 ILE A  54      60.725  76.528  64.671  1.00 74.84           C  
ATOM    368  CD1 ILE A  54      62.056  78.475  66.318  1.00 74.84           C  
ATOM    369  HN  ILE A  54      63.208  78.608  62.216  1.00  0.00           H  
ATOM    370  N   THR A  55      61.798  74.749  61.658  1.00 80.99           N  
ATOM    371  CA  THR A  55      60.867  73.916  60.915  1.00 80.99           C  
ATOM    372  C   THR A  55      60.792  72.561  61.602  1.00 80.99           C  
ATOM    373  O   THR A  55      61.712  72.156  62.314  1.00 80.99           O  
ATOM    374  CB  THR A  55      61.283  73.750  59.448  1.00 80.99           C  
ATOM    375  CG2 THR A  55      61.310  75.088  58.745  1.00 80.99           C  
ATOM    376  OG1 THR A  55      62.586  73.163  59.378  1.00 80.99           O  
ATOM    377  HN  THR A  55      62.685  74.345  61.958  1.00  0.00           H  
ATOM    378  HG1 THR A  55      62.844  73.060  58.469  1.00  0.00           H  
ATOM    379  N   GLU A  56      59.681  71.859  61.391  1.00 84.07           N  
ATOM    380  CA  GLU A  56      59.515  70.565  62.045  1.00 84.07           C  
ATOM    381  C   GLU A  56      60.462  69.529  61.450  1.00 84.07           C  
ATOM    382  O   GLU A  56      60.971  68.655  62.166  1.00 84.07           O  
ATOM    383  CB  GLU A  56      58.059  70.127  61.956  1.00 84.07           C  
ATOM    384  CG  GLU A  56      57.070  71.136  62.563  1.00 84.07           C  
ATOM    385  CD  GLU A  56      57.274  71.387  64.057  1.00 84.07           C  
ATOM    386  OE1 GLU A  56      56.381  71.005  64.845  1.00 84.07           O  
ATOM    387  OE2 GLU A  56      58.303  71.984  64.447  1.00 84.07           O1-
ATOM    388  HN  GLU A  56      58.952  72.222  60.777  1.00  0.00           H  
ATOM    389  N   GLU A  57      60.727  69.632  60.146  1.00 80.34           N  
ATOM    390  CA  GLU A  57      61.864  68.940  59.553  1.00 80.34           C  
ATOM    391  C   GLU A  57      63.136  69.173  60.352  1.00 80.34           C  
ATOM    392  O   GLU A  57      63.890  68.228  60.624  1.00 80.34           O  
ATOM    393  CB  GLU A  57      62.057  69.423  58.119  1.00 80.34           C  
ATOM    394  CG  GLU A  57      63.210  68.789  57.377  1.00 80.34           C  
ATOM    395  CD  GLU A  57      62.761  67.605  56.560  1.00 80.34           C  
ATOM    396  OE1 GLU A  57      63.296  66.497  56.761  1.00 80.34           O  
ATOM    397  OE2 GLU A  57      61.850  67.779  55.726  1.00 80.34           O1-
ATOM    398  HN  GLU A  57      60.124  70.204  59.555  1.00  0.00           H  
ATOM    399  N   ASN A  58      63.377  70.418  60.755  1.00 78.01           N  
ATOM    400  CA  ASN A  58      64.613  70.753  61.443  1.00 78.01           C  
ATOM    401  C   ASN A  58      64.627  70.265  62.880  1.00 78.01           C  
ATOM    402  O   ASN A  58      65.660  69.769  63.335  1.00 78.01           O  
ATOM    403  CB  ASN A  58      64.850  72.258  61.397  1.00 78.01           C  
ATOM    404  CG  ASN A  58      65.498  72.697  60.109  1.00 78.01           C  
ATOM    405  ND2 ASN A  58      65.241  73.931  59.710  1.00 78.01           N  
ATOM    406  OD1 ASN A  58      66.219  71.933  59.474  1.00 78.01           O  
ATOM    407  HN  ASN A  58      62.685  71.147  60.579  1.00  0.00           H  
ATOM    408 1HD2 ASN A  58      65.680  74.228  58.838  1.00  0.00           H  
ATOM    409 2HD2 ASN A  58      64.642  74.566  60.238  1.00  0.00           H  
ATOM    410  N   VAL A  59      63.518  70.384  63.614  1.00 77.86           N  
ATOM    411  CA  VAL A  59      63.507  69.866  64.981  1.00 77.86           C  
ATOM    412  C   VAL A  59      63.670  68.355  64.964  1.00 77.86           C  
ATOM    413  O   VAL A  59      64.269  67.772  65.873  1.00 77.86           O  
ATOM    414  CB  VAL A  59      62.227  70.294  65.730  1.00 77.86           C  
ATOM    415  CG1 VAL A  59      61.013  69.741  65.066  1.00 77.86           C  
ATOM    416  CG2 VAL A  59      62.271  69.853  67.186  1.00 77.86           C  
ATOM    417  HN  VAL A  59      62.688  70.831  63.225  1.00  0.00           H  
ATOM    418  N   GLN A  60      63.180  67.695  63.910  1.00 78.82           N  
ATOM    419  CA  GLN A  60      63.367  66.250  63.813  1.00 78.82           C  
ATOM    420  C   GLN A  60      64.819  65.889  63.522  1.00 78.82           C  
ATOM    421  O   GLN A  60      65.385  65.000  64.169  1.00 78.82           O  
ATOM    422  CB  GLN A  60      62.434  65.662  62.758  1.00 78.82           C  
ATOM    423  CG  GLN A  60      61.190  65.043  63.356  1.00 78.82           C  
ATOM    424  CD  GLN A  60      60.015  65.076  62.419  1.00 78.82           C  
ATOM    425  NE2 GLN A  60      59.162  64.068  62.512  1.00 78.82           N  
ATOM    426  OE1 GLN A  60      59.873  65.994  61.615  1.00 78.82           O  
ATOM    427  HN  GLN A  60      62.678  68.198  63.178  1.00  0.00           H  
ATOM    428 1HE2 GLN A  60      58.365  64.090  61.876  1.00  0.00           H  
ATOM    429 2HE2 GLN A  60      59.280  63.306  63.180  1.00  0.00           H  
ATOM    430  N   ASN A  61      65.430  66.540  62.525  1.00 71.67           N  
ATOM    431  CA  ASN A  61      66.857  66.335  62.280  1.00 71.67           C  
ATOM    432  C   ASN A  61      67.670  66.586  63.546  1.00 71.67           C  
ATOM    433  O   ASN A  61      68.624  65.852  63.856  1.00 71.67           O  
ATOM    434  CB  ASN A  61      67.323  67.258  61.156  1.00 71.67           C  
ATOM    435  CG  ASN A  61      68.643  66.823  60.536  1.00 71.67           C  
ATOM    436  ND2 ASN A  61      69.226  67.700  59.731  1.00 71.67           N  
ATOM    437  OD1 ASN A  61      69.134  65.723  60.782  1.00 71.67           O  
ATOM    438  HN  ASN A  61      64.899  67.181  61.935  1.00  0.00           H  
ATOM    439 1HD2 ASN A  61      70.111  67.408  59.315  1.00  0.00           H  
ATOM    440 2HD2 ASN A  61      68.819  68.613  59.527  1.00  0.00           H  
ATOM    441  N   MET A  62      67.267  67.604  64.310  1.00 71.83           N  
ATOM    442  CA  MET A  62      67.939  67.962  65.549  1.00 71.83           C  
ATOM    443  C   MET A  62      67.841  66.846  66.571  1.00 71.83           C  
ATOM    444  O   MET A  62      68.861  66.404  67.113  1.00 71.83           O  
ATOM    445  CB  MET A  62      67.326  69.247  66.105  1.00 71.83           C  
ATOM    446  CG  MET A  62      67.843  69.661  67.459  1.00 71.83           C  
ATOM    447  SD  MET A  62      67.014  71.141  68.049  1.00 71.83           S  
ATOM    448  CE  MET A  62      67.674  71.258  69.702  1.00 71.83           C  
ATOM    449  HN  MET A  62      66.458  68.151  64.014  1.00  0.00           H  
ATOM    450  N   ASN A  63      66.621  66.391  66.856  1.00 69.91           N  
ATOM    451  CA  ASN A  63      66.445  65.318  67.823  1.00 69.91           C  
ATOM    452  C   ASN A  63      67.206  64.074  67.402  1.00 69.91           C  
ATOM    453  O   ASN A  63      67.865  63.441  68.231  1.00 69.91           O  
ATOM    454  CB  ASN A  63      64.963  65.022  68.006  1.00 69.91           C  
ATOM    455  CG  ASN A  63      64.289  66.026  68.909  1.00 69.91           C  
ATOM    456  ND2 ASN A  63      63.079  66.425  68.552  1.00 69.91           N  
ATOM    457  OD1 ASN A  63      64.858  66.450  69.912  1.00 69.91           O  
ATOM    458  HN  ASN A  63      65.807  66.797  66.394  1.00  0.00           H  
ATOM    459 1HD2 ASN A  63      62.623  67.104  69.162  1.00  0.00           H  
ATOM    460 2HD2 ASN A  63      62.607  66.073  67.719  1.00  0.00           H  
ATOM    461  N   ASN A  64      67.164  63.734  66.112  1.00 67.14           N  
ATOM    462  CA  ASN A  64      67.881  62.558  65.628  1.00 67.14           C  
ATOM    463  C   ASN A  64      69.361  62.636  65.968  1.00 67.14           C  
ATOM    464  O   ASN A  64      69.896  61.753  66.655  1.00 67.14           O  
ATOM    465  CB  ASN A  64      67.698  62.410  64.119  1.00 67.14           C  
ATOM    466  CG  ASN A  64      66.547  61.506  63.757  1.00 67.14           C  
ATOM    467  ND2 ASN A  64      66.005  61.699  62.565  1.00 67.14           N  
ATOM    468  OD1 ASN A  64      66.155  60.637  64.529  1.00 67.14           O  
ATOM    469  HN  ASN A  64      66.625  64.302  65.458  1.00  0.00           H  
ATOM    470 1HD2 ASN A  64      66.331  62.422  61.923  1.00  0.00           H  
ATOM    471 2HD2 ASN A  64      65.226  61.087  62.320  1.00  0.00           H  
ATOM    472  N   ALA A  65      70.043  63.682  65.488  1.00 61.10           N  
ATOM    473  CA  ALA A  65      71.478  63.782  65.744  1.00 61.10           C  
ATOM    474  C   ALA A  65      71.772  63.867  67.236  1.00 61.10           C  
ATOM    475  O   ALA A  65      72.786  63.326  67.710  1.00 61.10           O  
ATOM    476  CB  ALA A  65      72.059  64.989  65.015  1.00 61.10           C  
ATOM    477  HN  ALA A  65      69.565  64.404  64.948  1.00  0.00           H  
ATOM    478  N   GLY A  66      70.881  64.506  67.994  1.00 63.36           N  
ATOM    479  CA  GLY A  66      71.087  64.623  69.423  1.00 63.36           C  
ATOM    480  C   GLY A  66      71.128  63.283  70.123  1.00 63.36           C  
ATOM    481  O   GLY A  66      72.058  63.003  70.886  1.00 63.36           O  
ATOM    482  HN  GLY A  66      70.050  64.914  67.566  1.00  0.00           H  
ATOM    483  N   ASP A  67      70.138  62.422  69.874  1.00 65.53           N  
ATOM    484  CA  ASP A  67      70.175  61.151  70.589  1.00 65.53           C  
ATOM    485  C   ASP A  67      71.208  60.211  69.982  1.00 65.53           C  
ATOM    486  O   ASP A  67      71.694  59.305  70.662  1.00 65.53           O  
ATOM    487  CB  ASP A  67      68.811  60.456  70.693  1.00 65.53           C  
ATOM    488  CG  ASP A  67      68.043  60.415  69.407  1.00 65.53           C  
ATOM    489  OD1 ASP A  67      67.241  61.323  69.158  1.00 65.53           O  
ATOM    490  OD2 ASP A  67      68.235  59.451  68.643  1.00 65.53           O1-
ATOM    491  HN  ASP A  67      69.391  62.643  69.215  1.00  0.00           H  
ATOM    492  N   LYS A  68      71.594  60.417  68.722  1.00 59.41           N  
ATOM    493  CA  LYS A  68      72.725  59.632  68.227  1.00 59.41           C  
ATOM    494  C   LYS A  68      73.972  59.893  69.060  1.00 59.41           C  
ATOM    495  O   LYS A  68      74.612  58.959  69.566  1.00 59.41           O  
ATOM    496  CB  LYS A  68      73.007  59.927  66.760  1.00 59.41           C  
ATOM    497  CG  LYS A  68      72.003  59.332  65.812  1.00 59.41           C  
ATOM    498  CD  LYS A  68      72.357  59.634  64.374  1.00 59.41           C  
ATOM    499  CE  LYS A  68      73.862  59.729  64.155  1.00 59.41           C  
ATOM    500  NZ  LYS A  68      74.589  58.455  64.405  1.00 59.41           N1+
ATOM    501  HN  LYS A  68      71.119  61.096  68.127  1.00  0.00           H  
ATOM    502  HZ1 LYS A  68      75.596  58.519  64.258  1.00  0.00           H  
ATOM    503  HZ2 LYS A  68      74.192  57.700  63.846  1.00  0.00           H  
ATOM    504  HZ3 LYS A  68      74.384  58.103  65.340  1.00  0.00           H  
ATOM    505  N   TRP A  69      74.313  61.168  69.240  1.00 54.77           N  
ATOM    506  CA  TRP A  69      75.500  61.496  70.024  1.00 54.77           C  
ATOM    507  C   TRP A  69      75.324  61.108  71.492  1.00 54.77           C  
ATOM    508  O   TRP A  69      76.280  60.661  72.140  1.00 54.77           O  
ATOM    509  CB  TRP A  69      75.825  62.980  69.846  1.00 54.77           C  
ATOM    510  CG  TRP A  69      76.435  63.667  71.015  1.00 54.77           C  
ATOM    511  CD1 TRP A  69      75.788  64.415  71.946  1.00 54.77           C  
ATOM    512  CD2 TRP A  69      77.817  63.713  71.354  1.00 54.77           C  
ATOM    513  CE2 TRP A  69      77.935  64.489  72.517  1.00 54.77           C  
ATOM    514  CE3 TRP A  69      78.968  63.163  70.793  1.00 54.77           C  
ATOM    515  NE1 TRP A  69      76.679  64.907  72.859  1.00 54.77           N  
ATOM    516  CZ2 TRP A  69      79.150  64.729  73.125  1.00 54.77           C  
ATOM    517  CZ3 TRP A  69      80.169  63.401  71.400  1.00 54.77           C  
ATOM    518  CH2 TRP A  69      80.258  64.177  72.550  1.00 54.77           C  
ATOM    519  HN  TRP A  69      73.747  61.912  68.832  1.00  0.00           H  
ATOM    520  HE1 TRP A  69      76.445  65.490  73.663  1.00  0.00           H  
ATOM    521  N   SER A  70      74.105  61.212  72.023  1.00 57.61           N  
ATOM    522  CA  SER A  70      73.902  60.833  73.420  1.00 57.61           C  
ATOM    523  C   SER A  70      74.059  59.326  73.631  1.00 57.61           C  
ATOM    524  O   SER A  70      74.688  58.885  74.604  1.00 57.61           O  
ATOM    525  CB  SER A  70      72.532  61.293  73.902  1.00 57.61           C  
ATOM    526  OG  SER A  70      72.044  60.409  74.890  1.00 57.61           O  
ATOM    527  HN  SER A  70      73.324  61.552  71.461  1.00  0.00           H  
ATOM    528  HG  SER A  70      71.190  60.696  75.191  1.00  0.00           H  
ATOM    529  N   ALA A  71      73.496  58.513  72.737  1.00 57.11           N  
ATOM    530  CA  ALA A  71      73.695  57.076  72.840  1.00 57.11           C  
ATOM    531  C   ALA A  71      75.165  56.725  72.695  1.00 57.11           C  
ATOM    532  O   ALA A  71      75.670  55.821  73.377  1.00 57.11           O  
ATOM    533  CB  ALA A  71      72.864  56.353  71.785  1.00 57.11           C  
ATOM    534  HN  ALA A  71      72.927  58.898  71.983  1.00  0.00           H  
ATOM    535  N   PHE A  72      75.873  57.437  71.814  1.00 55.55           N  
ATOM    536  CA  PHE A  72      77.301  57.193  71.668  1.00 55.55           C  
ATOM    537  C   PHE A  72      78.041  57.433  72.972  1.00 55.55           C  
ATOM    538  O   PHE A  72      78.880  56.619  73.370  1.00 55.55           O  
ATOM    539  CB  PHE A  72      77.878  58.072  70.569  1.00 55.55           C  
ATOM    540  CG  PHE A  72      79.370  58.172  70.592  1.00 55.55           C  
ATOM    541  CD1 PHE A  72      80.144  57.257  69.916  1.00 55.55           C  
ATOM    542  CD2 PHE A  72      79.996  59.201  71.257  1.00 55.55           C  
ATOM    543  CE1 PHE A  72      81.508  57.356  69.922  1.00 55.55           C  
ATOM    544  CE2 PHE A  72      81.355  59.300  71.265  1.00 55.55           C  
ATOM    545  CZ  PHE A  72      82.115  58.378  70.594  1.00 55.55           C  
ATOM    546  HN  PHE A  72      75.415  58.149  71.245  1.00  0.00           H  
ATOM    547  N   LEU A  73      77.770  58.551  73.648  1.00 66.38           N  
ATOM    548  CA  LEU A  73      78.598  58.826  74.818  1.00 66.38           C  
ATOM    549  C   LEU A  73      78.165  57.970  75.998  1.00 66.38           C  
ATOM    550  O   LEU A  73      78.962  57.724  76.907  1.00 66.38           O  
ATOM    551  CB  LEU A  73      78.623  60.317  75.190  1.00 66.38           C  
ATOM    552  CG  LEU A  73      77.725  61.116  76.148  1.00 66.38           C  
ATOM    553  CD1 LEU A  73      78.136  62.585  76.157  1.00 66.38           C  
ATOM    554  CD2 LEU A  73      76.288  61.019  75.842  1.00 66.38           C  
ATOM    555  HN  LEU A  73      77.022  59.182  73.361  1.00  0.00           H  
ATOM    556  N   LYS A  74      76.939  57.437  75.980  1.00 67.92           N  
ATOM    557  CA  LYS A  74      76.591  56.460  77.011  1.00 67.92           C  
ATOM    558  C   LYS A  74      77.332  55.148  76.792  1.00 67.92           C  
ATOM    559  O   LYS A  74      77.875  54.556  77.736  1.00 67.92           O  
ATOM    560  CB  LYS A  74      75.082  56.229  77.066  1.00 67.92           C  
ATOM    561  CG  LYS A  74      74.308  57.345  77.770  1.00 67.92           C  
ATOM    562  CD  LYS A  74      75.069  57.999  78.934  1.00 67.92           C  
ATOM    563  CE  LYS A  74      75.460  57.032  80.048  1.00 67.92           C  
ATOM    564  NZ  LYS A  74      75.826  57.731  81.311  1.00 67.92           N1+
ATOM    565  HN  LYS A  74      76.263  57.705  75.265  1.00  0.00           H  
ATOM    566  HZ1 LYS A  74      76.087  57.085  82.056  1.00  0.00           H  
ATOM    567  HZ2 LYS A  74      75.079  58.356  81.614  1.00  0.00           H  
ATOM    568  HZ3 LYS A  74      76.561  58.420  81.149  1.00  0.00           H  
ATOM    569  N   GLU A  75      77.384  54.683  75.542  1.00 66.94           N  
ATOM    570  CA  GLU A  75      78.180  53.498  75.242  1.00 66.94           C  
ATOM    571  C   GLU A  75      79.647  53.710  75.603  1.00 66.94           C  
ATOM    572  O   GLU A  75      80.305  52.811  76.144  1.00 66.94           O  
ATOM    573  CB  GLU A  75      78.036  53.136  73.768  1.00 66.94           C  
ATOM    574  CG  GLU A  75      79.057  52.131  73.277  1.00 66.94           C  
ATOM    575  CD  GLU A  75      78.931  50.791  73.971  1.00 66.94           C  
ATOM    576  OE1 GLU A  75      77.790  50.375  74.257  1.00 66.94           O  
ATOM    577  OE2 GLU A  75      79.971  50.159  74.236  1.00 66.94           O1-
ATOM    578  HN  GLU A  75      76.869  55.155  74.799  1.00  0.00           H  
ATOM    579  N   GLN A  76      80.175  54.903  75.324  1.00 63.23           N  
ATOM    580  CA  GLN A  76      81.572  55.188  75.630  1.00 63.23           C  
ATOM    581  C   GLN A  76      81.821  55.305  77.128  1.00 63.23           C  
ATOM    582  O   GLN A  76      82.898  54.937  77.595  1.00 63.23           O  
ATOM    583  CB  GLN A  76      82.012  56.461  74.926  1.00 63.23           C  
ATOM    584  CG  GLN A  76      82.182  56.286  73.454  1.00 63.23           C  
ATOM    585  CD  GLN A  76      83.276  55.310  73.120  1.00 63.23           C  
ATOM    586  NE2 GLN A  76      82.897  54.169  72.566  1.00 63.23           N  
ATOM    587  OE1 GLN A  76      84.454  55.575  73.353  1.00 63.23           O  
ATOM    588  HN  GLN A  76      79.596  55.623  74.892  1.00  0.00           H  
ATOM    589 1HE2 GLN A  76      83.639  53.507  72.339  1.00  0.00           H  
ATOM    590 2HE2 GLN A  76      81.920  53.949  72.373  1.00  0.00           H  
ATOM    591  N   SER A  77      80.852  55.813  77.892  1.00 66.15           N  
ATOM    592  CA  SER A  77      80.979  55.819  79.345  1.00 66.15           C  
ATOM    593  C   SER A  77      81.050  54.396  79.883  1.00 66.15           C  
ATOM    594  O   SER A  77      81.868  54.085  80.762  1.00 66.15           O  
ATOM    595  CB  SER A  77      79.801  56.581  79.957  1.00 66.15           C  
ATOM    596  OG  SER A  77      79.814  56.527  81.368  1.00 66.15           O  
ATOM    597  HN  SER A  77      80.015  56.200  77.456  1.00  0.00           H  
ATOM    598  HG  SER A  77      79.083  57.000  81.748  1.00  0.00           H  
ATOM    599  N   THR A  78      80.190  53.518  79.359  1.00 68.26           N  
ATOM    600  CA  THR A  78      80.259  52.106  79.718  1.00 68.26           C  
ATOM    601  C   THR A  78      81.635  51.533  79.414  1.00 68.26           C  
ATOM    602  O   THR A  78      82.252  50.883  80.265  1.00 68.26           O  
ATOM    603  CB  THR A  78      79.174  51.324  78.980  1.00 68.26           C  
ATOM    604  CG2 THR A  78      79.414  49.830  79.096  1.00 68.26           C  
ATOM    605  OG1 THR A  78      77.894  51.636  79.541  1.00 68.26           O  
ATOM    606  HN  THR A  78      79.479  53.838  78.702  1.00  0.00           H  
ATOM    607  HG1 THR A  78      77.744  52.571  79.468  1.00  0.00           H  
ATOM    608  N   LEU A  79      82.140  51.768  78.206  1.00 67.77           N  
ATOM    609  CA  LEU A  79      83.449  51.232  77.848  1.00 67.77           C  
ATOM    610  C   LEU A  79      84.550  51.826  78.713  1.00 67.77           C  
ATOM    611  O   LEU A  79      85.560  51.168  78.984  1.00 67.77           O  
ATOM    612  CB  LEU A  79      83.740  51.491  76.377  1.00 67.77           C  
ATOM    613  CG  LEU A  79      82.964  50.647  75.372  1.00 67.77           C  
ATOM    614  CD1 LEU A  79      83.618  50.726  74.007  1.00 67.77           C  
ATOM    615  CD2 LEU A  79      82.882  49.212  75.838  1.00 67.77           C  
ATOM    616  HN  LEU A  79      81.613  52.322  77.531  1.00  0.00           H  
ATOM    617  N   ALA A  80      84.374  53.073  79.155  1.00 68.93           N  
ATOM    618  CA  ALA A  80      85.422  53.777  79.884  1.00 68.93           C  
ATOM    619  C   ALA A  80      85.516  53.317  81.323  1.00 68.93           C  
ATOM    620  O   ALA A  80      86.609  53.313  81.898  1.00 68.93           O  
ATOM    621  CB  ALA A  80      85.162  55.279  79.856  1.00 68.93           C  
ATOM    622  HN  ALA A  80      83.487  53.544  78.979  1.00  0.00           H  
ATOM    623  N   GLN A  81      84.386  52.950  81.925  1.00 72.36           N  
ATOM    624  CA  GLN A  81      84.434  52.480  83.304  1.00 72.36           C  
ATOM    625  C   GLN A  81      85.130  51.132  83.439  1.00 72.36           C  
ATOM    626  O   GLN A  81      85.236  50.611  84.551  1.00 72.36           O  
ATOM    627  CB  GLN A  81      83.027  52.421  83.890  1.00 72.36           C  
ATOM    628  CG  GLN A  81      83.030  52.459  85.389  1.00 72.36           C  
ATOM    629  CD  GLN A  81      82.064  53.463  85.955  1.00 72.36           C  
ATOM    630  NE2 GLN A  81      82.159  53.698  87.259  1.00 72.36           N  
ATOM    631  OE1 GLN A  81      81.240  54.025  85.236  1.00 72.36           O  
ATOM    632  HN  GLN A  81      83.497  52.997  81.427  1.00  0.00           H  
ATOM    633 1HE2 GLN A  81      81.504  54.379  87.643  1.00  0.00           H  
ATOM    634 2HE2 GLN A  81      82.843  53.232  87.855  1.00  0.00           H  
ATOM    635  N   MET A  82      85.623  50.572  82.346  1.00 76.93           N  
ATOM    636  CA  MET A  82      86.446  49.377  82.385  1.00 76.93           C  
ATOM    637  C   MET A  82      87.913  49.688  82.637  1.00 76.93           C  
ATOM    638  O   MET A  82      88.756  48.805  82.463  1.00 76.93           O  
ATOM    639  CB  MET A  82      86.314  48.617  81.071  1.00 76.93           C  
ATOM    640  CG  MET A  82      85.239  47.553  81.036  1.00 76.93           C  
ATOM    641  SD  MET A  82      83.588  48.204  81.351  1.00 76.93           S  
ATOM    642  CE  MET A  82      82.598  47.011  80.456  1.00 76.93           C  
ATOM    643  HN  MET A  82      85.417  50.996  81.442  1.00  0.00           H  
ATOM    644  N   TYR A  83      88.236  50.920  83.015  1.00 75.06           N  
ATOM    645  CA  TYR A  83      89.609  51.346  83.261  1.00 75.06           C  
ATOM    646  C   TYR A  83      89.667  51.974  84.645  1.00 75.06           C  
ATOM    647  O   TYR A  83      89.314  53.156  84.793  1.00 75.06           O  
ATOM    648  CB  TYR A  83      90.074  52.349  82.205  1.00 75.06           C  
ATOM    649  CG  TYR A  83      89.953  51.838  80.801  1.00 75.06           C  
ATOM    650  CD1 TYR A  83      88.801  52.058  80.065  1.00 75.06           C  
ATOM    651  CD2 TYR A  83      90.983  51.136  80.207  1.00 75.06           C  
ATOM    652  CE1 TYR A  83      88.679  51.588  78.783  1.00 75.06           C  
ATOM    653  CE2 TYR A  83      90.871  50.664  78.924  1.00 75.06           C  
ATOM    654  CZ  TYR A  83      89.717  50.893  78.216  1.00 75.06           C  
ATOM    655  OH  TYR A  83      89.606  50.418  76.935  1.00 75.06           O  
ATOM    656  HN  TYR A  83      87.487  51.601  83.139  1.00  0.00           H  
ATOM    657  HH  TYR A  83      90.325  49.937  76.542  1.00  0.00           H  
ATOM    658  N   PRO A  84      90.089  51.244  85.677  1.00 78.24           N  
ATOM    659  CA  PRO A  84      90.033  51.786  87.040  1.00 78.24           C  
ATOM    660  C   PRO A  84      90.901  53.030  87.172  1.00 78.24           C  
ATOM    661  O   PRO A  84      91.996  53.105  86.610  1.00 78.24           O  
ATOM    662  CB  PRO A  84      90.561  50.635  87.903  1.00 78.24           C  
ATOM    663  CG  PRO A  84      91.326  49.773  86.965  1.00 78.24           C  
ATOM    664  CD  PRO A  84      90.654  49.888  85.640  1.00 78.24           C  
ATOM    665  N   LEU A  85      90.392  54.015  87.914  1.00 76.80           N  
ATOM    666  CA  LEU A  85      91.096  55.284  88.064  1.00 76.80           C  
ATOM    667  C   LEU A  85      92.384  55.131  88.860  1.00 76.80           C  
ATOM    668  O   LEU A  85      93.151  56.090  88.979  1.00 76.80           O  
ATOM    669  CB  LEU A  85      90.190  56.307  88.749  1.00 76.80           C  
ATOM    670  CG  LEU A  85      89.157  57.042  87.899  1.00 76.80           C  
ATOM    671  CD1 LEU A  85      88.272  57.916  88.772  1.00 76.80           C  
ATOM    672  CD2 LEU A  85      89.844  57.869  86.836  1.00 76.80           C  
ATOM    673  HN  LEU A  85      89.497  53.879  88.384  1.00  0.00           H  
ATOM    674  N   GLN A  86      92.636  53.944  89.414  1.00 82.48           N  
ATOM    675  CA  GLN A  86      93.764  53.776  90.321  1.00 82.48           C  
ATOM    676  C   GLN A  86      95.102  53.834  89.598  1.00 82.48           C  
ATOM    677  O   GLN A  86      96.014  54.542  90.037  1.00 82.48           O  
ATOM    678  CB  GLN A  86      93.638  52.448  91.064  1.00 82.48           C  
ATOM    679  CG  GLN A  86      92.808  52.515  92.340  1.00 82.48           C  
ATOM    680  CD  GLN A  86      91.320  52.367  92.089  1.00 82.48           C  
ATOM    681  NE2 GLN A  86      90.640  53.488  91.883  1.00 82.48           N  
ATOM    682  OE1 GLN A  86      90.787  51.259  92.087  1.00 82.48           O  
ATOM    683  HN  GLN A  86      92.035  53.148  89.201  1.00  0.00           H  
ATOM    684 1HE2 GLN A  86      91.082  54.407  91.885  1.00  0.00           H  
ATOM    685 2HE2 GLN A  86      89.639  53.388  91.714  1.00  0.00           H  
ATOM    686  N   GLU A  87      95.239  53.110  88.490  1.00 81.55           N  
ATOM    687  CA  GLU A  87      96.537  52.845  87.884  1.00 81.55           C  
ATOM    688  C   GLU A  87      96.903  53.850  86.800  1.00 81.55           C  
ATOM    689  O   GLU A  87      97.642  53.517  85.873  1.00 81.55           O  
ATOM    690  CB  GLU A  87      96.576  51.432  87.305  1.00 81.55           C  
ATOM    691  CG  GLU A  87      96.304  50.320  88.294  1.00 81.55           C  
ATOM    692  CD  GLU A  87      94.827  50.072  88.485  1.00 81.55           C  
ATOM    693  OE1 GLU A  87      94.467  49.044  89.093  1.00 81.55           O  
ATOM    694  OE2 GLU A  87      94.028  50.915  88.032  1.00 81.55           O1-
ATOM    695  HN  GLU A  87      94.404  52.726  88.048  1.00  0.00           H  
ATOM    696  N   ILE A  88      96.410  55.081  86.898  1.00 76.26           N  
ATOM    697  CA  ILE A  88      96.704  56.118  85.917  1.00 76.26           C  
ATOM    698  C   ILE A  88      97.389  57.276  86.629  1.00 76.26           C  
ATOM    699  O   ILE A  88      96.891  57.767  87.648  1.00 76.26           O  
ATOM    700  CB  ILE A  88      95.436  56.602  85.193  1.00 76.26           C  
ATOM    701  CG1 ILE A  88      94.625  55.418  84.668  1.00 76.26           C  
ATOM    702  CG2 ILE A  88      95.815  57.488  84.025  1.00 76.26           C  
ATOM    703  CD1 ILE A  88      95.353  54.600  83.644  1.00 76.26           C  
ATOM    704  HN  ILE A  88      95.805  55.307  87.687  1.00  0.00           H  
ATOM    705  N   GLN A  89      98.523  57.715  86.084  1.00 72.33           N  
ATOM    706  CA  GLN A  89      99.290  58.819  86.647  1.00 72.33           C  
ATOM    707  C   GLN A  89      99.090  60.134  85.904  1.00 72.33           C  
ATOM    708  O   GLN A  89      98.977  61.181  86.543  1.00 72.33           O  
ATOM    709  CB  GLN A  89     100.780  58.473  86.662  1.00 72.33           C  
ATOM    710  CG  GLN A  89     101.215  57.643  87.848  1.00 72.33           C  
ATOM    711  CD  GLN A  89     100.744  56.207  87.761  1.00 72.33           C  
ATOM    712  NE2 GLN A  89     100.732  55.659  86.551  1.00 72.33           N  
ATOM    713  OE1 GLN A  89     100.392  55.596  88.770  1.00 72.33           O  
ATOM    714  HN  GLN A  89      98.868  57.260  85.239  1.00  0.00           H  
ATOM    715 1HE2 GLN A  89     101.024  56.165  85.715  1.00  0.00           H  
ATOM    716 2HE2 GLN A  89     100.415  54.691  86.492  1.00  0.00           H  
ATOM    717  N   ASN A  90      99.050  60.109  84.576  1.00 64.63           N  
ATOM    718  CA  ASN A  90      98.868  61.330  83.803  1.00 64.63           C  
ATOM    719  C   ASN A  90      97.518  61.947  84.126  1.00 64.63           C  
ATOM    720  O   ASN A  90      96.474  61.398  83.768  1.00 64.63           O  
ATOM    721  CB  ASN A  90      98.976  61.016  82.315  1.00 64.63           C  
ATOM    722  CG  ASN A  90      99.235  62.246  81.467  1.00 64.63           C  
ATOM    723  ND2 ASN A  90      99.961  62.055  80.369  1.00 64.63           N  
ATOM    724  OD1 ASN A  90      98.789  63.344  81.786  1.00 64.63           O  
ATOM    725  HN  ASN A  90      99.149  59.218  84.089  1.00  0.00           H  
ATOM    726 1HD2 ASN A  90     100.332  61.142  80.104  1.00  0.00           H  
ATOM    727 2HD2 ASN A  90     100.135  62.882  79.799  1.00  0.00           H  
ATOM    728  N   LEU A  91      97.532  63.091  84.806  1.00 63.34           N  
ATOM    729  CA  LEU A  91      96.276  63.663  85.271  1.00 63.34           C  
ATOM    730  C   LEU A  91      95.506  64.314  84.133  1.00 63.34           C  
ATOM    731  O   LEU A  91      94.311  64.583  84.270  1.00 63.34           O  
ATOM    732  CB  LEU A  91      96.518  64.653  86.405  1.00 63.34           C  
ATOM    733  CG  LEU A  91      97.429  64.133  87.520  1.00 63.34           C  
ATOM    734  CD1 LEU A  91      98.912  64.416  87.232  1.00 63.34           C  
ATOM    735  CD2 LEU A  91      97.011  64.653  88.880  1.00 63.34           C  
ATOM    736  HN  LEU A  91      98.415  63.563  85.000  1.00  0.00           H  
ATOM    737  N   THR A  92      96.155  64.562  82.995  1.00 63.87           N  
ATOM    738  CA  THR A  92      95.382  64.858  81.794  1.00 63.87           C  
ATOM    739  C   THR A  92      94.570  63.645  81.357  1.00 63.87           C  
ATOM    740  O   THR A  92      93.345  63.740  81.178  1.00 63.87           O  
ATOM    741  CB  THR A  92      96.303  65.308  80.659  1.00 63.87           C  
ATOM    742  CG2 THR A  92      97.322  66.304  81.160  1.00 63.87           C  
ATOM    743  OG1 THR A  92      96.989  64.171  80.121  1.00 63.87           O  
ATOM    744  HN  THR A  92      97.174  64.545  82.965  1.00  0.00           H  
ATOM    745  HG1 THR A  92      97.561  64.451  79.416  1.00  0.00           H  
ATOM    746  N   VAL A  93      95.237  62.500  81.192  1.00 58.76           N  
ATOM    747  CA  VAL A  93      94.541  61.260  80.877  1.00 58.76           C  
ATOM    748  C   VAL A  93      93.527  60.937  81.959  1.00 58.76           C  
ATOM    749  O   VAL A  93      92.423  60.463  81.675  1.00 58.76           O  
ATOM    750  CB  VAL A  93      95.557  60.116  80.691  1.00 58.76           C  
ATOM    751  CG1 VAL A  93      94.849  58.813  80.414  1.00 58.76           C  
ATOM    752  CG2 VAL A  93      96.516  60.438  79.569  1.00 58.76           C  
ATOM    753  HN  VAL A  93      96.252  62.494  81.288  1.00  0.00           H  
ATOM    754  N   LYS A  94      93.872  61.216  83.213  1.00 59.67           N  
ATOM    755  CA  LYS A  94      92.992  60.850  84.314  1.00 59.67           C  
ATOM    756  C   LYS A  94      91.782  61.764  84.375  1.00 59.67           C  
ATOM    757  O   LYS A  94      90.678  61.326  84.705  1.00 59.67           O  
ATOM    758  CB  LYS A  94      93.767  60.890  85.627  1.00 59.67           C  
ATOM    759  CG  LYS A  94      93.147  60.093  86.753  1.00 59.67           C  
ATOM    760  CD  LYS A  94      94.048  60.152  87.974  1.00 59.67           C  
ATOM    761  CE  LYS A  94      93.390  59.557  89.194  1.00 59.67           C  
ATOM    762  NZ  LYS A  94      94.319  59.569  90.349  1.00 59.67           N1+
ATOM    763  HN  LYS A  94      94.756  61.688  83.404  1.00  0.00           H  
ATOM    764  HZ1 LYS A  94      93.874  59.167  91.174  1.00  0.00           H  
ATOM    765  HZ2 LYS A  94      94.681  60.505  90.533  1.00  0.00           H  
ATOM    766  HZ3 LYS A  94      95.200  59.104  90.130  1.00  0.00           H  
ATOM    767  N   LEU A  95      91.960  63.034  84.024  1.00 57.25           N  
ATOM    768  CA  LEU A  95      90.836  63.956  84.009  1.00 57.25           C  
ATOM    769  C   LEU A  95      89.900  63.640  82.857  1.00 57.25           C  
ATOM    770  O   LEU A  95      88.680  63.760  82.984  1.00 57.25           O  
ATOM    771  CB  LEU A  95      91.337  65.393  83.914  1.00 57.25           C  
ATOM    772  CG  LEU A  95      91.701  66.109  85.209  1.00 57.25           C  
ATOM    773  CD1 LEU A  95      92.563  67.302  84.887  1.00 57.25           C  
ATOM    774  CD2 LEU A  95      90.454  66.529  85.943  1.00 57.25           C  
ATOM    775  HN  LEU A  95      92.890  63.363  83.764  1.00  0.00           H  
ATOM    776  N   GLN A  96      90.453  63.214  81.722  1.00 53.25           N  
ATOM    777  CA  GLN A  96      89.587  62.811  80.622  1.00 53.25           C  
ATOM    778  C   GLN A  96      88.824  61.538  80.968  1.00 53.25           C  
ATOM    779  O   GLN A  96      87.601  61.467  80.781  1.00 53.25           O  
ATOM    780  CB  GLN A  96      90.400  62.639  79.345  1.00 53.25           C  
ATOM    781  CG  GLN A  96      90.964  63.937  78.828  1.00 53.25           C  
ATOM    782  CD  GLN A  96      91.980  63.742  77.741  1.00 53.25           C  
ATOM    783  NE2 GLN A  96      93.216  64.104  78.024  1.00 53.25           N  
ATOM    784  OE1 GLN A  96      91.663  63.282  76.654  1.00 53.25           O  
ATOM    785  HN  GLN A  96      91.467  63.171  81.625  1.00  0.00           H  
ATOM    786 1HE2 GLN A  96      93.481  64.488  78.931  1.00  0.00           H  
ATOM    787 2HE2 GLN A  96      93.907  63.971  77.285  1.00  0.00           H  
ATOM    788  N   LEU A  97      89.528  60.527  81.485  1.00 55.35           N  
ATOM    789  CA  LEU A  97      88.857  59.295  81.886  1.00 55.35           C  
ATOM    790  C   LEU A  97      87.820  59.557  82.959  1.00 55.35           C  
ATOM    791  O   LEU A  97      86.802  58.872  83.016  1.00 55.35           O  
ATOM    792  CB  LEU A  97      89.862  58.270  82.399  1.00 55.35           C  
ATOM    793  CG  LEU A  97      90.612  57.344  81.458  1.00 55.35           C  
ATOM    794  CD1 LEU A  97      91.388  56.428  82.340  1.00 55.35           C  
ATOM    795  CD2 LEU A  97      89.656  56.561  80.586  1.00 55.35           C  
ATOM    796  HN  LEU A  97      90.538  60.617  81.600  1.00  0.00           H  
ATOM    797  N   GLN A  98      88.063  60.531  83.829  1.00 57.45           N  
ATOM    798  CA  GLN A  98      87.103  60.829  84.883  1.00 57.45           C  
ATOM    799  C   GLN A  98      85.901  61.582  84.337  1.00 57.45           C  
ATOM    800  O   GLN A  98      84.770  61.352  84.772  1.00 57.45           O  
ATOM    801  CB  GLN A  98      87.791  61.626  85.986  1.00 57.45           C  
ATOM    802  CG  GLN A  98      86.856  62.346  86.935  1.00 57.45           C  
ATOM    803  CD  GLN A  98      87.593  62.969  88.099  1.00 57.45           C  
ATOM    804  NE2 GLN A  98      88.758  63.548  87.826  1.00 57.45           N  
ATOM    805  OE1 GLN A  98      87.123  62.932  89.232  1.00 57.45           O  
ATOM    806  HN  GLN A  98      88.925  61.072  83.759  1.00  0.00           H  
ATOM    807 1HE2 GLN A  98      89.255  63.968  88.611  1.00  0.00           H  
ATOM    808 2HE2 GLN A  98      89.149  63.579  86.884  1.00  0.00           H  
ATOM    809  N   ALA A  99      86.128  62.492  83.391  1.00 57.96           N  
ATOM    810  CA  ALA A  99      85.021  63.208  82.774  1.00 57.96           C  
ATOM    811  C   ALA A  99      84.113  62.255  82.018  1.00 57.96           C  
ATOM    812  O   ALA A  99      82.889  62.427  82.001  1.00 57.96           O  
ATOM    813  CB  ALA A  99      85.563  64.290  81.838  1.00 57.96           C  
ATOM    814  HN  ALA A  99      87.085  62.689  83.097  1.00  0.00           H  
ATOM    815  N   LEU A 100      84.701  61.241  81.388  1.00 62.23           N  
ATOM    816  CA  LEU A 100      83.913  60.280  80.628  1.00 62.23           C  
ATOM    817  C   LEU A 100      83.277  59.236  81.535  1.00 62.23           C  
ATOM    818  O   LEU A 100      82.053  59.069  81.530  1.00 62.23           O  
ATOM    819  CB  LEU A 100      84.814  59.617  79.596  1.00 62.23           C  
ATOM    820  CG  LEU A 100      84.222  58.785  78.478  1.00 62.23           C  
ATOM    821  CD1 LEU A 100      83.006  59.472  77.934  1.00 62.23           C  
ATOM    822  CD2 LEU A 100      85.275  58.662  77.413  1.00 62.23           C  
ATOM    823  HN  LEU A 100      85.714  61.136  81.438  1.00  0.00           H  
ATOM    824  N   GLN A 101      84.095  58.556  82.340  1.00 68.18           N  
ATOM    825  CA  GLN A 101      83.678  57.534  83.293  1.00 68.18           C  
ATOM    826  C   GLN A 101      82.541  57.983  84.189  1.00 68.18           C  
ATOM    827  O   GLN A 101      81.900  57.144  84.826  1.00 68.18           O  
ATOM    828  CB  GLN A 101      84.860  57.157  84.180  1.00 68.18           C  
ATOM    829  CG  GLN A 101      85.348  55.750  84.073  1.00 68.18           C  
ATOM    830  CD  GLN A 101      86.531  55.508  84.982  1.00 68.18           C  
ATOM    831  NE2 GLN A 101      87.385  54.566  84.614  1.00 68.18           N  
ATOM    832  OE1 GLN A 101      86.673  56.167  86.009  1.00 68.18           O  
ATOM    833  HN  GLN A 101      85.091  58.768  82.285  1.00  0.00           H  
ATOM    834 1HE2 GLN A 101      87.267  54.019  83.761  1.00  0.00           H  
ATOM    835 2HE2 GLN A 101      88.183  54.403  85.227  1.00  0.00           H  
ATOM    836  N   GLN A 102      82.289  59.282  84.285  1.00 71.95           N  
ATOM    837  CA  GLN A 102      81.184  59.726  85.114  1.00 71.95           C  
ATOM    838  C   GLN A 102      79.896  59.295  84.435  1.00 71.95           C  
ATOM    839  O   GLN A 102      79.371  60.002  83.571  1.00 71.95           O  
ATOM    840  CB  GLN A 102      81.223  61.236  85.324  1.00 71.95           C  
ATOM    841  CG  GLN A 102      80.242  61.735  86.357  1.00 71.95           C  
ATOM    842  CD  GLN A 102      78.843  61.885  85.809  1.00 71.95           C  
ATOM    843  NE2 GLN A 102      78.743  62.300  84.554  1.00 71.95           N  
ATOM    844  OE1 GLN A 102      77.865  61.622  86.500  1.00 71.95           O  
ATOM    845  HN  GLN A 102      82.864  59.959  83.783  1.00  0.00           H  
ATOM    846 1HE2 GLN A 102      79.557  62.519  83.979  1.00  0.00           H  
ATOM    847 2HE2 GLN A 102      77.798  62.401  84.184  1.00  0.00           H  
ATOM    848  N   ASN A 103      79.385  58.130  84.833  1.00 82.52           N  
ATOM    849  CA  ASN A 103      78.289  57.497  84.107  1.00 82.52           C  
ATOM    850  C   ASN A 103      76.950  58.167  84.388  1.00 82.52           C  
ATOM    851  O   ASN A 103      76.044  58.116  83.549  1.00 82.52           O  
ATOM    852  CB  ASN A 103      78.234  56.016  84.472  1.00 82.52           C  
ATOM    853  CG  ASN A 103      78.459  55.782  85.953  1.00 82.52           C  
ATOM    854  ND2 ASN A 103      79.363  54.871  86.277  1.00 82.52           N  
ATOM    855  OD1 ASN A 103      77.837  56.428  86.795  1.00 82.52           O  
ATOM    856  HN  ASN A 103      79.767  57.672  85.661  1.00  0.00           H  
ATOM    857 1HD2 ASN A 103      79.514  54.714  87.273  1.00  0.00           H  
ATOM    858 2HD2 ASN A 103      79.879  54.335  85.579  1.00  0.00           H  
ATOM    859  N   GLY A 104      76.796  58.777  85.556  1.00 84.41           N  
ATOM    860  CA  GLY A 104      75.571  59.485  85.867  1.00 84.41           C  
ATOM    861  C   GLY A 104      74.387  58.569  86.070  1.00 84.41           C  
ATOM    862  O   GLY A 104      74.519  57.521  86.701  1.00 84.41           O  
ATOM    863  HN  GLY A 104      77.549  58.747  86.243  1.00  0.00           H  
ATOM    864  N   SER A 105      73.231  58.935  85.510  1.00 91.16           N  
ATOM    865  CA  SER A 105      72.010  58.168  85.738  1.00 91.16           C  
ATOM    866  C   SER A 105      72.132  56.732  85.241  1.00 91.16           C  
ATOM    867  O   SER A 105      71.371  55.864  85.678  1.00 91.16           O  
ATOM    868  CB  SER A 105      70.825  58.858  85.066  1.00 91.16           C  
ATOM    869  OG  SER A 105      69.805  57.927  84.755  1.00 91.16           O  
ATOM    870  HN  SER A 105      73.201  59.762  84.914  1.00  0.00           H  
ATOM    871  HG  SER A 105      69.068  58.356  84.337  1.00  0.00           H  
ATOM    872  N   SER A 106      73.072  56.463  84.336  1.00 89.86           N  
ATOM    873  CA  SER A 106      73.292  55.110  83.846  1.00 89.86           C  
ATOM    874  C   SER A 106      73.875  54.178  84.898  1.00 89.86           C  
ATOM    875  O   SER A 106      73.904  52.965  84.666  1.00 89.86           O  
ATOM    876  CB  SER A 106      74.209  55.135  82.622  1.00 89.86           C  
ATOM    877  OG  SER A 106      75.564  55.303  82.991  1.00 89.86           O  
ATOM    878  HN  SER A 106      73.651  57.223  83.978  1.00  0.00           H  
ATOM    879  HG  SER A 106      76.134  55.319  82.231  1.00  0.00           H  
ATOM    880  N   VAL A 107      74.350  54.689  86.033  1.00 87.95           N  
ATOM    881  CA  VAL A 107      74.747  53.799  87.117  1.00 87.95           C  
ATOM    882  C   VAL A 107      73.538  53.350  87.927  1.00 87.95           C  
ATOM    883  O   VAL A 107      73.682  52.525  88.838  1.00 87.95           O  
ATOM    884  CB  VAL A 107      75.788  54.466  88.035  1.00 87.95           C  
ATOM    885  CG1 VAL A 107      75.134  55.521  88.911  1.00 87.95           C  
ATOM    886  CG2 VAL A 107      76.542  53.433  88.861  1.00 87.95           C  
ATOM    887  HN  VAL A 107      74.436  55.699  86.143  1.00  0.00           H  
ATOM    888  N   LEU A 108      72.353  53.862  87.619  1.00 93.28           N  
ATOM    889  CA  LEU A 108      71.139  53.477  88.321  1.00 93.28           C  
ATOM    890  C   LEU A 108      70.434  52.332  87.599  1.00 93.28           C  
ATOM    891  O   LEU A 108      70.729  52.023  86.441  1.00 93.28           O  
ATOM    892  CB  LEU A 108      70.194  54.674  88.437  1.00 93.28           C  
ATOM    893  CG  LEU A 108      70.093  55.449  89.749  1.00 93.28           C  
ATOM    894  CD1 LEU A 108      69.339  56.737  89.512  1.00 93.28           C  
ATOM    895  CD2 LEU A 108      69.395  54.628  90.816  1.00 93.28           C  
ATOM    896  HN  LEU A 108      72.292  54.547  86.866  1.00  0.00           H  
ATOM    897  N   SER A 109      69.487  51.704  88.296  1.00 98.54           N  
ATOM    898  CA  SER A 109      68.663  50.669  87.684  1.00 98.54           C  
ATOM    899  C   SER A 109      67.564  51.301  86.839  1.00 98.54           C  
ATOM    900  O   SER A 109      66.862  52.213  87.284  1.00 98.54           O  
ATOM    901  CB  SER A 109      68.055  49.766  88.758  1.00 98.54           C  
ATOM    902  OG  SER A 109      67.365  50.523  89.735  1.00 98.54           O  
ATOM    903  HN  SER A 109      69.336  51.952  89.274  1.00  0.00           H  
ATOM    904  HG  SER A 109      66.987  49.962  90.402  1.00  0.00           H  
ATOM    905  N   GLU A 110      67.399  50.786  85.615  1.00 98.08           N  
ATOM    906  CA  GLU A 110      66.638  51.506  84.594  1.00 98.08           C  
ATOM    907  C   GLU A 110      65.228  51.853  85.059  1.00 98.08           C  
ATOM    908  O   GLU A 110      64.646  52.837  84.593  1.00 98.08           O  
ATOM    909  CB  GLU A 110      66.597  50.698  83.298  1.00 98.08           C  
ATOM    910  CG  GLU A 110      67.934  50.631  82.558  1.00 98.08           C  
ATOM    911  CD  GLU A 110      68.867  51.791  82.893  1.00 98.08           C  
ATOM    912  OE1 GLU A 110      69.781  51.612  83.722  1.00 98.08           O  
ATOM    913  OE2 GLU A 110      68.683  52.883  82.319  1.00 98.08           O1-
ATOM    914  HN  GLU A 110      67.809  49.879  85.391  1.00  0.00           H  
ATOM    915  N   ASP A 111      64.666  51.075  85.984  1.00 94.33           N  
ATOM    916  CA  ASP A 111      63.443  51.506  86.655  1.00 94.33           C  
ATOM    917  C   ASP A 111      63.632  52.883  87.272  1.00 94.33           C  
ATOM    918  O   ASP A 111      62.835  53.808  87.039  1.00 94.33           O  
ATOM    919  CB  ASP A 111      63.058  50.488  87.727  1.00 94.33           C  
ATOM    920  CG  ASP A 111      61.727  50.802  88.410  1.00 94.33           C  
ATOM    921  OD1 ASP A 111      61.182  51.912  88.235  1.00 94.33           O  
ATOM    922  OD2 ASP A 111      61.220  49.915  89.131  1.00 94.33           O1-
ATOM    923  HN  ASP A 111      65.090  50.179  86.223  1.00  0.00           H  
ATOM    924  N   LYS A 112      64.701  53.042  88.046  1.00 87.10           N  
ATOM    925  CA  LYS A 112      64.922  54.288  88.760  1.00 87.10           C  
ATOM    926  C   LYS A 112      65.343  55.402  87.811  1.00 87.10           C  
ATOM    927  O   LYS A 112      64.968  56.560  88.008  1.00 87.10           O  
ATOM    928  CB  LYS A 112      65.955  54.064  89.857  1.00 87.10           C  
ATOM    929  CG  LYS A 112      65.391  53.240  90.989  1.00 87.10           C  
ATOM    930  CD  LYS A 112      66.320  53.166  92.175  1.00 87.10           C  
ATOM    931  CE  LYS A 112      65.534  52.868  93.436  1.00 87.10           C  
ATOM    932  NZ  LYS A 112      66.416  52.847  94.624  1.00 87.10           N1+
ATOM    933  HN  LYS A 112      65.374  52.281  88.140  1.00  0.00           H  
ATOM    934  HZ1 LYS A 112      65.887  52.646  95.473  1.00  0.00           H  
ATOM    935  HZ2 LYS A 112      66.949  53.712  94.710  1.00  0.00           H  
ATOM    936  HZ3 LYS A 112      67.192  52.196  94.503  1.00  0.00           H  
ATOM    937  N   SER A 113      66.094  55.073  86.761  1.00 86.85           N  
ATOM    938  CA  SER A 113      66.447  56.088  85.775  1.00 86.85           C  
ATOM    939  C   SER A 113      65.206  56.588  85.045  1.00 86.85           C  
ATOM    940  O   SER A 113      65.100  57.775  84.712  1.00 86.85           O  
ATOM    941  CB  SER A 113      67.472  55.530  84.789  1.00 86.85           C  
ATOM    942  OG  SER A 113      67.539  56.321  83.621  1.00 86.85           O  
ATOM    943  HN  SER A 113      66.421  54.114  86.647  1.00  0.00           H  
ATOM    944  HG  SER A 113      68.176  55.974  83.008  1.00  0.00           H  
ATOM    945  N   LYS A 114      64.237  55.699  84.813  1.00 87.03           N  
ATOM    946  CA  LYS A 114      62.986  56.127  84.198  1.00 87.03           C  
ATOM    947  C   LYS A 114      62.202  57.045  85.125  1.00 87.03           C  
ATOM    948  O   LYS A 114      61.707  58.094  84.695  1.00 87.03           O  
ATOM    949  CB  LYS A 114      62.144  54.915  83.807  1.00 87.03           C  
ATOM    950  CG  LYS A 114      62.326  54.479  82.367  1.00 87.03           C  
ATOM    951  CD  LYS A 114      61.583  53.191  82.083  1.00 87.03           C  
ATOM    952  CE  LYS A 114      62.157  52.040  82.884  1.00 87.03           C  
ATOM    953  NZ  LYS A 114      61.826  50.728  82.286  1.00 87.03           N1+
ATOM    954  HN  LYS A 114      64.372  54.720  85.066  1.00  0.00           H  
ATOM    955  HZ1 LYS A 114      62.212  49.953  82.825  1.00  0.00           H  
ATOM    956  HZ2 LYS A 114      62.119  50.682  81.310  1.00  0.00           H  
ATOM    957  HZ3 LYS A 114      60.820  50.623  82.157  1.00  0.00           H  
ATOM    958  N   ARG A 115      62.056  56.661  86.395  1.00 82.79           N  
ATOM    959  CA  ARG A 115      61.388  57.556  87.337  1.00 82.79           C  
ATOM    960  C   ARG A 115      62.087  58.908  87.368  1.00 82.79           C  
ATOM    961  O   ARG A 115      61.440  59.964  87.348  1.00 82.79           O  
ATOM    962  CB  ARG A 115      61.359  56.944  88.732  1.00 82.79           C  
ATOM    963  CG  ARG A 115      60.792  55.554  88.771  1.00 82.79           C  
ATOM    964  CD  ARG A 115      60.973  54.917  90.135  1.00 82.79           C  
ATOM    965  NE  ARG A 115      59.765  55.025  90.947  1.00 82.79           N  
ATOM    966  CZ  ARG A 115      58.647  54.340  90.729  1.00 82.79           C  
ATOM    967  NH1 ARG A 115      57.601  54.509  91.526  1.00 82.79           N1+
ATOM    968  NH2 ARG A 115      58.570  53.483  89.719  1.00 82.79           N  
ATOM    969  HN  ARG A 115      62.406  55.754  86.704  1.00  0.00           H  
ATOM    970  HE  ARG A 115      59.780  55.671  91.736  1.00  0.00           H  
ATOM    971 1HH1 ARG A 115      57.660  55.168  92.302  1.00  0.00           H  
ATOM    972 2HH1 ARG A 115      56.743  53.983  91.359  1.00  0.00           H  
ATOM    973 1HH2 ARG A 115      59.375  53.353  89.106  1.00  0.00           H  
ATOM    974 2HH2 ARG A 115      57.712  52.957  89.552  1.00  0.00           H  
ATOM    975  N   LEU A 116      63.421  58.884  87.360  1.00 78.52           N  
ATOM    976  CA  LEU A 116      64.207  60.108  87.364  1.00 78.52           C  
ATOM    977  C   LEU A 116      63.855  60.996  86.181  1.00 78.52           C  
ATOM    978  O   LEU A 116      63.513  62.171  86.356  1.00 78.52           O  
ATOM    979  CB  LEU A 116      65.696  59.764  87.353  1.00 78.52           C  
ATOM    980  CG  LEU A 116      66.678  60.926  87.485  1.00 78.52           C  
ATOM    981  CD1 LEU A 116      66.464  61.630  88.805  1.00 78.52           C  
ATOM    982  CD2 LEU A 116      68.113  60.439  87.361  1.00 78.52           C  
ATOM    983  HN  LEU A 116      63.902  57.985  87.351  1.00  0.00           H  
ATOM    984  N   ASN A 117      63.926  60.453  84.965  1.00 73.47           N  
ATOM    985  CA  ASN A 117      63.788  61.316  83.796  1.00 73.47           C  
ATOM    986  C   ASN A 117      62.354  61.766  83.572  1.00 73.47           C  
ATOM    987  O   ASN A 117      62.135  62.871  83.066  1.00 73.47           O  
ATOM    988  CB  ASN A 117      64.344  60.626  82.560  1.00 73.47           C  
ATOM    989  CG  ASN A 117      65.779  60.228  82.735  1.00 73.47           C  
ATOM    990  ND2 ASN A 117      66.331  59.527  81.755  1.00 73.47           N  
ATOM    991  OD1 ASN A 117      66.398  60.566  83.739  1.00 73.47           O  
ATOM    992  HN  ASN A 117      64.074  59.450  84.854  1.00  0.00           H  
ATOM    993 1HD2 ASN A 117      67.307  59.256  81.874  1.00  0.00           H  
ATOM    994 2HD2 ASN A 117      65.816  59.246  80.920  1.00  0.00           H  
ATOM    995  N   THR A 118      61.357  60.966  83.951  1.00 71.25           N  
ATOM    996  CA  THR A 118      59.998  61.499  83.875  1.00 71.25           C  
ATOM    997  C   THR A 118      59.797  62.602  84.905  1.00 71.25           C  
ATOM    998  O   THR A 118      59.117  63.597  84.635  1.00 71.25           O  
ATOM    999  CB  THR A 118      58.947  60.402  84.039  1.00 71.25           C  
ATOM   1000  CG2 THR A 118      59.341  59.155  83.283  1.00 71.25           C  
ATOM   1001  OG1 THR A 118      58.735  60.120  85.428  1.00 71.25           O  
ATOM   1002  HN  THR A 118      61.536  60.018  84.282  1.00  0.00           H  
ATOM   1003  HG1 THR A 118      58.487  60.904  85.903  1.00  0.00           H  
ATOM   1004  N   ILE A 119      60.419  62.468  86.076  1.00 65.57           N  
ATOM   1005  CA  ILE A 119      60.400  63.554  87.049  1.00 65.57           C  
ATOM   1006  C   ILE A 119      61.019  64.815  86.454  1.00 65.57           C  
ATOM   1007  O   ILE A 119      60.463  65.915  86.562  1.00 65.57           O  
ATOM   1008  CB  ILE A 119      61.121  63.112  88.331  1.00 65.57           C  
ATOM   1009  CG1 ILE A 119      60.144  62.376  89.245  1.00 65.57           C  
ATOM   1010  CG2 ILE A 119      61.774  64.280  89.017  1.00 65.57           C  
ATOM   1011  CD1 ILE A 119      60.778  61.854  90.486  1.00 65.57           C  
ATOM   1012  HN  ILE A 119      60.911  61.601  86.293  1.00  0.00           H  
ATOM   1013  N   LEU A 120      62.166  64.667  85.794  1.00 65.07           N  
ATOM   1014  CA  LEU A 120      62.869  65.825  85.255  1.00 65.07           C  
ATOM   1015  C   LEU A 120      62.063  66.506  84.156  1.00 65.07           C  
ATOM   1016  O   LEU A 120      61.935  67.737  84.135  1.00 65.07           O  
ATOM   1017  CB  LEU A 120      64.239  65.413  84.727  1.00 65.07           C  
ATOM   1018  CG  LEU A 120      65.287  65.019  85.765  1.00 65.07           C  
ATOM   1019  CD1 LEU A 120      66.683  65.318  85.253  1.00 65.07           C  
ATOM   1020  CD2 LEU A 120      65.034  65.725  87.080  1.00 65.07           C  
ATOM   1021  HN  LEU A 120      62.557  63.734  85.664  1.00  0.00           H  
ATOM   1022  N   ASN A 121      61.517  65.723  83.225  1.00 62.00           N  
ATOM   1023  CA  ASN A 121      60.745  66.322  82.147  1.00 62.00           C  
ATOM   1024  C   ASN A 121      59.451  66.931  82.666  1.00 62.00           C  
ATOM   1025  O   ASN A 121      59.031  67.996  82.200  1.00 62.00           O  
ATOM   1026  CB  ASN A 121      60.470  65.289  81.060  1.00 62.00           C  
ATOM   1027  CG  ASN A 121      61.636  65.143  80.097  1.00 62.00           C  
ATOM   1028  ND2 ASN A 121      62.095  63.914  79.898  1.00 62.00           N  
ATOM   1029  OD1 ASN A 121      62.113  66.128  79.535  1.00 62.00           O  
ATOM   1030  HN  ASN A 121      61.640  64.711  83.268  1.00  0.00           H  
ATOM   1031 1HD2 ASN A 121      62.878  63.816  79.251  1.00  0.00           H  
ATOM   1032 2HD2 ASN A 121      61.700  63.097  80.364  1.00  0.00           H  
ATOM   1033  N   THR A 122      58.813  66.288  83.643  1.00 57.51           N  
ATOM   1034  CA  THR A 122      57.607  66.858  84.225  1.00 57.51           C  
ATOM   1035  C   THR A 122      57.906  68.196  84.881  1.00 57.51           C  
ATOM   1036  O   THR A 122      57.130  69.148  84.754  1.00 57.51           O  
ATOM   1037  CB  THR A 122      57.003  65.881  85.231  1.00 57.51           C  
ATOM   1038  CG2 THR A 122      55.773  66.481  85.890  1.00 57.51           C  
ATOM   1039  OG1 THR A 122      56.635  64.672  84.561  1.00 57.51           O  
ATOM   1040  HN  THR A 122      59.170  65.395  83.983  1.00  0.00           H  
ATOM   1041  HG1 THR A 122      57.404  64.297  84.149  1.00  0.00           H  
ATOM   1042  N   MET A 123      59.047  68.298  85.560  1.00 54.45           N  
ATOM   1043  CA  MET A 123      59.403  69.566  86.185  1.00 54.45           C  
ATOM   1044  C   MET A 123      59.701  70.635  85.138  1.00 54.45           C  
ATOM   1045  O   MET A 123      59.232  71.776  85.249  1.00 54.45           O  
ATOM   1046  CB  MET A 123      60.594  69.368  87.118  1.00 54.45           C  
ATOM   1047  CG  MET A 123      60.285  68.492  88.325  1.00 54.45           C  
ATOM   1048  SD  MET A 123      61.418  68.748  89.704  1.00 54.45           S  
ATOM   1049  CE  MET A 123      62.997  68.724  88.870  1.00 54.45           C  
ATOM   1050  HN  MET A 123      59.668  67.493  85.642  1.00  0.00           H  
ATOM   1051  N   SER A 124      60.465  70.280  84.106  1.00 55.45           N  
ATOM   1052  CA  SER A 124      60.774  71.248  83.059  1.00 55.45           C  
ATOM   1053  C   SER A 124      59.506  71.770  82.393  1.00 55.45           C  
ATOM   1054  O   SER A 124      59.401  72.968  82.101  1.00 55.45           O  
ATOM   1055  CB  SER A 124      61.705  70.622  82.026  1.00 55.45           C  
ATOM   1056  OG  SER A 124      62.570  71.593  81.472  1.00 55.45           O  
ATOM   1057  HN  SER A 124      60.834  69.331  84.048  1.00  0.00           H  
ATOM   1058  HG  SER A 124      63.150  71.203  80.829  1.00  0.00           H  
ATOM   1059  N   THR A 125      58.524  70.898  82.156  1.00 55.37           N  
ATOM   1060  CA  THR A 125      57.303  71.357  81.501  1.00 55.37           C  
ATOM   1061  C   THR A 125      56.379  72.115  82.442  1.00 55.37           C  
ATOM   1062  O   THR A 125      55.684  73.029  81.994  1.00 55.37           O  
ATOM   1063  CB  THR A 125      56.537  70.194  80.876  1.00 55.37           C  
ATOM   1064  CG2 THR A 125      57.431  69.397  79.943  1.00 55.37           C  
ATOM   1065  OG1 THR A 125      56.018  69.352  81.910  1.00 55.37           O  
ATOM   1066  HN  THR A 125      58.626  69.921  82.430  1.00  0.00           H  
ATOM   1067  HG1 THR A 125      55.459  69.851  82.494  1.00  0.00           H  
ATOM   1068  N   ILE A 126      56.334  71.762  83.728  1.00 52.45           N  
ATOM   1069  CA  ILE A 126      55.570  72.583  84.662  1.00 52.45           C  
ATOM   1070  C   ILE A 126      56.176  73.973  84.744  1.00 52.45           C  
ATOM   1071  O   ILE A 126      55.471  74.960  84.972  1.00 52.45           O  
ATOM   1072  CB  ILE A 126      55.487  71.917  86.046  1.00 52.45           C  
ATOM   1073  CG1 ILE A 126      54.652  70.645  85.980  1.00 52.45           C  
ATOM   1074  CG2 ILE A 126      54.860  72.857  87.058  1.00 52.45           C  
ATOM   1075  CD1 ILE A 126      54.236  70.132  87.335  1.00 52.45           C  
ATOM   1076  HN  ILE A 126      56.827  70.930  84.054  1.00  0.00           H  
ATOM   1077  N   TYR A 127      57.488  74.083  84.540  1.00 51.83           N  
ATOM   1078  CA  TYR A 127      58.082  75.413  84.472  1.00 51.83           C  
ATOM   1079  C   TYR A 127      57.665  76.131  83.197  1.00 51.83           C  
ATOM   1080  O   TYR A 127      57.028  77.188  83.249  1.00 51.83           O  
ATOM   1081  CB  TYR A 127      59.604  75.330  84.563  1.00 51.83           C  
ATOM   1082  CG  TYR A 127      60.283  76.684  84.623  1.00 51.83           C  
ATOM   1083  CD1 TYR A 127      60.145  77.511  85.736  1.00 51.83           C  
ATOM   1084  CD2 TYR A 127      61.054  77.135  83.566  1.00 51.83           C  
ATOM   1085  CE1 TYR A 127      60.762  78.747  85.786  1.00 51.83           C  
ATOM   1086  CE2 TYR A 127      61.670  78.365  83.607  1.00 51.83           C  
ATOM   1087  CZ  TYR A 127      61.529  79.163  84.714  1.00 51.83           C  
ATOM   1088  OH  TYR A 127      62.158  80.383  84.732  1.00 51.83           O  
ATOM   1089  HN  TYR A 127      58.068  73.250  84.433  1.00  0.00           H  
ATOM   1090  HH  TYR A 127      62.685  80.669  83.995  1.00  0.00           H  
ATOM   1091  N   SER A 128      58.001  75.559  82.040  1.00 57.37           N  
ATOM   1092  CA  SER A 128      57.820  76.242  80.765  1.00 57.37           C  
ATOM   1093  C   SER A 128      56.364  76.556  80.444  1.00 57.37           C  
ATOM   1094  O   SER A 128      56.077  77.660  79.980  1.00 57.37           O  
ATOM   1095  CB  SER A 128      58.424  75.409  79.638  1.00 57.37           C  
ATOM   1096  OG  SER A 128      59.758  75.801  79.382  1.00 57.37           O  
ATOM   1097  HN  SER A 128      58.395  74.618  82.047  1.00  0.00           H  
ATOM   1098  HG  SER A 128      60.134  75.282  78.680  1.00  0.00           H  
ATOM   1099  N   THR A 129      55.439  75.633  80.693  1.00 57.46           N  
ATOM   1100  CA  THR A 129      54.035  75.843  80.367  1.00 57.46           C  
ATOM   1101  C   THR A 129      53.242  76.456  81.504  1.00 57.46           C  
ATOM   1102  O   THR A 129      52.025  76.611  81.375  1.00 57.46           O  
ATOM   1103  CB  THR A 129      53.371  74.525  79.967  1.00 57.46           C  
ATOM   1104  CG2 THR A 129      54.222  73.790  78.955  1.00 57.46           C  
ATOM   1105  OG1 THR A 129      53.200  73.709  81.131  1.00 57.46           O  
ATOM   1106  HN  THR A 129      55.721  74.753  81.125  1.00  0.00           H  
ATOM   1107  HG1 THR A 129      52.787  72.890  80.882  1.00  0.00           H  
ATOM   1108  N   GLY A 130      53.884  76.794  82.614  1.00 61.51           N  
ATOM   1109  CA  GLY A 130      53.161  77.390  83.719  1.00 61.51           C  
ATOM   1110  C   GLY A 130      52.597  78.746  83.338  1.00 61.51           C  
ATOM   1111  O   GLY A 130      53.099  79.420  82.440  1.00 61.51           O  
ATOM   1112  HN  GLY A 130      54.889  76.634  82.690  1.00  0.00           H  
ATOM   1113  N   LYS A 131      51.535  79.144  84.032  1.00 70.40           N  
ATOM   1114  CA  LYS A 131      50.874  80.408  83.759  1.00 70.40           C  
ATOM   1115  C   LYS A 131      49.990  80.783  84.935  1.00 70.40           C  
ATOM   1116  O   LYS A 131      49.421  79.918  85.601  1.00 70.40           O  
ATOM   1117  CB  LYS A 131      50.029  80.340  82.483  1.00 70.40           C  
ATOM   1118  CG  LYS A 131      48.849  79.391  82.558  1.00 70.40           C  
ATOM   1119  CD  LYS A 131      47.865  79.640  81.428  1.00 70.40           C  
ATOM   1120  CE  LYS A 131      48.586  79.834  80.103  1.00 70.40           C  
ATOM   1121  NZ  LYS A 131      49.371  78.630  79.705  1.00 70.40           N1+
ATOM   1122  HN  LYS A 131      51.175  78.546  84.776  1.00  0.00           H  
ATOM   1123  HZ1 LYS A 131      49.855  78.760  78.816  1.00  0.00           H  
ATOM   1124  HZ2 LYS A 131      48.783  77.797  79.686  1.00  0.00           H  
ATOM   1125  HZ3 LYS A 131      50.021  78.354  80.441  1.00  0.00           H  
ATOM   1126  N   VAL A 132      49.869  82.081  85.178  1.00 78.19           N  
ATOM   1127  CA  VAL A 132      49.086  82.589  86.299  1.00 78.19           C  
ATOM   1128  C   VAL A 132      47.886  83.344  85.752  1.00 78.19           C  
ATOM   1129  O   VAL A 132      47.996  84.040  84.739  1.00 78.19           O  
ATOM   1130  CB  VAL A 132      49.921  83.488  87.236  1.00 78.19           C  
ATOM   1131  CG1 VAL A 132      51.243  82.824  87.565  1.00 78.19           C  
ATOM   1132  CG2 VAL A 132      50.141  84.866  86.636  1.00 78.19           C  
ATOM   1133  HN  VAL A 132      50.338  82.745  84.562  1.00  0.00           H  
ATOM   1134  N   CYS A 133      46.748  83.209  86.433  1.00101.04           N  
ATOM   1135  CA  CYS A 133      45.478  83.758  85.974  1.00101.04           C  
ATOM   1136  C   CYS A 133      44.813  84.623  87.038  1.00101.04           C  
ATOM   1137  O   CYS A 133      44.710  84.231  88.205  1.00101.04           O  
ATOM   1138  CB  CYS A 133      44.517  82.641  85.531  1.00101.04           C  
ATOM   1139  SG  CYS A 133      45.162  81.435  84.307  1.00101.04           S  
ATOM   1140  HN  CYS A 133      46.767  82.698  87.316  1.00  0.00           H  
ATOM   1141  N   ASN A 134      44.350  85.797  86.614  1.00119.11           N  
ATOM   1142  CA  ASN A 134      43.712  86.740  87.514  1.00119.11           C  
ATOM   1143  C   ASN A 134      42.347  86.220  87.968  1.00119.11           C  
ATOM   1144  O   ASN A 134      41.553  85.741  87.154  1.00119.11           O  
ATOM   1145  CB  ASN A 134      43.543  88.088  86.825  1.00119.11           C  
ATOM   1146  CG  ASN A 134      43.581  89.246  87.792  1.00119.11           C  
ATOM   1147  ND2 ASN A 134      43.024  90.376  87.381  1.00119.11           N  
ATOM   1148  OD1 ASN A 134      44.121  89.135  88.888  1.00119.11           O  
ATOM   1149  HN  ASN A 134      44.446  86.041  85.628  1.00  0.00           H  
ATOM   1150 1HD2 ASN A 134      42.575  90.468  86.470  1.00  0.00           H  
ATOM   1151 2HD2 ASN A 134      43.050  91.159  88.035  1.00  0.00           H  
ATOM   1152  N   PRO A 135      42.047  86.315  89.259  1.00130.07           N  
ATOM   1153  CA  PRO A 135      40.738  85.855  89.742  1.00130.07           C  
ATOM   1154  C   PRO A 135      39.587  86.708  89.231  1.00130.07           C  
ATOM   1155  O   PRO A 135      38.421  86.315  89.337  1.00130.07           O  
ATOM   1156  CB  PRO A 135      40.873  85.948  91.268  1.00130.07           C  
ATOM   1157  CG  PRO A 135      41.968  86.936  91.495  1.00130.07           C  
ATOM   1158  CD  PRO A 135      42.928  86.737  90.358  1.00130.07           C  
ATOM   1159  N   ASP A 136      39.901  87.870  88.657  1.00134.93           N  
ATOM   1160  CA  ASP A 136      38.888  88.714  88.047  1.00134.93           C  
ATOM   1161  C   ASP A 136      38.406  88.187  86.708  1.00134.93           C  
ATOM   1162  O   ASP A 136      37.298  88.537  86.289  1.00134.93           O  
ATOM   1163  CB  ASP A 136      39.419  90.138  87.828  1.00134.93           C  
ATOM   1164  CG  ASP A 136      40.371  90.581  88.910  1.00134.93           C  
ATOM   1165  OD1 ASP A 136      40.228  90.136  90.067  1.00134.93           O  
ATOM   1166  OD2 ASP A 136      41.267  91.387  88.597  1.00134.93           O1-
ATOM   1167  HN  ASP A 136      40.875  88.173  88.646  1.00  0.00           H  
ATOM   1168  N   ASN A 137      39.207  87.371  86.025  1.00134.18           N  
ATOM   1169  CA  ASN A 137      38.877  86.873  84.692  1.00134.18           C  
ATOM   1170  C   ASN A 137      39.485  85.487  84.519  1.00134.18           C  
ATOM   1171  O   ASN A 137      40.701  85.349  84.314  1.00134.18           O  
ATOM   1172  CB  ASN A 137      39.352  87.840  83.610  1.00134.18           C  
ATOM   1173  CG  ASN A 137      40.850  88.049  83.632  1.00134.18           C  
ATOM   1174  ND2 ASN A 137      41.517  87.629  82.569  1.00134.18           N  
ATOM   1175  OD1 ASN A 137      41.401  88.572  84.599  1.00134.18           O  
ATOM   1176  HN  ASN A 137      40.088  87.082  86.451  1.00  0.00           H  
ATOM   1177 1HD2 ASN A 137      42.527  87.770  82.584  1.00  0.00           H  
ATOM   1178 2HD2 ASN A 137      41.060  87.195  81.767  1.00  0.00           H  
ATOM   1179  N   PRO A 138      38.676  84.433  84.626  1.00136.61           N  
ATOM   1180  CA  PRO A 138      39.191  83.082  84.362  1.00136.61           C  
ATOM   1181  C   PRO A 138      39.616  82.863  82.920  1.00136.61           C  
ATOM   1182  O   PRO A 138      40.134  81.781  82.607  1.00136.61           O  
ATOM   1183  CB  PRO A 138      38.010  82.177  84.734  1.00136.61           C  
ATOM   1184  CG  PRO A 138      37.142  83.026  85.631  1.00136.61           C  
ATOM   1185  CD  PRO A 138      37.285  84.414  85.102  1.00136.61           C  
ATOM   1186  N   GLN A 139      39.430  83.843  82.034  1.00132.61           N  
ATOM   1187  CA  GLN A 139      39.787  83.693  80.631  1.00132.61           C  
ATOM   1188  C   GLN A 139      41.232  84.051  80.317  1.00132.61           C  
ATOM   1189  O   GLN A 139      41.986  83.173  79.886  1.00132.61           O  
ATOM   1190  CB  GLN A 139      38.859  84.548  79.750  1.00132.61           C  
ATOM   1191  CG  GLN A 139      38.567  84.005  78.335  1.00132.61           C  
ATOM   1192  CD  GLN A 139      37.959  82.598  78.281  1.00132.61           C  
ATOM   1193  NE2 GLN A 139      37.325  82.290  77.158  1.00132.61           N  
ATOM   1194  OE1 GLN A 139      38.055  81.807  79.220  1.00132.61           O  
ATOM   1195  HN  GLN A 139      39.025  84.724  82.350  1.00  0.00           H  
ATOM   1196 1HE2 GLN A 139      37.245  82.945  76.380  1.00  0.00           H  
ATOM   1197 2HE2 GLN A 139      36.921  81.354  77.122  1.00  0.00           H  
ATOM   1198  N   GLU A 140      41.641  85.298  80.525  1.00120.42           N  
ATOM   1199  CA  GLU A 140      42.944  85.782  80.084  1.00120.42           C  
ATOM   1200  C   GLU A 140      43.957  85.555  81.197  1.00120.42           C  
ATOM   1201  O   GLU A 140      43.690  85.873  82.361  1.00120.42           O  
ATOM   1202  CB  GLU A 140      42.870  87.258  79.696  1.00120.42           C  
ATOM   1203  CG  GLU A 140      44.213  87.927  79.471  1.00120.42           C  
ATOM   1204  CD  GLU A 140      44.812  88.475  80.750  1.00120.42           C  
ATOM   1205  OE1 GLU A 140      44.080  88.544  81.756  1.00120.42           O  
ATOM   1206  OE2 GLU A 140      46.016  88.822  80.753  1.00120.42           O1-
ATOM   1207  HN  GLU A 140      41.019  85.942  81.013  1.00  0.00           H  
ATOM   1208  N   CYS A 141      45.114  85.000  80.843  1.00101.80           N  
ATOM   1209  CA  CYS A 141      46.215  84.915  81.783  1.00101.80           C  
ATOM   1210  C   CYS A 141      47.564  84.726  81.098  1.00101.80           C  
ATOM   1211  O   CYS A 141      47.658  84.608  79.874  1.00101.80           O  
ATOM   1212  CB  CYS A 141      45.984  83.820  82.810  1.00101.80           C  
ATOM   1213  SG  CYS A 141      45.032  82.356  82.493  1.00101.80           S  
ATOM   1214  HN  CYS A 141      45.228  84.630  79.899  1.00  0.00           H  
ATOM   1215  N   LEU A 142      48.615  84.697  81.922  1.00 81.04           N  
ATOM   1216  CA  LEU A 142      49.956  85.098  81.511  1.00 81.04           C  
ATOM   1217  C   LEU A 142      50.992  84.011  81.748  1.00 81.04           C  
ATOM   1218  O   LEU A 142      51.013  83.378  82.807  1.00 81.04           O  
ATOM   1219  CB  LEU A 142      50.383  86.339  82.280  1.00 81.04           C  
ATOM   1220  CG  LEU A 142      49.354  87.458  82.408  1.00 81.04           C  
ATOM   1221  CD1 LEU A 142      49.541  88.186  83.715  1.00 81.04           C  
ATOM   1222  CD2 LEU A 142      49.499  88.415  81.241  1.00 81.04           C  
ATOM   1223  HN  LEU A 142      48.474  84.380  82.881  1.00  0.00           H  
ATOM   1224  N   LEU A 143      51.868  83.824  80.767  1.00 74.94           N  
ATOM   1225  CA  LEU A 143      53.079  83.043  80.945  1.00 74.94           C  
ATOM   1226  C   LEU A 143      54.118  83.866  81.706  1.00 74.94           C  
ATOM   1227  O   LEU A 143      53.909  85.039  82.012  1.00 74.94           O  
ATOM   1228  CB  LEU A 143      53.635  82.594  79.597  1.00 74.94           C  
ATOM   1229  CG  LEU A 143      52.744  81.694  78.742  1.00 74.94           C  
ATOM   1230  CD1 LEU A 143      52.334  82.388  77.449  1.00 74.94           C  
ATOM   1231  CD2 LEU A 143      53.447  80.381  78.456  1.00 74.94           C  
ATOM   1232  HN  LEU A 143      51.683  84.244  79.856  1.00  0.00           H  
ATOM   1233  N   LEU A 144      55.248  83.234  82.030  1.00 66.35           N  
ATOM   1234  CA  LEU A 144      56.282  83.935  82.784  1.00 66.35           C  
ATOM   1235  C   LEU A 144      56.925  85.030  81.947  1.00 66.35           C  
ATOM   1236  O   LEU A 144      56.826  86.217  82.278  1.00 66.35           O  
ATOM   1237  CB  LEU A 144      57.340  82.955  83.276  1.00 66.35           C  
ATOM   1238  CG  LEU A 144      58.528  83.580  84.001  1.00 66.35           C  
ATOM   1239  CD1 LEU A 144      58.074  84.472  85.146  1.00 66.35           C  
ATOM   1240  CD2 LEU A 144      59.409  82.489  84.519  1.00 66.35           C  
ATOM   1241  HN  LEU A 144      55.388  82.263  81.751  1.00  0.00           H  
ATOM   1242  N   GLU A 145      57.587  84.656  80.861  1.00 72.89           N  
ATOM   1243  CA  GLU A 145      58.082  85.642  79.915  1.00 72.89           C  
ATOM   1244  C   GLU A 145      57.253  85.523  78.648  1.00 72.89           C  
ATOM   1245  O   GLU A 145      57.052  84.404  78.148  1.00 72.89           O  
ATOM   1246  CB  GLU A 145      59.578  85.474  79.618  1.00 72.89           C  
ATOM   1247  CG  GLU A 145      60.008  84.149  79.033  1.00 72.89           C  
ATOM   1248  CD  GLU A 145      61.297  84.269  78.238  1.00 72.89           C  
ATOM   1249  OE1 GLU A 145      61.439  85.259  77.486  1.00 72.89           O  
ATOM   1250  OE2 GLU A 145      62.171  83.386  78.374  1.00 72.89           O1-
ATOM   1251  HN  GLU A 145      57.751  83.664  80.687  1.00  0.00           H  
ATOM   1252  N   PRO A 146      56.744  86.629  78.099  1.00 69.53           N  
ATOM   1253  CA  PRO A 146      57.089  87.978  78.544  1.00 69.53           C  
ATOM   1254  C   PRO A 146      56.182  88.583  79.611  1.00 69.53           C  
ATOM   1255  O   PRO A 146      56.597  89.545  80.243  1.00 69.53           O  
ATOM   1256  CB  PRO A 146      56.975  88.780  77.254  1.00 69.53           C  
ATOM   1257  CG  PRO A 146      55.830  88.128  76.551  1.00 69.53           C  
ATOM   1258  CD  PRO A 146      55.852  86.661  76.930  1.00 69.53           C  
ATOM   1259  N   GLY A 147      54.980  88.048  79.796  1.00 65.63           N  
ATOM   1260  CA  GLY A 147      53.983  88.675  80.645  1.00 65.63           C  
ATOM   1261  C   GLY A 147      54.423  89.057  82.044  1.00 65.63           C  
ATOM   1262  O   GLY A 147      54.482  90.245  82.394  1.00 65.63           O  
ATOM   1263  HN  GLY A 147      54.751  87.171  79.328  1.00  0.00           H  
ATOM   1264  N   LEU A 148      54.755  88.053  82.853  1.00 59.81           N  
ATOM   1265  CA  LEU A 148      55.089  88.313  84.249  1.00 59.81           C  
ATOM   1266  C   LEU A 148      56.473  88.926  84.393  1.00 59.81           C  
ATOM   1267  O   LEU A 148      56.695  89.760  85.276  1.00 59.81           O  
ATOM   1268  CB  LEU A 148      54.987  87.022  85.052  1.00 59.81           C  
ATOM   1269  CG  LEU A 148      53.561  86.577  85.354  1.00 59.81           C  
ATOM   1270  CD1 LEU A 148      53.587  85.258  86.070  1.00 59.81           C  
ATOM   1271  CD2 LEU A 148      52.872  87.615  86.190  1.00 59.81           C  
ATOM   1272  HN  LEU A 148      54.776  87.098  82.495  1.00  0.00           H  
ATOM   1273  N   ASN A 149      57.424  88.512  83.557  1.00 58.55           N  
ATOM   1274  CA  ASN A 149      58.753  89.101  83.631  1.00 58.55           C  
ATOM   1275  C   ASN A 149      58.700  90.594  83.363  1.00 58.55           C  
ATOM   1276  O   ASN A 149      59.288  91.387  84.105  1.00 58.55           O  
ATOM   1277  CB  ASN A 149      59.697  88.419  82.648  1.00 58.55           C  
ATOM   1278  CG  ASN A 149      60.344  87.198  83.232  1.00 58.55           C  
ATOM   1279  ND2 ASN A 149      60.863  86.329  82.378  1.00 58.55           N  
ATOM   1280  OD1 ASN A 149      60.399  87.047  84.447  1.00 58.55           O  
ATOM   1281  HN  ASN A 149      57.222  87.787  82.869  1.00  0.00           H  
ATOM   1282 1HD2 ASN A 149      60.817  86.455  81.367  1.00  0.00           H  
ATOM   1283 2HD2 ASN A 149      61.303  85.499  82.775  1.00  0.00           H  
ATOM   1284  N   GLU A 150      57.978  91.000  82.324  1.00 64.54           N  
ATOM   1285  CA  GLU A 150      57.854  92.424  82.049  1.00 64.54           C  
ATOM   1286  C   GLU A 150      57.053  93.127  83.144  1.00 64.54           C  
ATOM   1287  O   GLU A 150      57.378  94.262  83.519  1.00 64.54           O  
ATOM   1288  CB  GLU A 150      57.229  92.635  80.668  1.00 64.54           C  
ATOM   1289  CG  GLU A 150      56.910  94.079  80.329  1.00 64.54           C  
ATOM   1290  CD  GLU A 150      55.562  94.524  80.860  1.00 64.54           C  
ATOM   1291  OE1 GLU A 150      54.715  93.651  81.132  1.00 64.54           O  
ATOM   1292  OE2 GLU A 150      55.363  95.742  81.020  1.00 64.54           O1-
ATOM   1293  HN  GLU A 150      57.514  90.319  81.723  1.00  0.00           H  
ATOM   1294  N   ILE A 151      56.022  92.469  83.689  1.00 59.28           N  
ATOM   1295  CA  ILE A 151      55.298  93.050  84.821  1.00 59.28           C  
ATOM   1296  C   ILE A 151      56.257  93.398  85.948  1.00 59.28           C  
ATOM   1297  O   ILE A 151      56.316  94.543  86.406  1.00 59.28           O  
ATOM   1298  CB  ILE A 151      54.198  92.097  85.319  1.00 59.28           C  
ATOM   1299  CG1 ILE A 151      52.945  92.228  84.469  1.00 59.28           C  
ATOM   1300  CG2 ILE A 151      53.866  92.382  86.772  1.00 59.28           C  
ATOM   1301  CD1 ILE A 151      51.808  91.397  84.974  1.00 59.28           C  
ATOM   1302  HN  ILE A 151      55.741  91.563  83.315  1.00  0.00           H  
ATOM   1303  N   MET A 152      57.016  92.410  86.420  1.00 56.61           N  
ATOM   1304  CA  MET A 152      57.895  92.633  87.559  1.00 56.61           C  
ATOM   1305  C   MET A 152      59.034  93.576  87.220  1.00 56.61           C  
ATOM   1306  O   MET A 152      59.510  94.288  88.107  1.00 56.61           O  
ATOM   1307  CB  MET A 152      58.447  91.304  88.083  1.00 56.61           C  
ATOM   1308  CG  MET A 152      57.398  90.383  88.674  1.00 56.61           C  
ATOM   1309  SD  MET A 152      56.493  91.095  90.051  1.00 56.61           S  
ATOM   1310  CE  MET A 152      57.564  90.667  91.399  1.00 56.61           C  
ATOM   1311  HN  MET A 152      56.981  91.490  85.980  1.00  0.00           H  
ATOM   1312  N   ALA A 153      59.460  93.620  85.959  1.00 55.74           N  
ATOM   1313  CA  ALA A 153      60.527  94.517  85.544  1.00 55.74           C  
ATOM   1314  C   ALA A 153      60.102  95.970  85.441  1.00 55.74           C  
ATOM   1315  O   ALA A 153      60.954  96.852  85.564  1.00 55.74           O  
ATOM   1316  CB  ALA A 153      61.094  94.083  84.188  1.00 55.74           C  
ATOM   1317  HN  ALA A 153      59.027  93.009  85.267  1.00  0.00           H  
ATOM   1318  N   ASN A 154      58.824  96.253  85.223  1.00 60.35           N  
ATOM   1319  CA  ASN A 154      58.441  97.631  84.961  1.00 60.35           C  
ATOM   1320  C   ASN A 154      57.352  98.179  85.865  1.00 60.35           C  
ATOM   1321  O   ASN A 154      57.152  99.392  85.879  1.00 60.35           O  
ATOM   1322  CB  ASN A 154      58.000  97.783  83.501  1.00 60.35           C  
ATOM   1323  CG  ASN A 154      58.986  97.171  82.540  1.00 60.35           C  
ATOM   1324  ND2 ASN A 154      60.138  97.809  82.391  1.00 60.35           N  
ATOM   1325  OD1 ASN A 154      58.726  96.134  81.942  1.00 60.35           O  
ATOM   1326  HN  ASN A 154      58.121  95.515  85.239  1.00  0.00           H  
ATOM   1327 1HD2 ASN A 154      60.805  97.395  81.740  1.00  0.00           H  
ATOM   1328 2HD2 ASN A 154      60.354  98.672  82.889  1.00  0.00           H  
ATOM   1329  N   SER A 155      56.644  97.346  86.614  1.00 59.53           N  
ATOM   1330  CA  SER A 155      55.596  97.879  87.466  1.00 59.53           C  
ATOM   1331  C   SER A 155      56.192  98.685  88.609  1.00 59.53           C  
ATOM   1332  O   SER A 155      57.169  98.277  89.238  1.00 59.53           O  
ATOM   1333  CB  SER A 155      54.725  96.765  88.027  1.00 59.53           C  
ATOM   1334  OG  SER A 155      54.126  97.174  89.245  1.00 59.53           O  
ATOM   1335  HN  SER A 155      56.833  96.344  86.592  1.00  0.00           H  
ATOM   1336  HG  SER A 155      53.582  96.478  89.595  1.00  0.00           H  
ATOM   1337  N   LEU A 156      55.605  99.847  88.860  1.00 61.55           N  
ATOM   1338  CA  LEU A 156      55.866 100.620  90.061  1.00 61.55           C  
ATOM   1339  C   LEU A 156      54.781 100.430  91.105  1.00 61.55           C  
ATOM   1340  O   LEU A 156      54.738 101.183  92.079  1.00 61.55           O  
ATOM   1341  CB  LEU A 156      55.985 102.108  89.723  1.00 61.55           C  
ATOM   1342  CG  LEU A 156      56.904 102.493  88.563  1.00 61.55           C  
ATOM   1343  CD1 LEU A 156      56.471 103.827  87.977  1.00 61.55           C  
ATOM   1344  CD2 LEU A 156      58.347 102.551  89.016  1.00 61.55           C  
ATOM   1345  HN  LEU A 156      54.940 100.214  88.179  1.00  0.00           H  
ATOM   1346  N   ASP A 157      53.899  99.453  90.917  1.00 66.59           N  
ATOM   1347  CA  ASP A 157      52.776  99.251  91.820  1.00 66.59           C  
ATOM   1348  C   ASP A 157      53.092  98.118  92.784  1.00 66.59           C  
ATOM   1349  O   ASP A 157      53.555  97.054  92.369  1.00 66.59           O  
ATOM   1350  CB  ASP A 157      51.508  98.947  91.027  1.00 66.59           C  
ATOM   1351  CG  ASP A 157      50.363  98.520  91.913  1.00 66.59           C  
ATOM   1352  OD1 ASP A 157      49.655  99.398  92.442  1.00 66.59           O  
ATOM   1353  OD2 ASP A 157      50.172  97.305  92.088  1.00 66.59           O1-
ATOM   1354  HN  ASP A 157      54.013  98.828  90.119  1.00  0.00           H  
ATOM   1355  N   TYR A 158      52.830  98.342  94.070  1.00 64.77           N  
ATOM   1356  CA  TYR A 158      53.136  97.331  95.073  1.00 64.77           C  
ATOM   1357  C   TYR A 158      52.283  96.085  94.888  1.00 64.77           C  
ATOM   1358  O   TYR A 158      52.811  94.978  94.719  1.00 64.77           O  
ATOM   1359  CB  TYR A 158      52.930  97.917  96.465  1.00 64.77           C  
ATOM   1360  CG  TYR A 158      53.312  97.004  97.601  1.00 64.77           C  
ATOM   1361  CD1 TYR A 158      52.350  96.281  98.284  1.00 64.77           C  
ATOM   1362  CD2 TYR A 158      54.631  96.887  98.008  1.00 64.77           C  
ATOM   1363  CE1 TYR A 158      52.692  95.455  99.334  1.00 64.77           C  
ATOM   1364  CE2 TYR A 158      54.983  96.063  99.054  1.00 64.77           C  
ATOM   1365  CZ  TYR A 158      54.009  95.349  99.715  1.00 64.77           C  
ATOM   1366  OH  TYR A 158      54.353  94.525 100.759  1.00 64.77           O  
ATOM   1367  HN  TYR A 158      52.412  99.228  94.355  1.00  0.00           H  
ATOM   1368  HH  TYR A 158      55.263  94.452 101.022  1.00  0.00           H  
ATOM   1369  N   ASN A 159      50.961  96.251  94.897  1.00 67.65           N  
ATOM   1370  CA  ASN A 159      50.049  95.117  94.875  1.00 67.65           C  
ATOM   1371  C   ASN A 159      50.200  94.247  93.637  1.00 67.65           C  
ATOM   1372  O   ASN A 159      50.122  93.022  93.744  1.00 67.65           O  
ATOM   1373  CB  ASN A 159      48.608  95.602  94.974  1.00 67.65           C  
ATOM   1374  CG  ASN A 159      48.173  95.807  96.392  1.00 67.65           C  
ATOM   1375  ND2 ASN A 159      46.922  96.211  96.572  1.00 67.65           N  
ATOM   1376  OD1 ASN A 159      48.943  95.588  97.325  1.00 67.65           O  
ATOM   1377  HN  ASN A 159      50.579  97.196  94.920  1.00  0.00           H  
ATOM   1378 1HD2 ASN A 159      46.626  96.351  97.538  1.00  0.00           H  
ATOM   1379 2HD2 ASN A 159      46.283  96.393  95.798  1.00  0.00           H  
ATOM   1380  N   GLU A 160      50.391  94.833  92.462  1.00 66.61           N  
ATOM   1381  CA  GLU A 160      50.380  94.023  91.250  1.00 66.61           C  
ATOM   1382  C   GLU A 160      51.680  93.233  91.124  1.00 66.61           C  
ATOM   1383  O   GLU A 160      51.682  92.076  90.681  1.00 66.61           O  
ATOM   1384  CB  GLU A 160      50.121  94.924  90.043  1.00 66.61           C  
ATOM   1385  CG  GLU A 160      50.095  94.251  88.691  1.00 66.61           C  
ATOM   1386  CD  GLU A 160      51.390  94.374  87.939  1.00 66.61           C  
ATOM   1387  OE1 GLU A 160      52.398  94.763  88.555  1.00 66.61           O  
ATOM   1388  OE2 GLU A 160      51.385  94.125  86.715  1.00 66.61           O1-
ATOM   1389  HN  GLU A 160      50.544  95.840  92.407  1.00  0.00           H  
ATOM   1390  N   ARG A 161      52.793  93.823  91.556  1.00 57.42           N  
ATOM   1391  CA  ARG A 161      54.023  93.053  91.689  1.00 57.42           C  
ATOM   1392  C   ARG A 161      53.864  91.938  92.713  1.00 57.42           C  
ATOM   1393  O   ARG A 161      54.348  90.818  92.502  1.00 57.42           O  
ATOM   1394  CB  ARG A 161      55.177  93.960  92.090  1.00 57.42           C  
ATOM   1395  CG  ARG A 161      55.459  95.069  91.128  1.00 57.42           C  
ATOM   1396  CD  ARG A 161      56.544  95.949  91.675  1.00 57.42           C  
ATOM   1397  NE  ARG A 161      57.765  95.187  91.844  1.00 57.42           N  
ATOM   1398  CZ  ARG A 161      58.688  95.068  90.906  1.00 57.42           C  
ATOM   1399  NH1 ARG A 161      58.525  95.674  89.750  1.00 57.42           N1+
ATOM   1400  NH2 ARG A 161      59.769  94.348  91.121  1.00 57.42           N  
ATOM   1401  HN  ARG A 161      52.785  94.815  91.794  1.00  0.00           H  
ATOM   1402  HE  ARG A 161      57.920  94.717  92.736  1.00  0.00           H  
ATOM   1403 1HH1 ARG A 161      59.238  95.582  89.026  1.00  0.00           H  
ATOM   1404 2HH1 ARG A 161      57.687  96.232  89.583  1.00  0.00           H  
ATOM   1405 1HH2 ARG A 161      60.482  94.256  90.397  1.00  0.00           H  
ATOM   1406 2HH2 ARG A 161      59.895  93.878  92.017  1.00  0.00           H  
ATOM   1407  N   LEU A 162      53.219  92.232  93.843  1.00 58.04           N  
ATOM   1408  CA  LEU A 162      52.987  91.195  94.841  1.00 58.04           C  
ATOM   1409  C   LEU A 162      52.180  90.052  94.259  1.00 58.04           C  
ATOM   1410  O   LEU A 162      52.465  88.881  94.525  1.00 58.04           O  
ATOM   1411  CB  LEU A 162      52.262  91.763  96.054  1.00 58.04           C  
ATOM   1412  CG  LEU A 162      51.981  90.665  97.073  1.00 58.04           C  
ATOM   1413  CD1 LEU A 162      53.233  90.388  97.855  1.00 58.04           C  
ATOM   1414  CD2 LEU A 162      50.821  91.006  97.996  1.00 58.04           C  
ATOM   1415  HN  LEU A 162      52.888  93.182  94.009  1.00  0.00           H  
ATOM   1416  N   TRP A 163      51.149  90.374  93.485  1.00 61.62           N  
ATOM   1417  CA  TRP A 163      50.348  89.329  92.873  1.00 61.62           C  
ATOM   1418  C   TRP A 163      51.192  88.492  91.924  1.00 61.62           C  
ATOM   1419  O   TRP A 163      51.178  87.264  91.999  1.00 61.62           O  
ATOM   1420  CB  TRP A 163      49.144  89.921  92.148  1.00 61.62           C  
ATOM   1421  CG  TRP A 163      48.535  88.949  91.201  1.00 61.62           C  
ATOM   1422  CD1 TRP A 163      47.644  87.967  91.501  1.00 61.62           C  
ATOM   1423  CD2 TRP A 163      48.783  88.852  89.799  1.00 61.62           C  
ATOM   1424  CE2 TRP A 163      48.007  87.789  89.312  1.00 61.62           C  
ATOM   1425  CE3 TRP A 163      49.592  89.560  88.907  1.00 61.62           C  
ATOM   1426  NE1 TRP A 163      47.315  87.265  90.371  1.00 61.62           N  
ATOM   1427  CZ2 TRP A 163      48.009  87.418  87.975  1.00 61.62           C  
ATOM   1428  CZ3 TRP A 163      49.592  89.192  87.582  1.00 61.62           C  
ATOM   1429  CH2 TRP A 163      48.805  88.132  87.127  1.00 61.62           C  
ATOM   1430  HN  TRP A 163      50.920  91.354  93.321  1.00  0.00           H  
ATOM   1431  HE1 TRP A 163      46.663  86.482  90.326  1.00  0.00           H  
ATOM   1432  N   ALA A 164      51.940  89.131  91.026  1.00 54.45           N  
ATOM   1433  CA  ALA A 164      52.781  88.353  90.117  1.00 54.45           C  
ATOM   1434  C   ALA A 164      53.682  87.405  90.896  1.00 54.45           C  
ATOM   1435  O   ALA A 164      53.712  86.197  90.632  1.00 54.45           O  
ATOM   1436  CB  ALA A 164      53.607  89.280  89.235  1.00 54.45           C  
ATOM   1437  HN  ALA A 164      51.926  90.150  90.973  1.00  0.00           H  
ATOM   1438  N   TRP A 165      54.354  87.929  91.921  1.00 53.88           N  
ATOM   1439  CA  TRP A 165      55.280  87.137  92.725  1.00 53.88           C  
ATOM   1440  C   TRP A 165      54.583  85.962  93.401  1.00 53.88           C  
ATOM   1441  O   TRP A 165      54.902  84.790  93.147  1.00 53.88           O  
ATOM   1442  CB  TRP A 165      55.917  88.048  93.774  1.00 53.88           C  
ATOM   1443  CG  TRP A 165      57.070  87.463  94.506  1.00 53.88           C  
ATOM   1444  CD1 TRP A 165      58.371  87.512  94.138  1.00 53.88           C  
ATOM   1445  CD2 TRP A 165      57.029  86.760  95.750  1.00 53.88           C  
ATOM   1446  CE2 TRP A 165      58.345  86.408  96.067  1.00 53.88           C  
ATOM   1447  CE3 TRP A 165      56.006  86.399  96.626  1.00 53.88           C  
ATOM   1448  NE1 TRP A 165      59.147  86.878  95.064  1.00 53.88           N  
ATOM   1449  CZ2 TRP A 165      58.668  85.708  97.212  1.00 53.88           C  
ATOM   1450  CZ3 TRP A 165      56.327  85.702  97.761  1.00 53.88           C  
ATOM   1451  CH2 TRP A 165      57.646  85.358  98.043  1.00 53.88           C  
ATOM   1452  HN  TRP A 165      54.217  88.913  92.151  1.00  0.00           H  
ATOM   1453  HE1 TRP A 165      60.160  86.772  95.016  1.00  0.00           H  
ATOM   1454  N   GLU A 166      53.635  86.264  94.285  1.00 55.88           N  
ATOM   1455  CA  GLU A 166      53.023  85.237  95.111  1.00 55.88           C  
ATOM   1456  C   GLU A 166      52.217  84.258  94.275  1.00 55.88           C  
ATOM   1457  O   GLU A 166      52.219  83.059  94.557  1.00 55.88           O  
ATOM   1458  CB  GLU A 166      52.148  85.888  96.176  1.00 55.88           C  
ATOM   1459  CG  GLU A 166      50.956  85.065  96.604  1.00 55.88           C  
ATOM   1460  CD  GLU A 166      51.338  83.841  97.398  1.00 55.88           C  
ATOM   1461  OE1 GLU A 166      52.510  83.732  97.805  1.00 55.88           O  
ATOM   1462  OE2 GLU A 166      50.457  82.984  97.621  1.00 55.88           O1-
ATOM   1463  HN  GLU A 166      53.333  87.233  94.384  1.00  0.00           H  
ATOM   1464  N   SER A 167      51.527  84.735  93.241  1.00 54.90           N  
ATOM   1465  CA  SER A 167      50.717  83.845  92.424  1.00 54.90           C  
ATOM   1466  C   SER A 167      51.574  82.922  91.577  1.00 54.90           C  
ATOM   1467  O   SER A 167      51.223  81.750  91.395  1.00 54.90           O  
ATOM   1468  CB  SER A 167      49.782  84.661  91.537  1.00 54.90           C  
ATOM   1469  OG  SER A 167      49.529  83.981  90.325  1.00 54.90           O  
ATOM   1470  HN  SER A 167      51.567  85.730  93.021  1.00  0.00           H  
ATOM   1471  HG  SER A 167      48.947  84.489  89.773  1.00  0.00           H  
ATOM   1472  N   TRP A 168      52.710  83.407  91.076  1.00 52.28           N  
ATOM   1473  CA  TRP A 168      53.591  82.528  90.327  1.00 52.28           C  
ATOM   1474  C   TRP A 168      54.240  81.505  91.242  1.00 52.28           C  
ATOM   1475  O   TRP A 168      54.551  80.387  90.820  1.00 52.28           O  
ATOM   1476  CB  TRP A 168      54.653  83.345  89.612  1.00 52.28           C  
ATOM   1477  CG  TRP A 168      55.809  82.546  89.231  1.00 52.28           C  
ATOM   1478  CD1 TRP A 168      56.969  82.415  89.916  1.00 52.28           C  
ATOM   1479  CD2 TRP A 168      55.942  81.757  88.056  1.00 52.28           C  
ATOM   1480  CE2 TRP A 168      57.217  81.176  88.088  1.00 52.28           C  
ATOM   1481  CE3 TRP A 168      55.107  81.493  86.970  1.00 52.28           C  
ATOM   1482  NE1 TRP A 168      57.827  81.594  89.239  1.00 52.28           N  
ATOM   1483  CZ2 TRP A 168      57.679  80.339  87.084  1.00 52.28           C  
ATOM   1484  CZ3 TRP A 168      55.568  80.663  85.969  1.00 52.28           C  
ATOM   1485  CH2 TRP A 168      56.841  80.092  86.035  1.00 52.28           C  
ATOM   1486  HN  TRP A 168      52.958  84.386  91.217  1.00  0.00           H  
ATOM   1487  HE1 TRP A 168      58.766  81.336  89.542  1.00  0.00           H  
ATOM   1488  N   ARG A 169      54.472  81.875  92.501  1.00 51.73           N  
ATOM   1489  CA  ARG A 169      55.073  80.909  93.414  1.00 51.73           C  
ATOM   1490  C   ARG A 169      54.056  79.893  93.909  1.00 51.73           C  
ATOM   1491  O   ARG A 169      54.407  78.733  94.136  1.00 51.73           O  
ATOM   1492  CB  ARG A 169      55.722  81.624  94.592  1.00 51.73           C  
ATOM   1493  CG  ARG A 169      57.197  81.852  94.405  1.00 51.73           C  
ATOM   1494  CD  ARG A 169      57.663  82.998  95.246  1.00 51.73           C  
ATOM   1495  NE  ARG A 169      59.005  83.429  94.889  1.00 51.73           N  
ATOM   1496  CZ  ARG A 169      59.288  84.194  93.842  1.00 51.73           C  
ATOM   1497  NH1 ARG A 169      60.536  84.543  93.609  1.00 51.73           N1+
ATOM   1498  NH2 ARG A 169      58.327  84.626  93.045  1.00 51.73           N  
ATOM   1499  HN  ARG A 169      54.234  82.814  92.820  1.00  0.00           H  
ATOM   1500  HE  ARG A 169      59.778  83.124  95.481  1.00  0.00           H  
ATOM   1501 1HH1 ARG A 169      60.753  85.131  92.804  1.00  0.00           H  
ATOM   1502 2HH1 ARG A 169      61.278  84.209  94.224  1.00  0.00           H  
ATOM   1503 1HH2 ARG A 169      58.544  85.214  92.240  1.00  0.00           H  
ATOM   1504 2HH2 ARG A 169      57.360  84.356  93.226  1.00  0.00           H  
ATOM   1505  N   SER A 170      52.806  80.299  94.077  1.00 54.65           N  
ATOM   1506  CA  SER A 170      51.780  79.404  94.588  1.00 54.65           C  
ATOM   1507  C   SER A 170      51.127  78.566  93.507  1.00 54.65           C  
ATOM   1508  O   SER A 170      50.400  77.623  93.834  1.00 54.65           O  
ATOM   1509  CB  SER A 170      50.690  80.195  95.312  1.00 54.65           C  
ATOM   1510  OG  SER A 170      49.564  80.385  94.476  1.00 54.65           O  
ATOM   1511  HN  SER A 170      52.558  81.260  93.843  1.00  0.00           H  
ATOM   1512  HG  SER A 170      48.887  80.876  94.926  1.00  0.00           H  
ATOM   1513  N   GLU A 171      51.326  78.887  92.232  1.00 65.50           N  
ATOM   1514  CA  GLU A 171      50.670  78.049  91.238  1.00 65.50           C  
ATOM   1515  C   GLU A 171      51.643  77.135  90.504  1.00 65.50           C  
ATOM   1516  O   GLU A 171      51.253  76.047  90.071  1.00 65.50           O  
ATOM   1517  CB  GLU A 171      49.882  78.916  90.250  1.00 65.50           C  
ATOM   1518  CG  GLU A 171      49.080  78.122  89.235  1.00 65.50           C  
ATOM   1519  CD  GLU A 171      48.320  78.998  88.260  1.00 65.50           C  
ATOM   1520  OE1 GLU A 171      48.377  80.238  88.391  1.00 65.50           O  
ATOM   1521  OE2 GLU A 171      47.666  78.443  87.352  1.00 65.50           O1-
ATOM   1522  HN  GLU A 171      51.909  79.680  91.964  1.00  0.00           H  
ATOM   1523  N   VAL A 172      52.904  77.525  90.374  1.00 55.56           N  
ATOM   1524  CA  VAL A 172      53.888  76.706  89.685  1.00 55.56           C  
ATOM   1525  C   VAL A 172      54.788  75.958  90.659  1.00 55.56           C  
ATOM   1526  O   VAL A 172      55.224  74.845  90.371  1.00 55.56           O  
ATOM   1527  CB  VAL A 172      54.710  77.573  88.713  1.00 55.56           C  
ATOM   1528  CG1 VAL A 172      55.760  76.742  88.020  1.00 55.56           C  
ATOM   1529  CG2 VAL A 172      53.791  78.192  87.694  1.00 55.56           C  
ATOM   1530  HN  VAL A 172      53.190  78.422  90.767  1.00  0.00           H  
ATOM   1531  N   GLY A 173      55.066  76.532  91.829  1.00 50.45           N  
ATOM   1532  CA  GLY A 173      55.960  75.866  92.764  1.00 50.45           C  
ATOM   1533  C   GLY A 173      55.317  74.671  93.437  1.00 50.45           C  
ATOM   1534  O   GLY A 173      55.934  73.612  93.570  1.00 50.45           O  
ATOM   1535  HN  GLY A 173      54.654  77.434  92.068  1.00  0.00           H  
ATOM   1536  N   LYS A 174      54.067  74.826  93.866  1.00 53.06           N  
ATOM   1537  CA  LYS A 174      53.383  73.756  94.578  1.00 53.06           C  
ATOM   1538  C   LYS A 174      53.237  72.512  93.717  1.00 53.06           C  
ATOM   1539  O   LYS A 174      53.118  71.401  94.240  1.00 53.06           O  
ATOM   1540  CB  LYS A 174      52.025  74.249  95.053  1.00 53.06           C  
ATOM   1541  CG  LYS A 174      52.116  75.209  96.206  1.00 53.06           C  
ATOM   1542  CD  LYS A 174      50.797  75.881  96.460  1.00 53.06           C  
ATOM   1543  CE  LYS A 174      50.744  76.422  97.867  1.00 53.06           C  
ATOM   1544  NZ  LYS A 174      50.789  75.317  98.861  1.00 53.06           N1+
ATOM   1545  HN  LYS A 174      53.581  75.706  93.694  1.00  0.00           H  
ATOM   1546  HZ1 LYS A 174      50.753  75.683  99.812  1.00  0.00           H  
ATOM   1547  HZ2 LYS A 174      51.600  74.715  98.719  1.00  0.00           H  
ATOM   1548  HZ3 LYS A 174      50.055  74.629  98.694  1.00  0.00           H  
ATOM   1549  N   GLN A 175      53.250  72.674  92.395  1.00 57.71           N  
ATOM   1550  CA  GLN A 175      53.267  71.508  91.519  1.00 57.71           C  
ATOM   1551  C   GLN A 175      54.618  70.818  91.546  1.00 57.71           C  
ATOM   1552  O   GLN A 175      54.695  69.594  91.398  1.00 57.71           O  
ATOM   1553  CB  GLN A 175      52.930  71.908  90.087  1.00 57.71           C  
ATOM   1554  CG  GLN A 175      51.602  72.609  89.910  1.00 57.71           C  
ATOM   1555  CD  GLN A 175      51.183  72.662  88.455  1.00 57.71           C  
ATOM   1556  NE2 GLN A 175      51.185  73.858  87.882  1.00 57.71           N  
ATOM   1557  OE1 GLN A 175      50.885  71.636  87.849  1.00 57.71           O  
ATOM   1558  HN  GLN A 175      53.248  73.613  91.996  1.00  0.00           H  
ATOM   1559 1HE2 GLN A 175      51.432  74.710  88.385  1.00  0.00           H  
ATOM   1560 2HE2 GLN A 175      50.903  73.894  86.902  1.00  0.00           H  
ATOM   1561  N   LEU A 176      55.691  71.584  91.727  1.00 52.36           N  
ATOM   1562  CA  LEU A 176      57.037  71.040  91.686  1.00 52.36           C  
ATOM   1563  C   LEU A 176      57.511  70.514  93.030  1.00 52.36           C  
ATOM   1564  O   LEU A 176      58.526  69.811  93.073  1.00 52.36           O  
ATOM   1565  CB  LEU A 176      58.012  72.105  91.201  1.00 52.36           C  
ATOM   1566  CG  LEU A 176      57.750  72.614  89.793  1.00 52.36           C  
ATOM   1567  CD1 LEU A 176      58.182  74.049  89.679  1.00 52.36           C  
ATOM   1568  CD2 LEU A 176      58.501  71.764  88.823  1.00 52.36           C  
ATOM   1569  HN  LEU A 176      55.565  72.581  91.899  1.00  0.00           H  
ATOM   1570  N   ARG A 177      56.824  70.848  94.125  1.00 53.89           N  
ATOM   1571  CA  ARG A 177      57.298  70.406  95.435  1.00 53.89           C  
ATOM   1572  C   ARG A 177      57.474  68.896  95.521  1.00 53.89           C  
ATOM   1573  O   ARG A 177      58.602  68.442  95.780  1.00 53.89           O  
ATOM   1574  CB  ARG A 177      56.373  70.922  96.539  1.00 53.89           C  
ATOM   1575  CG  ARG A 177      56.813  70.479  97.925  1.00 53.89           C  
ATOM   1576  CD  ARG A 177      58.285  70.820  98.163  1.00 53.89           C  
ATOM   1577  NE  ARG A 177      58.787  70.332  99.443  1.00 53.89           N  
ATOM   1578  CZ  ARG A 177      58.535  70.914 100.610  1.00 53.89           C  
ATOM   1579  NH1 ARG A 177      59.027  70.410 101.727  1.00 53.89           N1+
ATOM   1580  NH2 ARG A 177      57.790  72.006 100.661  1.00 53.89           N  
ATOM   1581  HN  ARG A 177      55.975  71.407  94.048  1.00  0.00           H  
ATOM   1582  HE  ARG A 177      59.367  69.493  99.442  1.00  0.00           H  
ATOM   1583 1HH1 ARG A 177      59.601  69.568 101.688  1.00  0.00           H  
ATOM   1584 2HH1 ARG A 177      58.833  70.857 102.623  1.00  0.00           H  
ATOM   1585 1HH2 ARG A 177      57.410  72.395  99.798  1.00  0.00           H  
ATOM   1586 2HH2 ARG A 177      57.596  72.453 101.557  1.00  0.00           H  
ATOM   1587  N   PRO A 178      56.438  68.065  95.326  1.00 52.29           N  
ATOM   1588  CA  PRO A 178      56.647  66.620  95.507  1.00 52.29           C  
ATOM   1589  C   PRO A 178      57.566  66.028  94.463  1.00 52.29           C  
ATOM   1590  O   PRO A 178      58.329  65.096  94.751  1.00 52.29           O  
ATOM   1591  CB  PRO A 178      55.230  66.059  95.400  1.00 52.29           C  
ATOM   1592  CG  PRO A 178      54.566  66.978  94.468  1.00 52.29           C  
ATOM   1593  CD  PRO A 178      55.103  68.338  94.769  1.00 52.29           C  
ATOM   1594  N   LEU A 179      57.498  66.549  93.242  1.00 51.47           N  
ATOM   1595  CA  LEU A 179      58.481  66.184  92.242  1.00 51.47           C  
ATOM   1596  C   LEU A 179      59.880  66.499  92.738  1.00 51.47           C  
ATOM   1597  O   LEU A 179      60.803  65.713  92.541  1.00 51.47           O  
ATOM   1598  CB  LEU A 179      58.192  66.908  90.931  1.00 51.47           C  
ATOM   1599  CG  LEU A 179      57.081  66.296  90.084  1.00 51.47           C  
ATOM   1600  CD1 LEU A 179      56.183  67.376  89.525  1.00 51.47           C  
ATOM   1601  CD2 LEU A 179      57.683  65.490  88.968  1.00 51.47           C  
ATOM   1602  HN  LEU A 179      56.753  67.206  93.009  1.00  0.00           H  
ATOM   1603  N   TYR A 180      60.047  67.625  93.433  1.00 51.10           N  
ATOM   1604  CA  TYR A 180      61.382  67.979  93.899  1.00 51.10           C  
ATOM   1605  C   TYR A 180      61.829  67.074  95.033  1.00 51.10           C  
ATOM   1606  O   TYR A 180      63.011  66.744  95.136  1.00 51.10           O  
ATOM   1607  CB  TYR A 180      61.450  69.440  94.337  1.00 51.10           C  
ATOM   1608  CG  TYR A 180      62.837  70.003  94.139  1.00 51.10           C  
ATOM   1609  CD1 TYR A 180      63.357  70.165  92.869  1.00 51.10           C  
ATOM   1610  CD2 TYR A 180      63.640  70.323  95.217  1.00 51.10           C  
ATOM   1611  CE1 TYR A 180      64.625  70.656  92.678  1.00 51.10           C  
ATOM   1612  CE2 TYR A 180      64.911  70.807  95.033  1.00 51.10           C  
ATOM   1613  CZ  TYR A 180      65.398  70.966  93.764  1.00 51.10           C  
ATOM   1614  OH  TYR A 180      66.663  71.455  93.574  1.00 51.10           O  
ATOM   1615  HN  TYR A 180      59.251  68.230  93.636  1.00  0.00           H  
ATOM   1616  HH  TYR A 180      67.200  71.670  94.328  1.00  0.00           H  
ATOM   1617  N   GLU A 181      60.901  66.651  95.890  1.00 56.84           N  
ATOM   1618  CA  GLU A 181      61.275  65.744  96.966  1.00 56.84           C  
ATOM   1619  C   GLU A 181      61.690  64.386  96.420  1.00 56.84           C  
ATOM   1620  O   GLU A 181      62.760  63.868  96.761  1.00 56.84           O  
ATOM   1621  CB  GLU A 181      60.128  65.598  97.954  1.00 56.84           C  
ATOM   1622  CG  GLU A 181      59.647  66.913  98.476  1.00 56.84           C  
ATOM   1623  CD  GLU A 181      58.916  66.777  99.779  1.00 56.84           C  
ATOM   1624  OE1 GLU A 181      58.886  65.656 100.319  1.00 56.84           O  
ATOM   1625  OE2 GLU A 181      58.360  67.782 100.262  1.00 56.84           O1-
ATOM   1626  HN  GLU A 181      59.934  66.961  95.793  1.00  0.00           H  
ATOM   1627  N   GLU A 182      60.858  63.789  95.572  1.00 56.94           N  
ATOM   1628  CA  GLU A 182      61.258  62.531  94.954  1.00 56.94           C  
ATOM   1629  C   GLU A 182      62.543  62.689  94.159  1.00 56.94           C  
ATOM   1630  O   GLU A 182      63.394  61.792  94.170  1.00 56.94           O  
ATOM   1631  CB  GLU A 182      60.133  62.015  94.060  1.00 56.94           C  
ATOM   1632  CG  GLU A 182      60.210  60.546  93.715  1.00 56.94           C  
ATOM   1633  CD  GLU A 182      58.929  60.051  93.070  1.00 56.94           C  
ATOM   1634  OE1 GLU A 182      57.844  60.383  93.589  1.00 56.94           O  
ATOM   1635  OE2 GLU A 182      59.000  59.349  92.038  1.00 56.94           O1-
ATOM   1636  HN  GLU A 182      59.952  64.206  95.357  1.00  0.00           H  
ATOM   1637  N   TYR A 183      62.719  63.838  93.510  1.00 53.61           N  
ATOM   1638  CA  TYR A 183      63.899  64.089  92.703  1.00 53.61           C  
ATOM   1639  C   TYR A 183      65.143  64.181  93.565  1.00 53.61           C  
ATOM   1640  O   TYR A 183      66.211  63.716  93.171  1.00 53.61           O  
ATOM   1641  CB  TYR A 183      63.690  65.372  91.905  1.00 53.61           C  
ATOM   1642  CG  TYR A 183      64.929  66.194  91.651  1.00 53.61           C  
ATOM   1643  CD1 TYR A 183      65.292  67.225  92.502  1.00 53.61           C  
ATOM   1644  CD2 TYR A 183      65.714  65.969  90.534  1.00 53.61           C  
ATOM   1645  CE1 TYR A 183      66.418  67.982  92.259  1.00 53.61           C  
ATOM   1646  CE2 TYR A 183      66.835  66.728  90.284  1.00 53.61           C  
ATOM   1647  CZ  TYR A 183      67.178  67.732  91.149  1.00 53.61           C  
ATOM   1648  OH  TYR A 183      68.293  68.488  90.903  1.00 53.61           O  
ATOM   1649  HN  TYR A 183      62.004  64.562  93.582  1.00  0.00           H  
ATOM   1650  HH  TYR A 183      68.821  68.314  90.132  1.00  0.00           H  
ATOM   1651  N   VAL A 184      65.029  64.774  94.753  1.00 56.01           N  
ATOM   1652  CA  VAL A 184      66.209  64.880  95.603  1.00 56.01           C  
ATOM   1653  C   VAL A 184      66.539  63.527  96.215  1.00 56.01           C  
ATOM   1654  O   VAL A 184      67.712  63.189  96.393  1.00 56.01           O  
ATOM   1655  CB  VAL A 184      66.037  65.970  96.678  1.00 56.01           C  
ATOM   1656  CG1 VAL A 184      64.920  65.649  97.610  1.00 56.01           C  
ATOM   1657  CG2 VAL A 184      67.304  66.107  97.472  1.00 56.01           C  
ATOM   1658  HN  VAL A 184      64.132  65.147  95.062  1.00  0.00           H  
ATOM   1659  N   VAL A 185      65.520  62.711  96.505  1.00 56.30           N  
ATOM   1660  CA  VAL A 185      65.793  61.346  96.960  1.00 56.30           C  
ATOM   1661  C   VAL A 185      66.563  60.568  95.901  1.00 56.30           C  
ATOM   1662  O   VAL A 185      67.593  59.945  96.187  1.00 56.30           O  
ATOM   1663  CB  VAL A 185      64.491  60.626  97.346  1.00 56.30           C  
ATOM   1664  CG1 VAL A 185      64.817  59.318  98.005  1.00 56.30           C  
ATOM   1665  CG2 VAL A 185      63.698  61.468  98.310  1.00 56.30           C  
ATOM   1666  HN  VAL A 185      64.558  63.037  96.410  1.00  0.00           H  
ATOM   1667  N   LEU A 186      66.079  60.585  94.662  1.00 55.87           N  
ATOM   1668  CA  LEU A 186      66.744  59.789  93.637  1.00 55.87           C  
ATOM   1669  C   LEU A 186      68.074  60.403  93.223  1.00 55.87           C  
ATOM   1670  O   LEU A 186      68.988  59.685  92.813  1.00 55.87           O  
ATOM   1671  CB  LEU A 186      65.829  59.585  92.431  1.00 55.87           C  
ATOM   1672  CG  LEU A 186      64.366  59.239  92.737  1.00 55.87           C  
ATOM   1673  CD1 LEU A 186      63.576  59.021  91.470  1.00 55.87           C  
ATOM   1674  CD2 LEU A 186      64.263  58.005  93.630  1.00 55.87           C  
ATOM   1675  HN  LEU A 186      65.258  61.145  94.433  1.00  0.00           H  
ATOM   1676  N   LYS A 187      68.226  61.716  93.355  1.00 54.23           N  
ATOM   1677  CA  LYS A 187      69.521  62.319  93.073  1.00 54.23           C  
ATOM   1678  C   LYS A 187      70.527  61.965  94.157  1.00 54.23           C  
ATOM   1679  O   LYS A 187      71.694  61.691  93.865  1.00 54.23           O  
ATOM   1680  CB  LYS A 187      69.370  63.831  92.936  1.00 54.23           C  
ATOM   1681  CG  LYS A 187      68.872  64.277  91.581  1.00 54.23           C  
ATOM   1682  CD  LYS A 187      69.845  63.925  90.469  1.00 54.23           C  
ATOM   1683  CE  LYS A 187      69.496  64.666  89.191  1.00 54.23           C  
ATOM   1684  NZ  LYS A 187      70.590  64.625  88.198  1.00 54.23           N1+
ATOM   1685  HN  LYS A 187      67.442  62.297  93.652  1.00  0.00           H  
ATOM   1686  HZ1 LYS A 187      70.355  65.123  87.339  1.00  0.00           H  
ATOM   1687  HZ2 LYS A 187      70.871  63.665  88.001  1.00  0.00           H  
ATOM   1688  HZ3 LYS A 187      71.462  64.972  88.597  1.00  0.00           H  
ATOM   1689  N   ASN A 188      70.084  61.934  95.413  1.00 56.96           N  
ATOM   1690  CA  ASN A 188      70.966  61.515  96.491  1.00 56.96           C  
ATOM   1691  C   ASN A 188      71.350  60.051  96.350  1.00 56.96           C  
ATOM   1692  O   ASN A 188      72.484  59.675  96.658  1.00 56.96           O  
ATOM   1693  CB  ASN A 188      70.304  61.766  97.840  1.00 56.96           C  
ATOM   1694  CG  ASN A 188      70.704  63.083  98.439  1.00 56.96           C  
ATOM   1695  ND2 ASN A 188      69.851  63.621  99.291  1.00 56.96           N  
ATOM   1696  OD1 ASN A 188      71.770  63.618  98.136  1.00 56.96           O  
ATOM   1697  HN  ASN A 188      69.123  62.205  95.619  1.00  0.00           H  
ATOM   1698 1HD2 ASN A 188      70.123  64.516  99.698  1.00  0.00           H  
ATOM   1699 2HD2 ASN A 188      68.967  63.178  99.542  1.00  0.00           H  
ATOM   1700  N   GLU A 189      70.432  59.207  95.877  1.00 60.99           N  
ATOM   1701  CA  GLU A 189      70.787  57.802  95.698  1.00 60.99           C  
ATOM   1702  C   GLU A 189      71.714  57.618  94.505  1.00 60.99           C  
ATOM   1703  O   GLU A 189      72.643  56.809  94.550  1.00 60.99           O  
ATOM   1704  CB  GLU A 189      69.539  56.935  95.549  1.00 60.99           C  
ATOM   1705  CG  GLU A 189      69.796  55.501  95.975  1.00 60.99           C  
ATOM   1706  CD  GLU A 189      68.627  54.578  95.730  1.00 60.99           C  
ATOM   1707  OE1 GLU A 189      68.110  53.997  96.706  1.00 60.99           O  
ATOM   1708  OE2 GLU A 189      68.230  54.416  94.560  1.00 60.99           O1-
ATOM   1709  HN  GLU A 189      69.496  59.538  95.644  1.00  0.00           H  
ATOM   1710  N   MET A 190      71.483  58.367  93.428  1.00 67.60           N  
ATOM   1711  CA  MET A 190      72.402  58.341  92.297  1.00 67.60           C  
ATOM   1712  C   MET A 190      73.780  58.841  92.707  1.00 67.60           C  
ATOM   1713  O   MET A 190      74.801  58.411  92.162  1.00 67.60           O  
ATOM   1714  CB  MET A 190      71.843  59.192  91.158  1.00 67.60           C  
ATOM   1715  CG  MET A 190      72.491  58.953  89.813  1.00 67.60           C  
ATOM   1716  SD  MET A 190      74.044  59.842  89.576  1.00 67.60           S  
ATOM   1717  CE  MET A 190      73.472  61.368  88.851  1.00 67.60           C  
ATOM   1718  HN  MET A 190      70.656  58.964  93.395  1.00  0.00           H  
ATOM   1719  N   ALA A 191      73.825  59.764  93.666  1.00 59.75           N  
ATOM   1720  CA  ALA A 191      75.097  60.335  94.083  1.00 59.75           C  
ATOM   1721  C   ALA A 191      75.847  59.389  95.004  1.00 59.75           C  
ATOM   1722  O   ALA A 191      77.036  59.118  94.802  1.00 59.75           O  
ATOM   1723  CB  ALA A 191      74.857  61.674  94.769  1.00 59.75           C  
ATOM   1724  HN  ALA A 191      72.961  60.073  94.112  1.00  0.00           H  
ATOM   1725  N   ARG A 192      75.166  58.876  96.027  1.00 58.57           N  
ATOM   1726  CA  ARG A 192      75.792  57.922  96.929  1.00 58.57           C  
ATOM   1727  C   ARG A 192      76.099  56.615  96.217  1.00 58.57           C  
ATOM   1728  O   ARG A 192      76.909  55.814  96.696  1.00 58.57           O  
ATOM   1729  CB  ARG A 192      74.892  57.694  98.139  1.00 58.57           C  
ATOM   1730  CG  ARG A 192      74.651  58.950  98.942  1.00 58.57           C  
ATOM   1731  CD  ARG A 192      73.561  58.761  99.963  1.00 58.57           C  
ATOM   1732  NE  ARG A 192      72.923  60.025 100.310  1.00 58.57           N  
ATOM   1733  CZ  ARG A 192      73.239  60.754 101.371  1.00 58.57           C  
ATOM   1734  NH1 ARG A 192      72.606  61.890 101.607  1.00 58.57           N1+
ATOM   1735  NH2 ARG A 192      74.186  60.344 102.201  1.00 58.57           N  
ATOM   1736  HN  ARG A 192      74.197  59.155  96.179  1.00  0.00           H  
ATOM   1737  HE  ARG A 192      72.185  60.371  99.696  1.00  0.00           H  
ATOM   1738 1HH1 ARG A 192      71.877  62.206 100.968  1.00  0.00           H  
ATOM   1739 2HH1 ARG A 192      72.849  62.451 102.423  1.00  0.00           H  
ATOM   1740 1HH2 ARG A 192      74.675  59.467 102.019  1.00  0.00           H  
ATOM   1741 2HH2 ARG A 192      74.429  60.905 103.017  1.00  0.00           H  
ATOM   1742  N   ALA A 193      75.472  56.384  95.062  1.00 63.02           N  
ATOM   1743  CA  ALA A 193      75.807  55.209  94.267  1.00 63.02           C  
ATOM   1744  C   ALA A 193      77.018  55.452  93.375  1.00 63.02           C  
ATOM   1745  O   ALA A 193      77.560  54.505  92.799  1.00 63.02           O  
ATOM   1746  CB  ALA A 193      74.603  54.789  93.429  1.00 63.02           C  
ATOM   1747  HN  ALA A 193      74.756  57.032  94.734  1.00  0.00           H  
ATOM   1748  N   ASN A 194      77.449  56.704  93.235  1.00 65.35           N  
ATOM   1749  CA  ASN A 194      78.686  57.034  92.541  1.00 65.35           C  
ATOM   1750  C   ASN A 194      79.837  57.274  93.500  1.00 65.35           C  
ATOM   1751  O   ASN A 194      80.900  57.740  93.073  1.00 65.35           O  
ATOM   1752  CB  ASN A 194      78.498  58.269  91.660  1.00 65.35           C  
ATOM   1753  CG  ASN A 194      78.116  57.922  90.248  1.00 65.35           C  
ATOM   1754  ND2 ASN A 194      76.926  58.342  89.838  1.00 65.35           N  
ATOM   1755  OD1 ASN A 194      78.882  57.289  89.526  1.00 65.35           O  
ATOM   1756  HN  ASN A 194      76.891  57.461  93.629  1.00  0.00           H  
ATOM   1757 1HD2 ASN A 194      76.290  58.868  90.438  1.00  0.00           H  
ATOM   1758 2HD2 ASN A 194      76.667  58.107  88.880  1.00  0.00           H  
ATOM   1759  N   HIS A 195      79.635  56.981  94.784  1.00 64.42           N  
ATOM   1760  CA  HIS A 195      80.630  57.174  95.834  1.00 64.42           C  
ATOM   1761  C   HIS A 195      80.898  58.647  96.109  1.00 64.42           C  
ATOM   1762  O   HIS A 195      81.942  58.999  96.654  1.00 64.42           O  
ATOM   1763  CB  HIS A 195      81.936  56.440  95.525  1.00 64.42           C  
ATOM   1764  CG  HIS A 195      81.765  54.968  95.339  1.00 64.42           C  
ATOM   1765  CD2 HIS A 195      82.282  53.918  96.017  1.00 64.42           C  
ATOM   1766  ND1 HIS A 195      80.970  54.432  94.352  1.00 64.42           N  
ATOM   1767  CE1 HIS A 195      81.005  53.115  94.428  1.00 64.42           C  
ATOM   1768  NE2 HIS A 195      81.794  52.777  95.431  1.00 64.42           N  
ATOM   1769  HN  HIS A 195      78.728  56.598  95.050  1.00  0.00           H  
ATOM   1770  HD1 HIS A 195      80.437  54.969  93.668  1.00  0.00           H  
ATOM   1771  HE2 HIS A 195      82.006  51.823  95.723  1.00  0.00           H  
ATOM   1772  N   TYR A 196      79.967  59.518  95.741  1.00 53.98           N  
ATOM   1773  CA  TYR A 196      79.923  60.854  96.308  1.00 53.98           C  
ATOM   1774  C   TYR A 196      79.118  60.797  97.595  1.00 53.98           C  
ATOM   1775  O   TYR A 196      78.458  59.802  97.893  1.00 53.98           O  
ATOM   1776  CB  TYR A 196      79.305  61.860  95.334  1.00 53.98           C  
ATOM   1777  CG  TYR A 196      80.217  62.252  94.197  1.00 53.98           C  
ATOM   1778  CD1 TYR A 196      80.137  61.621  92.975  1.00 53.98           C  
ATOM   1779  CD2 TYR A 196      81.160  63.250  94.355  1.00 53.98           C  
ATOM   1780  CE1 TYR A 196      80.963  61.968  91.946  1.00 53.98           C  
ATOM   1781  CE2 TYR A 196      81.989  63.606  93.333  1.00 53.98           C  
ATOM   1782  CZ  TYR A 196      81.890  62.964  92.126  1.00 53.98           C  
ATOM   1783  OH  TYR A 196      82.721  63.316  91.086  1.00 53.98           O  
ATOM   1784  HN  TYR A 196      79.270  59.244  95.048  1.00  0.00           H  
ATOM   1785  HH  TYR A 196      82.652  62.871  90.249  1.00  0.00           H  
ATOM   1786  N   GLU A 197      79.193  61.870  98.370  1.00 54.54           N  
ATOM   1787  CA  GLU A 197      78.474  61.912  99.632  1.00 54.54           C  
ATOM   1788  C   GLU A 197      77.019  62.313  99.457  1.00 54.54           C  
ATOM   1789  O   GLU A 197      76.158  61.773 100.153  1.00 54.54           O  
ATOM   1790  CB  GLU A 197      79.172  62.874 100.593  1.00 54.54           C  
ATOM   1791  CG  GLU A 197      78.493  63.029 101.942  1.00 54.54           C  
ATOM   1792  CD  GLU A 197      79.024  64.214 102.727  1.00 54.54           C  
ATOM   1793  OE1 GLU A 197      79.688  63.991 103.759  1.00 54.54           O  
ATOM   1794  OE2 GLU A 197      78.787  65.368 102.311  1.00 54.54           O1-
ATOM   1795  HN  GLU A 197      79.757  62.669  98.079  1.00  0.00           H  
ATOM   1796  N   ASP A 198      76.730  63.235  98.546  1.00 56.82           N  
ATOM   1797  CA  ASP A 198      75.381  63.704  98.239  1.00 56.82           C  
ATOM   1798  C   ASP A 198      75.405  64.240  96.817  1.00 56.82           C  
ATOM   1799  O   ASP A 198      76.439  64.217  96.142  1.00 56.82           O  
ATOM   1800  CB  ASP A 198      74.903  64.791  99.198  1.00 56.82           C  
ATOM   1801  CG  ASP A 198      75.153  64.446 100.628  1.00 56.82           C  
ATOM   1802  OD1 ASP A 198      74.457  63.559 101.152  1.00 56.82           O  
ATOM   1803  OD2 ASP A 198      76.067  65.038 101.229  1.00 56.82           O1-
ATOM   1804  HN  ASP A 198      77.505  63.645  98.024  1.00  0.00           H  
ATOM   1805  N   TYR A 199      74.251  64.735  96.366  1.00 50.60           N  
ATOM   1806  CA  TYR A 199      74.211  65.388  95.065  1.00 50.60           C  
ATOM   1807  C   TYR A 199      74.884  66.755  95.115  1.00 50.60           C  
ATOM   1808  O   TYR A 199      75.523  67.163  94.143  1.00 50.60           O  
ATOM   1809  CB  TYR A 199      72.768  65.508  94.578  1.00 50.60           C  
ATOM   1810  CG  TYR A 199      72.667  65.772  93.100  1.00 50.60           C  
ATOM   1811  CD1 TYR A 199      73.207  64.884  92.192  1.00 50.60           C  
ATOM   1812  CD2 TYR A 199      72.031  66.897  92.608  1.00 50.60           C  
ATOM   1813  CE1 TYR A 199      73.128  65.109  90.851  1.00 50.60           C  
ATOM   1814  CE2 TYR A 199      71.948  67.130  91.259  1.00 50.60           C  
ATOM   1815  CZ  TYR A 199      72.505  66.232  90.385  1.00 50.60           C  
ATOM   1816  OH  TYR A 199      72.442  66.430  89.025  1.00 50.60           O  
ATOM   1817  HN  TYR A 199      73.403  64.657  96.928  1.00  0.00           H  
ATOM   1818  HH  TYR A 199      72.009  67.211  88.701  1.00  0.00           H  
ATOM   1819  N   GLY A 200      74.749  67.471  96.233  1.00 46.90           N  
ATOM   1820  CA  GLY A 200      75.513  68.695  96.414  1.00 46.90           C  
ATOM   1821  C   GLY A 200      77.004  68.457  96.288  1.00 46.90           C  
ATOM   1822  O   GLY A 200      77.726  69.253  95.685  1.00 46.90           O  
ATOM   1823  HN  GLY A 200      74.108  67.159  96.963  1.00  0.00           H  
ATOM   1824  N   ASP A 201      77.486  67.355  96.854  1.00 48.43           N  
ATOM   1825  CA  ASP A 201      78.883  66.988  96.678  1.00 48.43           C  
ATOM   1826  C   ASP A 201      79.179  66.667  95.223  1.00 48.43           C  
ATOM   1827  O   ASP A 201      80.237  67.033  94.699  1.00 48.43           O  
ATOM   1828  CB  ASP A 201      79.224  65.801  97.572  1.00 48.43           C  
ATOM   1829  CG  ASP A 201      80.686  65.742  97.920  1.00 48.43           C  
ATOM   1830  OD1 ASP A 201      81.217  66.740  98.442  1.00 48.43           O  
ATOM   1831  OD2 ASP A 201      81.318  64.700  97.667  1.00 48.43           O1-
ATOM   1832  HN  ASP A 201      76.873  66.763  97.415  1.00  0.00           H  
ATOM   1833  N   TYR A 202      78.254  65.980  94.553  1.00 52.01           N  
ATOM   1834  CA  TYR A 202      78.404  65.728  93.127  1.00 52.01           C  
ATOM   1835  C   TYR A 202      78.589  67.035  92.369  1.00 52.01           C  
ATOM   1836  O   TYR A 202      79.381  67.116  91.423  1.00 52.01           O  
ATOM   1837  CB  TYR A 202      77.189  64.958  92.600  1.00 52.01           C  
ATOM   1838  CG  TYR A 202      77.133  64.882  91.098  1.00 52.01           C  
ATOM   1839  CD1 TYR A 202      76.253  65.668  90.374  1.00 52.01           C  
ATOM   1840  CD2 TYR A 202      77.978  64.037  90.399  1.00 52.01           C  
ATOM   1841  CE1 TYR A 202      76.209  65.605  88.998  1.00 52.01           C  
ATOM   1842  CE2 TYR A 202      77.948  63.969  89.031  1.00 52.01           C  
ATOM   1843  CZ  TYR A 202      77.065  64.752  88.329  1.00 52.01           C  
ATOM   1844  OH  TYR A 202      77.040  64.667  86.954  1.00 52.01           O  
ATOM   1845  HN  TYR A 202      77.433  65.627  95.044  1.00  0.00           H  
ATOM   1846  HH  TYR A 202      77.629  64.080  86.494  1.00  0.00           H  
ATOM   1847  N   TRP A 203      77.875  68.081  92.796  1.00 44.89           N  
ATOM   1848  CA  TRP A 203      77.940  69.371  92.120  1.00 44.89           C  
ATOM   1849  C   TRP A 203      79.262  70.068  92.395  1.00 44.89           C  
ATOM   1850  O   TRP A 203      79.961  70.487  91.464  1.00 44.89           O  
ATOM   1851  CB  TRP A 203      76.778  70.252  92.565  1.00 44.89           C  
ATOM   1852  CG  TRP A 203      75.609  70.176  91.655  1.00 44.89           C  
ATOM   1853  CD1 TRP A 203      75.577  69.616  90.419  1.00 44.89           C  
ATOM   1854  CD2 TRP A 203      74.296  70.672  91.905  1.00 44.89           C  
ATOM   1855  CE2 TRP A 203      73.521  70.381  90.774  1.00 44.89           C  
ATOM   1856  CE3 TRP A 203      73.703  71.344  92.972  1.00 44.89           C  
ATOM   1857  NE1 TRP A 203      74.325  69.726  89.883  1.00 44.89           N  
ATOM   1858  CZ2 TRP A 203      72.189  70.726  90.681  1.00 44.89           C  
ATOM   1859  CZ3 TRP A 203      72.377  71.687  92.877  1.00 44.89           C  
ATOM   1860  CH2 TRP A 203      71.633  71.374  91.745  1.00 44.89           C  
ATOM   1861  HN  TRP A 203      77.272  67.975  93.612  1.00  0.00           H  
ATOM   1862  HE1 TRP A 203      74.038  69.377  88.969  1.00  0.00           H  
ATOM   1863  N   ARG A 204      79.614  70.207  93.671  1.00 40.26           N  
ATOM   1864  CA  ARG A 204      80.893  70.788  94.048  1.00 40.26           C  
ATOM   1865  C   ARG A 204      82.069  70.016  93.489  1.00 40.26           C  
ATOM   1866  O   ARG A 204      83.184  70.541  93.485  1.00 40.26           O  
ATOM   1867  CB  ARG A 204      81.002  70.869  95.560  1.00 40.26           C  
ATOM   1868  CG  ARG A 204      79.930  71.707  96.171  1.00 40.26           C  
ATOM   1869  CD  ARG A 204      80.279  72.107  97.572  1.00 40.26           C  
ATOM   1870  NE  ARG A 204      80.475  70.949  98.426  1.00 40.26           N  
ATOM   1871  CZ  ARG A 204      79.495  70.325  99.059  1.00 40.26           C  
ATOM   1872  NH1 ARG A 204      78.252  70.745  98.925  1.00 40.26           N1+
ATOM   1873  NH2 ARG A 204      79.756  69.278  99.824  1.00 40.26           N  
ATOM   1874  HN  ARG A 204      78.972  69.899  94.401  1.00  0.00           H  
ATOM   1875  HE  ARG A 204      81.424  70.596  98.545  1.00  0.00           H  
ATOM   1876 1HH1 ARG A 204      78.051  71.552  98.335  1.00  0.00           H  
ATOM   1877 2HH1 ARG A 204      77.496  70.264  99.413  1.00  0.00           H  
ATOM   1878 1HH2 ARG A 204      80.717  68.953  99.928  1.00  0.00           H  
ATOM   1879 2HH2 ARG A 204      79.000  68.797 100.312  1.00  0.00           H  
ATOM   1880  N   GLY A 205      81.853  68.794  93.016  1.00 44.10           N  
ATOM   1881  CA  GLY A 205      82.898  68.113  92.286  1.00 44.10           C  
ATOM   1882  C   GLY A 205      83.406  68.901  91.097  1.00 44.10           C  
ATOM   1883  O   GLY A 205      84.464  68.589  90.550  1.00 44.10           O  
ATOM   1884  HN  GLY A 205      80.953  68.338  93.167  1.00  0.00           H  
ATOM   1885  N   ASP A 206      82.662  69.921  90.672  1.00 43.37           N  
ATOM   1886  CA  ASP A 206      83.158  70.796  89.615  1.00 43.37           C  
ATOM   1887  C   ASP A 206      84.375  71.584  90.074  1.00 43.37           C  
ATOM   1888  O   ASP A 206      85.235  71.928  89.258  1.00 43.37           O  
ATOM   1889  CB  ASP A 206      82.057  71.749  89.159  1.00 43.37           C  
ATOM   1890  CG  ASP A 206      82.312  72.312  87.777  1.00 43.37           C  
ATOM   1891  OD1 ASP A 206      81.983  71.631  86.784  1.00 43.37           O  
ATOM   1892  OD2 ASP A 206      82.859  73.428  87.680  1.00 43.37           O1-
ATOM   1893  HN  ASP A 206      81.745  70.090  91.086  1.00  0.00           H  
ATOM   1894  N   TYR A 207      84.465  71.872  91.371  1.00 42.57           N  
ATOM   1895  CA  TYR A 207      85.553  72.651  91.938  1.00 42.57           C  
ATOM   1896  C   TYR A 207      86.608  71.811  92.629  1.00 42.57           C  
ATOM   1897  O   TYR A 207      87.540  72.375  93.208  1.00 42.57           O  
ATOM   1898  CB  TYR A 207      85.008  73.660  92.943  1.00 42.57           C  
ATOM   1899  CG  TYR A 207      84.126  74.689  92.321  1.00 42.57           C  
ATOM   1900  CD1 TYR A 207      82.757  74.593  92.426  1.00 42.57           C  
ATOM   1901  CD2 TYR A 207      84.660  75.759  91.626  1.00 42.57           C  
ATOM   1902  CE1 TYR A 207      81.943  75.525  91.860  1.00 42.57           C  
ATOM   1903  CE2 TYR A 207      83.855  76.700  91.054  1.00 42.57           C  
ATOM   1904  CZ  TYR A 207      82.492  76.582  91.175  1.00 42.57           C  
ATOM   1905  OH  TYR A 207      81.664  77.520  90.608  1.00 42.57           O  
ATOM   1906  HN  TYR A 207      83.736  71.530  91.996  1.00  0.00           H  
ATOM   1907  HH  TYR A 207      80.721  77.438  90.692  1.00  0.00           H  
ATOM   1908  N   GLU A 208      86.485  70.492  92.608  1.00 46.72           N  
ATOM   1909  CA  GLU A 208      87.483  69.659  93.253  1.00 46.72           C  
ATOM   1910  C   GLU A 208      88.738  69.579  92.405  1.00 46.72           C  
ATOM   1911  O   GLU A 208      88.676  69.440  91.184  1.00 46.72           O  
ATOM   1912  CB  GLU A 208      86.944  68.257  93.498  1.00 46.72           C  
ATOM   1913  CG  GLU A 208      87.953  67.359  94.174  1.00 46.72           C  
ATOM   1914  CD  GLU A 208      87.308  66.336  95.058  1.00 46.72           C  
ATOM   1915  OE1 GLU A 208      86.246  65.819  94.670  1.00 46.72           O  
ATOM   1916  OE2 GLU A 208      87.850  66.056  96.147  1.00 46.72           O1-
ATOM   1917  HN  GLU A 208      85.688  70.062  92.138  1.00  0.00           H  
ATOM   1918  N   VAL A 209      89.880  69.695  93.061  1.00 46.61           N  
ATOM   1919  CA  VAL A 209      91.162  69.332  92.482  1.00 46.61           C  
ATOM   1920  C   VAL A 209      91.804  68.316  93.405  1.00 46.61           C  
ATOM   1921  O   VAL A 209      91.839  68.515  94.623  1.00 46.61           O  
ATOM   1922  CB  VAL A 209      92.087  70.546  92.286  1.00 46.61           C  
ATOM   1923  CG1 VAL A 209      93.399  70.091  91.710  1.00 46.61           C  
ATOM   1924  CG2 VAL A 209      91.450  71.535  91.370  1.00 46.61           C  
ATOM   1925  HN  VAL A 209      89.860  70.055  94.015  1.00  0.00           H  
ATOM   1926  N   ASN A 210      92.288  67.223  92.833  1.00 56.15           N  
ATOM   1927  CA  ASN A 210      92.983  66.198  93.584  1.00 56.15           C  
ATOM   1928  C   ASN A 210      94.238  65.802  92.831  1.00 56.15           C  
ATOM   1929  O   ASN A 210      94.256  65.772  91.600  1.00 56.15           O  
ATOM   1930  CB  ASN A 210      92.105  64.964  93.812  1.00 56.15           C  
ATOM   1931  CG  ASN A 210      90.916  65.255  94.705  1.00 56.15           C  
ATOM   1932  ND2 ASN A 210      91.074  66.217  95.607  1.00 56.15           N  
ATOM   1933  OD1 ASN A 210      89.864  64.632  94.580  1.00 56.15           O  
ATOM   1934  HN  ASN A 210      92.167  67.099  91.828  1.00  0.00           H  
ATOM   1935 1HD2 ASN A 210      90.274  66.413  96.208  1.00  0.00           H  
ATOM   1936 2HD2 ASN A 210      91.947  66.734  95.711  1.00  0.00           H  
ATOM   1937  N   GLY A 211      95.290  65.508  93.586  1.00 60.18           N  
ATOM   1938  CA  GLY A 211      96.485  64.935  93.000  1.00 60.18           C  
ATOM   1939  C   GLY A 211      97.496  65.925  92.474  1.00 60.18           C  
ATOM   1940  O   GLY A 211      98.442  65.522  91.794  1.00 60.18           O  
ATOM   1941  HN  GLY A 211      95.257  65.687  94.590  1.00  0.00           H  
ATOM   1942  N   VAL A 212      97.336  67.210  92.775  1.00 60.54           N  
ATOM   1943  CA  VAL A 212      98.334  68.222  92.440  1.00 60.54           C  
ATOM   1944  C   VAL A 212      98.717  68.902  93.746  1.00 60.54           C  
ATOM   1945  O   VAL A 212      97.881  69.541  94.394  1.00 60.54           O  
ATOM   1946  CB  VAL A 212      97.840  69.237  91.404  1.00 60.54           C  
ATOM   1947  CG1 VAL A 212      99.018  69.944  90.769  1.00 60.54           C  
ATOM   1948  CG2 VAL A 212      97.027  68.549  90.334  1.00 60.54           C  
ATOM   1949  HN  VAL A 212      96.485  67.500  93.257  1.00  0.00           H  
ATOM   1950  N   ASP A 213      99.978  68.756  94.142  1.00 62.03           N  
ATOM   1951  CA  ASP A 213     100.433  69.272  95.424  1.00 62.03           C  
ATOM   1952  C   ASP A 213     100.439  70.793  95.428  1.00 62.03           C  
ATOM   1953  O   ASP A 213     100.950  71.429  94.503  1.00 62.03           O  
ATOM   1954  CB  ASP A 213     101.828  68.732  95.735  1.00 62.03           C  
ATOM   1955  CG  ASP A 213     102.083  68.603  97.221  1.00 62.03           C  
ATOM   1956  OD1 ASP A 213     102.625  69.558  97.811  1.00 62.03           O  
ATOM   1957  OD2 ASP A 213     101.738  67.553  97.800  1.00 62.03           O1-
ATOM   1958  HN  ASP A 213     100.640  68.272  93.535  1.00  0.00           H  
ATOM   1959  N   GLY A 214      99.865  71.374  96.478  1.00 56.38           N  
ATOM   1960  CA  GLY A 214      99.827  72.810  96.637  1.00 56.38           C  
ATOM   1961  C   GLY A 214      98.668  73.500  95.964  1.00 56.38           C  
ATOM   1962  O   GLY A 214      98.252  74.568  96.421  1.00 56.38           O  
ATOM   1963  HN  GLY A 214      99.438  70.787  97.194  1.00  0.00           H  
ATOM   1964  N   TYR A 215      98.123  72.921  94.906  1.00 51.96           N  
ATOM   1965  CA  TYR A 215      96.991  73.516  94.222  1.00 51.96           C  
ATOM   1966  C   TYR A 215      95.698  72.746  94.416  1.00 51.96           C  
ATOM   1967  O   TYR A 215      94.694  73.109  93.798  1.00 51.96           O  
ATOM   1968  CB  TYR A 215      97.279  73.642  92.722  1.00 51.96           C  
ATOM   1969  CG  TYR A 215      98.260  74.733  92.404  1.00 51.96           C  
ATOM   1970  CD1 TYR A 215      97.935  76.062  92.615  1.00 51.96           C  
ATOM   1971  CD2 TYR A 215      99.511  74.436  91.893  1.00 51.96           C  
ATOM   1972  CE1 TYR A 215      98.834  77.063  92.327  1.00 51.96           C  
ATOM   1973  CE2 TYR A 215     100.415  75.429  91.603  1.00 51.96           C  
ATOM   1974  CZ  TYR A 215     100.074  76.740  91.820  1.00 51.96           C  
ATOM   1975  OH  TYR A 215     100.978  77.733  91.530  1.00 51.96           O  
ATOM   1976  HN  TYR A 215      98.506  72.039  94.565  1.00  0.00           H  
ATOM   1977  HH  TYR A 215     100.742  78.641  91.680  1.00  0.00           H  
ATOM   1978  N   ASP A 216      95.679  71.714  95.249  1.00 51.80           N  
ATOM   1979  CA  ASP A 216      94.480  70.909  95.389  1.00 51.80           C  
ATOM   1980  C   ASP A 216      93.376  71.702  96.078  1.00 51.80           C  
ATOM   1981  O   ASP A 216      93.578  72.812  96.574  1.00 51.80           O  
ATOM   1982  CB  ASP A 216      94.776  69.629  96.162  1.00 51.80           C  
ATOM   1983  CG  ASP A 216      95.597  69.879  97.396  1.00 51.80           C  
ATOM   1984  OD1 ASP A 216      96.739  70.372  97.264  1.00 51.80           O  
ATOM   1985  OD2 ASP A 216      95.097  69.589  98.503  1.00 51.80           O1-
ATOM   1986  HN  ASP A 216      96.511  71.485  95.793  1.00  0.00           H  
ATOM   1987  N   TYR A 217      92.193  71.102  96.103  1.00 45.04           N  
ATOM   1988  CA  TYR A 217      90.979  71.768  96.559  1.00 45.04           C  
ATOM   1989  C   TYR A 217      89.951  70.688  96.825  1.00 45.04           C  
ATOM   1990  O   TYR A 217      89.717  69.839  95.963  1.00 45.04           O  
ATOM   1991  CB  TYR A 217      90.483  72.745  95.500  1.00 45.04           C  
ATOM   1992  CG  TYR A 217      89.599  73.847  96.014  1.00 45.04           C  
ATOM   1993  CD1 TYR A 217      88.222  73.717  96.017  1.00 45.04           C  
ATOM   1994  CD2 TYR A 217      90.139  75.023  96.481  1.00 45.04           C  
ATOM   1995  CE1 TYR A 217      87.420  74.721  96.481  1.00 45.04           C  
ATOM   1996  CE2 TYR A 217      89.345  76.026  96.936  1.00 45.04           C  
ATOM   1997  CZ  TYR A 217      87.991  75.874  96.936  1.00 45.04           C  
ATOM   1998  OH  TYR A 217      87.214  76.896  97.406  1.00 45.04           O  
ATOM   1999  HN  TYR A 217      92.130  70.133  95.790  1.00  0.00           H  
ATOM   2000  HH  TYR A 217      86.270  76.790  97.406  1.00  0.00           H  
ATOM   2001  N   SER A 218      89.360  70.695  98.009  1.00 44.87           N  
ATOM   2002  CA  SER A 218      88.371  69.688  98.343  1.00 44.87           C  
ATOM   2003  C   SER A 218      86.974  70.292  98.322  1.00 44.87           C  
ATOM   2004  O   SER A 218      86.792  71.508  98.319  1.00 44.87           O  
ATOM   2005  CB  SER A 218      88.667  69.060  99.704  1.00 44.87           C  
ATOM   2006  OG  SER A 218      88.808  70.038 100.711  1.00 44.87           O  
ATOM   2007  HN  SER A 218      89.602  71.414  98.691  1.00  0.00           H  
ATOM   2008  HG  SER A 218      88.992  69.648 101.557  1.00  0.00           H  
ATOM   2009  N   ARG A 219      85.977  69.412  98.315  1.00 46.43           N  
ATOM   2010  CA  ARG A 219      84.629  69.829  97.965  1.00 46.43           C  
ATOM   2011  C   ARG A 219      83.926  70.512  99.132  1.00 46.43           C  
ATOM   2012  O   ARG A 219      82.781  70.948  98.995  1.00 46.43           O  
ATOM   2013  CB  ARG A 219      83.831  68.624  97.474  1.00 46.43           C  
ATOM   2014  CG  ARG A 219      84.405  67.983  96.223  1.00 46.43           C  
ATOM   2015  CD  ARG A 219      83.458  66.950  95.634  1.00 46.43           C  
ATOM   2016  NE  ARG A 219      83.256  65.819  96.530  1.00 46.43           N  
ATOM   2017  CZ  ARG A 219      83.928  64.674  96.469  1.00 46.43           C  
ATOM   2018  NH1 ARG A 219      84.855  64.484  95.545  1.00 46.43           N1+
ATOM   2019  NH2 ARG A 219      83.656  63.712  97.334  1.00 46.43           N  
ATOM   2020  HN  ARG A 219      86.159  68.438  98.557  1.00  0.00           H  
ATOM   2021  HE  ARG A 219      82.547  65.913  97.257  1.00  0.00           H  
ATOM   2022 1HH1 ARG A 219      85.371  63.605  95.498  1.00  0.00           H  
ATOM   2023 2HH1 ARG A 219      85.065  65.226  94.878  1.00  0.00           H  
ATOM   2024 1HH2 ARG A 219      84.172  62.833  97.287  1.00  0.00           H  
ATOM   2025 2HH2 ARG A 219      82.941  63.859  98.047  1.00  0.00           H  
ATOM   2026  N   GLY A 220      84.579  70.591 100.294  1.00 45.16           N  
ATOM   2027  CA  GLY A 220      84.094  71.442 101.369  1.00 45.16           C  
ATOM   2028  C   GLY A 220      84.902  72.710 101.523  1.00 45.16           C  
ATOM   2029  O   GLY A 220      84.396  73.715 102.053  1.00 45.16           O  
ATOM   2030  HN  GLY A 220      85.431  70.046 100.430  1.00  0.00           H  
ATOM   2031  N   GLN A 221      86.158  72.674 101.074  1.00 47.83           N  
ATOM   2032  CA  GLN A 221      86.953  73.885 100.988  1.00 47.83           C  
ATOM   2033  C   GLN A 221      86.228  74.952 100.195  1.00 47.83           C  
ATOM   2034  O   GLN A 221      86.375  76.139 100.488  1.00 47.83           O  
ATOM   2035  CB  GLN A 221      88.310  73.581 100.363  1.00 47.83           C  
ATOM   2036  CG  GLN A 221      89.320  74.686 100.525  1.00 47.83           C  
ATOM   2037  CD  GLN A 221      89.615  75.002 101.974  1.00 47.83           C  
ATOM   2038  NE2 GLN A 221      89.879  76.268 102.256  1.00 47.83           N  
ATOM   2039  OE1 GLN A 221      89.602  74.120 102.835  1.00 47.83           O  
ATOM   2040  HN  GLN A 221      86.565  71.784 100.787  1.00  0.00           H  
ATOM   2041 1HE2 GLN A 221      90.078  76.481 103.233  1.00  0.00           H  
ATOM   2042 2HE2 GLN A 221      89.890  76.998 101.544  1.00  0.00           H  
ATOM   2043  N   LEU A 222      85.411  74.554  99.215  1.00 42.91           N  
ATOM   2044  CA  LEU A 222      84.617  75.529  98.480  1.00 42.91           C  
ATOM   2045  C   LEU A 222      83.584  76.192  99.373  1.00 42.91           C  
ATOM   2046  O   LEU A 222      83.403  77.408  99.315  1.00 42.91           O  
ATOM   2047  CB  LEU A 222      83.932  74.883  97.284  1.00 42.91           C  
ATOM   2048  CG  LEU A 222      83.303  75.964  96.408  1.00 42.91           C  
ATOM   2049  CD1 LEU A 222      84.203  76.306  95.241  1.00 42.91           C  
ATOM   2050  CD2 LEU A 222      81.934  75.565  95.927  1.00 42.91           C  
ATOM   2051  HN  LEU A 222      85.343  73.564  98.981  1.00  0.00           H  
ATOM   2052  N   ILE A 223      82.876  75.413 100.185  1.00 41.97           N  
ATOM   2053  CA  ILE A 223      81.874  76.009 101.063  1.00 41.97           C  
ATOM   2054  C   ILE A 223      82.521  77.025 101.989  1.00 41.97           C  
ATOM   2055  O   ILE A 223      82.028  78.153 102.152  1.00 41.97           O  
ATOM   2056  CB  ILE A 223      81.138  74.918 101.856  1.00 41.97           C  
ATOM   2057  CG1 ILE A 223      80.845  73.728 100.954  1.00 41.97           C  
ATOM   2058  CG2 ILE A 223      79.853  75.470 102.449  1.00 41.97           C  
ATOM   2059  CD1 ILE A 223      79.824  72.793 101.524  1.00 41.97           C  
ATOM   2060  HN  ILE A 223      83.032  74.405 100.194  1.00  0.00           H  
ATOM   2061  N   GLU A 224      83.655  76.659 102.581  1.00 47.98           N  
ATOM   2062  CA  GLU A 224      84.275  77.592 103.517  1.00 47.98           C  
ATOM   2063  C   GLU A 224      84.880  78.791 102.793  1.00 47.98           C  
ATOM   2064  O   GLU A 224      84.817  79.915 103.301  1.00 47.98           O  
ATOM   2065  CB  GLU A 224      85.317  76.888 104.378  1.00 47.98           C  
ATOM   2066  CG  GLU A 224      86.238  75.993 103.615  1.00 47.98           C  
ATOM   2067  CD  GLU A 224      87.589  75.877 104.271  1.00 47.98           C  
ATOM   2068  OE1 GLU A 224      87.828  74.876 104.975  1.00 47.98           O  
ATOM   2069  OE2 GLU A 224      88.415  76.790 104.077  1.00 47.98           O1-
ATOM   2070  HN  GLU A 224      84.079  75.752 102.386  1.00  0.00           H  
ATOM   2071  N   ASP A 225      85.441  78.590 101.596  1.00 45.51           N  
ATOM   2072  CA  ASP A 225      85.933  79.725 100.820  1.00 45.51           C  
ATOM   2073  C   ASP A 225      84.826  80.698 100.469  1.00 45.51           C  
ATOM   2074  O   ASP A 225      85.027  81.915 100.541  1.00 45.51           O  
ATOM   2075  CB  ASP A 225      86.590  79.261  99.528  1.00 45.51           C  
ATOM   2076  CG  ASP A 225      87.966  78.717  99.746  1.00 45.51           C  
ATOM   2077  OD1 ASP A 225      88.416  78.687 100.906  1.00 45.51           O  
ATOM   2078  OD2 ASP A 225      88.605  78.338  98.751  1.00 45.51           O1-
ATOM   2079  HN  ASP A 225      85.525  77.644 101.225  1.00  0.00           H  
ATOM   2080  N   VAL A 226      83.674  80.191 100.049  1.00 40.45           N  
ATOM   2081  CA  VAL A 226      82.597  81.076  99.641  1.00 40.45           C  
ATOM   2082  C   VAL A 226      82.061  81.834 100.846  1.00 40.45           C  
ATOM   2083  O   VAL A 226      81.788  83.037 100.765  1.00 40.45           O  
ATOM   2084  CB  VAL A 226      81.500  80.281  98.912  1.00 40.45           C  
ATOM   2085  CG1 VAL A 226      80.344  81.161  98.581  1.00 40.45           C  
ATOM   2086  CG2 VAL A 226      82.050  79.697  97.631  1.00 40.45           C  
ATOM   2087  HN  VAL A 226      83.545  79.180 100.013  1.00  0.00           H  
ATOM   2088  N   GLU A 227      81.955  81.164 101.997  1.00 44.18           N  
ATOM   2089  CA  GLU A 227      81.548  81.889 103.197  1.00 44.18           C  
ATOM   2090  C   GLU A 227      82.573  82.950 103.574  1.00 44.18           C  
ATOM   2091  O   GLU A 227      82.211  84.050 104.010  1.00 44.18           O  
ATOM   2092  CB  GLU A 227      81.339  80.929 104.364  1.00 44.18           C  
ATOM   2093  CG  GLU A 227      80.284  79.879 104.129  1.00 44.18           C  
ATOM   2094  CD  GLU A 227      79.939  79.124 105.392  1.00 44.18           C  
ATOM   2095  OE1 GLU A 227      80.665  79.280 106.396  1.00 44.18           O  
ATOM   2096  OE2 GLU A 227      78.950  78.369 105.381  1.00 44.18           O1-
ATOM   2097  HN  GLU A 227      82.155  80.165 102.037  1.00  0.00           H  
ATOM   2098  N   HIS A 228      83.853  82.658 103.360  1.00 42.81           N  
ATOM   2099  CA AHIS A 228      84.894  83.597 103.763  0.50 42.81           C  
ATOM   2100  CA BHIS A 228      84.905  83.587 103.756  0.50 42.81           C  
ATOM   2101  C   HIS A 228      84.901  84.833 102.877  1.00 42.81           C  
ATOM   2102  O   HIS A 228      84.971  85.960 103.375  1.00 42.81           O  
ATOM   2103  CB AHIS A 228      86.255  82.910 103.749  0.50 42.81           C  
ATOM   2104  CB BHIS A 228      86.257  82.880 103.700  0.50 42.81           C  
ATOM   2105  CG AHIS A 228      86.465  81.985 104.902  0.50 42.81           C  
ATOM   2106  CG BHIS A 228      87.430  83.803 103.780  0.50 42.81           C  
ATOM   2107  CD2AHIS A 228      86.025  82.045 106.181  0.50 42.81           C  
ATOM   2108  CD2BHIS A 228      88.452  84.019 102.919  0.50 42.81           C  
ATOM   2109  ND1AHIS A 228      87.197  80.824 104.803  0.50 42.81           N  
ATOM   2110  ND1BHIS A 228      87.644  84.647 104.847  0.50 42.81           N  
ATOM   2111  CE1AHIS A 228      87.202  80.209 105.971  0.50 42.81           C  
ATOM   2112  CE1BHIS A 228      88.749  85.341 104.642  0.50 42.81           C  
ATOM   2113  NE2AHIS A 228      86.501  80.930 106.825  0.50 42.81           N  
ATOM   2114  NE2BHIS A 228      89.259  84.978 103.478  0.50 42.81           N  
ATOM   2115  HD1AHIS A 228      87.663  80.491 103.959  1.00  0.00           H  
ATOM   2116  HD1BHIS A 228      87.043  84.724 105.668  1.00  0.00           H  
ATOM   2117  HE2AHIS A 228      86.339  80.697 107.805  1.00  0.00           H  
ATOM   2118  HE2BHIS A 228      90.113  85.350 103.063  1.00  0.00           H  
ATOM   2119  N   THR A 229      84.824  84.648 101.562  1.00 39.75           N  
ATOM   2120  CA  THR A 229      84.797  85.814 100.685  1.00 39.75           C  
ATOM   2121  C   THR A 229      83.506  86.611 100.856  1.00 39.75           C  
ATOM   2122  O   THR A 229      83.528  87.853 100.846  1.00 39.75           O  
ATOM   2123  CB  THR A 229      84.990  85.387  99.237  1.00 39.75           C  
ATOM   2124  CG2 THR A 229      86.235  84.558  99.099  1.00 39.75           C  
ATOM   2125  OG1 THR A 229      83.870  84.616  98.810  1.00 39.75           O  
ATOM   2126  HN  THR A 229      84.784  83.706 101.173  1.00  0.00           H  
ATOM   2127  HG1 THR A 229      83.083  85.140  98.897  1.00  0.00           H  
ATOM   2128  N   PHE A 230      82.379  85.930 101.052  1.00 39.58           N  
ATOM   2129  CA  PHE A 230      81.148  86.660 101.303  1.00 39.58           C  
ATOM   2130  C   PHE A 230      81.229  87.455 102.600  1.00 39.58           C  
ATOM   2131  O   PHE A 230      80.576  88.498 102.740  1.00 39.58           O  
ATOM   2132  CB  PHE A 230      79.968  85.698 101.330  1.00 39.58           C  
ATOM   2133  CG  PHE A 230      78.663  86.384 101.468  1.00 39.58           C  
ATOM   2134  CD1 PHE A 230      78.092  87.022 100.391  1.00 39.58           C  
ATOM   2135  CD2 PHE A 230      78.021  86.424 102.679  1.00 39.58           C  
ATOM   2136  CE1 PHE A 230      76.897  87.674 100.525  1.00 39.58           C  
ATOM   2137  CE2 PHE A 230      76.824  87.073 102.813  1.00 39.58           C  
ATOM   2138  CZ  PHE A 230      76.262  87.697 101.736  1.00 39.58           C  
ATOM   2139  HN  PHE A 230      82.380  84.910 101.026  1.00  0.00           H  
ATOM   2140  N   GLU A 231      82.031  86.981 103.559  1.00 45.41           N  
ATOM   2141  CA  GLU A 231      82.241  87.743 104.787  1.00 45.41           C  
ATOM   2142  C   GLU A 231      82.766  89.139 104.501  1.00 45.41           C  
ATOM   2143  O   GLU A 231      82.241  90.125 105.026  1.00 45.41           O  
ATOM   2144  CB  GLU A 231      83.202  87.001 105.707  1.00 45.41           C  
ATOM   2145  CG  GLU A 231      82.509  86.034 106.625  1.00 45.41           C  
ATOM   2146  CD  GLU A 231      81.618  86.737 107.612  1.00 45.41           C  
ATOM   2147  OE1 GLU A 231      81.973  87.860 108.025  1.00 45.41           O  
ATOM   2148  OE2 GLU A 231      80.565  86.170 107.969  1.00 45.41           O1-
ATOM   2149  HN  GLU A 231      82.498  86.083 103.432  1.00  0.00           H  
ATOM   2150  N   GLU A 232      83.805  89.244 103.677  1.00 45.49           N  
ATOM   2151  CA  GLU A 232      84.345  90.551 103.341  1.00 45.49           C  
ATOM   2152  C   GLU A 232      83.414  91.346 102.444  1.00 45.49           C  
ATOM   2153  O   GLU A 232      83.467  92.579 102.457  1.00 45.49           O  
ATOM   2154  CB  GLU A 232      85.697  90.406 102.655  1.00 45.49           C  
ATOM   2155  CG  GLU A 232      86.483  89.202 103.091  1.00 45.49           C  
ATOM   2156  CD  GLU A 232      87.866  89.167 102.490  1.00 45.49           C  
ATOM   2157  OE1 GLU A 232      88.492  90.241 102.375  1.00 45.49           O  
ATOM   2158  OE2 GLU A 232      88.331  88.063 102.133  1.00 45.49           O1-
ATOM   2159  HN  GLU A 232      84.225  88.404 103.279  1.00  0.00           H  
ATOM   2160  N   ILE A 233      82.581  90.678 101.649  1.00 39.04           N  
ATOM   2161  CA  ILE A 233      81.663  91.446 100.812  1.00 39.04           C  
ATOM   2162  C   ILE A 233      80.512  92.032 101.633  1.00 39.04           C  
ATOM   2163  O   ILE A 233      79.904  93.019 101.220  1.00 39.04           O  
ATOM   2164  CB  ILE A 233      81.150  90.579  99.654  1.00 39.04           C  
ATOM   2165  CG1 ILE A 233      82.286  90.239  98.712  1.00 39.04           C  
ATOM   2166  CG2 ILE A 233      80.108  91.303  98.837  1.00 39.04           C  
ATOM   2167  CD1 ILE A 233      81.824  89.456  97.535  1.00 39.04           C  
ATOM   2168  HN  ILE A 233      82.584  89.658 101.625  1.00  0.00           H  
ATOM   2169  N   LYS A 234      80.205  91.465 102.795  1.00 41.80           N  
ATOM   2170  CA  LYS A 234      79.092  91.973 103.603  1.00 41.80           C  
ATOM   2171  C   LYS A 234      79.084  93.485 103.859  1.00 41.80           C  
ATOM   2172  O   LYS A 234      77.987  94.066 103.866  1.00 41.80           O  
ATOM   2173  CB  LYS A 234      79.041  91.228 104.942  1.00 41.80           C  
ATOM   2174  CG  LYS A 234      78.585  89.797 104.820  1.00 41.80           C  
ATOM   2175  CD  LYS A 234      78.589  89.071 106.147  1.00 41.80           C  
ATOM   2176  CE  LYS A 234      78.469  87.573 105.913  1.00 41.80           C  
ATOM   2177  NZ  LYS A 234      78.395  86.771 107.159  1.00 41.80           N1+
ATOM   2178  HN  LYS A 234      80.749  90.669 103.128  1.00  0.00           H  
ATOM   2179  HZ1 LYS A 234      78.315  85.766 107.002  1.00  0.00           H  
ATOM   2180  HZ2 LYS A 234      77.635  87.102 107.753  1.00  0.00           H  
ATOM   2181  HZ3 LYS A 234      79.190  86.976 107.764  1.00  0.00           H  
ATOM   2182  N   PRO A 235      80.210  94.173 104.104  1.00 42.84           N  
ATOM   2183  CA  PRO A 235      80.126  95.633 104.312  1.00 42.84           C  
ATOM   2184  C   PRO A 235      79.658  96.423 103.098  1.00 42.84           C  
ATOM   2185  O   PRO A 235      78.746  97.255 103.222  1.00 42.84           O  
ATOM   2186  CB  PRO A 235      81.561  96.007 104.698  1.00 42.84           C  
ATOM   2187  CG  PRO A 235      82.121  94.788 105.269  1.00 42.84           C  
ATOM   2188  CD  PRO A 235      81.526  93.656 104.510  1.00 42.84           C  
ATOM   2189  N   LEU A 236      80.291  96.229 101.938  1.00 40.88           N  
ATOM   2190  CA  LEU A 236      79.863  96.931 100.734  1.00 40.88           C  
ATOM   2191  C   LEU A 236      78.404  96.648 100.430  1.00 40.88           C  
ATOM   2192  O   LEU A 236      77.633  97.561 100.111  1.00 40.88           O  
ATOM   2193  CB  LEU A 236      80.734  96.529  99.544  1.00 40.88           C  
ATOM   2194  CG  LEU A 236      80.204  96.944  98.167  1.00 40.88           C  
ATOM   2195  CD1 LEU A 236      80.330  98.427  97.966  1.00 40.88           C  
ATOM   2196  CD2 LEU A 236      80.945  96.227  97.075  1.00 40.88           C  
ATOM   2197  HN  LEU A 236      81.080  95.584 101.894  1.00  0.00           H  
ATOM   2198  N   TYR A 237      78.013  95.373 100.509  1.00 40.81           N  
ATOM   2199  CA  TYR A 237      76.635  95.021 100.215  1.00 40.81           C  
ATOM   2200  C   TYR A 237      75.692  95.640 101.223  1.00 40.81           C  
ATOM   2201  O   TYR A 237      74.589  96.035 100.862  1.00 40.81           O  
ATOM   2202  CB  TYR A 237      76.443  93.505 100.175  1.00 40.81           C  
ATOM   2203  CG  TYR A 237      74.979  93.116 100.077  1.00 40.81           C  
ATOM   2204  CD1 TYR A 237      74.306  93.172  98.866  1.00 40.81           C  
ATOM   2205  CD2 TYR A 237      74.265  92.720 101.199  1.00 40.81           C  
ATOM   2206  CE1 TYR A 237      72.972  92.836  98.778  1.00 40.81           C  
ATOM   2207  CE2 TYR A 237      72.934  92.394 101.117  1.00 40.81           C  
ATOM   2208  CZ  TYR A 237      72.296  92.451  99.908  1.00 40.81           C  
ATOM   2209  OH  TYR A 237      70.972  92.114  99.830  1.00 40.81           O  
ATOM   2210  HN  TYR A 237      78.680  94.649 100.775  1.00  0.00           H  
ATOM   2211  HH  TYR A 237      70.529  92.154  98.991  1.00  0.00           H  
ATOM   2212  N   GLU A 238      76.093  95.734 102.487  1.00 47.33           N  
ATOM   2213  CA  GLU A 238      75.218  96.361 103.472  1.00 47.33           C  
ATOM   2214  C   GLU A 238      75.019  97.837 103.170  1.00 47.33           C  
ATOM   2215  O   GLU A 238      73.906  98.357 103.286  1.00 47.33           O  
ATOM   2216  CB  GLU A 238      75.789  96.185 104.876  1.00 47.33           C  
ATOM   2217  CG  GLU A 238      75.354  94.917 105.568  1.00 47.33           C  
ATOM   2218  CD  GLU A 238      76.068  94.723 106.888  1.00 47.33           C  
ATOM   2219  OE1 GLU A 238      76.741  95.672 107.338  1.00 47.33           O  
ATOM   2220  OE2 GLU A 238      75.970  93.626 107.474  1.00 47.33           O1-
ATOM   2221  HN  GLU A 238      77.005  95.371 102.766  1.00  0.00           H  
ATOM   2222  N   HIS A 239      76.084  98.527 102.770  1.00 51.62           N  
ATOM   2223  CA  HIS A 239      75.950  99.942 102.431  1.00 51.62           C  
ATOM   2224  C   HIS A 239      75.057 100.137 101.211  1.00 51.62           C  
ATOM   2225  O   HIS A 239      74.128 100.956 101.235  1.00 51.62           O  
ATOM   2226  CB  HIS A 239      77.328 100.552 102.192  1.00 51.62           C  
ATOM   2227  CG  HIS A 239      78.038 100.926 103.451  1.00 51.62           C  
ATOM   2228  CD2 HIS A 239      79.053 100.327 104.114  1.00 51.62           C  
ATOM   2229  ND1 HIS A 239      77.699 102.035 104.191  1.00 51.62           N  
ATOM   2230  CE1 HIS A 239      78.480 102.110 105.251  1.00 51.62           C  
ATOM   2231  NE2 HIS A 239      79.310 101.086 105.229  1.00 51.62           N  
ATOM   2232  HN  HIS A 239      76.993  98.069 102.700  1.00  0.00           H  
ATOM   2233  HD1 HIS A 239      76.959 102.696 103.956  1.00  0.00           H  
ATOM   2234  HE2 HIS A 239      80.027 100.889 105.927  1.00  0.00           H  
ATOM   2235  N   LEU A 240      75.335  99.403 100.132  1.00 46.13           N  
ATOM   2236  CA  LEU A 240      74.495  99.483  98.941  1.00 46.13           C  
ATOM   2237  C   LEU A 240      73.056  99.105  99.260  1.00 46.13           C  
ATOM   2238  O   LEU A 240      72.114  99.725  98.763  1.00 46.13           O  
ATOM   2239  CB  LEU A 240      75.056  98.580  97.847  1.00 46.13           C  
ATOM   2240  CG  LEU A 240      74.097  98.228  96.720  1.00 46.13           C  
ATOM   2241  CD1 LEU A 240      73.725  99.476  95.954  1.00 46.13           C  
ATOM   2242  CD2 LEU A 240      74.733  97.217  95.798  1.00 46.13           C  
ATOM   2243  HN  LEU A 240      76.142  98.780 100.140  1.00  0.00           H  
ATOM   2244  N   HIS A 241      72.871  98.081 100.087  1.00 46.76           N  
ATOM   2245  CA  HIS A 241      71.544  97.651 100.486  1.00 46.76           C  
ATOM   2246  C   HIS A 241      70.825  98.755 101.240  1.00 46.76           C  
ATOM   2247  O   HIS A 241      69.627  98.970 101.049  1.00 46.76           O  
ATOM   2248  CB  HIS A 241      71.677  96.384 101.336  1.00 46.76           C  
ATOM   2249  CG  HIS A 241      70.402  95.906 101.952  1.00 46.76           C  
ATOM   2250  CD2 HIS A 241      69.617  94.847 101.655  1.00 46.76           C  
ATOM   2251  ND1 HIS A 241      69.827  96.514 103.045  1.00 46.76           N  
ATOM   2252  CE1 HIS A 241      68.728  95.864 103.379  1.00 46.76           C  
ATOM   2253  NE2 HIS A 241      68.578  94.849 102.551  1.00 46.76           N  
ATOM   2254  HN  HIS A 241      73.684  97.584 100.451  1.00  0.00           H  
ATOM   2255  HD1 HIS A 241      70.193  97.338 103.522  1.00  0.00           H  
ATOM   2256  HE2 HIS A 241      67.813  94.174 102.573  1.00  0.00           H  
ATOM   2257  N   ALA A 242      71.555  99.496 102.076  1.00 47.16           N  
ATOM   2258  CA  ALA A 242      70.938 100.571 102.844  1.00 47.16           C  
ATOM   2259  C   ALA A 242      70.541 101.731 101.948  1.00 47.16           C  
ATOM   2260  O   ALA A 242      69.456 102.302 102.098  1.00 47.16           O  
ATOM   2261  CB  ALA A 242      71.884 101.042 103.941  1.00 47.16           C  
ATOM   2262  HN  ALA A 242      72.552  99.309 102.179  1.00  0.00           H  
ATOM   2263  N   TYR A 243      71.391 102.078 100.988  1.00 48.91           N  
ATOM   2264  CA  TYR A 243      71.033 103.167 100.089  1.00 48.91           C  
ATOM   2265  C   TYR A 243      69.869 102.781  99.186  1.00 48.91           C  
ATOM   2266  O   TYR A 243      68.938 103.573  98.988  1.00 48.91           O  
ATOM   2267  CB  TYR A 243      72.231 103.595  99.253  1.00 48.91           C  
ATOM   2268  CG  TYR A 243      71.880 104.738  98.343  1.00 48.91           C  
ATOM   2269  CD1 TYR A 243      71.167 105.824  98.822  1.00 48.91           C  
ATOM   2270  CD2 TYR A 243      72.227 104.720  97.002  1.00 48.91           C  
ATOM   2271  CE1 TYR A 243      70.825 106.864  98.000  1.00 48.91           C  
ATOM   2272  CE2 TYR A 243      71.886 105.760  96.171  1.00 48.91           C  
ATOM   2273  CZ  TYR A 243      71.183 106.828  96.675  1.00 48.91           C  
ATOM   2274  OH  TYR A 243      70.839 107.869  95.851  1.00 48.91           O  
ATOM   2275  HN  TYR A 243      72.280 101.590 100.882  1.00  0.00           H  
ATOM   2276  HH  TYR A 243      70.353 108.607  96.199  1.00  0.00           H  
ATOM   2277  N   VAL A 244      69.924 101.581  98.602  1.00 48.67           N  
ATOM   2278  CA  VAL A 244      68.819 101.080  97.796  1.00 48.67           C  
ATOM   2279  C   VAL A 244      67.539 101.049  98.613  1.00 48.67           C  
ATOM   2280  O   VAL A 244      66.470 101.402  98.114  1.00 48.67           O  
ATOM   2281  CB  VAL A 244      69.160  99.697  97.218  1.00 48.67           C  
ATOM   2282  CG1 VAL A 244      67.938  99.056  96.649  1.00 48.67           C  
ATOM   2283  CG2 VAL A 244      70.188  99.827  96.139  1.00 48.67           C  
ATOM   2284  HN  VAL A 244      70.756 101.004  98.723  1.00  0.00           H  
ATOM   2285  N   ARG A 245      67.622 100.661  99.883  1.00 53.60           N  
ATOM   2286  CA  ARG A 245      66.438 100.679 100.728  1.00 53.60           C  
ATOM   2287  C   ARG A 245      65.933 102.101 100.926  1.00 53.60           C  
ATOM   2288  O   ARG A 245      64.720 102.338 100.946  1.00 53.60           O  
ATOM   2289  CB  ARG A 245      66.747 100.017 102.067  1.00 53.60           C  
ATOM   2290  CG  ARG A 245      65.593 100.029 103.035  1.00 53.60           C  
ATOM   2291  CD  ARG A 245      65.994  99.386 104.332  1.00 53.60           C  
ATOM   2292  NE  ARG A 245      67.365  99.731 104.665  1.00 53.60           N  
ATOM   2293  CZ  ARG A 245      67.946  99.446 105.819  1.00 53.60           C  
ATOM   2294  NH1 ARG A 245      69.200  99.800 106.031  1.00 53.60           N1+
ATOM   2295  NH2 ARG A 245      67.278  98.796 106.753  1.00 53.60           N  
ATOM   2296  HN  ARG A 245      68.516 100.351 100.264  1.00  0.00           H  
ATOM   2297  HE  ARG A 245      67.916 100.225 103.963  1.00  0.00           H  
ATOM   2298 1HH1 ARG A 245      69.716 100.302 105.309  1.00  0.00           H  
ATOM   2299 2HH1 ARG A 245      69.648  99.580 106.921  1.00  0.00           H  
ATOM   2300 1HH2 ARG A 245      66.309  98.522 106.589  1.00  0.00           H  
ATOM   2301 2HH2 ARG A 245      67.726  98.576 107.643  1.00  0.00           H  
ATOM   2302  N   ALA A 246      66.850 103.068 101.028  1.00 52.68           N  
ATOM   2303  CA  ALA A 246      66.445 104.464 101.173  1.00 52.68           C  
ATOM   2304  C   ALA A 246      65.692 104.955  99.944  1.00 52.68           C  
ATOM   2305  O   ALA A 246      64.612 105.551 100.055  1.00 52.68           O  
ATOM   2306  CB  ALA A 246      67.667 105.342 101.431  1.00 52.68           C  
ATOM   2307  HN  ALA A 246      67.841 102.829 101.004  1.00  0.00           H  
ATOM   2308  N   LYS A 247      66.254 104.722  98.762  1.00 53.36           N  
ATOM   2309  CA  LYS A 247      65.560 105.114  97.543  1.00 53.36           C  
ATOM   2310  C   LYS A 247      64.226 104.393  97.418  1.00 53.36           C  
ATOM   2311  O   LYS A 247      63.210 104.998  97.059  1.00 53.36           O  
ATOM   2312  CB  LYS A 247      66.434 104.849  96.326  1.00 53.36           C  
ATOM   2313  CG  LYS A 247      67.772 105.549  96.379  1.00 53.36           C  
ATOM   2314  CD  LYS A 247      67.634 107.008  96.787  1.00 53.36           C  
ATOM   2315  CE  LYS A 247      67.256 107.898  95.623  1.00 53.36           C  
ATOM   2316  NZ  LYS A 247      67.543 109.323  95.919  1.00 53.36           N1+
ATOM   2317  HN  LYS A 247      67.167 104.271  98.709  1.00  0.00           H  
ATOM   2318  HZ1 LYS A 247      67.288 109.923  95.134  1.00  0.00           H  
ATOM   2319  HZ2 LYS A 247      68.516 109.460  96.194  1.00  0.00           H  
ATOM   2320  HZ3 LYS A 247      67.092 109.624  96.783  1.00  0.00           H  
ATOM   2321  N   LEU A 248      64.196 103.104  97.731  1.00 54.87           N  
ATOM   2322  CA  LEU A 248      62.957 102.369  97.560  1.00 54.87           C  
ATOM   2323  C   LEU A 248      61.887 102.853  98.518  1.00 54.87           C  
ATOM   2324  O   LEU A 248      60.701 102.776  98.193  1.00 54.87           O  
ATOM   2325  CB  LEU A 248      63.188 100.872  97.725  1.00 54.87           C  
ATOM   2326  CG  LEU A 248      64.030 100.166  96.666  1.00 54.87           C  
ATOM   2327  CD1 LEU A 248      63.523  98.760  96.484  1.00 54.87           C  
ATOM   2328  CD2 LEU A 248      64.024 100.914  95.353  1.00 54.87           C  
ATOM   2329  HN  LEU A 248      65.031 102.637  98.086  1.00  0.00           H  
ATOM   2330  N   MET A 249      62.262 103.355  99.694  1.00 61.33           N  
ATOM   2331  CA  MET A 249      61.220 103.899 100.557  1.00 61.33           C  
ATOM   2332  C   MET A 249      60.826 105.304 100.120  1.00 61.33           C  
ATOM   2333  O   MET A 249      59.695 105.737 100.362  1.00 61.33           O  
ATOM   2334  CB  MET A 249      61.624 103.881 102.032  1.00 61.33           C  
ATOM   2335  CG  MET A 249      63.010 104.329 102.380  1.00 61.33           C  
ATOM   2336  SD  MET A 249      63.268 104.087 104.145  1.00 61.33           S  
ATOM   2337  CE  MET A 249      64.923 103.418 104.173  1.00 61.33           C  
ATOM   2338  HN  MET A 249      63.241 103.359  99.980  1.00  0.00           H  
ATOM   2339  N   ASN A 250      61.732 106.036  99.465  1.00 60.95           N  
ATOM   2340  CA  ASN A 250      61.284 107.304  98.890  1.00 60.95           C  
ATOM   2341  C   ASN A 250      60.463 107.065  97.626  1.00 60.95           C  
ATOM   2342  O   ASN A 250      59.921 108.012  97.049  1.00 60.95           O  
ATOM   2343  CB  ASN A 250      62.465 108.261  98.644  1.00 60.95           C  
ATOM   2344  CG  ASN A 250      63.322 107.905  97.421  1.00 60.95           C  
ATOM   2345  ND2 ASN A 250      64.621 108.127  97.553  1.00 60.95           N  
ATOM   2346  OD1 ASN A 250      62.835 107.484  96.376  1.00 60.95           O  
ATOM   2347  HN  ASN A 250      62.698 105.723  99.370  1.00  0.00           H  
ATOM   2348 1HD2 ASN A 250      65.026 108.477  98.421  1.00  0.00           H  
ATOM   2349 2HD2 ASN A 250      65.190 107.890  96.740  1.00  0.00           H  
ATOM   2350  N   ALA A 251      60.378 105.809  97.179  1.00 57.21           N  
ATOM   2351  CA  ALA A 251      59.466 105.423  96.108  1.00 57.21           C  
ATOM   2352  C   ALA A 251      58.262 104.617  96.598  1.00 57.21           C  
ATOM   2353  O   ALA A 251      57.208 104.649  95.956  1.00 57.21           O  
ATOM   2354  CB  ALA A 251      60.216 104.617  95.045  1.00 57.21           C  
ATOM   2355  HN  ALA A 251      60.972 105.095  97.601  1.00  0.00           H  
ATOM   2356  N   TYR A 252      58.394 103.886  97.703  1.00 56.33           N  
ATOM   2357  CA  TYR A 252      57.313 103.073  98.267  1.00 56.33           C  
ATOM   2358  C   TYR A 252      57.052 103.521  99.696  1.00 56.33           C  
ATOM   2359  O   TYR A 252      57.449 102.852 100.652  1.00 56.33           O  
ATOM   2360  CB  TYR A 252      57.666 101.588  98.235  1.00 56.33           C  
ATOM   2361  CG  TYR A 252      57.708 100.963  96.867  1.00 56.33           C  
ATOM   2362  CD1 TYR A 252      56.544 100.620  96.201  1.00 56.33           C  
ATOM   2363  CD2 TYR A 252      58.920 100.690  96.248  1.00 56.33           C  
ATOM   2364  CE1 TYR A 252      56.586 100.039  94.951  1.00 56.33           C  
ATOM   2365  CE2 TYR A 252      58.967 100.109  95.005  1.00 56.33           C  
ATOM   2366  CZ  TYR A 252      57.803  99.788  94.364  1.00 56.33           C  
ATOM   2367  OH  TYR A 252      57.853  99.214  93.124  1.00 56.33           O  
ATOM   2368  HN  TYR A 252      59.295 103.892  98.182  1.00  0.00           H  
ATOM   2369  HH  TYR A 252      58.694  99.040  92.718  1.00  0.00           H  
ATOM   2370  N   PRO A 253      56.356 104.643  99.876  1.00 65.13           N  
ATOM   2371  CA  PRO A 253      56.320 105.289 101.199  1.00 65.13           C  
ATOM   2372  C   PRO A 253      55.896 104.388 102.353  1.00 65.13           C  
ATOM   2373  O   PRO A 253      56.481 104.483 103.438  1.00 65.13           O  
ATOM   2374  CB  PRO A 253      55.320 106.435 100.995  1.00 65.13           C  
ATOM   2375  CG  PRO A 253      54.591 106.108  99.725  1.00 65.13           C  
ATOM   2376  CD  PRO A 253      55.572 105.386  98.881  1.00 65.13           C  
ATOM   2377  N   SER A 254      54.901 103.531 102.171  1.00 65.59           N  
ATOM   2378  CA  SER A 254      54.364 102.782 103.298  1.00 65.59           C  
ATOM   2379  C   SER A 254      54.723 101.303 103.277  1.00 65.59           C  
ATOM   2380  O   SER A 254      54.211 100.551 104.112  1.00 65.59           O  
ATOM   2381  CB  SER A 254      52.842 102.932 103.357  1.00 65.59           C  
ATOM   2382  OG  SER A 254      52.202 101.803 102.798  1.00 65.59           O  
ATOM   2383  HN  SER A 254      54.510 103.396 101.238  1.00  0.00           H  
ATOM   2384  HG  SER A 254      51.257 101.896 102.835  1.00  0.00           H  
ATOM   2385  N   TYR A 255      55.588 100.861 102.365  1.00 64.09           N  
ATOM   2386  CA  TYR A 255      55.852  99.439 102.219  1.00 64.09           C  
ATOM   2387  C   TYR A 255      57.304  99.040 102.426  1.00 64.09           C  
ATOM   2388  O   TYR A 255      57.698  97.968 101.960  1.00 64.09           O  
ATOM   2389  CB  TYR A 255      55.390  98.954 100.837  1.00 64.09           C  
ATOM   2390  CG  TYR A 255      53.904  99.096 100.638  1.00 64.09           C  
ATOM   2391  CD1 TYR A 255      53.018  98.722 101.637  1.00 64.09           C  
ATOM   2392  CD2 TYR A 255      53.386  99.632  99.472  1.00 64.09           C  
ATOM   2393  CE1 TYR A 255      51.660  98.855 101.471  1.00 64.09           C  
ATOM   2394  CE2 TYR A 255      52.029  99.768  99.296  1.00 64.09           C  
ATOM   2395  CZ  TYR A 255      51.170  99.382 100.301  1.00 64.09           C  
ATOM   2396  OH  TYR A 255      49.817  99.513 100.127  1.00 64.09           O  
ATOM   2397  HN  TYR A 255      56.070 101.528 101.763  1.00  0.00           H  
ATOM   2398  HH  TYR A 255      49.224  99.247 100.820  1.00  0.00           H  
ATOM   2399  N   ILE A 256      58.102  99.853 103.108  1.00 64.02           N  
ATOM   2400  CA  ILE A 256      59.480  99.522 103.449  1.00 64.02           C  
ATOM   2401  C   ILE A 256      59.847 100.245 104.737  1.00 64.02           C  
ATOM   2402  O   ILE A 256      59.482 101.410 104.925  1.00 64.02           O  
ATOM   2403  CB  ILE A 256      60.454  99.887 102.316  1.00 64.02           C  
ATOM   2404  CG1 ILE A 256      60.555  98.737 101.318  1.00 64.02           C  
ATOM   2405  CG2 ILE A 256      61.814 100.245 102.866  1.00 64.02           C  
ATOM   2406  CD1 ILE A 256      61.370  99.044 100.109  1.00 64.02           C  
ATOM   2407  HN  ILE A 256      57.732 100.755 103.409  1.00  0.00           H  
ATOM   2408  N   SER A 257      60.551  99.550 105.625  1.00 68.17           N  
ATOM   2409  CA  SER A 257      60.980 100.109 106.900  1.00 68.17           C  
ATOM   2410  C   SER A 257      62.437 100.562 106.815  1.00 68.17           C  
ATOM   2411  O   SER A 257      63.214 100.007 106.032  1.00 68.17           O  
ATOM   2412  CB  SER A 257      60.822  99.079 108.013  1.00 68.17           C  
ATOM   2413  OG  SER A 257      61.809  99.258 109.011  1.00 68.17           O  
ATOM   2414  HN  SER A 257      60.801  98.586 105.405  1.00  0.00           H  
ATOM   2415  HG  SER A 257      61.711  98.616 109.704  1.00  0.00           H  
ATOM   2416  N   PRO A 258      62.834 101.561 107.611  1.00 65.37           N  
ATOM   2417  CA  PRO A 258      64.218 102.046 107.544  1.00 65.37           C  
ATOM   2418  C   PRO A 258      65.238 101.055 108.060  1.00 65.37           C  
ATOM   2419  O   PRO A 258      66.406 101.139 107.664  1.00 65.37           O  
ATOM   2420  CB  PRO A 258      64.189 103.303 108.418  1.00 65.37           C  
ATOM   2421  CG  PRO A 258      63.098 103.042 109.389  1.00 65.37           C  
ATOM   2422  CD  PRO A 258      62.048 102.302 108.616  1.00 65.37           C  
ATOM   2423  N   ILE A 259      64.841 100.120 108.923  1.00 64.85           N  
ATOM   2424  CA  ILE A 259      65.771  99.210 109.574  1.00 64.85           C  
ATOM   2425  C   ILE A 259      65.587  97.765 109.137  1.00 64.85           C  
ATOM   2426  O   ILE A 259      66.517  96.968 109.280  1.00 64.85           O  
ATOM   2427  CB  ILE A 259      65.676  99.326 111.107  1.00 64.85           C  
ATOM   2428  CG1 ILE A 259      64.254  99.045 111.578  1.00 64.85           C  
ATOM   2429  CG2 ILE A 259      66.071 100.715 111.556  1.00 64.85           C  
ATOM   2430  CD1 ILE A 259      64.187  98.575 112.994  1.00 64.85           C  
ATOM   2431  HN  ILE A 259      63.847 100.039 109.135  1.00  0.00           H  
ATOM   2432  N   GLY A 260      64.432  97.413 108.568  1.00 64.09           N  
ATOM   2433  CA  GLY A 260      64.152  96.057 108.158  1.00 64.09           C  
ATOM   2434  C   GLY A 260      64.807  95.671 106.837  1.00 64.09           C  
ATOM   2435  O   GLY A 260      65.663  96.363 106.295  1.00 64.09           O  
ATOM   2436  HN  GLY A 260      63.721  98.128 108.417  1.00  0.00           H  
ATOM   2437  N   CYS A 261      64.385  94.515 106.332  1.00 63.25           N  
ATOM   2438  CA  CYS A 261      64.920  93.960 105.100  1.00 63.25           C  
ATOM   2439  C   CYS A 261      64.071  94.385 103.905  1.00 63.25           C  
ATOM   2440  O   CYS A 261      62.975  94.922 104.048  1.00 63.25           O  
ATOM   2441  CB  CYS A 261      64.980  92.436 105.189  1.00 63.25           C  
ATOM   2442  SG  CYS A 261      65.265  91.770 106.844  1.00 63.25           S  
ATOM   2443  HN  CYS A 261      63.659  93.999 106.828  1.00  0.00           H  
ATOM   2444  N   LEU A 262      64.587  94.138 102.714  1.00 53.36           N  
ATOM   2445  CA  LEU A 262      63.873  94.537 101.504  1.00 53.36           C  
ATOM   2446  C   LEU A 262      62.861  93.467 101.116  1.00 53.36           C  
ATOM   2447  O   LEU A 262      63.199  92.284 101.107  1.00 53.36           O  
ATOM   2448  CB  LEU A 262      64.848  94.748 100.358  1.00 53.36           C  
ATOM   2449  CG  LEU A 262      65.734  95.986 100.425  1.00 53.36           C  
ATOM   2450  CD1 LEU A 262      66.666  95.978  99.261  1.00 53.36           C  
ATOM   2451  CD2 LEU A 262      64.889  97.238 100.415  1.00 53.36           C  
ATOM   2452  HN  LEU A 262      65.488  93.666 102.639  1.00  0.00           H  
ATOM   2453  N   PRO A 263      61.621  93.833 100.801  1.00 50.86           N  
ATOM   2454  CA  PRO A 263      60.682  92.838 100.270  1.00 50.86           C  
ATOM   2455  C   PRO A 263      61.215  92.216  98.988  1.00 50.86           C  
ATOM   2456  O   PRO A 263      62.030  92.806  98.282  1.00 50.86           O  
ATOM   2457  CB  PRO A 263      59.411  93.653 100.036  1.00 50.86           C  
ATOM   2458  CG  PRO A 263      59.499  94.738 101.033  1.00 50.86           C  
ATOM   2459  CD  PRO A 263      60.946  95.099 101.120  1.00 50.86           C  
ATOM   2460  N   ALA A 264      60.769  90.994  98.706  1.00 51.72           N  
ATOM   2461  CA  ALA A 264      61.355  90.240  97.603  1.00 51.72           C  
ATOM   2462  C   ALA A 264      60.751  90.625  96.263  1.00 51.72           C  
ATOM   2463  O   ALA A 264      61.440  90.593  95.240  1.00 51.72           O  
ATOM   2464  CB  ALA A 264      61.181  88.745  97.845  1.00 51.72           C  
ATOM   2465  HN  ALA A 264      60.017  90.585  99.261  1.00  0.00           H  
ATOM   2466  N   HIS A 265      59.472  90.976  96.239  1.00 52.85           N  
ATOM   2467  CA  HIS A 265      58.812  91.312  94.988  1.00 52.85           C  
ATOM   2468  C   HIS A 265      59.176  92.694  94.465  1.00 52.85           C  
ATOM   2469  O   HIS A 265      58.936  92.971  93.287  1.00 52.85           O  
ATOM   2470  CB  HIS A 265      57.304  91.210  95.159  1.00 52.85           C  
ATOM   2471  CG  HIS A 265      56.744  92.201  96.120  1.00 52.85           C  
ATOM   2472  CD2 HIS A 265      55.722  93.078  95.997  1.00 52.85           C  
ATOM   2473  ND1 HIS A 265      57.221  92.346  97.401  1.00 52.85           N  
ATOM   2474  CE1 HIS A 265      56.525  93.278  98.025  1.00 52.85           C  
ATOM   2475  NE2 HIS A 265      55.609  93.738  97.194  1.00 52.85           N  
ATOM   2476  HN  HIS A 265      58.944  91.011  97.111  1.00  0.00           H  
ATOM   2477  HD1 HIS A 265      57.993  91.816  97.806  1.00  0.00           H  
ATOM   2478  HE2 HIS A 265      54.927  94.466  97.407  1.00  0.00           H  
ATOM   2479  N   LEU A 266      59.752  93.559  95.290  1.00 50.71           N  
ATOM   2480  CA  LEU A 266      60.073  94.924  94.897  1.00 50.71           C  
ATOM   2481  C   LEU A 266      61.500  95.043  94.380  1.00 50.71           C  
ATOM   2482  O   LEU A 266      62.051  96.138  94.299  1.00 50.71           O  
ATOM   2483  CB  LEU A 266      59.856  95.886  96.056  1.00 50.71           C  
ATOM   2484  CG  LEU A 266      58.543  95.747  96.812  1.00 50.71           C  
ATOM   2485  CD1 LEU A 266      58.547  96.610  98.049  1.00 50.71           C  
ATOM   2486  CD2 LEU A 266      57.392  96.129  95.923  1.00 50.71           C  
ATOM   2487  HN  LEU A 266      59.979  93.256  96.237  1.00  0.00           H  
ATOM   2488  N   LEU A 267      62.115  93.927  94.006  1.00 50.07           N  
ATOM   2489  CA  LEU A 267      63.514  93.940  93.615  1.00 50.07           C  
ATOM   2490  C   LEU A 267      63.744  93.957  92.115  1.00 50.07           C  
ATOM   2491  O   LEU A 267      64.840  93.597  91.672  1.00 50.07           O  
ATOM   2492  CB  LEU A 267      64.252  92.739  94.213  1.00 50.07           C  
ATOM   2493  CG  LEU A 267      64.175  92.587  95.728  1.00 50.07           C  
ATOM   2494  CD1 LEU A 267      65.179  91.554  96.180  1.00 50.07           C  
ATOM   2495  CD2 LEU A 267      64.423  93.917  96.406  1.00 50.07           C  
ATOM   2496  HN  LEU A 267      61.598  93.048  93.993  1.00  0.00           H  
ATOM   2497  N   GLY A 268      62.765  94.361  91.321  1.00 48.90           N  
ATOM   2498  CA  GLY A 268      62.981  94.580  89.911  1.00 48.90           C  
ATOM   2499  C   GLY A 268      62.745  93.385  89.019  1.00 48.90           C  
ATOM   2500  O   GLY A 268      62.631  93.566  87.805  1.00 48.90           O  
ATOM   2501  HN  GLY A 268      61.838  94.521  91.714  1.00  0.00           H  
ATOM   2502  N   ASP A 269      62.693  92.172  89.563  1.00 50.98           N  
ATOM   2503  CA  ASP A 269      62.236  91.033  88.775  1.00 50.98           C  
ATOM   2504  C   ASP A 269      61.545  90.042  89.704  1.00 50.98           C  
ATOM   2505  O   ASP A 269      61.227  90.360  90.853  1.00 50.98           O  
ATOM   2506  CB  ASP A 269      63.379  90.406  87.962  1.00 50.98           C  
ATOM   2507  CG  ASP A 269      64.513  89.905  88.813  1.00 50.98           C  
ATOM   2508  OD1 ASP A 269      64.544  90.199  90.018  1.00 50.98           O  
ATOM   2509  OD2 ASP A 269      65.390  89.219  88.260  1.00 50.98           O1-
ATOM   2510  HN  ASP A 269      62.974  92.038  90.534  1.00  0.00           H  
ATOM   2511  N   MET A 270      61.304  88.836  89.190  1.00 53.05           N  
ATOM   2512  CA  MET A 270      60.415  87.886  89.846  1.00 53.05           C  
ATOM   2513  C   MET A 270      60.981  87.347  91.151  1.00 53.05           C  
ATOM   2514  O   MET A 270      60.211  87.072  92.075  1.00 53.05           O  
ATOM   2515  CB  MET A 270      60.100  86.742  88.879  1.00 53.05           C  
ATOM   2516  CG  MET A 270      59.316  85.590  89.471  1.00 53.05           C  
ATOM   2517  SD  MET A 270      57.810  86.074  90.324  1.00 53.05           S  
ATOM   2518  CE  MET A 270      56.775  86.540  88.946  1.00 53.05           C  
ATOM   2519  HN  MET A 270      61.754  88.571  88.314  1.00  0.00           H  
ATOM   2520  N   TRP A 271      62.299  87.206  91.266  1.00 48.98           N  
ATOM   2521  CA  TRP A 271      62.903  86.659  92.471  1.00 48.98           C  
ATOM   2522  C   TRP A 271      63.837  87.612  93.195  1.00 48.98           C  
ATOM   2523  O   TRP A 271      64.061  87.427  94.394  1.00 48.98           O  
ATOM   2524  CB  TRP A 271      63.675  85.374  92.142  1.00 48.98           C  
ATOM   2525  CG  TRP A 271      62.968  84.499  91.160  1.00 48.98           C  
ATOM   2526  CD1 TRP A 271      62.158  83.447  91.441  1.00 48.98           C  
ATOM   2527  CD2 TRP A 271      62.996  84.614  89.736  1.00 48.98           C  
ATOM   2528  CE2 TRP A 271      62.181  83.593  89.220  1.00 48.98           C  
ATOM   2529  CE3 TRP A 271      63.627  85.481  88.848  1.00 48.98           C  
ATOM   2530  NE1 TRP A 271      61.685  82.889  90.283  1.00 48.98           N  
ATOM   2531  CZ2 TRP A 271      61.992  83.412  87.857  1.00 48.98           C  
ATOM   2532  CZ3 TRP A 271      63.434  85.302  87.501  1.00 48.98           C  
ATOM   2533  CH2 TRP A 271      62.626  84.277  87.016  1.00 48.98           C  
ATOM   2534  HN  TRP A 271      62.900  87.488  90.491  1.00  0.00           H  
ATOM   2535  HE1 TRP A 271      61.065  82.081  90.223  1.00  0.00           H  
ATOM   2536  N   GLY A 272      64.376  88.622  92.522  1.00 43.38           N  
ATOM   2537  CA  GLY A 272      65.391  89.460  93.124  1.00 43.38           C  
ATOM   2538  C   GLY A 272      66.796  89.077  92.729  1.00 43.38           C  
ATOM   2539  O   GLY A 272      67.753  89.523  93.358  1.00 43.38           O  
ATOM   2540  HN  GLY A 272      64.070  88.810  91.567  1.00  0.00           H  
ATOM   2541  N   ARG A 273      66.944  88.269  91.684  1.00 38.80           N  
ATOM   2542  CA  ARG A 273      68.260  87.763  91.326  1.00 38.80           C  
ATOM   2543  C   ARG A 273      69.209  88.896  90.960  1.00 38.80           C  
ATOM   2544  O   ARG A 273      70.331  88.963  91.469  1.00 38.80           O  
ATOM   2545  CB  ARG A 273      68.132  86.768  90.182  1.00 38.80           C  
ATOM   2546  CG  ARG A 273      69.398  86.058  89.855  1.00 38.80           C  
ATOM   2547  CD  ARG A 273      69.261  85.346  88.552  1.00 38.80           C  
ATOM   2548  NE  ARG A 273      70.516  84.740  88.153  1.00 38.80           N  
ATOM   2549  CZ  ARG A 273      70.711  84.180  86.973  1.00 38.80           C  
ATOM   2550  NH1 ARG A 273      71.885  83.647  86.673  1.00 38.80           N1+
ATOM   2551  NH2 ARG A 273      69.722  84.149  86.095  1.00 38.80           N  
ATOM   2552  HN  ARG A 273      66.130  88.002  91.130  1.00  0.00           H  
ATOM   2553  HE  ARG A 273      71.289  84.746  88.819  1.00  0.00           H  
ATOM   2554 1HH1 ARG A 273      72.648  83.671  87.350  1.00  0.00           H  
ATOM   2555 2HH1 ARG A 273      72.036  83.214  85.762  1.00  0.00           H  
ATOM   2556 1HH2 ARG A 273      68.817  84.560  86.326  1.00  0.00           H  
ATOM   2557 2HH2 ARG A 273      69.873  83.716  85.184  1.00  0.00           H  
ATOM   2558  N   PHE A 274      68.784  89.791  90.074  1.00 38.65           N  
ATOM   2559  CA  PHE A 274      69.507  91.015  89.780  1.00 38.65           C  
ATOM   2560  C   PHE A 274      68.647  92.192  90.210  1.00 38.65           C  
ATOM   2561  O   PHE A 274      67.427  92.074  90.319  1.00 38.65           O  
ATOM   2562  CB  PHE A 274      69.837  91.155  88.308  1.00 38.65           C  
ATOM   2563  CG  PHE A 274      70.388  89.920  87.684  1.00 38.65           C  
ATOM   2564  CD1 PHE A 274      71.692  89.540  87.895  1.00 38.65           C  
ATOM   2565  CD2 PHE A 274      69.605  89.153  86.851  1.00 38.65           C  
ATOM   2566  CE1 PHE A 274      72.193  88.416  87.304  1.00 38.65           C  
ATOM   2567  CE2 PHE A 274      70.108  88.026  86.258  1.00 38.65           C  
ATOM   2568  CZ  PHE A 274      71.399  87.660  86.481  1.00 38.65           C  
ATOM   2569  HN  PHE A 274      67.911  89.610  89.579  1.00  0.00           H  
ATOM   2570  N   TRP A 275      69.290  93.331  90.452  1.00 40.65           N  
ATOM   2571  CA  TRP A 275      68.590  94.530  90.890  1.00 40.65           C  
ATOM   2572  C   TRP A 275      68.571  95.615  89.829  1.00 40.65           C  
ATOM   2573  O   TRP A 275      68.234  96.760  90.141  1.00 40.65           O  
ATOM   2574  CB  TRP A 275      69.219  95.070  92.170  1.00 40.65           C  
ATOM   2575  CG  TRP A 275      68.833  94.297  93.378  1.00 40.65           C  
ATOM   2576  CD1 TRP A 275      68.188  93.102  93.407  1.00 40.65           C  
ATOM   2577  CD2 TRP A 275      69.058  94.666  94.740  1.00 40.65           C  
ATOM   2578  CE2 TRP A 275      68.520  93.645  95.540  1.00 40.65           C  
ATOM   2579  CE3 TRP A 275      69.659  95.763  95.362  1.00 40.65           C  
ATOM   2580  NE1 TRP A 275      67.996  92.700  94.701  1.00 40.65           N  
ATOM   2581  CZ2 TRP A 275      68.568  93.683  96.924  1.00 40.65           C  
ATOM   2582  CZ3 TRP A 275      69.707  95.795  96.735  1.00 40.65           C  
ATOM   2583  CH2 TRP A 275      69.170  94.761  97.502  1.00 40.65           C  
ATOM   2584  HN  TRP A 275      70.302  93.365  90.327  1.00  0.00           H  
ATOM   2585  HE1 TRP A 275      67.537  91.837  94.992  1.00  0.00           H  
ATOM   2586  N   THR A 276      68.902  95.271  88.582  1.00 39.57           N  
ATOM   2587  CA  THR A 276      69.077  96.252  87.518  1.00 39.57           C  
ATOM   2588  C   THR A 276      67.906  97.216  87.405  1.00 39.57           C  
ATOM   2589  O   THR A 276      68.089  98.440  87.394  1.00 39.57           O  
ATOM   2590  CB  THR A 276      69.294  95.521  86.199  1.00 39.57           C  
ATOM   2591  CG2 THR A 276      69.968  96.430  85.201  1.00 39.57           C  
ATOM   2592  OG1 THR A 276      70.137  94.389  86.427  1.00 39.57           O  
ATOM   2593  HN  THR A 276      69.038  94.284  88.366  1.00  0.00           H  
ATOM   2594  HG1 THR A 276      69.713  93.817  87.055  1.00  0.00           H  
ATOM   2595  N   ASN A 277      66.690  96.684  87.374  1.00 44.17           N  
ATOM   2596  CA  ASN A 277      65.497  97.477  87.124  1.00 44.17           C  
ATOM   2597  C   ASN A 277      65.217  98.514  88.197  1.00 44.17           C  
ATOM   2598  O   ASN A 277      64.202  99.210  88.105  1.00 44.17           O  
ATOM   2599  CB  ASN A 277      64.277  96.569  86.987  1.00 44.17           C  
ATOM   2600  CG  ASN A 277      64.424  95.574  85.875  1.00 44.17           C  
ATOM   2601  ND2 ASN A 277      63.771  94.433  86.019  1.00 44.17           N  
ATOM   2602  OD1 ASN A 277      65.123  95.818  84.896  1.00 44.17           O  
ATOM   2603  HN  ASN A 277      66.589  95.681  87.531  1.00  0.00           H  
ATOM   2604 1HD2 ASN A 277      63.871  93.756  85.263  1.00  0.00           H  
ATOM   2605 2HD2 ASN A 277      63.190  94.230  86.833  1.00  0.00           H  
ATOM   2606  N   LEU A 278      66.056  98.633  89.217  1.00 45.42           N  
ATOM   2607  CA  LEU A 278      65.845  99.688  90.197  1.00 45.42           C  
ATOM   2608  C   LEU A 278      66.632 100.946  89.884  1.00 45.42           C  
ATOM   2609  O   LEU A 278      66.567 101.895  90.666  1.00 45.42           O  
ATOM   2610  CB  LEU A 278      66.207  99.199  91.598  1.00 45.42           C  
ATOM   2611  CG  LEU A 278      65.279  98.168  92.234  1.00 45.42           C  
ATOM   2612  CD1 LEU A 278      65.620  98.002  93.693  1.00 45.42           C  
ATOM   2613  CD2 LEU A 278      63.839  98.584  92.075  1.00 45.42           C  
ATOM   2614  HN  LEU A 278      66.842  97.991  89.314  1.00  0.00           H  
ATOM   2615  N   TYR A 279      67.366 100.978  88.767  1.00 48.76           N  
ATOM   2616  CA  TYR A 279      68.168 102.154  88.453  1.00 48.76           C  
ATOM   2617  C   TYR A 279      67.328 103.418  88.432  1.00 48.76           C  
ATOM   2618  O   TYR A 279      67.693 104.419  89.056  1.00 48.76           O  
ATOM   2619  CB  TYR A 279      68.864 101.989  87.114  1.00 48.76           C  
ATOM   2620  CG  TYR A 279      69.809 103.120  86.819  1.00 48.76           C  
ATOM   2621  CD1 TYR A 279      70.890 103.383  87.648  1.00 48.76           C  
ATOM   2622  CD2 TYR A 279      69.618 103.934  85.720  1.00 48.76           C  
ATOM   2623  CE1 TYR A 279      71.753 104.417  87.380  1.00 48.76           C  
ATOM   2624  CE2 TYR A 279      70.479 104.967  85.448  1.00 48.76           C  
ATOM   2625  CZ  TYR A 279      71.539 105.202  86.278  1.00 48.76           C  
ATOM   2626  OH  TYR A 279      72.391 106.234  85.997  1.00 48.76           O  
ATOM   2627  HN  TYR A 279      67.365 100.178  88.134  1.00  0.00           H  
ATOM   2628  HH  TYR A 279      73.128 106.397  86.574  1.00  0.00           H  
ATOM   2629  N   SER A 280      66.192 103.389  87.737  1.00 53.38           N  
ATOM   2630  CA  SER A 280      65.366 104.584  87.610  1.00 53.38           C  
ATOM   2631  C   SER A 280      64.841 105.054  88.960  1.00 53.38           C  
ATOM   2632  O   SER A 280      64.327 106.170  89.076  1.00 53.38           O  
ATOM   2633  CB  SER A 280      64.205 104.320  86.653  1.00 53.38           C  
ATOM   2634  OG  SER A 280      64.594 103.450  85.608  1.00 53.38           O  
ATOM   2635  HN  SER A 280      65.897 102.522  87.289  1.00  0.00           H  
ATOM   2636  HG  SER A 280      63.872 103.286  85.013  1.00  0.00           H  
ATOM   2637  N   LEU A 281      64.948 104.218  89.990  1.00 52.64           N  
ATOM   2638  CA  LEU A 281      64.542 104.649  91.320  1.00 52.64           C  
ATOM   2639  C   LEU A 281      65.716 104.987  92.218  1.00 52.64           C  
ATOM   2640  O   LEU A 281      65.518 105.663  93.230  1.00 52.64           O  
ATOM   2641  CB  LEU A 281      63.692 103.579  92.001  1.00 52.64           C  
ATOM   2642  CG  LEU A 281      62.370 103.209  91.354  1.00 52.64           C  
ATOM   2643  CD1 LEU A 281      61.476 102.576  92.396  1.00 52.64           C  
ATOM   2644  CD2 LEU A 281      61.721 104.436  90.761  1.00 52.64           C  
ATOM   2645  HN  LEU A 281      65.314 103.277  89.848  1.00  0.00           H  
ATOM   2646  N   THR A 282      66.920 104.539  91.883  1.00 52.49           N  
ATOM   2647  CA  THR A 282      68.068 104.723  92.753  1.00 52.49           C  
ATOM   2648  C   THR A 282      69.116 105.659  92.178  1.00 52.49           C  
ATOM   2649  O   THR A 282      70.135 105.894  92.835  1.00 52.49           O  
ATOM   2650  CB  THR A 282      68.727 103.370  93.068  1.00 52.49           C  
ATOM   2651  CG2 THR A 282      67.880 102.566  94.029  1.00 52.49           C  
ATOM   2652  OG1 THR A 282      68.903 102.628  91.857  1.00 52.49           O  
ATOM   2653  HN  THR A 282      67.041 104.054  90.994  1.00  0.00           H  
ATOM   2654  HG1 THR A 282      69.435 103.133  91.253  1.00  0.00           H  
ATOM   2655  N   VAL A 283      68.897 106.201  90.986  1.00 55.40           N  
ATOM   2656  CA  VAL A 283      69.903 106.990  90.281  1.00 55.40           C  
ATOM   2657  C   VAL A 283      70.284 108.191  91.139  1.00 55.40           C  
ATOM   2658  O   VAL A 283      69.403 108.938  91.588  1.00 55.40           O  
ATOM   2659  CB  VAL A 283      69.397 107.408  88.892  1.00 55.40           C  
ATOM   2660  CG1 VAL A 283      67.980 107.924  88.979  1.00 55.40           C  
ATOM   2661  CG2 VAL A 283      70.311 108.443  88.288  1.00 55.40           C  
ATOM   2662  HN  VAL A 283      67.988 106.060  90.544  1.00  0.00           H  
ATOM   2663  N   PRO A 284      71.572 108.386  91.428  1.00 56.83           N  
ATOM   2664  CA  PRO A 284      71.977 109.474  92.326  1.00 56.83           C  
ATOM   2665  C   PRO A 284      71.696 110.846  91.745  1.00 56.83           C  
ATOM   2666  O   PRO A 284      71.047 111.690  92.370  1.00 56.83           O  
ATOM   2667  CB  PRO A 284      73.484 109.247  92.496  1.00 56.83           C  
ATOM   2668  CG  PRO A 284      73.746 107.875  91.999  1.00 56.83           C  
ATOM   2669  CD  PRO A 284      72.725 107.612  90.950  1.00 56.83           C  
ATOM   2670  N   PHE A 285      72.195 111.066  90.536  1.00 64.53           N  
ATOM   2671  CA  PHE A 285      72.044 112.314  89.800  1.00 64.53           C  
ATOM   2672  C   PHE A 285      70.900 112.102  88.817  1.00 64.53           C  
ATOM   2673  O   PHE A 285      71.113 111.794  87.643  1.00 64.53           O  
ATOM   2674  CB  PHE A 285      73.350 112.686  89.114  1.00 64.53           C  
ATOM   2675  CG  PHE A 285      74.539 112.616  90.028  1.00 64.53           C  
ATOM   2676  CD1 PHE A 285      74.861 113.677  90.843  1.00 64.53           C  
ATOM   2677  CD2 PHE A 285      75.299 111.468  90.109  1.00 64.53           C  
ATOM   2678  CE1 PHE A 285      75.934 113.604  91.700  1.00 64.53           C  
ATOM   2679  CE2 PHE A 285      76.368 111.391  90.969  1.00 64.53           C  
ATOM   2680  CZ  PHE A 285      76.690 112.459  91.757  1.00 64.53           C  
ATOM   2681  HN  PHE A 285      72.719 110.312  90.092  1.00  0.00           H  
ATOM   2682  N   GLY A 286      69.677 112.256  89.318  1.00 72.90           N  
ATOM   2683  CA  GLY A 286      68.488 112.017  88.528  1.00 72.90           C  
ATOM   2684  C   GLY A 286      68.227 113.029  87.441  1.00 72.90           C  
ATOM   2685  O   GLY A 286      67.270 112.865  86.682  1.00 72.90           O  
ATOM   2686  HN  GLY A 286      69.574 112.552  90.289  1.00  0.00           H  
ATOM   2687  N   GLN A 287      69.044 114.073  87.345  1.00 76.62           N  
ATOM   2688  CA  GLN A 287      68.959 115.027  86.254  1.00 76.62           C  
ATOM   2689  C   GLN A 287      70.214 115.028  85.391  1.00 76.62           C  
ATOM   2690  O   GLN A 287      70.139 115.400  84.216  1.00 76.62           O  
ATOM   2691  CB  GLN A 287      68.687 116.439  86.795  1.00 76.62           C  
ATOM   2692  CG  GLN A 287      69.862 117.109  87.498  1.00 76.62           C  
ATOM   2693  CD  GLN A 287      70.232 116.450  88.819  1.00 76.62           C  
ATOM   2694  NE2 GLN A 287      71.368 116.848  89.377  1.00 76.62           N  
ATOM   2695  OE1 GLN A 287      69.505 115.599  89.333  1.00 76.62           O  
ATOM   2696  HN  GLN A 287      69.756 114.209  88.063  1.00  0.00           H  
ATOM   2697 1HE2 GLN A 287      71.616 116.406  90.262  1.00  0.00           H  
ATOM   2698 2HE2 GLN A 287      71.970 117.553  88.951  1.00  0.00           H  
ATOM   2699  N   LYS A 288      71.337 114.623  85.924  1.00 71.62           N  
ATOM   2700  CA  LYS A 288      72.494 114.443  85.068  1.00 71.62           C  
ATOM   2701  C   LYS A 288      72.277 113.233  84.167  1.00 71.62           C  
ATOM   2702  O   LYS A 288      71.803 112.194  84.627  1.00 71.62           O  
ATOM   2703  CB  LYS A 288      73.753 114.261  85.899  1.00 71.62           C  
ATOM   2704  CG  LYS A 288      74.217 115.536  86.561  1.00 71.62           C  
ATOM   2705  CD  LYS A 288      75.271 116.223  85.713  1.00 71.62           C  
ATOM   2706  CE  LYS A 288      76.010 117.275  86.506  1.00 71.62           C  
ATOM   2707  NZ  LYS A 288      77.312 117.616  85.879  1.00 71.62           N1+
ATOM   2708  HN  LYS A 288      71.398 114.437  86.925  1.00  0.00           H  
ATOM   2709  HZ1 LYS A 288      77.811 118.326  86.414  1.00  0.00           H  
ATOM   2710  HZ2 LYS A 288      77.195 117.897  84.905  1.00  0.00           H  
ATOM   2711  HZ3 LYS A 288      77.886 116.785  85.736  1.00  0.00           H  
ATOM   2712  N   PRO A 289      72.598 113.348  82.884  1.00 75.39           N  
ATOM   2713  CA  PRO A 289      72.197 112.308  81.935  1.00 75.39           C  
ATOM   2714  C   PRO A 289      73.066 111.071  82.047  1.00 75.39           C  
ATOM   2715  O   PRO A 289      74.218 111.129  82.482  1.00 75.39           O  
ATOM   2716  CB  PRO A 289      72.378 112.988  80.576  1.00 75.39           C  
ATOM   2717  CG  PRO A 289      73.470 113.970  80.815  1.00 75.39           C  
ATOM   2718  CD  PRO A 289      73.296 114.462  82.224  1.00 75.39           C  
ATOM   2719  N   ASN A 290      72.494 109.945  81.642  1.00 68.61           N  
ATOM   2720  CA  ASN A 290      73.233 108.707  81.492  1.00 68.61           C  
ATOM   2721  C   ASN A 290      74.087 108.798  80.241  1.00 68.61           C  
ATOM   2722  O   ASN A 290      73.938 109.727  79.442  1.00 68.61           O  
ATOM   2723  CB  ASN A 290      72.273 107.522  81.386  1.00 68.61           C  
ATOM   2724  CG  ASN A 290      72.488 106.498  82.477  1.00 68.61           C  
ATOM   2725  ND2 ASN A 290      71.652 105.465  82.491  1.00 68.61           N  
ATOM   2726  OD1 ASN A 290      73.386 106.634  83.302  1.00 68.61           O  
ATOM   2727  HN  ASN A 290      71.497 109.950  81.428  1.00  0.00           H  
ATOM   2728 1HD2 ASN A 290      70.905 105.352  81.805  1.00  0.00           H  
ATOM   2729 2HD2 ASN A 290      71.797 104.774  83.227  1.00  0.00           H  
ATOM   2730  N   ILE A 291      75.000 107.849  80.081  1.00 69.20           N  
ATOM   2731  CA  ILE A 291      75.664 107.705  78.797  1.00 69.20           C  
ATOM   2732  C   ILE A 291      74.879 106.701  77.968  1.00 69.20           C  
ATOM   2733  O   ILE A 291      74.851 105.505  78.279  1.00 69.20           O  
ATOM   2734  CB  ILE A 291      77.119 107.272  78.966  1.00 69.20           C  
ATOM   2735  CG1 ILE A 291      77.966 108.459  79.407  1.00 69.20           C  
ATOM   2736  CG2 ILE A 291      77.643 106.726  77.660  1.00 69.20           C  
ATOM   2737  CD1 ILE A 291      79.445 108.279  79.151  1.00 69.20           C  
ATOM   2738  HN  ILE A 291      75.234 107.225  80.853  1.00  0.00           H  
ATOM   2739  N   ASP A 292      74.224 107.187  76.918  1.00 72.53           N  
ATOM   2740  CA  ASP A 292      73.466 106.336  76.007  1.00 72.53           C  
ATOM   2741  C   ASP A 292      73.839 106.755  74.595  1.00 72.53           C  
ATOM   2742  O   ASP A 292      73.458 107.838  74.143  1.00 72.53           O  
ATOM   2743  CB  ASP A 292      71.965 106.456  76.245  1.00 72.53           C  
ATOM   2744  CG  ASP A 292      71.198 105.301  75.662  1.00 72.53           C  
ATOM   2745  OD1 ASP A 292      71.756 104.610  74.785  1.00 72.53           O  
ATOM   2746  OD2 ASP A 292      70.045 105.078  76.080  1.00 72.53           O1-
ATOM   2747  HN  ASP A 292      74.252 108.191  76.743  1.00  0.00           H  
ATOM   2748  N   VAL A 293      74.580 105.897  73.902  1.00 74.05           N  
ATOM   2749  CA  VAL A 293      75.287 106.299  72.696  1.00 74.05           C  
ATOM   2750  C   VAL A 293      74.655 105.715  71.443  1.00 74.05           C  
ATOM   2751  O   VAL A 293      75.292 105.652  70.386  1.00 74.05           O  
ATOM   2752  CB  VAL A 293      76.755 105.879  72.795  1.00 74.05           C  
ATOM   2753  CG1 VAL A 293      77.349 106.395  74.077  1.00 74.05           C  
ATOM   2754  CG2 VAL A 293      76.870 104.367  72.720  1.00 74.05           C  
ATOM   2755  HN  VAL A 293      74.655 104.932  74.224  1.00  0.00           H  
ATOM   2756  N   THR A 294      73.402 105.281  71.546  1.00 76.42           N  
ATOM   2757  CA  THR A 294      72.736 104.687  70.392  1.00 76.42           C  
ATOM   2758  C   THR A 294      72.589 105.698  69.263  1.00 76.42           C  
ATOM   2759  O   THR A 294      72.679 105.348  68.081  1.00 76.42           O  
ATOM   2760  CB  THR A 294      71.377 104.139  70.811  1.00 76.42           C  
ATOM   2761  CG2 THR A 294      70.684 105.103  71.755  1.00 76.42           C  
ATOM   2762  OG1 THR A 294      70.569 103.925  69.649  1.00 76.42           O  
ATOM   2763  HN  THR A 294      72.906 105.364  72.433  1.00  0.00           H  
ATOM   2764  HG1 THR A 294      71.003 103.321  69.058  1.00  0.00           H  
ATOM   2765  N   ASP A 295      72.372 106.964  69.614  1.00 77.06           N  
ATOM   2766  CA  ASP A 295      72.128 107.981  68.601  1.00 77.06           C  
ATOM   2767  C   ASP A 295      73.385 108.267  67.795  1.00 77.06           C  
ATOM   2768  O   ASP A 295      73.305 108.597  66.609  1.00 77.06           O  
ATOM   2769  CB  ASP A 295      71.604 109.251  69.264  1.00 77.06           C  
ATOM   2770  CG  ASP A 295      70.514 108.965  70.275  1.00 77.06           C  
ATOM   2771  OD1 ASP A 295      69.641 108.123  69.986  1.00 77.06           O  
ATOM   2772  OD2 ASP A 295      70.530 109.576  71.362  1.00 77.06           O1-
ATOM   2773  HN  ASP A 295      72.377 107.223  70.600  1.00  0.00           H  
ATOM   2774  N   ALA A 296      74.556 108.136  68.414  1.00 75.69           N  
ATOM   2775  CA  ALA A 296      75.790 108.342  67.667  1.00 75.69           C  
ATOM   2776  C   ALA A 296      76.033 107.205  66.687  1.00 75.69           C  
ATOM   2777  O   ALA A 296      76.718 107.381  65.675  1.00 75.69           O  
ATOM   2778  CB  ALA A 296      76.969 108.490  68.624  1.00 75.69           C  
ATOM   2779  HN  ALA A 296      74.589 107.893  69.404  1.00  0.00           H  
ATOM   2780  N   MET A 297      75.489 106.024  66.976  1.00 73.00           N  
ATOM   2781  CA  MET A 297      75.578 104.928  66.020  1.00 73.00           C  
ATOM   2782  C   MET A 297      74.555 105.104  64.908  1.00 73.00           C  
ATOM   2783  O   MET A 297      74.834 104.815  63.738  1.00 73.00           O  
ATOM   2784  CB  MET A 297      75.379 103.596  66.739  1.00 73.00           C  
ATOM   2785  CG  MET A 297      76.079 103.523  68.081  1.00 73.00           C  
ATOM   2786  SD  MET A 297      75.549 102.142  69.094  1.00 73.00           S  
ATOM   2787  CE  MET A 297      76.431 100.823  68.289  1.00 73.00           C  
ATOM   2788  HN  MET A 297      75.010 105.887  67.866  1.00  0.00           H  
ATOM   2789  N   VAL A 298      73.362 105.585  65.260  1.00 76.50           N  
ATOM   2790  CA  VAL A 298      72.346 105.895  64.263  1.00 76.50           C  
ATOM   2791  C   VAL A 298      72.859 106.937  63.278  1.00 76.50           C  
ATOM   2792  O   VAL A 298      72.750 106.765  62.060  1.00 76.50           O  
ATOM   2793  CB  VAL A 298      71.057 106.369  64.961  1.00 76.50           C  
ATOM   2794  CG1 VAL A 298      70.215 107.213  64.020  1.00 76.50           C  
ATOM   2795  CG2 VAL A 298      70.261 105.189  65.487  1.00 76.50           C  
ATOM   2796  HN  VAL A 298      73.157 105.739  66.247  1.00  0.00           H  
ATOM   2797  N   ASP A 299      73.442 108.025  63.785  1.00 77.12           N  
ATOM   2798  CA  ASP A 299      73.740 109.175  62.939  1.00 77.12           C  
ATOM   2799  C   ASP A 299      74.870 108.881  61.966  1.00 77.12           C  
ATOM   2800  O   ASP A 299      75.023 109.569  60.950  1.00 77.12           O  
ATOM   2801  CB  ASP A 299      74.085 110.386  63.800  1.00 77.12           C  
ATOM   2802  CG  ASP A 299      72.911 110.872  64.618  1.00 77.12           C  
ATOM   2803  OD1 ASP A 299      71.944 110.102  64.787  1.00 77.12           O  
ATOM   2804  OD2 ASP A 299      72.952 112.029  65.088  1.00 77.12           O1-
ATOM   2805  HN  ASP A 299      73.682 108.053  64.776  1.00  0.00           H  
ATOM   2806  N   GLN A 300      75.683 107.875  62.261  1.00 75.77           N  
ATOM   2807  CA  GLN A 300      76.863 107.605  61.453  1.00 75.77           C  
ATOM   2808  C   GLN A 300      76.741 106.344  60.611  1.00 75.77           C  
ATOM   2809  O   GLN A 300      77.772 105.792  60.205  1.00 75.77           O  
ATOM   2810  CB  GLN A 300      78.093 107.517  62.352  1.00 75.77           C  
ATOM   2811  CG  GLN A 300      78.237 108.700  63.286  1.00 75.77           C  
ATOM   2812  CD  GLN A 300      79.484 108.616  64.140  1.00 75.77           C  
ATOM   2813  NE2 GLN A 300      79.544 109.442  65.176  1.00 75.77           N  
ATOM   2814  OE1 GLN A 300      80.377 107.810  63.879  1.00 75.77           O  
ATOM   2815  HN  GLN A 300      75.478 107.282  63.066  1.00  0.00           H  
ATOM   2816 1HE2 GLN A 300      78.804 110.110  65.392  1.00  0.00           H  
ATOM   2817 2HE2 GLN A 300      80.384 109.385  65.751  1.00  0.00           H  
ATOM   2818  N   ALA A 301      75.520 105.878  60.350  1.00 71.18           N  
ATOM   2819  CA  ALA A 301      75.277 104.728  59.481  1.00 71.18           C  
ATOM   2820  C   ALA A 301      75.948 103.471  60.023  1.00 71.18           C  
ATOM   2821  O   ALA A 301      76.428 102.622  59.267  1.00 71.18           O  
ATOM   2822  CB  ALA A 301      75.725 105.005  58.047  1.00 71.18           C  
ATOM   2823  HN  ALA A 301      74.719 106.345  60.776  1.00  0.00           H  
ATOM   2824  N   TRP A 302      75.988 103.358  61.344  1.00 67.31           N  
ATOM   2825  CA  TRP A 302      76.410 102.118  61.971  1.00 67.31           C  
ATOM   2826  C   TRP A 302      75.366 101.036  61.726  1.00 67.31           C  
ATOM   2827  O   TRP A 302      74.166 101.249  61.906  1.00 67.31           O  
ATOM   2828  CB  TRP A 302      76.604 102.324  63.473  1.00 67.31           C  
ATOM   2829  CG  TRP A 302      77.872 103.005  63.835  1.00 67.31           C  
ATOM   2830  CD1 TRP A 302      78.437 104.064  63.202  1.00 67.31           C  
ATOM   2831  CD2 TRP A 302      78.736 102.680  64.924  1.00 67.31           C  
ATOM   2832  CE2 TRP A 302      79.811 103.584  64.887  1.00 67.31           C  
ATOM   2833  CE3 TRP A 302      78.710 101.707  65.922  1.00 67.31           C  
ATOM   2834  NE1 TRP A 302      79.607 104.418  63.823  1.00 67.31           N  
ATOM   2835  CZ2 TRP A 302      80.845 103.548  65.813  1.00 67.31           C  
ATOM   2836  CZ3 TRP A 302      79.737 101.673  66.839  1.00 67.31           C  
ATOM   2837  CH2 TRP A 302      80.790 102.583  66.779  1.00 67.31           C  
ATOM   2838  HN  TRP A 302      75.719 104.151  61.926  1.00  0.00           H  
ATOM   2839  HE1 TRP A 302      80.224 105.179  63.538  1.00  0.00           H  
ATOM   2840  N   ASP A 303      75.828  99.862  61.318  1.00 66.34           N  
ATOM   2841  CA  ASP A 303      74.962  98.703  61.162  1.00 66.34           C  
ATOM   2842  C   ASP A 303      75.463  97.595  62.077  1.00 66.34           C  
ATOM   2843  O   ASP A 303      76.442  97.761  62.806  1.00 66.34           O  
ATOM   2844  CB  ASP A 303      74.920  98.232  59.705  1.00 66.34           C  
ATOM   2845  CG  ASP A 303      76.295  98.091  59.102  1.00 66.34           C  
ATOM   2846  OD1 ASP A 303      77.215  98.793  59.561  1.00 66.34           O  
ATOM   2847  OD2 ASP A 303      76.456  97.288  58.161  1.00 66.34           O1-
ATOM   2848  HN  ASP A 303      76.822  99.768  61.107  1.00  0.00           H  
ATOM   2849  N   ALA A 304      74.778  96.451  62.035  1.00 59.92           N  
ATOM   2850  CA  ALA A 304      75.251  95.275  62.759  1.00 59.92           C  
ATOM   2851  C   ALA A 304      76.688  94.939  62.389  1.00 59.92           C  
ATOM   2852  O   ALA A 304      77.511  94.626  63.260  1.00 59.92           O  
ATOM   2853  CB  ALA A 304      74.336  94.088  62.474  1.00 59.92           C  
ATOM   2854  HN  ALA A 304      73.916  96.398  61.492  1.00  0.00           H  
ATOM   2855  N   GLN A 305      77.013  94.995  61.099  1.00 62.05           N  
ATOM   2856  CA  GLN A 305      78.389  94.771  60.675  1.00 62.05           C  
ATOM   2857  C   GLN A 305      79.334  95.739  61.370  1.00 62.05           C  
ATOM   2858  O   GLN A 305      80.438  95.364  61.771  1.00 62.05           O  
ATOM   2859  CB  GLN A 305      78.495  94.908  59.162  1.00 62.05           C  
ATOM   2860  CG  GLN A 305      79.671  94.184  58.557  1.00 62.05           C  
ATOM   2861  CD  GLN A 305      79.352  92.748  58.250  1.00 62.05           C  
ATOM   2862  NE2 GLN A 305      80.217  92.103  57.483  1.00 62.05           N  
ATOM   2863  OE1 GLN A 305      78.329  92.223  58.683  1.00 62.05           O  
ATOM   2864  HN  GLN A 305      76.295  95.196  60.403  1.00  0.00           H  
ATOM   2865 1HE2 GLN A 305      81.066  92.539  57.124  1.00  0.00           H  
ATOM   2866 2HE2 GLN A 305      80.000  91.128  57.275  1.00  0.00           H  
ATOM   2867  N   ARG A 306      78.897  96.984  61.559  1.00 61.03           N  
ATOM   2868  CA  ARG A 306      79.719  97.975  62.249  1.00 61.03           C  
ATOM   2869  C   ARG A 306      79.884  97.641  63.728  1.00 61.03           C  
ATOM   2870  O   ARG A 306      80.993  97.725  64.269  1.00 61.03           O  
ATOM   2871  CB  ARG A 306      79.101  99.359  62.080  1.00 61.03           C  
ATOM   2872  CG  ARG A 306      79.909 100.479  62.663  1.00 61.03           C  
ATOM   2873  CD  ARG A 306      81.355 100.408  62.234  1.00 61.03           C  
ATOM   2874  NE  ARG A 306      82.079 101.603  62.655  1.00 61.03           N  
ATOM   2875  CZ  ARG A 306      82.511 102.544  61.827  1.00 61.03           C  
ATOM   2876  NH1 ARG A 306      82.307 102.427  60.525  1.00 61.03           N1+
ATOM   2877  NH2 ARG A 306      83.153 103.601  62.301  1.00 61.03           N  
ATOM   2878  HN  ARG A 306      77.974  97.249  61.216  1.00  0.00           H  
ATOM   2879  HE  ARG A 306      82.265 101.722  63.651  1.00  0.00           H  
ATOM   2880 1HH1 ARG A 306      82.639 103.151  59.888  1.00  0.00           H  
ATOM   2881 2HH1 ARG A 306      81.813 101.613  60.160  1.00  0.00           H  
ATOM   2882 1HH2 ARG A 306      83.485 104.325  61.664  1.00  0.00           H  
ATOM   2883 2HH2 ARG A 306      83.310 103.691  63.305  1.00  0.00           H  
ATOM   2884  N   ILE A 307      78.790  97.279  64.401  1.00 55.08           N  
ATOM   2885  CA  ILE A 307      78.865  96.910  65.813  1.00 55.08           C  
ATOM   2886  C   ILE A 307      79.876  95.788  66.014  1.00 55.08           C  
ATOM   2887  O   ILE A 307      80.753  95.850  66.890  1.00 55.08           O  
ATOM   2888  CB  ILE A 307      77.474  96.505  66.326  1.00 55.08           C  
ATOM   2889  CG1 ILE A 307      76.545  97.711  66.385  1.00 55.08           C  
ATOM   2890  CG2 ILE A 307      77.579  95.862  67.684  1.00 55.08           C  
ATOM   2891  CD1 ILE A 307      75.229  97.413  67.062  1.00 55.08           C  
ATOM   2892  HN  ILE A 307      77.889  97.260  63.923  1.00  0.00           H  
ATOM   2893  N   PHE A 308      79.787  94.750  65.189  1.00 50.75           N  
ATOM   2894  CA  PHE A 308      80.660  93.611  65.417  1.00 50.75           C  
ATOM   2895  C   PHE A 308      82.068  93.869  64.906  1.00 50.75           C  
ATOM   2896  O   PHE A 308      83.030  93.322  65.451  1.00 50.75           O  
ATOM   2897  CB  PHE A 308      80.051  92.358  64.803  1.00 50.75           C  
ATOM   2898  CG  PHE A 308      78.853  91.856  65.555  1.00 50.75           C  
ATOM   2899  CD1 PHE A 308      77.606  92.384  65.320  1.00 50.75           C  
ATOM   2900  CD2 PHE A 308      78.979  90.880  66.514  1.00 50.75           C  
ATOM   2901  CE1 PHE A 308      76.508  91.939  66.008  1.00 50.75           C  
ATOM   2902  CE2 PHE A 308      77.884  90.434  67.203  1.00 50.75           C  
ATOM   2903  CZ  PHE A 308      76.650  90.967  66.947  1.00 50.75           C  
ATOM   2904  HN  PHE A 308      79.123  94.753  64.415  1.00  0.00           H  
ATOM   2905  N   LYS A 309      82.231  94.742  63.917  1.00 51.40           N  
ATOM   2906  CA  LYS A 309      83.579  95.101  63.507  1.00 51.40           C  
ATOM   2907  C   LYS A 309      84.277  95.900  64.599  1.00 51.40           C  
ATOM   2908  O   LYS A 309      85.484  95.747  64.817  1.00 51.40           O  
ATOM   2909  CB  LYS A 309      83.532  95.879  62.196  1.00 51.40           C  
ATOM   2910  CG  LYS A 309      83.364  95.003  60.964  1.00 51.40           C  
ATOM   2911  CD  LYS A 309      84.487  93.997  60.820  1.00 51.40           C  
ATOM   2912  CE  LYS A 309      84.308  93.157  59.567  1.00 51.40           C  
ATOM   2913  NZ  LYS A 309      85.289  92.043  59.501  1.00 51.40           N1+
ATOM   2914  HN  LYS A 309      81.422  95.154  63.452  1.00  0.00           H  
ATOM   2915  HZ1 LYS A 309      85.169  91.479  58.660  1.00  0.00           H  
ATOM   2916  HZ2 LYS A 309      85.252  91.467  60.342  1.00  0.00           H  
ATOM   2917  HZ3 LYS A 309      86.246  92.386  59.583  1.00  0.00           H  
ATOM   2918  N   GLU A 310      83.523  96.712  65.336  1.00 54.31           N  
ATOM   2919  CA  GLU A 310      84.126  97.480  66.416  1.00 54.31           C  
ATOM   2920  C   GLU A 310      84.442  96.602  67.618  1.00 54.31           C  
ATOM   2921  O   GLU A 310      85.472  96.793  68.271  1.00 54.31           O  
ATOM   2922  CB  GLU A 310      83.216  98.636  66.818  1.00 54.31           C  
ATOM   2923  CG  GLU A 310      83.108  99.692  65.742  1.00 54.31           C  
ATOM   2924  CD  GLU A 310      83.670 101.017  66.178  1.00 54.31           C  
ATOM   2925  OE1 GLU A 310      84.339 101.065  67.227  1.00 54.31           O  
ATOM   2926  OE2 GLU A 310      83.470 102.009  65.451  1.00 54.31           O1-
ATOM   2927  HN  GLU A 310      82.525  96.796  65.145  1.00  0.00           H  
ATOM   2928  N   ALA A 311      83.579  95.632  67.928  1.00 48.08           N  
ATOM   2929  CA  ALA A 311      83.933  94.675  68.975  1.00 48.08           C  
ATOM   2930  C   ALA A 311      85.189  93.890  68.604  1.00 48.08           C  
ATOM   2931  O   ALA A 311      86.097  93.722  69.431  1.00 48.08           O  
ATOM   2932  CB  ALA A 311      82.765  93.732  69.249  1.00 48.08           C  
ATOM   2933  HN  ALA A 311      82.685  95.560  67.441  1.00  0.00           H  
ATOM   2934  N   GLU A 312      85.269  93.419  67.359  1.00 49.59           N  
ATOM   2935  CA  GLU A 312      86.453  92.703  66.898  1.00 49.59           C  
ATOM   2936  C   GLU A 312      87.705  93.567  67.008  1.00 49.59           C  
ATOM   2937  O   GLU A 312      88.763  93.098  67.443  1.00 49.59           O  
ATOM   2938  CB  GLU A 312      86.246  92.239  65.457  1.00 49.59           C  
ATOM   2939  CG  GLU A 312      87.254  91.218  64.973  1.00 49.59           C  
ATOM   2940  CD  GLU A 312      87.268  91.073  63.464  1.00 49.59           C  
ATOM   2941  OE1 GLU A 312      87.087  92.088  62.762  1.00 49.59           O  
ATOM   2942  OE2 GLU A 312      87.453  89.947  62.971  1.00 49.59           O1-
ATOM   2943  HN  GLU A 312      84.489  93.562  66.718  1.00  0.00           H  
ATOM   2944  N   LYS A 313      87.604  94.841  66.620  1.00 52.35           N  
ATOM   2945  CA  LYS A 313      88.760  95.728  66.707  1.00 52.35           C  
ATOM   2946  C   LYS A 313      89.155  95.986  68.153  1.00 52.35           C  
ATOM   2947  O   LYS A 313      90.346  96.073  68.472  1.00 52.35           O  
ATOM   2948  CB  LYS A 313      88.467  97.043  66.003  1.00 52.35           C  
ATOM   2949  CG  LYS A 313      89.689  97.902  65.771  1.00 52.35           C  
ATOM   2950  CD  LYS A 313      89.286  99.296  65.358  1.00 52.35           C  
ATOM   2951  CE  LYS A 313      88.144  99.255  64.363  1.00 52.35           C  
ATOM   2952  NZ  LYS A 313      87.461 100.573  64.255  1.00 52.35           N1+
ATOM   2953  HN  LYS A 313      86.717  95.195  66.262  1.00  0.00           H  
ATOM   2954  HZ1 LYS A 313      86.692 100.545  63.585  1.00  0.00           H  
ATOM   2955  HZ2 LYS A 313      88.122 101.317  64.032  1.00  0.00           H  
ATOM   2956  HZ3 LYS A 313      87.148 100.906  65.167  1.00  0.00           H  
ATOM   2957  N   PHE A 314      88.167  96.117  69.040  1.00 47.51           N  
ATOM   2958  CA  PHE A 314      88.443  96.267  70.463  1.00 47.51           C  
ATOM   2959  C   PHE A 314      89.208  95.071  70.993  1.00 47.51           C  
ATOM   2960  O   PHE A 314      90.028  95.194  71.908  1.00 47.51           O  
ATOM   2961  CB  PHE A 314      87.132  96.448  71.223  1.00 47.51           C  
ATOM   2962  CG  PHE A 314      87.219  96.138  72.688  1.00 47.51           C  
ATOM   2963  CD1 PHE A 314      88.036  96.865  73.524  1.00 47.51           C  
ATOM   2964  CD2 PHE A 314      86.453  95.132  73.232  1.00 47.51           C  
ATOM   2965  CE1 PHE A 314      88.091  96.580  74.870  1.00 47.51           C  
ATOM   2966  CE2 PHE A 314      86.510  94.848  74.568  1.00 47.51           C  
ATOM   2967  CZ  PHE A 314      87.326  95.569  75.387  1.00 47.51           C  
ATOM   2968  HN  PHE A 314      87.200  96.112  68.716  1.00  0.00           H  
ATOM   2969  N   PHE A 315      88.952  93.895  70.429  1.00 45.25           N  
ATOM   2970  CA  PHE A 315      89.671  92.717  70.897  1.00 45.25           C  
ATOM   2971  C   PHE A 315      91.062  92.639  70.300  1.00 45.25           C  
ATOM   2972  O   PHE A 315      91.992  92.169  70.957  1.00 45.25           O  
ATOM   2973  CB  PHE A 315      88.882  91.454  70.589  1.00 45.25           C  
ATOM   2974  CG  PHE A 315      87.907  91.094  71.652  1.00 45.25           C  
ATOM   2975  CD1 PHE A 315      88.333  90.507  72.814  1.00 45.25           C  
ATOM   2976  CD2 PHE A 315      86.565  91.362  71.496  1.00 45.25           C  
ATOM   2977  CE1 PHE A 315      87.442  90.189  73.793  1.00 45.25           C  
ATOM   2978  CE2 PHE A 315      85.674  91.049  72.470  1.00 45.25           C  
ATOM   2979  CZ  PHE A 315      86.108  90.459  73.622  1.00 45.25           C  
ATOM   2980  HN  PHE A 315      88.263  93.818  69.681  1.00  0.00           H  
ATOM   2981  N   VAL A 316      91.229  93.074  69.053  1.00 45.74           N  
ATOM   2982  CA  VAL A 316      92.571  93.055  68.473  1.00 45.74           C  
ATOM   2983  C   VAL A 316      93.446  94.129  69.106  1.00 45.74           C  
ATOM   2984  O   VAL A 316      94.680  94.042  69.074  1.00 45.74           O  
ATOM   2985  CB  VAL A 316      92.515  93.199  66.942  1.00 45.74           C  
ATOM   2986  CG1 VAL A 316      93.849  92.803  66.333  1.00 45.74           C  
ATOM   2987  CG2 VAL A 316      91.442  92.315  66.384  1.00 45.74           C  
ATOM   2988  HN  VAL A 316      90.435  93.415  68.512  1.00  0.00           H  
ATOM   2989  N   SER A 317      92.828  95.152  69.693  1.00 49.28           N  
ATOM   2990  CA  SER A 317      93.577  96.172  70.410  1.00 49.28           C  
ATOM   2991  C   SER A 317      94.283  95.615  71.631  1.00 49.28           C  
ATOM   2992  O   SER A 317      95.386  96.065  71.956  1.00 49.28           O  
ATOM   2993  CB  SER A 317      92.635  97.292  70.839  1.00 49.28           C  
ATOM   2994  OG  SER A 317      92.197  97.091  72.172  1.00 49.28           O  
ATOM   2995  HN  SER A 317      91.812  95.222  69.639  1.00  0.00           H  
ATOM   2996  HG  SER A 317      91.610  97.789  72.439  1.00  0.00           H  
ATOM   2997  N   VAL A 318      93.668  94.645  72.308  1.00 45.91           N  
ATOM   2998  CA  VAL A 318      94.191  94.071  73.539  1.00 45.91           C  
ATOM   2999  C   VAL A 318      95.154  92.924  73.254  1.00 45.91           C  
ATOM   3000  O   VAL A 318      95.913  92.520  74.133  1.00 45.91           O  
ATOM   3001  CB  VAL A 318      93.030  93.629  74.449  1.00 45.91           C  
ATOM   3002  CG1 VAL A 318      93.515  93.004  75.720  1.00 45.91           C  
ATOM   3003  CG2 VAL A 318      92.152  94.809  74.783  1.00 45.91           C  
ATOM   3004  HN  VAL A 318      92.785  94.287  71.944  1.00  0.00           H  
ATOM   3005  N   GLY A 319      95.180  92.428  72.026  1.00 39.24           N  
ATOM   3006  CA  GLY A 319      96.135  91.419  71.633  1.00 39.24           C  
ATOM   3007  C   GLY A 319      95.552  90.084  71.249  1.00 39.24           C  
ATOM   3008  O   GLY A 319      96.309  89.189  70.867  1.00 39.24           O  
ATOM   3009  HN  GLY A 319      94.507  92.768  71.339  1.00  0.00           H  
ATOM   3010  N   LEU A 320      94.250  89.925  71.323  1.00 38.78           N  
ATOM   3011  CA  LEU A 320      93.597  88.690  70.933  1.00 38.78           C  
ATOM   3012  C   LEU A 320      93.295  88.696  69.440  1.00 38.78           C  
ATOM   3013  O   LEU A 320      93.159  89.761  68.836  1.00 38.78           O  
ATOM   3014  CB  LEU A 320      92.301  88.496  71.720  1.00 38.78           C  
ATOM   3015  CG  LEU A 320      92.474  88.352  73.227  1.00 38.78           C  
ATOM   3016  CD1 LEU A 320      91.130  88.320  73.893  1.00 38.78           C  
ATOM   3017  CD2 LEU A 320      93.235  87.103  73.535  1.00 38.78           C  
ATOM   3018  HN  LEU A 320      93.679  90.697  71.667  1.00  0.00           H  
ATOM   3019  N   PRO A 321      93.186  87.538  68.798  1.00 43.06           N  
ATOM   3020  CA  PRO A 321      92.980  87.527  67.350  1.00 43.06           C  
ATOM   3021  C   PRO A 321      91.568  87.956  66.980  1.00 43.06           C  
ATOM   3022  O   PRO A 321      90.677  88.091  67.820  1.00 43.06           O  
ATOM   3023  CB  PRO A 321      93.236  86.068  66.971  1.00 43.06           C  
ATOM   3024  CG  PRO A 321      92.841  85.320  68.176  1.00 43.06           C  
ATOM   3025  CD  PRO A 321      93.233  86.173  69.349  1.00 43.06           C  
ATOM   3026  N   ASN A 322      91.381  88.182  65.687  1.00 52.44           N  
ATOM   3027  CA  ASN A 322      90.098  88.626  65.176  1.00 52.44           C  
ATOM   3028  C   ASN A 322      89.238  87.418  64.808  1.00 52.44           C  
ATOM   3029  O   ASN A 322      89.732  86.301  64.625  1.00 52.44           O  
ATOM   3030  CB  ASN A 322      90.315  89.542  63.979  1.00 52.44           C  
ATOM   3031  CG  ASN A 322      91.428  89.058  63.091  1.00 52.44           C  
ATOM   3032  ND2 ASN A 322      92.014  89.956  62.318  1.00 52.44           N  
ATOM   3033  OD1 ASN A 322      91.765  87.878  63.103  1.00 52.44           O  
ATOM   3034  HN  ASN A 322      92.155  88.041  65.038  1.00  0.00           H  
ATOM   3035 1HD2 ASN A 322      91.734  90.937  62.308  1.00  0.00           H  
ATOM   3036 2HD2 ASN A 322      92.769  89.628  61.716  1.00  0.00           H  
ATOM   3037  N   MET A 323      87.932  87.647  64.696  1.00 49.86           N  
ATOM   3038  CA  MET A 323      87.015  86.583  64.325  1.00 49.86           C  
ATOM   3039  C   MET A 323      87.352  86.058  62.942  1.00 49.86           C  
ATOM   3040  O   MET A 323      87.670  86.818  62.030  1.00 49.86           O  
ATOM   3041  CB  MET A 323      85.579  87.083  64.341  1.00 49.86           C  
ATOM   3042  CG  MET A 323      85.149  87.724  65.634  1.00 49.86           C  
ATOM   3043  SD  MET A 323      85.164  86.651  67.064  1.00 49.86           S  
ATOM   3044  CE  MET A 323      86.783  87.015  67.726  1.00 49.86           C  
ATOM   3045  HN  MET A 323      87.569  88.584  64.873  1.00  0.00           H  
ATOM   3046  N   THR A 324      87.272  84.743  62.788  1.00 52.40           N  
ATOM   3047  CA  THR A 324      87.698  84.127  61.544  1.00 52.40           C  
ATOM   3048  C   THR A 324      86.612  84.258  60.483  1.00 52.40           C  
ATOM   3049  O   THR A 324      85.459  84.585  60.769  1.00 52.40           O  
ATOM   3050  CB  THR A 324      88.064  82.663  61.773  1.00 52.40           C  
ATOM   3051  CG2 THR A 324      87.018  81.983  62.637  1.00 52.40           C  
ATOM   3052  OG1 THR A 324      88.175  81.992  60.514  1.00 52.40           O  
ATOM   3053  HN  THR A 324      86.910  84.163  63.545  1.00  0.00           H  
ATOM   3054  HG1 THR A 324      88.830  82.418  59.973  1.00  0.00           H  
ATOM   3055  N   GLN A 325      87.007  84.009  59.233  1.00 52.04           N  
ATOM   3056  CA  GLN A 325      86.114  84.242  58.103  1.00 52.04           C  
ATOM   3057  C   GLN A 325      84.824  83.452  58.236  1.00 52.04           C  
ATOM   3058  O   GLN A 325      83.756  83.921  57.828  1.00 52.04           O  
ATOM   3059  CB  GLN A 325      86.818  83.884  56.802  1.00 52.04           C  
ATOM   3060  CG  GLN A 325      85.999  84.180  55.566  1.00 52.04           C  
ATOM   3061  CD  GLN A 325      85.739  85.658  55.375  1.00 52.04           C  
ATOM   3062  NE2 GLN A 325      86.644  86.491  55.881  1.00 52.04           N  
ATOM   3063  OE1 GLN A 325      84.743  86.049  54.768  1.00 52.04           O  
ATOM   3064  HN  GLN A 325      87.947  83.651  59.065  1.00  0.00           H  
ATOM   3065 1HE2 GLN A 325      86.469  87.488  55.752  1.00  0.00           H  
ATOM   3066 2HE2 GLN A 325      87.470  86.167  56.384  1.00  0.00           H  
ATOM   3067  N   GLY A 326      84.906  82.247  58.794  1.00 48.91           N  
ATOM   3068  CA  GLY A 326      83.705  81.467  59.021  1.00 48.91           C  
ATOM   3069  C   GLY A 326      82.736  82.162  59.951  1.00 48.91           C  
ATOM   3070  O   GLY A 326      81.523  82.038  59.801  1.00 48.91           O  
ATOM   3071  HN  GLY A 326      85.815  81.871  59.063  1.00  0.00           H  
ATOM   3072  N   PHE A 327      83.258  82.908  60.919  1.00 45.95           N  
ATOM   3073  CA  PHE A 327      82.390  83.661  61.812  1.00 45.95           C  
ATOM   3074  C   PHE A 327      81.602  84.707  61.040  1.00 45.95           C  
ATOM   3075  O   PHE A 327      80.440  84.981  61.351  1.00 45.95           O  
ATOM   3076  CB  PHE A 327      83.219  84.308  62.919  1.00 45.95           C  
ATOM   3077  CG  PHE A 327      82.433  85.204  63.826  1.00 45.95           C  
ATOM   3078  CD1 PHE A 327      82.221  86.530  63.507  1.00 45.95           C  
ATOM   3079  CD2 PHE A 327      81.930  84.728  65.010  1.00 45.95           C  
ATOM   3080  CE1 PHE A 327      81.505  87.345  64.332  1.00 45.95           C  
ATOM   3081  CE2 PHE A 327      81.220  85.546  65.841  1.00 45.95           C  
ATOM   3082  CZ  PHE A 327      81.007  86.857  65.502  1.00 45.95           C  
ATOM   3083  HN  PHE A 327      84.270  82.953  61.036  1.00  0.00           H  
ATOM   3084  N   TRP A 328      82.224  85.313  60.030  1.00 46.31           N  
ATOM   3085  CA  TRP A 328      81.517  86.319  59.249  1.00 46.31           C  
ATOM   3086  C   TRP A 328      80.531  85.683  58.280  1.00 46.31           C  
ATOM   3087  O   TRP A 328      79.397  86.155  58.157  1.00 46.31           O  
ATOM   3088  CB  TRP A 328      82.522  87.210  58.517  1.00 46.31           C  
ATOM   3089  CG  TRP A 328      83.418  87.945  59.457  1.00 46.31           C  
ATOM   3090  CD1 TRP A 328      84.775  87.896  59.500  1.00 46.31           C  
ATOM   3091  CD2 TRP A 328      83.014  88.815  60.519  1.00 46.31           C  
ATOM   3092  CE2 TRP A 328      84.179  89.270  61.149  1.00 46.31           C  
ATOM   3093  CE3 TRP A 328      81.778  89.262  60.986  1.00 46.31           C  
ATOM   3094  NE1 TRP A 328      85.243  88.696  60.509  1.00 46.31           N  
ATOM   3095  CZ2 TRP A 328      84.146  90.143  62.224  1.00 46.31           C  
ATOM   3096  CZ3 TRP A 328      81.746  90.127  62.053  1.00 46.31           C  
ATOM   3097  CH2 TRP A 328      82.919  90.559  62.661  1.00 46.31           C  
ATOM   3098  HN  TRP A 328      83.190  85.074  59.805  1.00  0.00           H  
ATOM   3099  HE1 TRP A 328      86.225  88.840  60.745  1.00  0.00           H  
ATOM   3100  N   GLU A 329      80.931  84.599  57.615  1.00 49.66           N  
ATOM   3101  CA  GLU A 329      80.055  83.927  56.665  1.00 49.66           C  
ATOM   3102  C   GLU A 329      78.834  83.307  57.342  1.00 49.66           C  
ATOM   3103  O   GLU A 329      77.700  83.560  56.925  1.00 49.66           O  
ATOM   3104  CB  GLU A 329      80.841  82.859  55.906  1.00 49.66           C  
ATOM   3105  CG  GLU A 329      82.026  83.407  55.122  1.00 49.66           C  
ATOM   3106  CD  GLU A 329      82.990  82.331  54.659  1.00 49.66           C  
ATOM   3107  OE1 GLU A 329      83.802  82.605  53.753  1.00 49.66           O  
ATOM   3108  OE2 GLU A 329      82.943  81.208  55.197  1.00 49.66           O1-
ATOM   3109  HN  GLU A 329      81.870  84.233  57.775  1.00  0.00           H  
ATOM   3110  N   ASN A 330      79.039  82.515  58.399  1.00 47.45           N  
ATOM   3111  CA  ASN A 330      78.012  81.626  58.921  1.00 47.45           C  
ATOM   3112  C   ASN A 330      77.201  82.186  60.075  1.00 47.45           C  
ATOM   3113  O   ASN A 330      76.255  81.528  60.506  1.00 47.45           O  
ATOM   3114  CB  ASN A 330      78.641  80.311  59.387  1.00 47.45           C  
ATOM   3115  CG  ASN A 330      79.424  79.631  58.298  1.00 47.45           C  
ATOM   3116  ND2 ASN A 330      80.599  79.133  58.640  1.00 47.45           N  
ATOM   3117  OD1 ASN A 330      78.982  79.562  57.153  1.00 47.45           O  
ATOM   3118  HN  ASN A 330      79.950  82.534  58.857  1.00  0.00           H  
ATOM   3119 1HD2 ASN A 330      81.130  78.672  57.901  1.00  0.00           H  
ATOM   3120 2HD2 ASN A 330      80.966  79.190  59.590  1.00  0.00           H  
ATOM   3121  N   SER A 331      77.532  83.357  60.588  1.00 51.46           N  
ATOM   3122  CA  SER A 331      76.795  83.839  61.740  1.00 51.46           C  
ATOM   3123  C   SER A 331      75.515  84.537  61.311  1.00 51.46           C  
ATOM   3124  O   SER A 331      75.478  85.292  60.339  1.00 51.46           O  
ATOM   3125  CB  SER A 331      77.650  84.794  62.561  1.00 51.46           C  
ATOM   3126  OG  SER A 331      78.991  84.351  62.589  1.00 51.46           O  
ATOM   3127  HN  SER A 331      78.288  83.909  60.183  1.00  0.00           H  
ATOM   3128  HG  SER A 331      79.525  84.947  63.101  1.00  0.00           H  
ATOM   3129  N   MET A 332      74.452  84.274  62.053  1.00 61.04           N  
ATOM   3130  CA  MET A 332      73.213  85.027  61.927  1.00 61.04           C  
ATOM   3131  C   MET A 332      73.407  86.296  62.743  1.00 61.04           C  
ATOM   3132  O   MET A 332      73.285  86.279  63.973  1.00 61.04           O  
ATOM   3133  CB  MET A 332      72.007  84.233  62.421  1.00 61.04           C  
ATOM   3134  CG  MET A 332      70.813  85.112  62.788  1.00 61.04           C  
ATOM   3135  SD  MET A 332      69.314  84.205  63.162  1.00 61.04           S  
ATOM   3136  CE  MET A 332      69.058  83.400  61.596  1.00 61.04           C  
ATOM   3137  HN  MET A 332      74.502  83.518  62.736  1.00  0.00           H  
ATOM   3138  N   LEU A 333      73.743  87.388  62.066  1.00 60.36           N  
ATOM   3139  CA  LEU A 333      74.004  88.637  62.756  1.00 60.36           C  
ATOM   3140  C   LEU A 333      72.818  89.579  62.767  1.00 60.36           C  
ATOM   3141  O   LEU A 333      72.738  90.420  63.662  1.00 60.36           O  
ATOM   3142  CB  LEU A 333      75.226  89.336  62.146  1.00 60.36           C  
ATOM   3143  CG  LEU A 333      76.509  88.580  62.481  1.00 60.36           C  
ATOM   3144  CD1 LEU A 333      77.748  89.331  62.047  1.00 60.36           C  
ATOM   3145  CD2 LEU A 333      76.556  88.288  63.963  1.00 60.36           C  
ATOM   3146  HN  LEU A 333      73.818  87.348  61.050  1.00  0.00           H  
ATOM   3147  N   THR A 334      71.884  89.447  61.829  1.00 68.28           N  
ATOM   3148  CA  THR A 334      70.659  90.233  61.840  1.00 68.28           C  
ATOM   3149  C   THR A 334      69.462  89.296  61.813  1.00 68.28           C  
ATOM   3150  O   THR A 334      69.525  88.202  61.245  1.00 68.28           O  
ATOM   3151  CB  THR A 334      70.586  91.194  60.653  1.00 68.28           C  
ATOM   3152  CG2 THR A 334      69.546  92.267  60.910  1.00 68.28           C  
ATOM   3153  OG1 THR A 334      71.857  91.827  60.470  1.00 68.28           O  
ATOM   3154  HN  THR A 334      72.031  88.773  61.078  1.00  0.00           H  
ATOM   3155  HG1 THR A 334      71.812  92.424  59.732  1.00  0.00           H  
ATOM   3156  N   ASP A 335      68.374  89.723  62.446  1.00 77.69           N  
ATOM   3157  CA  ASP A 335      67.132  88.973  62.391  1.00 77.69           C  
ATOM   3158  C   ASP A 335      66.671  88.872  60.940  1.00 77.69           C  
ATOM   3159  O   ASP A 335      66.394  89.905  60.312  1.00 77.69           O  
ATOM   3160  CB  ASP A 335      66.065  89.641  63.248  1.00 77.69           C  
ATOM   3161  CG  ASP A 335      64.803  88.822  63.348  1.00 77.69           C  
ATOM   3162  OD1 ASP A 335      64.058  88.744  62.351  1.00 77.69           O  
ATOM   3163  OD2 ASP A 335      64.555  88.246  64.425  1.00 77.69           O1-
ATOM   3164  HN  ASP A 335      68.412  90.592  62.979  1.00  0.00           H  
ATOM   3165  N   PRO A 336      66.573  87.668  60.378  1.00 84.95           N  
ATOM   3166  CA  PRO A 336      66.505  87.535  58.917  1.00 84.95           C  
ATOM   3167  C   PRO A 336      65.107  87.629  58.327  1.00 84.95           C  
ATOM   3168  O   PRO A 336      64.732  86.788  57.509  1.00 84.95           O  
ATOM   3169  CB  PRO A 336      67.103  86.145  58.689  1.00 84.95           C  
ATOM   3170  CG  PRO A 336      66.652  85.382  59.896  1.00 84.95           C  
ATOM   3171  CD  PRO A 336      66.586  86.356  61.047  1.00 84.95           C  
ATOM   3172  N   GLY A 337      64.340  88.643  58.700  1.00 93.34           N  
ATOM   3173  CA  GLY A 337      63.064  88.869  58.058  1.00 93.34           C  
ATOM   3174  C   GLY A 337      61.890  88.195  58.749  1.00 93.34           C  
ATOM   3175  O   GLY A 337      61.944  87.780  59.911  1.00 93.34           O  
ATOM   3176  HN  GLY A 337      64.651  89.268  59.444  1.00  0.00           H  
ATOM   3177  N   ASN A 338      60.794  88.096  57.993  1.00 99.93           N  
ATOM   3178  CA  ASN A 338      59.541  87.554  58.496  1.00 99.93           C  
ATOM   3179  C   ASN A 338      59.276  86.117  58.065  1.00 99.93           C  
ATOM   3180  O   ASN A 338      58.501  85.425  58.734  1.00 99.93           O  
ATOM   3181  CB  ASN A 338      58.367  88.430  58.040  1.00 99.93           C  
ATOM   3182  CG  ASN A 338      57.522  88.921  59.197  1.00 99.93           C  
ATOM   3183  ND2 ASN A 338      56.211  88.961  58.999  1.00 99.93           N  
ATOM   3184  OD1 ASN A 338      58.043  89.256  60.261  1.00 99.93           O  
ATOM   3185  HN  ASN A 338      60.837  88.413  57.024  1.00  0.00           H  
ATOM   3186 1HD2 ASN A 338      55.642  89.292  59.778  1.00  0.00           H  
ATOM   3187 2HD2 ASN A 338      55.779  88.683  58.117  1.00  0.00           H  
ATOM   3188  N   VAL A 339      59.888  85.652  56.975  1.00 98.83           N  
ATOM   3189  CA  VAL A 339      59.591  84.309  56.479  1.00 98.83           C  
ATOM   3190  C   VAL A 339      60.183  83.252  57.402  1.00 98.83           C  
ATOM   3191  O   VAL A 339      59.460  82.429  57.975  1.00 98.83           O  
ATOM   3192  CB  VAL A 339      60.091  84.135  55.036  1.00 98.83           C  
ATOM   3193  CG1 VAL A 339      59.988  82.675  54.622  1.00 98.83           C  
ATOM   3194  CG2 VAL A 339      59.288  85.004  54.097  1.00 98.83           C  
ATOM   3195  HN  VAL A 339      60.566  86.236  56.485  1.00  0.00           H  
ATOM   3196  N   GLN A 340      61.505  83.251  57.563  1.00 90.37           N  
ATOM   3197  CA  GLN A 340      62.146  82.261  58.417  1.00 90.37           C  
ATOM   3198  C   GLN A 340      62.286  82.785  59.839  1.00 90.37           C  
ATOM   3199  O   GLN A 340      62.605  83.956  60.061  1.00 90.37           O  
ATOM   3200  CB  GLN A 340      63.507  81.837  57.865  1.00 90.37           C  
ATOM   3201  CG  GLN A 340      64.481  82.941  57.564  1.00 90.37           C  
ATOM   3202  CD  GLN A 340      65.897  82.416  57.448  1.00 90.37           C  
ATOM   3203  NE2 GLN A 340      66.415  81.880  58.541  1.00 90.37           N  
ATOM   3204  OE1 GLN A 340      66.512  82.481  56.387  1.00 90.37           O  
ATOM   3205  HN  GLN A 340      62.073  83.950  57.084  1.00  0.00           H  
ATOM   3206 1HE2 GLN A 340      67.369  81.526  58.463  1.00  0.00           H  
ATOM   3207 2HE2 GLN A 340      65.904  81.826  59.422  1.00  0.00           H  
ATOM   3208  N   LYS A 341      62.027  81.903  60.796  1.00 80.15           N  
ATOM   3209  CA  LYS A 341      61.939  82.234  62.210  1.00 80.15           C  
ATOM   3210  C   LYS A 341      63.207  81.775  62.915  1.00 80.15           C  
ATOM   3211  O   LYS A 341      63.856  80.819  62.481  1.00 80.15           O  
ATOM   3212  CB  LYS A 341      60.708  81.562  62.827  1.00 80.15           C  
ATOM   3213  CG  LYS A 341      60.335  81.997  64.237  1.00 80.15           C  
ATOM   3214  CD  LYS A 341      60.420  83.495  64.436  1.00 80.15           C  
ATOM   3215  CE  LYS A 341      60.338  83.846  65.914  1.00 80.15           C  
ATOM   3216  NZ  LYS A 341      61.350  84.851  66.333  1.00 80.15           N1+
ATOM   3217  HN  LYS A 341      61.880  80.931  60.523  1.00  0.00           H  
ATOM   3218  HZ1 LYS A 341      61.295  85.086  67.324  1.00  0.00           H  
ATOM   3219  HZ2 LYS A 341      61.289  85.690  65.756  1.00  0.00           H  
ATOM   3220  HZ3 LYS A 341      62.291  84.545  66.084  1.00  0.00           H  
ATOM   3221  N   ALA A 342      63.571  82.472  63.990  1.00 76.24           N  
ATOM   3222  CA  ALA A 342      64.758  82.147  64.766  1.00 76.24           C  
ATOM   3223  C   ALA A 342      64.576  82.606  66.203  1.00 76.24           C  
ATOM   3224  O   ALA A 342      63.862  83.567  66.485  1.00 76.24           O  
ATOM   3225  CB  ALA A 342      66.017  82.787  64.176  1.00 76.24           C  
ATOM   3226  HN  ALA A 342      62.996  83.263  64.280  1.00  0.00           H  
ATOM   3227  N   VAL A 343      65.249  81.909  67.113  1.00 71.38           N  
ATOM   3228  CA  VAL A 343      65.291  82.298  68.517  1.00 71.38           C  
ATOM   3229  C   VAL A 343      66.439  83.292  68.674  1.00 71.38           C  
ATOM   3230  O   VAL A 343      67.609  82.956  68.478  1.00 71.38           O  
ATOM   3231  CB  VAL A 343      65.431  81.088  69.440  1.00 71.38           C  
ATOM   3232  CG1 VAL A 343      66.458  80.120  68.898  1.00 71.38           C  
ATOM   3233  CG2 VAL A 343      65.830  81.539  70.834  1.00 71.38           C  
ATOM   3234  HN  VAL A 343      65.754  81.073  66.819  1.00  0.00           H  
ATOM   3235  N   CYS A 344      66.095  84.531  69.018  1.00 75.96           N  
ATOM   3236  CA  CYS A 344      67.031  85.647  69.014  1.00 75.96           C  
ATOM   3237  C   CYS A 344      67.832  85.793  70.299  1.00 75.96           C  
ATOM   3238  O   CYS A 344      68.320  86.893  70.573  1.00 75.96           O  
ATOM   3239  CB  CYS A 344      66.290  86.962  68.746  1.00 75.96           C  
ATOM   3240  SG  CYS A 344      65.659  87.146  67.079  1.00 75.96           S  
ATOM   3241  HN  CYS A 344      65.130  84.707  69.298  1.00  0.00           H  
ATOM   3242  N   HIS A 345      67.973  84.744  71.093  1.00 66.00           N  
ATOM   3243  CA  HIS A 345      68.821  84.843  72.270  1.00 66.00           C  
ATOM   3244  C   HIS A 345      70.266  85.043  71.829  1.00 66.00           C  
ATOM   3245  O   HIS A 345      70.797  84.212  71.085  1.00 66.00           O  
ATOM   3246  CB  HIS A 345      68.705  83.590  73.134  1.00 66.00           C  
ATOM   3247  CG  HIS A 345      68.897  83.849  74.595  1.00 66.00           C  
ATOM   3248  CD2 HIS A 345      68.019  83.842  75.625  1.00 66.00           C  
ATOM   3249  ND1 HIS A 345      70.125  84.154  75.143  1.00 66.00           N  
ATOM   3250  CE1 HIS A 345      69.995  84.328  76.446  1.00 66.00           C  
ATOM   3251  NE2 HIS A 345      68.726  84.142  76.764  1.00 66.00           N  
ATOM   3252  HN  HIS A 345      67.490  83.871  70.881  1.00  0.00           H  
ATOM   3253  HD1 HIS A 345      70.999  84.233  74.623  1.00  0.00           H  
ATOM   3254  HE2 HIS A 345      68.335  84.210  77.703  1.00  0.00           H  
ATOM   3255  N   PRO A 346      70.924  86.127  72.236  1.00 62.09           N  
ATOM   3256  CA  PRO A 346      72.331  86.314  71.866  1.00 62.09           C  
ATOM   3257  C   PRO A 346      73.159  85.149  72.374  1.00 62.09           C  
ATOM   3258  O   PRO A 346      73.127  84.823  73.560  1.00 62.09           O  
ATOM   3259  CB  PRO A 346      72.719  87.624  72.560  1.00 62.09           C  
ATOM   3260  CG  PRO A 346      71.436  88.268  72.940  1.00 62.09           C  
ATOM   3261  CD  PRO A 346      70.445  87.181  73.140  1.00 62.09           C  
ATOM   3262  N   THR A 347      73.892  84.511  71.470  1.00 54.59           N  
ATOM   3263  CA  THR A 347      74.566  83.276  71.815  1.00 54.59           C  
ATOM   3264  C   THR A 347      75.820  83.096  70.981  1.00 54.59           C  
ATOM   3265  O   THR A 347      75.845  83.414  69.791  1.00 54.59           O  
ATOM   3266  CB  THR A 347      73.643  82.074  71.625  1.00 54.59           C  
ATOM   3267  CG2 THR A 347      72.909  82.178  70.317  1.00 54.59           C  
ATOM   3268  OG1 THR A 347      74.413  80.868  71.641  1.00 54.59           O  
ATOM   3269  HN  THR A 347      73.981  84.892  70.528  1.00  0.00           H  
ATOM   3270  HG1 THR A 347      74.877  80.802  72.467  1.00  0.00           H  
ATOM   3271  N   ALA A 348      76.856  82.587  71.630  1.00 48.41           N  
ATOM   3272  CA  ALA A 348      78.113  82.256  70.989  1.00 48.41           C  
ATOM   3273  C   ALA A 348      78.153  80.751  70.801  1.00 48.41           C  
ATOM   3274  O   ALA A 348      77.741  80.002  71.690  1.00 48.41           O  
ATOM   3275  CB  ALA A 348      79.292  82.735  71.830  1.00 48.41           C  
ATOM   3276  HN  ALA A 348      76.765  82.419  72.632  1.00  0.00           H  
ATOM   3277  N   TRP A 349      78.631  80.308  69.652  1.00 47.57           N  
ATOM   3278  CA  TRP A 349      78.565  78.906  69.288  1.00 47.57           C  
ATOM   3279  C   TRP A 349      79.947  78.379  68.958  1.00 47.57           C  
ATOM   3280  O   TRP A 349      80.634  78.913  68.083  1.00 47.57           O  
ATOM   3281  CB  TRP A 349      77.631  78.697  68.096  1.00 47.57           C  
ATOM   3282  CG  TRP A 349      76.189  78.766  68.453  1.00 47.57           C  
ATOM   3283  CD1 TRP A 349      75.514  79.849  68.907  1.00 47.57           C  
ATOM   3284  CD2 TRP A 349      75.240  77.698  68.389  1.00 47.57           C  
ATOM   3285  CE2 TRP A 349      74.005  78.213  68.817  1.00 47.57           C  
ATOM   3286  CE3 TRP A 349      75.316  76.358  68.006  1.00 47.57           C  
ATOM   3287  NE1 TRP A 349      74.199  79.528  69.134  1.00 47.57           N  
ATOM   3288  CZ2 TRP A 349      72.855  77.434  68.882  1.00 47.57           C  
ATOM   3289  CZ3 TRP A 349      74.177  75.589  68.066  1.00 47.57           C  
ATOM   3290  CH2 TRP A 349      72.959  76.128  68.498  1.00 47.57           C  
ATOM   3291  HN  TRP A 349      79.058  80.970  69.004  1.00  0.00           H  
ATOM   3292  HE1 TRP A 349      73.484  80.166  69.482  1.00  0.00           H  
ATOM   3293  N   ASP A 350      80.348  77.342  69.659  1.00 45.31           N  
ATOM   3294  CA  ASP A 350      81.460  76.501  69.251  1.00 45.31           C  
ATOM   3295  C   ASP A 350      80.826  75.186  68.832  1.00 45.31           C  
ATOM   3296  O   ASP A 350      80.499  74.349  69.675  1.00 45.31           O  
ATOM   3297  CB  ASP A 350      82.469  76.325  70.379  1.00 45.31           C  
ATOM   3298  CG  ASP A 350      83.646  75.471  69.979  1.00 45.31           C  
ATOM   3299  OD1 ASP A 350      83.832  75.235  68.767  1.00 45.31           O  
ATOM   3300  OD2 ASP A 350      84.388  75.034  70.881  1.00 45.31           O1-
ATOM   3301  HN  ASP A 350      79.858  77.119  70.525  1.00  0.00           H  
ATOM   3302  N   LEU A 351      80.602  75.027  67.533  1.00 43.47           N  
ATOM   3303  CA  LEU A 351      80.075  73.769  67.033  1.00 43.47           C  
ATOM   3304  C   LEU A 351      81.143  72.692  67.002  1.00 43.47           C  
ATOM   3305  O   LEU A 351      80.913  71.618  66.444  1.00 43.47           O  
ATOM   3306  CB  LEU A 351      79.489  73.949  65.627  1.00 43.47           C  
ATOM   3307  CG  LEU A 351      78.433  75.017  65.357  1.00 43.47           C  
ATOM   3308  CD1 LEU A 351      79.083  76.321  65.022  1.00 43.47           C  
ATOM   3309  CD2 LEU A 351      77.561  74.595  64.212  1.00 43.47           C  
ATOM   3310  HN  LEU A 351      80.800  75.789  66.885  1.00  0.00           H  
ATOM   3311  N   GLY A 352      82.295  72.949  67.594  1.00 41.17           N  
ATOM   3312  CA  GLY A 352      83.455  72.132  67.353  1.00 41.17           C  
ATOM   3313  C   GLY A 352      83.940  72.318  65.937  1.00 41.17           C  
ATOM   3314  O   GLY A 352      83.423  73.124  65.170  1.00 41.17           O  
ATOM   3315  HN  GLY A 352      82.364  73.741  68.233  1.00  0.00           H  
ATOM   3316  N   LYS A 353      84.961  71.550  65.594  1.00 43.34           N  
ATOM   3317  CA  LYS A 353      85.524  71.545  64.246  1.00 43.34           C  
ATOM   3318  C   LYS A 353      85.756  72.961  63.719  1.00 43.34           C  
ATOM   3319  O   LYS A 353      85.419  73.281  62.580  1.00 43.34           O  
ATOM   3320  CB  LYS A 353      84.649  70.741  63.285  1.00 43.34           C  
ATOM   3321  CG  LYS A 353      84.117  69.444  63.867  1.00 43.34           C  
ATOM   3322  CD  LYS A 353      84.071  68.354  62.821  1.00 43.34           C  
ATOM   3323  CE  LYS A 353      85.464  67.968  62.403  1.00 43.34           C  
ATOM   3324  NZ  LYS A 353      85.465  67.198  61.133  1.00 43.34           N1+
ATOM   3325  HN  LYS A 353      85.371  70.937  66.299  1.00  0.00           H  
ATOM   3326  HZ1 LYS A 353      86.409  66.936  60.850  1.00  0.00           H  
ATOM   3327  HZ2 LYS A 353      84.982  67.704  60.391  1.00  0.00           H  
ATOM   3328  HZ3 LYS A 353      84.856  66.382  61.193  1.00  0.00           H  
ATOM   3329  N   GLY A 354      86.326  73.819  64.558  1.00 38.15           N  
ATOM   3330  CA  GLY A 354      86.718  75.146  64.127  1.00 38.15           C  
ATOM   3331  C   GLY A 354      85.583  76.083  63.800  1.00 38.15           C  
ATOM   3332  O   GLY A 354      85.825  77.204  63.354  1.00 38.15           O  
ATOM   3333  HN  GLY A 354      86.491  73.538  65.525  1.00  0.00           H  
ATOM   3334  N   ASP A 355      84.354  75.666  64.023  1.00 39.44           N  
ATOM   3335  CA  ASP A 355      83.182  76.434  63.643  1.00 39.44           C  
ATOM   3336  C   ASP A 355      82.768  77.288  64.829  1.00 39.44           C  
ATOM   3337  O   ASP A 355      82.109  76.801  65.750  1.00 39.44           O  
ATOM   3338  CB  ASP A 355      82.055  75.501  63.210  1.00 39.44           C  
ATOM   3339  CG  ASP A 355      81.079  76.160  62.281  1.00 39.44           C  
ATOM   3340  OD1 ASP A 355      81.213  77.371  62.036  1.00 39.44           O  
ATOM   3341  OD2 ASP A 355      80.178  75.462  61.781  1.00 39.44           O1-
ATOM   3342  HN  ASP A 355      84.220  74.765  64.482  1.00  0.00           H  
ATOM   3343  N   PHE A 356      83.163  78.553  64.815  1.00 39.45           N  
ATOM   3344  CA  PHE A 356      82.747  79.511  65.824  1.00 39.45           C  
ATOM   3345  C   PHE A 356      81.805  80.514  65.188  1.00 39.45           C  
ATOM   3346  O   PHE A 356      82.144  81.143  64.185  1.00 39.45           O  
ATOM   3347  CB  PHE A 356      83.940  80.236  66.444  1.00 39.45           C  
ATOM   3348  CG  PHE A 356      85.008  79.321  66.947  1.00 39.45           C  
ATOM   3349  CD1 PHE A 356      84.911  78.751  68.196  1.00 39.45           C  
ATOM   3350  CD2 PHE A 356      86.112  79.044  66.180  1.00 39.45           C  
ATOM   3351  CE1 PHE A 356      85.887  77.918  68.655  1.00 39.45           C  
ATOM   3352  CE2 PHE A 356      87.086  78.208  66.640  1.00 39.45           C  
ATOM   3353  CZ  PHE A 356      86.969  77.644  67.881  1.00 39.45           C  
ATOM   3354  HN  PHE A 356      83.783  78.865  64.067  1.00  0.00           H  
ATOM   3355  N   ARG A 357      80.617  80.653  65.761  1.00 47.36           N  
ATOM   3356  CA  ARG A 357      79.609  81.532  65.199  1.00 47.36           C  
ATOM   3357  C   ARG A 357      78.969  82.356  66.298  1.00 47.36           C  
ATOM   3358  O   ARG A 357      79.190  82.113  67.482  1.00 47.36           O  
ATOM   3359  CB  ARG A 357      78.516  80.756  64.478  1.00 47.36           C  
ATOM   3360  CG  ARG A 357      78.999  79.697  63.544  1.00 47.36           C  
ATOM   3361  CD  ARG A 357      77.814  78.992  62.950  1.00 47.36           C  
ATOM   3362  NE  ARG A 357      78.204  77.774  62.262  1.00 47.36           N  
ATOM   3363  CZ  ARG A 357      77.624  77.329  61.161  1.00 47.36           C  
ATOM   3364  NH1 ARG A 357      78.039  76.212  60.605  1.00 47.36           N1+
ATOM   3365  NH2 ARG A 357      76.632  78.004  60.619  1.00 47.36           N  
ATOM   3366  HN  ARG A 357      80.408  80.132  66.613  1.00  0.00           H  
ATOM   3367  HE  ARG A 357      78.973  77.229  62.652  1.00  0.00           H  
ATOM   3368 1HH1 ARG A 357      78.808  75.689  61.025  1.00  0.00           H  
ATOM   3369 2HH1 ARG A 357      77.591  75.869  59.755  1.00  0.00           H  
ATOM   3370 1HH2 ARG A 357      76.310  78.870  61.050  1.00  0.00           H  
ATOM   3371 2HH2 ARG A 357      76.184  77.661  59.769  1.00  0.00           H  
ATOM   3372  N   ILE A 358      78.156  83.322  65.895  1.00 46.47           N  
ATOM   3373  CA  ILE A 358      77.284  84.043  66.809  1.00 46.47           C  
ATOM   3374  C   ILE A 358      75.890  84.070  66.212  1.00 46.47           C  
ATOM   3375  O   ILE A 358      75.721  84.329  65.018  1.00 46.47           O  
ATOM   3376  CB  ILE A 358      77.778  85.474  67.088  1.00 46.47           C  
ATOM   3377  CG1 ILE A 358      78.811  85.470  68.209  1.00 46.47           C  
ATOM   3378  CG2 ILE A 358      76.623  86.378  67.482  1.00 46.47           C  
ATOM   3379  CD1 ILE A 358      79.314  86.823  68.545  1.00 46.47           C  
ATOM   3380  HN  ILE A 358      78.141  83.569  64.906  1.00  0.00           H  
ATOM   3381  N   LEU A 359      74.898  83.777  67.038  1.00 57.45           N  
ATOM   3382  CA  LEU A 359      73.506  83.996  66.690  1.00 57.45           C  
ATOM   3383  C   LEU A 359      72.999  85.139  67.556  1.00 57.45           C  
ATOM   3384  O   LEU A 359      72.926  85.010  68.782  1.00 57.45           O  
ATOM   3385  CB  LEU A 359      72.674  82.726  66.894  1.00 57.45           C  
ATOM   3386  CG  LEU A 359      71.307  82.562  66.229  1.00 57.45           C  
ATOM   3387  CD1 LEU A 359      70.853  81.138  66.369  1.00 57.45           C  
ATOM   3388  CD2 LEU A 359      70.269  83.469  66.856  1.00 57.45           C  
ATOM   3389  HN  LEU A 359      75.120  83.383  67.952  1.00  0.00           H  
ATOM   3390  N   MET A 360      72.667  86.258  66.922  1.00 58.64           N  
ATOM   3391  CA  MET A 360      72.133  87.398  67.649  1.00 58.64           C  
ATOM   3392  C   MET A 360      71.387  88.276  66.667  1.00 58.64           C  
ATOM   3393  O   MET A 360      71.951  88.691  65.654  1.00 58.64           O  
ATOM   3394  CB  MET A 360      73.246  88.192  68.334  1.00 58.64           C  
ATOM   3395  CG  MET A 360      72.766  89.216  69.347  1.00 58.64           C  
ATOM   3396  SD  MET A 360      74.058  90.405  69.734  1.00 58.64           S  
ATOM   3397  CE  MET A 360      75.490  89.343  69.694  1.00 58.64           C  
ATOM   3398  HN  MET A 360      72.788  86.318  65.911  1.00  0.00           H  
ATOM   3399  N   CYS A 361      70.118  88.542  66.961  1.00 70.43           N  
ATOM   3400  CA  CYS A 361      69.321  89.478  66.178  1.00 70.43           C  
ATOM   3401  C   CYS A 361      69.759  90.883  66.583  1.00 70.43           C  
ATOM   3402  O   CYS A 361      69.316  91.449  67.585  1.00 70.43           O  
ATOM   3403  CB  CYS A 361      67.836  89.227  66.406  1.00 70.43           C  
ATOM   3404  SG  CYS A 361      67.318  87.540  65.968  1.00 70.43           S  
ATOM   3405  HN  CYS A 361      69.688  88.076  67.760  1.00  0.00           H  
ATOM   3406  N   THR A 362      70.683  91.438  65.799  1.00 63.40           N  
ATOM   3407  CA  THR A 362      71.329  92.692  66.168  1.00 63.40           C  
ATOM   3408  C   THR A 362      70.412  93.884  65.932  1.00 63.40           C  
ATOM   3409  O   THR A 362      69.822  94.031  64.858  1.00 63.40           O  
ATOM   3410  CB  THR A 362      72.620  92.885  65.377  1.00 63.40           C  
ATOM   3411  CG2 THR A 362      73.424  94.029  65.938  1.00 63.40           C  
ATOM   3412  OG1 THR A 362      73.404  91.690  65.439  1.00 63.40           O  
ATOM   3413  HN  THR A 362      70.943  90.978  64.926  1.00  0.00           H  
ATOM   3414  HG1 THR A 362      72.897  90.969  65.085  1.00  0.00           H  
ATOM   3415  N   LYS A 363      70.297  94.741  66.934  1.00 66.28           N  
ATOM   3416  CA  LYS A 363      69.700  96.052  66.763  1.00 66.28           C  
ATOM   3417  C   LYS A 363      70.813  97.086  66.705  1.00 66.28           C  
ATOM   3418  O   LYS A 363      71.993  96.759  66.842  1.00 66.28           O  
ATOM   3419  CB  LYS A 363      68.720  96.380  67.899  1.00 66.28           C  
ATOM   3420  CG  LYS A 363      67.565  95.402  68.016  1.00 66.28           C  
ATOM   3421  CD  LYS A 363      67.043  95.038  66.635  1.00 66.28           C  
ATOM   3422  CE  LYS A 363      66.525  93.610  66.587  1.00 66.28           C  
ATOM   3423  NZ  LYS A 363      66.477  93.097  65.193  1.00 66.28           N1+
ATOM   3424  HN  LYS A 363      70.639  94.471  67.856  1.00  0.00           H  
ATOM   3425  HZ1 LYS A 363      66.129  92.139  65.161  1.00  0.00           H  
ATOM   3426  HZ2 LYS A 363      67.383  93.182  64.732  1.00  0.00           H  
ATOM   3427  HZ3 LYS A 363      65.934  93.712  64.587  1.00  0.00           H  
ATOM   3428  N   VAL A 364      70.436  98.335  66.461  1.00 67.04           N  
ATOM   3429  CA  VAL A 364      71.384  99.432  66.605  1.00 67.04           C  
ATOM   3430  C   VAL A 364      71.143 100.075  67.964  1.00 67.04           C  
ATOM   3431  O   VAL A 364      70.387 101.043  68.081  1.00 67.04           O  
ATOM   3432  CB  VAL A 364      71.246 100.447  65.460  1.00 67.04           C  
ATOM   3433  CG1 VAL A 364      72.546 101.190  65.254  1.00 67.04           C  
ATOM   3434  CG2 VAL A 364      70.814  99.746  64.199  1.00 67.04           C  
ATOM   3435  HN  VAL A 364      69.477  98.528  66.171  1.00  0.00           H  
ATOM   3436  N   THR A 365      71.792  99.545  68.994  1.00 65.00           N  
ATOM   3437  CA  THR A 365      71.579  99.971  70.366  1.00 65.00           C  
ATOM   3438  C   THR A 365      72.904  99.862  71.107  1.00 65.00           C  
ATOM   3439  O   THR A 365      73.767  99.062  70.747  1.00 65.00           O  
ATOM   3440  CB  THR A 365      70.479  99.115  71.032  1.00 65.00           C  
ATOM   3441  CG2 THR A 365      70.331  99.407  72.512  1.00 65.00           C  
ATOM   3442  OG1 THR A 365      69.225  99.359  70.387  1.00 65.00           O  
ATOM   3443  HN  THR A 365      72.471  98.805  68.814  1.00  0.00           H  
ATOM   3444  HG1 THR A 365      69.318  99.176  69.459  1.00  0.00           H  
ATOM   3445  N   MET A 366      73.072 100.692  72.136  1.00 67.13           N  
ATOM   3446  CA  MET A 366      74.240 100.557  72.999  1.00 67.13           C  
ATOM   3447  C   MET A 366      74.295  99.177  73.643  1.00 67.13           C  
ATOM   3448  O   MET A 366      75.358  98.546  73.679  1.00 67.13           O  
ATOM   3449  CB  MET A 366      74.230 101.640  74.075  1.00 67.13           C  
ATOM   3450  CG  MET A 366      75.509 101.700  74.883  1.00 67.13           C  
ATOM   3451  SD  MET A 366      75.621 103.148  75.933  1.00 67.13           S  
ATOM   3452  CE  MET A 366      77.387 103.213  76.188  1.00 67.13           C  
ATOM   3453  HN  MET A 366      72.384 101.422  72.320  1.00  0.00           H  
ATOM   3454  N   ASP A 367      73.158  98.697  74.155  1.00 66.03           N  
ATOM   3455  CA  ASP A 367      73.117  97.403  74.828  1.00 66.03           C  
ATOM   3456  C   ASP A 367      73.611  96.282  73.918  1.00 66.03           C  
ATOM   3457  O   ASP A 367      74.414  95.440  74.328  1.00 66.03           O  
ATOM   3458  CB  ASP A 367      71.696  97.128  75.318  1.00 66.03           C  
ATOM   3459  CG  ASP A 367      71.396  97.798  76.641  1.00 66.03           C  
ATOM   3460  OD1 ASP A 367      72.328  97.946  77.456  1.00 66.03           O  
ATOM   3461  OD2 ASP A 367      70.229  98.181  76.875  1.00 66.03           O1-
ATOM   3462  HN  ASP A 367      72.302  99.246  74.074  1.00  0.00           H  
ATOM   3463  N   ASP A 368      73.146  96.263  72.674  1.00 62.19           N  
ATOM   3464  CA  ASP A 368      73.605  95.254  71.732  1.00 62.19           C  
ATOM   3465  C   ASP A 368      75.055  95.501  71.344  1.00 62.19           C  
ATOM   3466  O   ASP A 368      75.807  94.552  71.108  1.00 62.19           O  
ATOM   3467  CB  ASP A 368      72.685  95.260  70.509  1.00 62.19           C  
ATOM   3468  CG  ASP A 368      72.961  94.119  69.535  1.00 62.19           C  
ATOM   3469  OD1 ASP A 368      74.117  93.700  69.347  1.00 62.19           O  
ATOM   3470  OD2 ASP A 368      71.983  93.616  68.961  1.00 62.19           O1-
ATOM   3471  HN  ASP A 368      72.463  96.960  72.377  1.00  0.00           H  
ATOM   3472  N   PHE A 369      75.462  96.765  71.289  1.00 57.92           N  
ATOM   3473  CA  PHE A 369      76.863  97.097  71.063  1.00 57.92           C  
ATOM   3474  C   PHE A 369      77.760  96.439  72.104  1.00 57.92           C  
ATOM   3475  O   PHE A 369      78.834  95.924  71.776  1.00 57.92           O  
ATOM   3476  CB  PHE A 369      77.004  98.618  71.065  1.00 57.92           C  
ATOM   3477  CG  PHE A 369      78.334  99.114  71.492  1.00 57.92           C  
ATOM   3478  CD1 PHE A 369      79.389  99.147  70.609  1.00 57.92           C  
ATOM   3479  CD2 PHE A 369      78.525  99.581  72.773  1.00 57.92           C  
ATOM   3480  CE1 PHE A 369      80.607  99.627  70.996  1.00 57.92           C  
ATOM   3481  CE2 PHE A 369      79.747 100.058  73.166  1.00 57.92           C  
ATOM   3482  CZ  PHE A 369      80.792 100.080  72.277  1.00 57.92           C  
ATOM   3483  HN  PHE A 369      74.782  97.516  71.407  1.00  0.00           H  
ATOM   3484  N   LEU A 370      77.316  96.419  73.360  1.00 54.46           N  
ATOM   3485  CA  LEU A 370      78.101  95.797  74.423  1.00 54.46           C  
ATOM   3486  C   LEU A 370      78.004  94.275  74.370  1.00 54.46           C  
ATOM   3487  O   LEU A 370      79.015  93.571  74.518  1.00 54.46           O  
ATOM   3488  CB  LEU A 370      77.632  96.315  75.784  1.00 54.46           C  
ATOM   3489  CG  LEU A 370      77.715  97.823  76.043  1.00 54.46           C  
ATOM   3490  CD1 LEU A 370      76.876  98.200  77.233  1.00 54.46           C  
ATOM   3491  CD2 LEU A 370      79.139  98.237  76.268  1.00 54.46           C  
ATOM   3492  HN  LEU A 370      76.416  96.844  73.582  1.00  0.00           H  
ATOM   3493  N   THR A 371      76.788  93.752  74.177  1.00 48.22           N  
ATOM   3494  CA  THR A 371      76.599  92.309  74.078  1.00 48.22           C  
ATOM   3495  C   THR A 371      77.445  91.722  72.960  1.00 48.22           C  
ATOM   3496  O   THR A 371      77.885  90.572  73.038  1.00 48.22           O  
ATOM   3497  CB  THR A 371      75.120  91.992  73.867  1.00 48.22           C  
ATOM   3498  CG2 THR A 371      74.933  90.581  73.374  1.00 48.22           C  
ATOM   3499  OG1 THR A 371      74.417  92.142  75.103  1.00 48.22           O  
ATOM   3500  HN  THR A 371      75.981  94.371  74.098  1.00  0.00           H  
ATOM   3501  HG1 THR A 371      74.535  93.032  75.414  1.00  0.00           H  
ATOM   3502  N   ALA A 372      77.688  92.498  71.911  1.00 49.47           N  
ATOM   3503  CA  ALA A 372      78.625  92.061  70.885  1.00 49.47           C  
ATOM   3504  C   ALA A 372      79.995  91.767  71.480  1.00 49.47           C  
ATOM   3505  O   ALA A 372      80.605  90.741  71.165  1.00 49.47           O  
ATOM   3506  CB  ALA A 372      78.726  93.117  69.792  1.00 49.47           C  
ATOM   3507  HN  ALA A 372      77.219  93.400  71.823  1.00  0.00           H  
ATOM   3508  N   HIS A 373      80.485  92.640  72.364  1.00 49.05           N  
ATOM   3509  CA  HIS A 373      81.784  92.413  72.989  1.00 49.05           C  
ATOM   3510  C   HIS A 373      81.741  91.203  73.899  1.00 49.05           C  
ATOM   3511  O   HIS A 373      82.679  90.400  73.928  1.00 49.05           O  
ATOM   3512  CB  HIS A 373      82.216  93.637  73.788  1.00 49.05           C  
ATOM   3513  CG  HIS A 373      82.334  94.884  72.976  1.00 49.05           C  
ATOM   3514  CD2 HIS A 373      83.397  95.446  72.360  1.00 49.05           C  
ATOM   3515  ND1 HIS A 373      81.261  95.708  72.722  1.00 49.05           N  
ATOM   3516  CE1 HIS A 373      81.661  96.727  71.984  1.00 49.05           C  
ATOM   3517  NE2 HIS A 373      82.954  96.594  71.752  1.00 49.05           N  
ATOM   3518  HN  HIS A 373      79.947  93.472  72.604  1.00  0.00           H  
ATOM   3519  HD1 HIS A 373      80.308  95.555  73.052  1.00  0.00           H  
ATOM   3520  HE2 HIS A 373      83.529  97.239  71.210  1.00  0.00           H  
ATOM   3521  N   HIS A 374      80.657  91.068  74.656  1.00 43.34           N  
ATOM   3522  CA  HIS A 374      80.499  89.912  75.531  1.00 43.34           C  
ATOM   3523  C   HIS A 374      80.564  88.603  74.745  1.00 43.34           C  
ATOM   3524  O   HIS A 374      81.376  87.716  75.045  1.00 43.34           O  
ATOM   3525  CB  HIS A 374      79.182  90.033  76.283  1.00 43.34           C  
ATOM   3526  CG  HIS A 374      78.946  88.952  77.282  1.00 43.34           C  
ATOM   3527  CD2 HIS A 374      79.168  87.618  77.229  1.00 43.34           C  
ATOM   3528  ND1 HIS A 374      78.382  89.198  78.512  1.00 43.34           N  
ATOM   3529  CE1 HIS A 374      78.276  88.065  79.179  1.00 43.34           C  
ATOM   3530  NE2 HIS A 374      78.746  87.090  78.423  1.00 43.34           N  
ATOM   3531  HN  HIS A 374      79.928  91.780  74.625  1.00  0.00           H  
ATOM   3532  HD1 HIS A 374      78.091  90.114  78.855  1.00  0.00           H  
ATOM   3533  HE2 HIS A 374      78.788  86.105  78.684  1.00  0.00           H  
ATOM   3534  N   GLU A 375      79.694  88.453  73.751  1.00 45.23           N  
ATOM   3535  CA  GLU A 375      79.681  87.230  72.962  1.00 45.23           C  
ATOM   3536  C   GLU A 375      80.994  87.029  72.236  1.00 45.23           C  
ATOM   3537  O   GLU A 375      81.442  85.893  72.066  1.00 45.23           O  
ATOM   3538  CB  GLU A 375      78.526  87.247  71.971  1.00 45.23           C  
ATOM   3539  CG  GLU A 375      77.176  87.266  72.622  1.00 45.23           C  
ATOM   3540  CD  GLU A 375      77.036  86.213  73.691  1.00 45.23           C  
ATOM   3541  OE1 GLU A 375      77.490  85.074  73.472  1.00 45.23           O  
ATOM   3542  OE2 GLU A 375      76.455  86.517  74.754  1.00 45.23           O1-
ATOM   3543  HN  GLU A 375      79.032  89.199  73.540  1.00  0.00           H  
ATOM   3544  N   MET A 376      81.633  88.109  71.797  1.00 45.46           N  
ATOM   3545  CA  MET A 376      82.922  87.937  71.153  1.00 45.46           C  
ATOM   3546  C   MET A 376      83.967  87.460  72.147  1.00 45.46           C  
ATOM   3547  O   MET A 376      84.896  86.741  71.773  1.00 45.46           O  
ATOM   3548  CB  MET A 376      83.345  89.238  70.490  1.00 45.46           C  
ATOM   3549  CG  MET A 376      83.000  89.280  69.038  1.00 45.46           C  
ATOM   3550  SD  MET A 376      84.221  90.127  68.034  1.00 45.46           S  
ATOM   3551  CE  MET A 376      83.250  90.415  66.562  1.00 45.46           C  
ATOM   3552  HN  MET A 376      81.226  89.038  71.910  1.00  0.00           H  
ATOM   3553  N   GLY A 377      83.819  87.825  73.418  1.00 39.59           N  
ATOM   3554  CA  GLY A 377      84.719  87.304  74.429  1.00 39.59           C  
ATOM   3555  C   GLY A 377      84.482  85.834  74.693  1.00 39.59           C  
ATOM   3556  O   GLY A 377      85.425  85.073  74.908  1.00 39.59           O  
ATOM   3557  HN  GLY A 377      83.074  88.470  73.681  1.00  0.00           H  
ATOM   3558  N   HIS A 378      83.215  85.420  74.699  1.00 45.41           N  
ATOM   3559  CA  HIS A 378      82.900  83.993  74.712  1.00 45.41           C  
ATOM   3560  C   HIS A 378      83.589  83.287  73.558  1.00 45.41           C  
ATOM   3561  O   HIS A 378      84.178  82.217  73.726  1.00 45.41           O  
ATOM   3562  CB  HIS A 378      81.393  83.773  74.624  1.00 45.41           C  
ATOM   3563  CG  HIS A 378      80.688  83.856  75.934  1.00 45.41           C  
ATOM   3564  CD2 HIS A 378      79.571  84.524  76.303  1.00 45.41           C  
ATOM   3565  ND1 HIS A 378      81.113  83.177  77.051  1.00 45.41           N  
ATOM   3566  CE1 HIS A 378      80.295  83.432  78.053  1.00 45.41           C  
ATOM   3567  NE2 HIS A 378      79.351  84.249  77.626  1.00 45.41           N  
ATOM   3568  HN  HIS A 378      82.459  86.105  74.694  1.00  0.00           H  
ATOM   3569  HD1 HIS A 378      81.932  82.571  77.097  1.00  0.00           H  
ATOM   3570  HE2 HIS A 378      78.583  84.615  78.189  1.00  0.00           H  
ATOM   3571  N   ILE A 379      83.522  83.887  72.370  1.00 40.97           N  
ATOM   3572  CA  ILE A 379      84.159  83.304  71.194  1.00 40.97           C  
ATOM   3573  C   ILE A 379      85.667  83.244  71.376  1.00 40.97           C  
ATOM   3574  O   ILE A 379      86.325  82.314  70.905  1.00 40.97           O  
ATOM   3575  CB  ILE A 379      83.780  84.095  69.929  1.00 40.97           C  
ATOM   3576  CG1 ILE A 379      82.284  83.998  69.678  1.00 40.97           C  
ATOM   3577  CG2 ILE A 379      84.508  83.555  68.735  1.00 40.97           C  
ATOM   3578  CD1 ILE A 379      81.825  82.611  69.412  1.00 40.97           C  
ATOM   3579  HN  ILE A 379      83.017  84.769  72.281  1.00  0.00           H  
ATOM   3580  N   GLN A 380      86.242  84.240  72.050  1.00 41.39           N  
ATOM   3581  CA  GLN A 380      87.690  84.268  72.224  1.00 41.39           C  
ATOM   3582  C   GLN A 380      88.141  83.234  73.245  1.00 41.39           C  
ATOM   3583  O   GLN A 380      89.195  82.611  73.084  1.00 41.39           O  
ATOM   3584  CB  GLN A 380      88.152  85.670  72.624  1.00 41.39           C  
ATOM   3585  CG  GLN A 380      88.004  86.724  71.534  1.00 41.39           C  
ATOM   3586  CD  GLN A 380      89.206  86.803  70.623  1.00 41.39           C  
ATOM   3587  NE2 GLN A 380      89.190  87.750  69.705  1.00 41.39           N  
ATOM   3588  OE1 GLN A 380      90.142  86.023  70.748  1.00 41.39           O  
ATOM   3589  HN  GLN A 380      85.668  84.985  72.445  1.00  0.00           H  
ATOM   3590 1HE2 GLN A 380      90.002  87.803  69.090  1.00  0.00           H  
ATOM   3591 2HE2 GLN A 380      88.411  88.400  69.601  1.00  0.00           H  
ATOM   3592  N   TYR A 381      87.355  83.033  74.302  1.00 40.96           N  
ATOM   3593  CA  TYR A 381      87.623  81.921  75.206  1.00 40.96           C  
ATOM   3594  C   TYR A 381      87.540  80.594  74.467  1.00 40.96           C  
ATOM   3595  O   TYR A 381      88.421  79.743  74.608  1.00 40.96           O  
ATOM   3596  CB  TYR A 381      86.653  81.941  76.384  1.00 40.96           C  
ATOM   3597  CG  TYR A 381      87.189  81.254  77.622  1.00 40.96           C  
ATOM   3598  CD1 TYR A 381      88.349  80.507  77.577  1.00 40.96           C  
ATOM   3599  CD2 TYR A 381      86.533  81.350  78.830  1.00 40.96           C  
ATOM   3600  CE1 TYR A 381      88.842  79.883  78.690  1.00 40.96           C  
ATOM   3601  CE2 TYR A 381      87.023  80.730  79.954  1.00 40.96           C  
ATOM   3602  CZ  TYR A 381      88.177  79.999  79.876  1.00 40.96           C  
ATOM   3603  OH  TYR A 381      88.679  79.369  80.985  1.00 40.96           O  
ATOM   3604  HN  TYR A 381      86.567  83.656  74.478  1.00  0.00           H  
ATOM   3605  HH  TYR A 381      89.480  78.861  80.931  1.00  0.00           H  
ATOM   3606  N   ASP A 382      86.493  80.409  73.661  1.00 43.87           N  
ATOM   3607  CA  ASP A 382      86.352  79.178  72.894  1.00 43.87           C  
ATOM   3608  C   ASP A 382      87.534  78.961  71.970  1.00 43.87           C  
ATOM   3609  O   ASP A 382      88.083  77.859  71.903  1.00 43.87           O  
ATOM   3610  CB  ASP A 382      85.061  79.209  72.091  1.00 43.87           C  
ATOM   3611  CG  ASP A 382      83.869  78.890  72.931  1.00 43.87           C  
ATOM   3612  OD1 ASP A 382      84.058  78.245  73.973  1.00 43.87           O  
ATOM   3613  OD2 ASP A 382      82.748  79.277  72.564  1.00 43.87           O1-
ATOM   3614  HN  ASP A 382      85.783  81.137  73.581  1.00  0.00           H  
ATOM   3615  N   MET A 383      87.930  79.998  71.239  1.00 43.82           N  
ATOM   3616  CA  MET A 383      89.072  79.884  70.346  1.00 43.82           C  
ATOM   3617  C   MET A 383      90.341  79.585  71.124  1.00 43.82           C  
ATOM   3618  O   MET A 383      91.245  78.918  70.614  1.00 43.82           O  
ATOM   3619  CB  MET A 383      89.224  81.168  69.535  1.00 43.82           C  
ATOM   3620  CG  MET A 383      88.129  81.401  68.506  1.00 43.82           C  
ATOM   3621  SD  MET A 383      88.147  83.038  67.750  1.00 43.82           S  
ATOM   3622  CE  MET A 383      89.833  83.118  67.171  1.00 43.82           C  
ATOM   3623  HN  MET A 383      87.428  80.883  71.305  1.00  0.00           H  
ATOM   3624  N   ALA A 384      90.424  80.061  72.366  1.00 48.56           N  
ATOM   3625  CA  ALA A 384      91.655  79.913  73.133  1.00 48.56           C  
ATOM   3626  C   ALA A 384      91.990  78.455  73.412  1.00 48.56           C  
ATOM   3627  O   ALA A 384      93.129  78.037  73.190  1.00 48.56           O  
ATOM   3628  CB  ALA A 384      91.551  80.681  74.443  1.00 48.56           C  
ATOM   3629  HN  ALA A 384      89.621  80.532  72.783  1.00  0.00           H  
ATOM   3630  N   TYR A 385      91.026  77.668  73.889  1.00 52.99           N  
ATOM   3631  CA  TYR A 385      91.303  76.327  74.379  1.00 52.99           C  
ATOM   3632  C   TYR A 385      90.946  75.230  73.385  1.00 52.99           C  
ATOM   3633  O   TYR A 385      90.882  74.061  73.765  1.00 52.99           O  
ATOM   3634  CB  TYR A 385      90.584  76.090  75.706  1.00 52.99           C  
ATOM   3635  CG  TYR A 385      89.090  76.291  75.720  1.00 52.99           C  
ATOM   3636  CD1 TYR A 385      88.266  75.601  74.861  1.00 52.99           C  
ATOM   3637  CD2 TYR A 385      88.507  77.137  76.633  1.00 52.99           C  
ATOM   3638  CE1 TYR A 385      86.914  75.768  74.889  1.00 52.99           C  
ATOM   3639  CE2 TYR A 385      87.154  77.312  76.671  1.00 52.99           C  
ATOM   3640  CZ  TYR A 385      86.361  76.624  75.795  1.00 52.99           C  
ATOM   3641  OH  TYR A 385      85.005  76.796  75.827  1.00 52.99           O  
ATOM   3642  HN  TYR A 385      90.067  78.016  73.911  1.00  0.00           H  
ATOM   3643  HH  TYR A 385      84.620  77.392  76.458  1.00  0.00           H  
ATOM   3644  N   ALA A 386      90.731  75.572  72.118  1.00 52.21           N  
ATOM   3645  CA  ALA A 386      90.254  74.570  71.175  1.00 52.21           C  
ATOM   3646  C   ALA A 386      91.370  73.639  70.722  1.00 52.21           C  
ATOM   3647  O   ALA A 386      91.129  72.730  69.924  1.00 52.21           O  
ATOM   3648  CB  ALA A 386      89.604  75.255  69.977  1.00 52.21           C  
ATOM   3649  HN  ALA A 386      90.899  76.529  71.809  1.00  0.00           H  
ATOM   3650  N   ALA A 387      92.596  73.861  71.189  1.00 42.18           N  
ATOM   3651  CA  ALA A 387      93.682  72.927  70.924  1.00 42.18           C  
ATOM   3652  C   ALA A 387      93.778  71.839  71.977  1.00 42.18           C  
ATOM   3653  O   ALA A 387      94.569  70.906  71.810  1.00 42.18           O  
ATOM   3654  CB  ALA A 387      95.016  73.666  70.835  1.00 42.18           C  
ATOM   3655  HN  ALA A 387      92.778  74.699  71.742  1.00  0.00           H  
ATOM   3656  N   GLN A 388      93.003  71.947  73.051  1.00 41.46           N  
ATOM   3657  CA  GLN A 388      92.989  70.933  74.087  1.00 41.46           C  
ATOM   3658  C   GLN A 388      92.375  69.635  73.565  1.00 41.46           C  
ATOM   3659  O   GLN A 388      91.758  69.613  72.499  1.00 41.46           O  
ATOM   3660  CB  GLN A 388      92.188  71.419  75.288  1.00 41.46           C  
ATOM   3661  CG  GLN A 388      92.785  72.583  76.046  1.00 41.46           C  
ATOM   3662  CD  GLN A 388      94.027  72.215  76.820  1.00 41.46           C  
ATOM   3663  NE2 GLN A 388      94.673  73.213  77.399  1.00 41.46           N  
ATOM   3664  OE1 GLN A 388      94.387  71.047  76.924  1.00 41.46           O  
ATOM   3665  HN  GLN A 388      92.402  72.765  73.149  1.00  0.00           H  
ATOM   3666 1HE2 GLN A 388      95.513  72.964  77.922  1.00  0.00           H  
ATOM   3667 2HE2 GLN A 388      94.374  74.184  77.313  1.00  0.00           H  
ATOM   3668  N   PRO A 389      92.537  68.532  74.294  1.00 41.19           N  
ATOM   3669  CA  PRO A 389      91.715  67.349  74.026  1.00 41.19           C  
ATOM   3670  C   PRO A 389      90.236  67.646  74.220  1.00 41.19           C  
ATOM   3671  O   PRO A 389      89.839  68.404  75.106  1.00 41.19           O  
ATOM   3672  CB  PRO A 389      92.219  66.323  75.051  1.00 41.19           C  
ATOM   3673  CG  PRO A 389      93.020  67.106  76.027  1.00 41.19           C  
ATOM   3674  CD  PRO A 389      93.603  68.232  75.260  1.00 41.19           C  
ATOM   3675  N   PHE A 390      89.424  67.017  73.365  1.00 42.34           N  
ATOM   3676  CA  PHE A 390      87.999  67.316  73.269  1.00 42.34           C  
ATOM   3677  C   PHE A 390      87.343  67.437  74.635  1.00 42.34           C  
ATOM   3678  O   PHE A 390      86.604  68.389  74.896  1.00 42.34           O  
ATOM   3679  CB  PHE A 390      87.300  66.240  72.430  1.00 42.34           C  
ATOM   3680  CG  PHE A 390      85.794  66.345  72.421  1.00 42.34           C  
ATOM   3681  CD1 PHE A 390      85.035  65.763  73.420  1.00 42.34           C  
ATOM   3682  CD2 PHE A 390      85.141  67.012  71.410  1.00 42.34           C  
ATOM   3683  CE1 PHE A 390      83.676  65.857  73.416  1.00 42.34           C  
ATOM   3684  CE2 PHE A 390      83.769  67.108  71.406  1.00 42.34           C  
ATOM   3685  CZ  PHE A 390      83.040  66.527  72.410  1.00 42.34           C  
ATOM   3686  HN  PHE A 390      89.816  66.299  72.755  1.00  0.00           H  
ATOM   3687  N   LEU A 391      87.588  66.470  75.516  1.00 43.35           N  
ATOM   3688  CA  LEU A 391      86.917  66.469  76.808  1.00 43.35           C  
ATOM   3689  C   LEU A 391      87.322  67.647  77.681  1.00 43.35           C  
ATOM   3690  O   LEU A 391      86.602  67.978  78.630  1.00 43.35           O  
ATOM   3691  CB  LEU A 391      87.194  65.158  77.543  1.00 43.35           C  
ATOM   3692  CG  LEU A 391      86.429  63.960  76.987  1.00 43.35           C  
ATOM   3693  CD1 LEU A 391      86.995  62.658  77.501  1.00 43.35           C  
ATOM   3694  CD2 LEU A 391      84.961  64.082  77.333  1.00 43.35           C  
ATOM   3695  HN  LEU A 391      88.248  65.727  75.285  1.00  0.00           H  
ATOM   3696  N   LEU A 392      88.445  68.290  77.375  1.00 40.36           N  
ATOM   3697  CA  LEU A 392      88.966  69.401  78.155  1.00 40.36           C  
ATOM   3698  C   LEU A 392      88.751  70.751  77.482  1.00 40.36           C  
ATOM   3699  O   LEU A 392      89.533  71.673  77.712  1.00 40.36           O  
ATOM   3700  CB  LEU A 392      90.453  69.181  78.420  1.00 40.36           C  
ATOM   3701  CG  LEU A 392      90.781  67.973  79.296  1.00 40.36           C  
ATOM   3702  CD1 LEU A 392      92.271  67.780  79.413  1.00 40.36           C  
ATOM   3703  CD2 LEU A 392      90.165  68.157  80.661  1.00 40.36           C  
ATOM   3704  HN  LEU A 392      88.967  67.989  76.552  1.00  0.00           H  
ATOM   3705  N   ARG A 393      87.724  70.880  76.641  1.00 44.22           N  
ATOM   3706  CA  ARG A 393      87.397  72.139  75.975  1.00 44.22           C  
ATOM   3707  C   ARG A 393      86.243  72.794  76.712  1.00 44.22           C  
ATOM   3708  O   ARG A 393      85.089  72.756  76.287  1.00 44.22           O  
ATOM   3709  CB  ARG A 393      87.058  71.907  74.511  1.00 44.22           C  
ATOM   3710  CG  ARG A 393      88.237  71.458  73.704  1.00 44.22           C  
ATOM   3711  CD  ARG A 393      87.841  70.969  72.341  1.00 44.22           C  
ATOM   3712  NE  ARG A 393      89.025  70.573  71.594  1.00 44.22           N  
ATOM   3713  CZ  ARG A 393      89.009  69.787  70.529  1.00 44.22           C  
ATOM   3714  NH1 ARG A 393      87.863  69.308  70.078  1.00 44.22           N1+
ATOM   3715  NH2 ARG A 393      90.138  69.476  69.914  1.00 44.22           N  
ATOM   3716  HN  ARG A 393      87.141  70.064  76.454  1.00  0.00           H  
ATOM   3717  HE  ARG A 393      89.928  70.925  71.912  1.00  0.00           H  
ATOM   3718 1HH1 ARG A 393      87.851  68.702  69.257  1.00  0.00           H  
ATOM   3719 2HH1 ARG A 393      86.992  69.548  70.552  1.00  0.00           H  
ATOM   3720 1HH2 ARG A 393      90.126  68.870  69.093  1.00  0.00           H  
ATOM   3721 2HH2 ARG A 393      91.023  69.846  70.262  1.00  0.00           H  
ATOM   3722  N   ASN A 394      86.564  73.419  77.834  1.00 41.61           N  
ATOM   3723  CA  ASN A 394      85.538  74.074  78.625  1.00 41.61           C  
ATOM   3724  C   ASN A 394      86.206  75.086  79.539  1.00 41.61           C  
ATOM   3725  O   ASN A 394      87.430  75.221  79.563  1.00 41.61           O  
ATOM   3726  CB  ASN A 394      84.734  73.053  79.423  1.00 41.61           C  
ATOM   3727  CG  ASN A 394      83.312  73.477  79.637  1.00 41.61           C  
ATOM   3728  ND2 ASN A 394      82.405  72.514  79.597  1.00 41.61           N  
ATOM   3729  OD1 ASN A 394      83.020  74.659  79.836  1.00 41.61           O  
ATOM   3730  HN  ASN A 394      87.536  73.440  78.144  1.00  0.00           H  
ATOM   3731 1HD2 ASN A 394      81.438  72.802  79.743  1.00  0.00           H  
ATOM   3732 2HD2 ASN A 394      82.646  71.537  79.432  1.00  0.00           H  
ATOM   3733  N   GLY A 395      85.380  75.807  80.289  1.00 38.88           N  
ATOM   3734  CA  GLY A 395      85.908  76.682  81.311  1.00 38.88           C  
ATOM   3735  C   GLY A 395      86.763  75.924  82.303  1.00 38.88           C  
ATOM   3736  O   GLY A 395      86.510  74.764  82.619  1.00 38.88           O  
ATOM   3737  HN  GLY A 395      84.372  75.743  80.144  1.00  0.00           H  
ATOM   3738  N   ALA A 396      87.821  76.590  82.773  1.00 36.42           N  
ATOM   3739  CA  ALA A 396      88.699  75.975  83.762  1.00 36.42           C  
ATOM   3740  C   ALA A 396      87.899  75.440  84.943  1.00 36.42           C  
ATOM   3741  O   ALA A 396      88.177  74.349  85.450  1.00 36.42           O  
ATOM   3742  CB  ALA A 396      89.749  76.978  84.223  1.00 36.42           C  
ATOM   3743  HN  ALA A 396      88.016  77.534  82.439  1.00  0.00           H  
ATOM   3744  N   ASN A 397      86.905  76.191  85.392  1.00 37.46           N  
ATOM   3745  CA  ASN A 397      85.806  75.631  86.147  1.00 37.46           C  
ATOM   3746  C   ASN A 397      84.536  76.246  85.584  1.00 37.46           C  
ATOM   3747  O   ASN A 397      84.563  76.933  84.563  1.00 37.46           O  
ATOM   3748  CB  ASN A 397      85.985  75.829  87.662  1.00 37.46           C  
ATOM   3749  CG  ASN A 397      85.581  77.207  88.151  1.00 37.46           C  
ATOM   3750  ND2 ASN A 397      86.555  77.966  88.617  1.00 37.46           N  
ATOM   3751  OD1 ASN A 397      84.409  77.565  88.153  1.00 37.46           O  
ATOM   3752  HN  ASN A 397      86.915  77.193  85.200  1.00  0.00           H  
ATOM   3753 1HD2 ASN A 397      86.283  78.893  88.946  1.00  0.00           H  
ATOM   3754 2HD2 ASN A 397      87.531  77.668  88.615  1.00  0.00           H  
ATOM   3755  N   GLU A 398      83.411  76.003  86.253  1.00 42.50           N  
ATOM   3756  CA  GLU A 398      82.124  76.353  85.667  1.00 42.50           C  
ATOM   3757  C   GLU A 398      81.880  77.854  85.659  1.00 42.50           C  
ATOM   3758  O   GLU A 398      80.806  78.297  85.244  1.00 42.50           O  
ATOM   3759  CB  GLU A 398      80.995  75.655  86.420  1.00 42.50           C  
ATOM   3760  CG  GLU A 398      80.956  75.991  87.885  1.00 42.50           C  
ATOM   3761  CD  GLU A 398      79.683  75.536  88.538  1.00 42.50           C  
ATOM   3762  OE1 GLU A 398      78.758  75.137  87.812  1.00 42.50           O  
ATOM   3763  OE2 GLU A 398      79.600  75.571  89.776  1.00 42.50           O1-
ATOM   3764  HN  GLU A 398      83.450  75.572  87.176  1.00  0.00           H  
ATOM   3765  N   GLY A 399      82.837  78.654  86.125  1.00 37.31           N  
ATOM   3766  CA  GLY A 399      82.595  80.078  86.237  1.00 37.31           C  
ATOM   3767  C   GLY A 399      83.446  80.981  85.386  1.00 37.31           C  
ATOM   3768  O   GLY A 399      83.305  82.199  85.481  1.00 37.31           O  
ATOM   3769  HN  GLY A 399      83.738  78.265  86.402  1.00  0.00           H  
ATOM   3770  N   PHE A 400      84.309  80.430  84.534  1.00 37.28           N  
ATOM   3771  CA  PHE A 400      85.327  81.243  83.879  1.00 37.28           C  
ATOM   3772  C   PHE A 400      84.831  81.858  82.576  1.00 37.28           C  
ATOM   3773  O   PHE A 400      85.197  82.991  82.239  1.00 37.28           O  
ATOM   3774  CB  PHE A 400      86.571  80.400  83.619  1.00 37.28           C  
ATOM   3775  CG  PHE A 400      87.542  80.382  84.757  1.00 37.28           C  
ATOM   3776  CD1 PHE A 400      87.106  80.360  86.064  1.00 37.28           C  
ATOM   3777  CD2 PHE A 400      88.900  80.393  84.515  1.00 37.28           C  
ATOM   3778  CE1 PHE A 400      88.009  80.338  87.098  1.00 37.28           C  
ATOM   3779  CE2 PHE A 400      89.799  80.378  85.541  1.00 37.28           C  
ATOM   3780  CZ  PHE A 400      89.355  80.346  86.833  1.00 37.28           C  
ATOM   3781  HN  PHE A 400      84.257  79.430  84.338  1.00  0.00           H  
ATOM   3782  N   HIS A 401      84.010  81.121  81.824  1.00 41.16           N  
ATOM   3783  CA  HIS A 401      83.532  81.609  80.533  1.00 41.16           C  
ATOM   3784  C   HIS A 401      82.800  82.932  80.678  1.00 41.16           C  
ATOM   3785  O   HIS A 401      83.138  83.924  80.020  1.00 41.16           O  
ATOM   3786  CB  HIS A 401      82.619  80.573  79.889  1.00 41.16           C  
ATOM   3787  CG  HIS A 401      83.242  79.873  78.730  1.00 41.16           C  
ATOM   3788  CD2 HIS A 401      83.903  78.698  78.648  1.00 41.16           C  
ATOM   3789  ND1 HIS A 401      83.238  80.401  77.463  1.00 41.16           N  
ATOM   3790  CE1 HIS A 401      83.868  79.580  76.647  1.00 41.16           C  
ATOM   3791  NE2 HIS A 401      84.275  78.535  77.339  1.00 41.16           N  
ATOM   3792  HN  HIS A 401      83.712  80.204  82.156  1.00  0.00           H  
ATOM   3793  HD1 HIS A 401      82.814  81.289  77.195  1.00  0.00           H  
ATOM   3794  HE2 HIS A 401      84.784  77.735  76.962  1.00  0.00           H  
ATOM   3795  N   GLU A 402      81.804  82.972  81.546  1.00 41.53           N  
ATOM   3796  CA  GLU A 402      80.986  84.167  81.630  1.00 41.53           C  
ATOM   3797  C   GLU A 402      81.761  85.334  82.229  1.00 41.53           C  
ATOM   3798  O   GLU A 402      81.513  86.485  81.872  1.00 41.53           O  
ATOM   3799  CB  GLU A 402      79.720  83.865  82.416  1.00 41.53           C  
ATOM   3800  CG  GLU A 402      78.575  83.373  81.554  1.00 41.53           C  
ATOM   3801  CD  GLU A 402      78.141  84.394  80.524  1.00 41.53           C  
ATOM   3802  OE1 GLU A 402      77.799  84.002  79.392  1.00 41.53           O  
ATOM   3803  OE2 GLU A 402      78.130  85.594  80.851  1.00 41.53           O1-
ATOM   3804  HN  GLU A 402      81.613  82.172  82.150  1.00  0.00           H  
ATOM   3805  N   ALA A 403      82.731  85.069  83.101  1.00 36.52           N  
ATOM   3806  CA  ALA A 403      83.521  86.163  83.662  1.00 36.52           C  
ATOM   3807  C   ALA A 403      84.436  86.776  82.608  1.00 36.52           C  
ATOM   3808  O   ALA A 403      84.568  88.010  82.518  1.00 36.52           O  
ATOM   3809  CB  ALA A 403      84.325  85.661  84.857  1.00 36.52           C  
ATOM   3810  HN  ALA A 403      82.922  84.106  83.377  1.00  0.00           H  
ATOM   3811  N   VAL A 404      85.076  85.926  81.804  1.00 35.19           N  
ATOM   3812  CA  VAL A 404      85.838  86.410  80.660  1.00 35.19           C  
ATOM   3813  C   VAL A 404      84.952  87.240  79.748  1.00 35.19           C  
ATOM   3814  O   VAL A 404      85.374  88.269  79.213  1.00 35.19           O  
ATOM   3815  CB  VAL A 404      86.470  85.230  79.906  1.00 35.19           C  
ATOM   3816  CG1 VAL A 404      87.106  85.704  78.623  1.00 35.19           C  
ATOM   3817  CG2 VAL A 404      87.480  84.547  80.783  1.00 35.19           C  
ATOM   3818  HN  VAL A 404      85.032  84.924  81.992  1.00  0.00           H  
ATOM   3819  N   GLY A 405      83.708  86.813  79.558  1.00 36.23           N  
ATOM   3820  CA  GLY A 405      82.809  87.586  78.723  1.00 36.23           C  
ATOM   3821  C   GLY A 405      82.456  88.934  79.323  1.00 36.23           C  
ATOM   3822  O   GLY A 405      82.367  89.934  78.610  1.00 36.23           O  
ATOM   3823  HN  GLY A 405      83.388  85.949  79.996  1.00  0.00           H  
ATOM   3824  N   GLU A 406      82.259  88.984  80.641  1.00 37.24           N  
ATOM   3825  CA  GLU A 406      81.746  90.198  81.272  1.00 37.24           C  
ATOM   3826  C   GLU A 406      82.804  91.293  81.363  1.00 37.24           C  
ATOM   3827  O   GLU A 406      82.474  92.484  81.288  1.00 37.24           O  
ATOM   3828  CB  GLU A 406      81.199  89.882  82.659  1.00 37.24           C  
ATOM   3829  CG  GLU A 406      80.038  88.925  82.669  1.00 37.24           C  
ATOM   3830  CD  GLU A 406      78.683  89.600  82.592  1.00 37.24           C  
ATOM   3831  OE1 GLU A 406      78.617  90.787  82.221  1.00 37.24           O  
ATOM   3832  OE2 GLU A 406      77.678  88.932  82.908  1.00 37.24           O1-
ATOM   3833  HN  GLU A 406      82.468  88.167  81.214  1.00  0.00           H  
ATOM   3834  N   ILE A 407      84.074  90.927  81.555  1.00 38.77           N  
ATOM   3835  CA  ILE A 407      85.067  91.995  81.703  1.00 38.77           C  
ATOM   3836  C   ILE A 407      85.228  92.788  80.412  1.00 38.77           C  
ATOM   3837  O   ILE A 407      85.528  93.990  80.441  1.00 38.77           O  
ATOM   3838  CB  ILE A 407      86.417  91.443  82.193  1.00 38.77           C  
ATOM   3839  CG1 ILE A 407      86.934  90.343  81.278  1.00 38.77           C  
ATOM   3840  CG2 ILE A 407      86.293  90.957  83.601  1.00 38.77           C  
ATOM   3841  CD1 ILE A 407      88.315  89.925  81.609  1.00 38.77           C  
ATOM   3842  HN  ILE A 407      84.342  89.944  81.597  1.00  0.00           H  
ATOM   3843  N   MET A 408      85.034  92.141  79.263  1.00 40.88           N  
ATOM   3844  CA  MET A 408      85.106  92.845  77.989  1.00 40.88           C  
ATOM   3845  C   MET A 408      83.983  93.860  77.855  1.00 40.88           C  
ATOM   3846  O   MET A 408      84.207  94.981  77.386  1.00 40.88           O  
ATOM   3847  CB  MET A 408      85.071  91.837  76.847  1.00 40.88           C  
ATOM   3848  CG  MET A 408      86.157  90.815  76.975  1.00 40.88           C  
ATOM   3849  SD  MET A 408      87.672  91.661  77.408  1.00 40.88           S  
ATOM   3850  CE  MET A 408      88.855  90.361  77.166  1.00 40.88           C  
ATOM   3851  HN  MET A 408      84.833  91.141  79.276  1.00  0.00           H  
ATOM   3852  N   SER A 409      82.774  93.490  78.272  1.00 43.29           N  
ATOM   3853  CA  SER A 409      81.679  94.448  78.339  1.00 43.29           C  
ATOM   3854  C   SER A 409      82.019  95.627  79.237  1.00 43.29           C  
ATOM   3855  O   SER A 409      81.742  96.781  78.881  1.00 43.29           O  
ATOM   3856  CB  SER A 409      80.416  93.760  78.841  1.00 43.29           C  
ATOM   3857  OG  SER A 409      79.650  94.645  79.635  1.00 43.29           O  
ATOM   3858  HN  SER A 409      82.612  92.522  78.549  1.00  0.00           H  
ATOM   3859  HG  SER A 409      78.862  94.216  79.948  1.00  0.00           H  
ATOM   3860  N   LEU A 410      82.624  95.355  80.395  1.00 41.07           N  
ATOM   3861  CA  LEU A 410      83.068  96.436  81.269  1.00 41.07           C  
ATOM   3862  C   LEU A 410      83.967  97.407  80.518  1.00 41.07           C  
ATOM   3863  O   LEU A 410      83.652  98.589  80.369  1.00 41.07           O  
ATOM   3864  CB  LEU A 410      83.832  95.877  82.466  1.00 41.07           C  
ATOM   3865  CG  LEU A 410      83.179  94.975  83.497  1.00 41.07           C  
ATOM   3866  CD1 LEU A 410      84.258  94.443  84.413  1.00 41.07           C  
ATOM   3867  CD2 LEU A 410      82.142  95.723  84.275  1.00 41.07           C  
ATOM   3868  HN  LEU A 410      82.777  94.385  80.671  1.00  0.00           H  
ATOM   3869  N   SER A 411      85.100  96.912  80.031  1.00 46.86           N  
ATOM   3870  CA  SER A 411      86.106  97.820  79.494  1.00 46.86           C  
ATOM   3871  C   SER A 411      85.718  98.353  78.119  1.00 46.86           C  
ATOM   3872  O   SER A 411      86.441  99.166  77.538  1.00 46.86           O  
ATOM   3873  CB  SER A 411      87.465  97.133  79.436  1.00 46.86           C  
ATOM   3874  OG  SER A 411      87.747  96.696  78.125  1.00 46.86           O  
ATOM   3875  HN  SER A 411      85.264  95.905  80.033  1.00  0.00           H  
ATOM   3876  HG  SER A 411      88.594  96.268  78.089  1.00  0.00           H  
ATOM   3877  N   ALA A 412      84.590  97.899  77.569  1.00 47.19           N  
ATOM   3878  CA  ALA A 412      84.078  98.539  76.364  1.00 47.19           C  
ATOM   3879  C   ALA A 412      83.005  99.572  76.668  1.00 47.19           C  
ATOM   3880  O   ALA A 412      82.714 100.405  75.809  1.00 47.19           O  
ATOM   3881  CB  ALA A 412      83.528  97.497  75.396  1.00 47.19           C  
ATOM   3882  HN  ALA A 412      84.092  97.113  77.987  1.00  0.00           H  
ATOM   3883  N   ALA A 413      82.399  99.539  77.850  1.00 52.01           N  
ATOM   3884  CA  ALA A 413      81.445 100.585  78.204  1.00 52.01           C  
ATOM   3885  C   ALA A 413      82.091 101.828  78.809  1.00 52.01           C  
ATOM   3886  O   ALA A 413      81.378 102.652  79.393  1.00 52.01           O  
ATOM   3887  CB  ALA A 413      80.400 100.043  79.183  1.00 52.01           C  
ATOM   3888  HN  ALA A 413      82.600  98.785  78.507  1.00  0.00           H  
ATOM   3889  N   THR A 414      83.409 101.987  78.698  1.00 59.42           N  
ATOM   3890  CA  THR A 414      84.081 103.076  79.392  1.00 59.42           C  
ATOM   3891  C   THR A 414      84.059 104.352  78.553  1.00 59.42           C  
ATOM   3892  O   THR A 414      84.362 104.323  77.359  1.00 59.42           O  
ATOM   3893  CB  THR A 414      85.524 102.702  79.718  1.00 59.42           C  
ATOM   3894  CG2 THR A 414      85.597 101.952  81.024  1.00 59.42           C  
ATOM   3895  OG1 THR A 414      86.058 101.888  78.671  1.00 59.42           O  
ATOM   3896  HN  THR A 414      83.951 101.342  78.123  1.00  0.00           H  
ATOM   3897  HG1 THR A 414      86.956 101.655  78.874  1.00  0.00           H  
ATOM   3898  N   PRO A 415      83.713 105.489  79.165  1.00 63.13           N  
ATOM   3899  CA  PRO A 415      83.621 106.735  78.394  1.00 63.13           C  
ATOM   3900  C   PRO A 415      84.864 107.053  77.584  1.00 63.13           C  
ATOM   3901  O   PRO A 415      84.745 107.586  76.477  1.00 63.13           O  
ATOM   3902  CB  PRO A 415      83.360 107.782  79.480  1.00 63.13           C  
ATOM   3903  CG  PRO A 415      82.651 107.033  80.538  1.00 63.13           C  
ATOM   3904  CD  PRO A 415      83.269 105.671  80.555  1.00 63.13           C  
ATOM   3905  N   LYS A 416      86.055 106.727  78.078  1.00 63.04           N  
ATOM   3906  CA  LYS A 416      87.243 106.982  77.275  1.00 63.04           C  
ATOM   3907  C   LYS A 416      87.293 106.041  76.078  1.00 63.04           C  
ATOM   3908  O   LYS A 416      87.807 106.394  75.011  1.00 63.04           O  
ATOM   3909  CB  LYS A 416      88.508 106.862  78.127  1.00 63.04           C  
ATOM   3910  CG  LYS A 416      88.880 105.457  78.532  1.00 63.04           C  
ATOM   3911  CD  LYS A 416      89.845 105.469  79.696  1.00 63.04           C  
ATOM   3912  CE  LYS A 416      91.239 105.074  79.242  1.00 63.04           C  
ATOM   3913  NZ  LYS A 416      92.205 105.026  80.369  1.00 63.04           N1+
ATOM   3914  HN  LYS A 416      86.135 106.306  79.003  1.00  0.00           H  
ATOM   3915  HZ1 LYS A 416      93.141 104.761  80.064  1.00  0.00           H  
ATOM   3916  HZ2 LYS A 416      91.872 104.413  81.114  1.00  0.00           H  
ATOM   3917  HZ3 LYS A 416      92.220 105.909  80.880  1.00  0.00           H  
ATOM   3918  N   HIS A 417      86.739 104.839  76.228  1.00 57.61           N  
ATOM   3919  CA  HIS A 417      86.640 103.945  75.083  1.00 57.61           C  
ATOM   3920  C   HIS A 417      85.638 104.475  74.070  1.00 57.61           C  
ATOM   3921  O   HIS A 417      85.883 104.418  72.861  1.00 57.61           O  
ATOM   3922  CB  HIS A 417      86.251 102.539  75.533  1.00 57.61           C  
ATOM   3923  CG  HIS A 417      86.326 101.520  74.442  1.00 57.61           C  
ATOM   3924  CD2 HIS A 417      85.356 100.843  73.788  1.00 57.61           C  
ATOM   3925  ND1 HIS A 417      87.520 101.110  73.890  1.00 57.61           N  
ATOM   3926  CE1 HIS A 417      87.282 100.216  72.948  1.00 57.61           C  
ATOM   3927  NE2 HIS A 417      85.977 100.040  72.863  1.00 57.61           N  
ATOM   3928  HN  HIS A 417      86.386 104.547  77.139  1.00  0.00           H  
ATOM   3929  HD1 HIS A 417      88.443 101.445  74.166  1.00  0.00           H  
ATOM   3930  HE2 HIS A 417      85.505  99.409  72.215  1.00  0.00           H  
ATOM   3931  N   LEU A 418      84.511 105.003  74.548  1.00 60.14           N  
ATOM   3932  CA  LEU A 418      83.521 105.595  73.660  1.00 60.14           C  
ATOM   3933  C   LEU A 418      84.045 106.858  72.989  1.00 60.14           C  
ATOM   3934  O   LEU A 418      83.531 107.255  71.939  1.00 60.14           O  
ATOM   3935  CB  LEU A 418      82.241 105.897  74.438  1.00 60.14           C  
ATOM   3936  CG  LEU A 418      81.664 104.739  75.254  1.00 60.14           C  
ATOM   3937  CD1 LEU A 418      80.465 105.184  76.052  1.00 60.14           C  
ATOM   3938  CD2 LEU A 418      81.301 103.578  74.357  1.00 60.14           C  
ATOM   3939  HN  LEU A 418      84.339 104.992  75.553  1.00  0.00           H  
ATOM   3940  N   LYS A 419      85.053 107.505  73.572  1.00 67.63           N  
ATOM   3941  CA  LYS A 419      85.679 108.631  72.889  1.00 67.63           C  
ATOM   3942  C   LYS A 419      86.718 108.155  71.880  1.00 67.63           C  
ATOM   3943  O   LYS A 419      86.887 108.765  70.819  1.00 67.63           O  
ATOM   3944  CB  LYS A 419      86.310 109.582  73.901  1.00 67.63           C  
ATOM   3945  CG  LYS A 419      85.309 110.230  74.831  1.00 67.63           C  
ATOM   3946  CD  LYS A 419      85.915 111.393  75.591  1.00 67.63           C  
ATOM   3947  CE  LYS A 419      84.890 112.018  76.525  1.00 67.63           C  
ATOM   3948  NZ  LYS A 419      85.282 113.385  76.961  1.00 67.63           N1+
ATOM   3949  HN  LYS A 419      85.385 107.214  74.491  1.00  0.00           H  
ATOM   3950  HZ1 LYS A 419      84.595 113.804  77.587  1.00  0.00           H  
ATOM   3951  HZ2 LYS A 419      85.466 113.988  76.159  1.00  0.00           H  
ATOM   3952  HZ3 LYS A 419      86.211 113.385  77.381  1.00  0.00           H  
ATOM   3953  N   SER A 420      87.422 107.069  72.187  1.00 63.95           N  
ATOM   3954  CA  SER A 420      88.486 106.629  71.294  1.00 63.95           C  
ATOM   3955  C   SER A 420      87.934 106.102  69.977  1.00 63.95           C  
ATOM   3956  O   SER A 420      88.663 106.013  68.983  1.00 63.95           O  
ATOM   3957  CB  SER A 420      89.330 105.562  71.979  1.00 63.95           C  
ATOM   3958  OG  SER A 420      89.789 104.614  71.038  1.00 63.95           O  
ATOM   3959  HN  SER A 420      87.219 106.549  73.040  1.00  0.00           H  
ATOM   3960  HG  SER A 420      90.315 103.949  71.465  1.00  0.00           H  
ATOM   3961  N   ILE A 421      86.654 105.743  69.946  1.00 61.05           N  
ATOM   3962  CA  ILE A 421      86.062 105.151  68.754  1.00 61.05           C  
ATOM   3963  C   ILE A 421      85.186 106.142  68.000  1.00 61.05           C  
ATOM   3964  O   ILE A 421      84.354 105.732  67.187  1.00 61.05           O  
ATOM   3965  CB  ILE A 421      85.277 103.880  69.102  1.00 61.05           C  
ATOM   3966  CG1 ILE A 421      84.285 104.162  70.231  1.00 61.05           C  
ATOM   3967  CG2 ILE A 421      86.234 102.768  69.461  1.00 61.05           C  
ATOM   3968  CD1 ILE A 421      83.494 102.964  70.675  1.00 61.05           C  
ATOM   3969  HN  ILE A 421      86.075 105.885  70.774  1.00  0.00           H  
ATOM   3970  N   GLY A 422      85.360 107.436  68.244  1.00 71.11           N  
ATOM   3971  CA  GLY A 422      84.562 108.433  67.570  1.00 71.11           C  
ATOM   3972  C   GLY A 422      83.097 108.421  67.922  1.00 71.11           C  
ATOM   3973  O   GLY A 422      82.312 109.119  67.276  1.00 71.11           O  
ATOM   3974  HN  GLY A 422      86.068 107.730  68.917  1.00  0.00           H  
ATOM   3975  N   LEU A 423      82.698 107.658  68.933  1.00 67.69           N  
ATOM   3976  CA  LEU A 423      81.287 107.513  69.241  1.00 67.69           C  
ATOM   3977  C   LEU A 423      80.812 108.452  70.341  1.00 67.69           C  
ATOM   3978  O   LEU A 423      79.601 108.566  70.559  1.00 67.69           O  
ATOM   3979  CB  LEU A 423      80.995 106.040  69.580  1.00 67.69           C  
ATOM   3980  CG  LEU A 423      79.714 105.529  70.243  1.00 67.69           C  
ATOM   3981  CD1 LEU A 423      79.465 104.070  69.940  1.00 67.69           C  
ATOM   3982  CD2 LEU A 423      79.934 105.673  71.721  1.00 67.69           C  
ATOM   3983  HN  LEU A 423      83.391 107.168  69.499  1.00  0.00           H  
ATOM   3984  N   LEU A 424      81.720 109.157  71.009  1.00 76.51           N  
ATOM   3985  CA  LEU A 424      81.364 110.231  71.927  1.00 76.51           C  
ATOM   3986  C   LEU A 424      82.212 111.455  71.613  1.00 76.51           C  
ATOM   3987  O   LEU A 424      83.344 111.325  71.134  1.00 76.51           O  
ATOM   3988  CB  LEU A 424      81.553 109.811  73.385  1.00 76.51           C  
ATOM   3989  CG  LEU A 424      80.422 110.234  74.315  1.00 76.51           C  
ATOM   3990  CD1 LEU A 424      79.101 109.736  73.783  1.00 76.51           C  
ATOM   3991  CD2 LEU A 424      80.659 109.710  75.712  1.00 76.51           C  
ATOM   3992  HN  LEU A 424      82.707 108.937  70.873  1.00  0.00           H  
ATOM   3993  N   SER A 425      81.659 112.634  71.878  1.00 83.26           N  
ATOM   3994  CA  SER A 425      82.362 113.873  71.584  1.00 83.26           C  
ATOM   3995  C   SER A 425      83.443 114.129  72.631  1.00 83.26           C  
ATOM   3996  O   SER A 425      83.175 114.034  73.834  1.00 83.26           O  
ATOM   3997  CB  SER A 425      81.381 115.043  71.554  1.00 83.26           C  
ATOM   3998  OG  SER A 425      80.478 114.971  72.645  1.00 83.26           O  
ATOM   3999  HN  SER A 425      80.728 112.671  72.294  1.00  0.00           H  
ATOM   4000  HG  SER A 425      79.868 115.699  72.626  1.00  0.00           H  
ATOM   4001  N   PRO A 426      84.664 114.476  72.213  1.00 86.23           N  
ATOM   4002  CA  PRO A 426      85.736 114.705  73.195  1.00 86.23           C  
ATOM   4003  C   PRO A 426      85.438 115.830  74.169  1.00 86.23           C  
ATOM   4004  O   PRO A 426      86.101 115.931  75.209  1.00 86.23           O  
ATOM   4005  CB  PRO A 426      86.952 115.026  72.317  1.00 86.23           C  
ATOM   4006  CG  PRO A 426      86.621 114.473  70.977  1.00 86.23           C  
ATOM   4007  CD  PRO A 426      85.142 114.618  70.831  1.00 86.23           C  
ATOM   4008  N   ASP A 427      84.466 116.679  73.869  1.00 90.67           N  
ATOM   4009  CA  ASP A 427      84.061 117.666  74.857  1.00 90.67           C  
ATOM   4010  C   ASP A 427      83.170 117.086  75.933  1.00 90.67           C  
ATOM   4011  O   ASP A 427      82.826 117.842  76.850  1.00 90.67           O  
ATOM   4012  CB  ASP A 427      83.346 118.833  74.177  1.00 90.67           C  
ATOM   4013  CG  ASP A 427      83.884 119.114  72.795  1.00 90.67           C  
ATOM   4014  OD1 ASP A 427      85.103 119.350  72.666  1.00 90.67           O  
ATOM   4015  OD2 ASP A 427      83.083 119.098  71.837  1.00 90.67           O1-
ATOM   4016  HN  ASP A 427      84.008 116.641  72.958  1.00  0.00           H  
ATOM   4017  N   PHE A 428      82.762 115.819  75.879  1.00 83.08           N  
ATOM   4018  CA  PHE A 428      81.983 115.248  76.965  1.00 83.08           C  
ATOM   4019  C   PHE A 428      82.779 115.346  78.256  1.00 83.08           C  
ATOM   4020  O   PHE A 428      83.992 115.116  78.272  1.00 83.08           O  
ATOM   4021  CB  PHE A 428      81.618 113.790  76.693  1.00 83.08           C  
ATOM   4022  CG  PHE A 428      80.838 113.156  77.807  1.00 83.08           C  
ATOM   4023  CD1 PHE A 428      81.463 112.354  78.744  1.00 83.08           C  
ATOM   4024  CD2 PHE A 428      79.482 113.385  77.934  1.00 83.08           C  
ATOM   4025  CE1 PHE A 428      80.750 111.792  79.780  1.00 83.08           C  
ATOM   4026  CE2 PHE A 428      78.762 112.822  78.970  1.00 83.08           C  
ATOM   4027  CZ  PHE A 428      79.398 112.021  79.891  1.00 83.08           C  
ATOM   4028  HN  PHE A 428      82.998 115.245  75.069  1.00  0.00           H  
ATOM   4029  N   GLN A 429      82.096 115.710  79.332  1.00 86.42           N  
ATOM   4030  CA  GLN A 429      82.734 115.945  80.618  1.00 86.42           C  
ATOM   4031  C   GLN A 429      82.468 114.747  81.519  1.00 86.42           C  
ATOM   4032  O   GLN A 429      81.325 114.495  81.910  1.00 86.42           O  
ATOM   4033  CB  GLN A 429      82.232 117.237  81.249  1.00 86.42           C  
ATOM   4034  CG  GLN A 429      83.334 118.035  81.904  1.00 86.42           C  
ATOM   4035  CD  GLN A 429      84.615 118.006  81.092  1.00 86.42           C  
ATOM   4036  NE2 GLN A 429      85.645 117.371  81.637  1.00 86.42           N  
ATOM   4037  OE1 GLN A 429      84.674 118.532  79.982  1.00 86.42           O  
ATOM   4038  HN  GLN A 429      81.086 115.830  79.256  1.00  0.00           H  
ATOM   4039 1HE2 GLN A 429      85.596 116.935  82.558  1.00  0.00           H  
ATOM   4040 2HE2 GLN A 429      86.506 117.352  81.091  1.00  0.00           H  
ATOM   4041  N   GLU A 430      83.519 113.999  81.825  1.00 83.31           N  
ATOM   4042  CA  GLU A 430      83.446 113.008  82.884  1.00 83.31           C  
ATOM   4043  C   GLU A 430      83.618 113.712  84.216  1.00 83.31           C  
ATOM   4044  O   GLU A 430      84.342 114.706  84.320  1.00 83.31           O  
ATOM   4045  CB  GLU A 430      84.511 111.933  82.702  1.00 83.31           C  
ATOM   4046  CG  GLU A 430      84.325 111.085  81.456  1.00 83.31           C  
ATOM   4047  CD  GLU A 430      85.583 110.332  81.086  1.00 83.31           C  
ATOM   4048  OE1 GLU A 430      86.273 109.847  82.007  1.00 83.31           O  
ATOM   4049  OE2 GLU A 430      85.890 110.234  79.876  1.00 83.31           O1-
ATOM   4050  HN  GLU A 430      84.391 114.121  81.310  1.00  0.00           H  
ATOM   4051  N   ASP A 431      82.945 113.201  85.238  1.00 76.97           N  
ATOM   4052  CA  ASP A 431      82.791 113.947  86.472  1.00 76.97           C  
ATOM   4053  C   ASP A 431      82.397 112.994  87.590  1.00 76.97           C  
ATOM   4054  O   ASP A 431      82.268 111.785  87.388  1.00 76.97           O  
ATOM   4055  CB  ASP A 431      81.746 115.035  86.284  1.00 76.97           C  
ATOM   4056  CG  ASP A 431      80.604 114.568  85.419  1.00 76.97           C  
ATOM   4057  OD1 ASP A 431      79.851 113.685  85.869  1.00 76.97           O  
ATOM   4058  OD2 ASP A 431      80.447 115.084  84.300  1.00 76.97           O1-
ATOM   4059  HN  ASP A 431      82.531 112.273  85.155  1.00  0.00           H  
ATOM   4060  N   ASN A 432      82.200 113.558  88.783  1.00 75.04           N  
ATOM   4061  CA  ASN A 432      81.659 112.789  89.891  1.00 75.04           C  
ATOM   4062  C   ASN A 432      80.294 112.231  89.522  1.00 75.04           C  
ATOM   4063  O   ASN A 432      79.928 111.116  89.910  1.00 75.04           O  
ATOM   4064  CB  ASN A 432      81.547 113.664  91.142  1.00 75.04           C  
ATOM   4065  CG  ASN A 432      82.743 114.559  91.335  1.00 75.04           C  
ATOM   4066  ND2 ASN A 432      82.679 115.419  92.345  1.00 75.04           N  
ATOM   4067  OD1 ASN A 432      83.716 114.484  90.585  1.00 75.04           O  
ATOM   4068  HN  ASN A 432      82.432 114.542  88.919  1.00  0.00           H  
ATOM   4069 1HD2 ASN A 432      81.873 115.481  92.967  1.00  0.00           H  
ATOM   4070 2HD2 ASN A 432      83.489 116.025  92.476  1.00  0.00           H  
ATOM   4071  N   GLU A 433      79.538 112.998  88.746  1.00 73.11           N  
ATOM   4072  CA  GLU A 433      78.151 112.642  88.499  1.00 73.11           C  
ATOM   4073  C   GLU A 433      78.048 111.381  87.653  1.00 73.11           C  
ATOM   4074  O   GLU A 433      77.428 110.388  88.064  1.00 73.11           O  
ATOM   4075  CB  GLU A 433      77.435 113.820  87.848  1.00 73.11           C  
ATOM   4076  CG  GLU A 433      77.340 115.026  88.770  1.00 73.11           C  
ATOM   4077  CD  GLU A 433      78.519 115.964  88.624  1.00 73.11           C  
ATOM   4078  OE1 GLU A 433      79.123 116.323  89.655  1.00 73.11           O  
ATOM   4079  OE2 GLU A 433      78.852 116.332  87.476  1.00 73.11           O1-
ATOM   4080  HN  GLU A 433      79.931 113.838  88.322  1.00  0.00           H  
ATOM   4081  N   THR A 434      78.667 111.394  86.474  1.00 69.91           N  
ATOM   4082  CA  THR A 434      78.642 110.225  85.609  1.00 69.91           C  
ATOM   4083  C   THR A 434      79.313 109.025  86.263  1.00 69.91           C  
ATOM   4084  O   THR A 434      78.856 107.887  86.091  1.00 69.91           O  
ATOM   4085  CB  THR A 434      79.311 110.560  84.278  1.00 69.91           C  
ATOM   4086  CG2 THR A 434      79.426 109.334  83.395  1.00 69.91           C  
ATOM   4087  OG1 THR A 434      78.542 111.560  83.601  1.00 69.91           O  
ATOM   4088  HN  THR A 434      79.164 112.233  86.174  1.00  0.00           H  
ATOM   4089  HG1 THR A 434      78.958 111.768  82.773  1.00  0.00           H  
ATOM   4090  N   GLU A 435      80.378 109.251  87.028  1.00 63.08           N  
ATOM   4091  CA  GLU A 435      81.062 108.134  87.664  1.00 63.08           C  
ATOM   4092  C   GLU A 435      80.176 107.446  88.699  1.00 63.08           C  
ATOM   4093  O   GLU A 435      80.057 106.214  88.697  1.00 63.08           O  
ATOM   4094  CB  GLU A 435      82.374 108.612  88.290  1.00 63.08           C  
ATOM   4095  CG  GLU A 435      83.478 108.858  87.271  1.00 63.08           C  
ATOM   4096  CD  GLU A 435      84.871 108.955  87.891  1.00 63.08           C  
ATOM   4097  OE1 GLU A 435      85.034 108.593  89.075  1.00 63.08           O  
ATOM   4098  OE2 GLU A 435      85.810 109.378  87.181  1.00 63.08           O1-
ATOM   4099  HN  GLU A 435      80.714 110.204  87.168  1.00  0.00           H  
ATOM   4100  N   ILE A 436      79.516 108.214  89.566  1.00 58.49           N  
ATOM   4101  CA  ILE A 436      78.670 107.590  90.574  1.00 58.49           C  
ATOM   4102  C   ILE A 436      77.428 106.990  89.930  1.00 58.49           C  
ATOM   4103  O   ILE A 436      76.886 105.989  90.415  1.00 58.49           O  
ATOM   4104  CB  ILE A 436      78.318 108.598  91.681  1.00 58.49           C  
ATOM   4105  CG1 ILE A 436      79.596 109.142  92.313  1.00 58.49           C  
ATOM   4106  CG2 ILE A 436      77.444 107.958  92.745  1.00 58.49           C  
ATOM   4107  CD1 ILE A 436      80.488 108.077  92.882  1.00 58.49           C  
ATOM   4108  HN  ILE A 436      79.603 109.229  89.524  1.00  0.00           H  
ATOM   4109  N   ASN A 437      76.983 107.549  88.802  1.00 57.25           N  
ATOM   4110  CA  ASN A 437      75.844 106.960  88.103  1.00 57.25           C  
ATOM   4111  C   ASN A 437      76.190 105.576  87.567  1.00 57.25           C  
ATOM   4112  O   ASN A 437      75.507 104.581  87.868  1.00 57.25           O  
ATOM   4113  CB  ASN A 437      75.396 107.882  86.972  1.00 57.25           C  
ATOM   4114  CG  ASN A 437      74.325 108.851  87.408  1.00 57.25           C  
ATOM   4115  ND2 ASN A 437      73.639 109.448  86.450  1.00 57.25           N  
ATOM   4116  OD1 ASN A 437      74.125 109.066  88.595  1.00 57.25           O  
ATOM   4117  HN  ASN A 437      77.436 108.384  88.430  1.00  0.00           H  
ATOM   4118 1HD2 ASN A 437      73.806 109.269  85.460  1.00  0.00           H  
ATOM   4119 2HD2 ASN A 437      72.915 110.103  86.745  1.00  0.00           H  
ATOM   4120  N   PHE A 438      77.246 105.505  86.759  1.00 48.30           N  
ATOM   4121  CA  PHE A 438      77.713 104.233  86.235  1.00 48.30           C  
ATOM   4122  C   PHE A 438      77.936 103.228  87.354  1.00 48.30           C  
ATOM   4123  O   PHE A 438      77.542 102.062  87.244  1.00 48.30           O  
ATOM   4124  CB  PHE A 438      79.000 104.457  85.455  1.00 48.30           C  
ATOM   4125  CG  PHE A 438      79.571 103.224  84.851  1.00 48.30           C  
ATOM   4126  CD1 PHE A 438      78.835 102.469  83.965  1.00 48.30           C  
ATOM   4127  CD2 PHE A 438      80.857 102.833  85.147  1.00 48.30           C  
ATOM   4128  CE1 PHE A 438      79.370 101.344  83.390  1.00 48.30           C  
ATOM   4129  CE2 PHE A 438      81.393 101.705  84.579  1.00 48.30           C  
ATOM   4130  CZ  PHE A 438      80.652 100.964  83.695  1.00 48.30           C  
ATOM   4131  HN  PHE A 438      77.737 106.361  86.503  1.00  0.00           H  
ATOM   4132  N   LEU A 439      78.539 103.671  88.460  1.00 47.68           N  
ATOM   4133  CA  LEU A 439      78.909 102.724  89.506  1.00 47.68           C  
ATOM   4134  C   LEU A 439      77.695 102.219  90.273  1.00 47.68           C  
ATOM   4135  O   LEU A 439      77.647 101.049  90.654  1.00 47.68           O  
ATOM   4136  CB  LEU A 439      79.931 103.351  90.447  1.00 47.68           C  
ATOM   4137  CG  LEU A 439      81.310 103.452  89.796  1.00 47.68           C  
ATOM   4138  CD1 LEU A 439      82.254 104.282  90.635  1.00 47.68           C  
ATOM   4139  CD2 LEU A 439      81.888 102.073  89.516  1.00 47.68           C  
ATOM   4140  HN  LEU A 439      78.740 104.665  88.573  1.00  0.00           H  
ATOM   4141  N   LEU A 440      76.690 103.059  90.499  1.00 45.09           N  
ATOM   4142  CA  LEU A 440      75.537 102.532  91.212  1.00 45.09           C  
ATOM   4143  C   LEU A 440      74.735 101.595  90.332  1.00 45.09           C  
ATOM   4144  O   LEU A 440      74.195 100.596  90.818  1.00 45.09           O  
ATOM   4145  CB  LEU A 440      74.653 103.651  91.740  1.00 45.09           C  
ATOM   4146  CG  LEU A 440      73.495 103.080  92.553  1.00 45.09           C  
ATOM   4147  CD1 LEU A 440      73.572 103.514  93.992  1.00 45.09           C  
ATOM   4148  CD2 LEU A 440      72.183 103.498  91.950  1.00 45.09           C  
ATOM   4149  HN  LEU A 440      76.726 104.029  90.187  1.00  0.00           H  
ATOM   4150  N   LYS A 441      74.651 101.883  89.032  1.00 42.50           N  
ATOM   4151  CA  LYS A 441      74.005 100.937  88.127  1.00 42.50           C  
ATOM   4152  C   LYS A 441      74.731  99.597  88.146  1.00 42.50           C  
ATOM   4153  O   LYS A 441      74.115  98.524  88.272  1.00 42.50           O  
ATOM   4154  CB  LYS A 441      73.978 101.520  86.717  1.00 42.50           C  
ATOM   4155  CG  LYS A 441      73.037 100.834  85.760  1.00 42.50           C  
ATOM   4156  CD  LYS A 441      72.815 101.681  84.533  1.00 42.50           C  
ATOM   4157  CE  LYS A 441      71.655 101.162  83.718  1.00 42.50           C  
ATOM   4158  NZ  LYS A 441      70.863 102.277  83.124  1.00 42.50           N1+
ATOM   4159  HN  LYS A 441      75.035 102.757  88.673  1.00  0.00           H  
ATOM   4160  HZ1 LYS A 441      70.079 101.926  82.573  1.00  0.00           H  
ATOM   4161  HZ2 LYS A 441      71.453 102.904  82.577  1.00  0.00           H  
ATOM   4162  HZ3 LYS A 441      70.552 102.936  83.838  1.00  0.00           H  
ATOM   4163  N   GLN A 442      76.054  99.651  88.021  1.00 39.08           N  
ATOM   4164  CA  GLN A 442      76.874  98.454  88.065  1.00 39.08           C  
ATOM   4165  C   GLN A 442      76.654  97.678  89.355  1.00 39.08           C  
ATOM   4166  O   GLN A 442      76.564  96.450  89.342  1.00 39.08           O  
ATOM   4167  CB  GLN A 442      78.330  98.857  87.921  1.00 39.08           C  
ATOM   4168  CG  GLN A 442      78.733  99.131  86.504  1.00 39.08           C  
ATOM   4169  CD  GLN A 442      79.032  97.869  85.761  1.00 39.08           C  
ATOM   4170  NE2 GLN A 442      80.191  97.310  86.031  1.00 39.08           N  
ATOM   4171  OE1 GLN A 442      78.223  97.377  84.979  1.00 39.08           O  
ATOM   4172  HN  GLN A 442      76.504 100.557  87.891  1.00  0.00           H  
ATOM   4173 1HE2 GLN A 442      80.863  97.719  86.681  1.00  0.00           H  
ATOM   4174 2HE2 GLN A 442      80.395  96.449  85.524  1.00  0.00           H  
ATOM   4175  N   ALA A 443      76.571  98.376  90.485  1.00 37.98           N  
ATOM   4176  CA  ALA A 443      76.398  97.686  91.755  1.00 37.98           C  
ATOM   4177  C   ALA A 443      75.013  97.082  91.866  1.00 37.98           C  
ATOM   4178  O   ALA A 443      74.830  96.063  92.536  1.00 37.98           O  
ATOM   4179  CB  ALA A 443      76.652  98.643  92.912  1.00 37.98           C  
ATOM   4180  HN  ALA A 443      76.629  99.394  90.461  1.00  0.00           H  
ATOM   4181  N   LEU A 444      74.019  97.713  91.250  1.00 39.06           N  
ATOM   4182  CA  LEU A 444      72.693  97.117  91.221  1.00 39.06           C  
ATOM   4183  C   LEU A 444      72.730  95.789  90.495  1.00 39.06           C  
ATOM   4184  O   LEU A 444      72.123  94.809  90.938  1.00 39.06           O  
ATOM   4185  CB  LEU A 444      71.708  98.063  90.549  1.00 39.06           C  
ATOM   4186  CG  LEU A 444      71.295  99.252  91.396  1.00 39.06           C  
ATOM   4187  CD1 LEU A 444      70.521 100.218  90.550  1.00 39.06           C  
ATOM   4188  CD2 LEU A 444      70.465  98.783  92.566  1.00 39.06           C  
ATOM   4189  HN  LEU A 444      74.186  98.613  90.799  1.00  0.00           H  
ATOM   4190  N   THR A 445      73.460  95.725  89.390  1.00 35.22           N  
ATOM   4191  CA  THR A 445      73.464  94.473  88.641  1.00 35.22           C  
ATOM   4192  C   THR A 445      74.376  93.421  89.269  1.00 35.22           C  
ATOM   4193  O   THR A 445      74.013  92.246  89.342  1.00 35.22           O  
ATOM   4194  CB  THR A 445      73.862  94.731  87.192  1.00 35.22           C  
ATOM   4195  CG2 THR A 445      74.111  93.426  86.459  1.00 35.22           C  
ATOM   4196  OG1 THR A 445      72.806  95.440  86.536  1.00 35.22           O  
ATOM   4197  HN  THR A 445      74.003  96.528  89.073  1.00  0.00           H  
ATOM   4198  HG1 THR A 445      73.054  95.601  85.633  1.00  0.00           H  
ATOM   4199  N   ILE A 446      75.551  93.825  89.752  1.00 34.65           N  
ATOM   4200  CA  ILE A 446      76.643  92.882  89.981  1.00 34.65           C  
ATOM   4201  C   ILE A 446      76.764  92.511  91.453  1.00 34.65           C  
ATOM   4202  O   ILE A 446      77.113  91.377  91.792  1.00 34.65           O  
ATOM   4203  CB  ILE A 446      77.961  93.466  89.447  1.00 34.65           C  
ATOM   4204  CG1 ILE A 446      77.812  93.862  87.984  1.00 34.65           C  
ATOM   4205  CG2 ILE A 446      79.074  92.468  89.594  1.00 34.65           C  
ATOM   4206  CD1 ILE A 446      79.076  94.421  87.394  1.00 34.65           C  
ATOM   4207  HN  ILE A 446      75.690  94.813  89.966  1.00  0.00           H  
ATOM   4208  N   VAL A 447      76.511  93.460  92.353  1.00 34.21           N  
ATOM   4209  CA  VAL A 447      76.684  93.185  93.775  1.00 34.21           C  
ATOM   4210  C   VAL A 447      75.397  92.635  94.378  1.00 34.21           C  
ATOM   4211  O   VAL A 447      75.429  91.783  95.271  1.00 34.21           O  
ATOM   4212  CB  VAL A 447      77.166  94.449  94.512  1.00 34.21           C  
ATOM   4213  CG1 VAL A 447      77.227  94.216  95.999  1.00 34.21           C  
ATOM   4214  CG2 VAL A 447      78.523  94.862  94.010  1.00 34.21           C  
ATOM   4215  HN  VAL A 447      76.196  94.381  92.047  1.00  0.00           H  
ATOM   4216  N   GLY A 448      74.249  93.112  93.908  1.00 34.24           N  
ATOM   4217  CA  GLY A 448      72.989  92.649  94.456  1.00 34.24           C  
ATOM   4218  C   GLY A 448      72.692  91.195  94.155  1.00 34.24           C  
ATOM   4219  O   GLY A 448      71.756  90.623  94.717  1.00 34.24           O  
ATOM   4220  HN  GLY A 448      74.254  93.805  93.160  1.00  0.00           H  
ATOM   4221  N   THR A 449      73.475  90.576  93.273  1.00 34.15           N  
ATOM   4222  CA  THR A 449      73.269  89.173  92.944  1.00 34.15           C  
ATOM   4223  C   THR A 449      74.112  88.227  93.790  1.00 34.15           C  
ATOM   4224  O   THR A 449      73.803  87.034  93.835  1.00 34.15           O  
ATOM   4225  CB  THR A 449      73.565  88.921  91.462  1.00 34.15           C  
ATOM   4226  CG2 THR A 449      75.012  88.560  91.254  1.00 34.15           C  
ATOM   4227  OG1 THR A 449      72.764  87.830  91.002  1.00 34.15           O  
ATOM   4228  HN  THR A 449      74.230  91.093  92.822  1.00  0.00           H  
ATOM   4229  HG1 THR A 449      71.851  88.058  91.133  1.00  0.00           H  
ATOM   4230  N   LEU A 450      75.162  88.721  94.450  1.00 33.78           N  
ATOM   4231  CA  LEU A 450      76.088  87.823  95.139  1.00 33.78           C  
ATOM   4232  C   LEU A 450      75.469  87.188  96.372  1.00 33.78           C  
ATOM   4233  O   LEU A 450      75.610  85.964  96.543  1.00 33.78           O  
ATOM   4234  CB  LEU A 450      77.377  88.570  95.473  1.00 33.78           C  
ATOM   4235  CG  LEU A 450      78.221  88.859  94.253  1.00 33.78           C  
ATOM   4236  CD1 LEU A 450      79.515  89.508  94.662  1.00 33.78           C  
ATOM   4237  CD2 LEU A 450      78.459  87.560  93.532  1.00 33.78           C  
ATOM   4238  HN  LEU A 450      75.319  89.729  94.474  1.00  0.00           H  
ATOM   4239  N   PRO A 451      74.803  87.925  97.264  1.00 36.21           N  
ATOM   4240  CA  PRO A 451      74.106  87.244  98.360  1.00 36.21           C  
ATOM   4241  C   PRO A 451      73.065  86.268  97.865  1.00 36.21           C  
ATOM   4242  O   PRO A 451      72.927  85.182  98.432  1.00 36.21           O  
ATOM   4243  CB  PRO A 451      73.478  88.401  99.148  1.00 36.21           C  
ATOM   4244  CG  PRO A 451      74.279  89.574  98.790  1.00 36.21           C  
ATOM   4245  CD  PRO A 451      74.677  89.386  97.378  1.00 36.21           C  
ATOM   4246  N   PHE A 452      72.347  86.616  96.798  1.00 37.15           N  
ATOM   4247  CA  PHE A 452      71.330  85.724  96.259  1.00 37.15           C  
ATOM   4248  C   PHE A 452      71.942  84.409  95.793  1.00 37.15           C  
ATOM   4249  O   PHE A 452      71.492  83.329  96.191  1.00 37.15           O  
ATOM   4250  CB  PHE A 452      70.595  86.426  95.118  1.00 37.15           C  
ATOM   4251  CG  PHE A 452      69.516  85.599  94.485  1.00 37.15           C  
ATOM   4252  CD1 PHE A 452      69.782  84.830  93.365  1.00 37.15           C  
ATOM   4253  CD2 PHE A 452      68.237  85.596  95.003  1.00 37.15           C  
ATOM   4254  CE1 PHE A 452      68.805  84.070  92.786  1.00 37.15           C  
ATOM   4255  CE2 PHE A 452      67.249  84.833  94.419  1.00 37.15           C  
ATOM   4256  CZ  PHE A 452      67.538  84.073  93.307  1.00 37.15           C  
ATOM   4257  HN  PHE A 452      72.512  87.519  96.353  1.00  0.00           H  
ATOM   4258  N   THR A 453      72.960  84.483  94.935  1.00 37.74           N  
ATOM   4259  CA  THR A 453      73.591  83.280  94.400  1.00 37.74           C  
ATOM   4260  C   THR A 453      74.190  82.425  95.508  1.00 37.74           C  
ATOM   4261  O   THR A 453      73.968  81.203  95.559  1.00 37.74           O  
ATOM   4262  CB  THR A 453      74.660  83.670  93.390  1.00 37.74           C  
ATOM   4263  CG2 THR A 453      75.198  82.452  92.688  1.00 37.74           C  
ATOM   4264  OG1 THR A 453      74.094  84.558  92.421  1.00 37.74           O  
ATOM   4265  HN  THR A 453      73.305  85.399  94.647  1.00  0.00           H  
ATOM   4266  HG1 THR A 453      74.761  84.802  91.790  1.00  0.00           H  
ATOM   4267  N   TYR A 454      74.956  83.047  96.410  1.00 40.27           N  
ATOM   4268  CA  TYR A 454      75.550  82.304  97.515  1.00 40.27           C  
ATOM   4269  C   TYR A 454      74.483  81.624  98.359  1.00 40.27           C  
ATOM   4270  O   TYR A 454      74.613  80.449  98.712  1.00 40.27           O  
ATOM   4271  CB  TYR A 454      76.394  83.233  98.381  1.00 40.27           C  
ATOM   4272  CG  TYR A 454      76.647  82.708  99.775  1.00 40.27           C  
ATOM   4273  CD1 TYR A 454      77.464  81.616  99.987  1.00 40.27           C  
ATOM   4274  CD2 TYR A 454      76.068  83.305 100.872  1.00 40.27           C  
ATOM   4275  CE1 TYR A 454      77.703  81.142 101.248  1.00 40.27           C  
ATOM   4276  CE2 TYR A 454      76.296  82.837 102.141  1.00 40.27           C  
ATOM   4277  CZ  TYR A 454      77.110  81.754 102.325  1.00 40.27           C  
ATOM   4278  OH  TYR A 454      77.343  81.283 103.592  1.00 40.27           O  
ATOM   4279  HN  TYR A 454      75.126  84.049  96.325  1.00  0.00           H  
ATOM   4280  HH  TYR A 454      77.909  80.530 103.720  1.00  0.00           H  
ATOM   4281  N   MET A 455      73.415  82.343  98.692  1.00 39.91           N  
ATOM   4282  CA  MET A 455      72.421  81.779  99.589  1.00 39.91           C  
ATOM   4283  C   MET A 455      71.659  80.644  98.930  1.00 39.91           C  
ATOM   4284  O   MET A 455      71.340  79.641  99.579  1.00 39.91           O  
ATOM   4285  CB  MET A 455      71.467  82.869 100.039  1.00 39.91           C  
ATOM   4286  CG  MET A 455      70.570  82.429 101.130  1.00 39.91           C  
ATOM   4287  SD  MET A 455      68.870  82.766 100.739  1.00 39.91           S  
ATOM   4288  CE  MET A 455      68.629  81.681  99.358  1.00 39.91           C  
ATOM   4289  HN  MET A 455      73.294  83.285  98.320  1.00  0.00           H  
ATOM   4290  N   LEU A 456      71.343  80.781  97.643  1.00 39.71           N  
ATOM   4291  CA  LEU A 456      70.636  79.704  96.966  1.00 39.71           C  
ATOM   4292  C   LEU A 456      71.472  78.442  96.941  1.00 39.71           C  
ATOM   4293  O   LEU A 456      70.986  77.360  97.298  1.00 39.71           O  
ATOM   4294  CB  LEU A 456      70.255  80.101  95.546  1.00 39.71           C  
ATOM   4295  CG  LEU A 456      69.319  79.075  94.912  1.00 39.71           C  
ATOM   4296  CD1 LEU A 456      68.146  79.756  94.283  1.00 39.71           C  
ATOM   4297  CD2 LEU A 456      70.040  78.207  93.894  1.00 39.71           C  
ATOM   4298  HN  LEU A 456      71.594  81.631  97.138  1.00  0.00           H  
ATOM   4299  N   GLU A 457      72.732  78.551  96.529  1.00 35.38           N  
ATOM   4300  CA  GLU A 457      73.531  77.337  96.464  1.00 35.38           C  
ATOM   4301  C   GLU A 457      73.799  76.768  97.852  1.00 35.38           C  
ATOM   4302  O   GLU A 457      73.920  75.550  98.011  1.00 35.38           O  
ATOM   4303  CB  GLU A 457      74.826  77.589  95.720  1.00 35.38           C  
ATOM   4304  CG  GLU A 457      75.415  76.326  95.150  1.00 35.38           C  
ATOM   4305  CD  GLU A 457      74.537  75.683  94.103  1.00 35.38           C  
ATOM   4306  OE1 GLU A 457      74.876  75.771  92.912  1.00 35.38           O  
ATOM   4307  OE2 GLU A 457      73.519  75.070  94.462  1.00 35.38           O1-
ATOM   4308  HN  GLU A 457      73.125  79.455  96.267  1.00  0.00           H  
ATOM   4309  N   LYS A 458      73.860  77.616  98.876  1.00 37.28           N  
ATOM   4310  CA  LYS A 458      74.032  77.100 100.227  1.00 37.28           C  
ATOM   4311  C   LYS A 458      72.814  76.303 100.673  1.00 37.28           C  
ATOM   4312  O   LYS A 458      72.955  75.229 101.268  1.00 37.28           O  
ATOM   4313  CB  LYS A 458      74.312  78.244 101.195  1.00 37.28           C  
ATOM   4314  CG  LYS A 458      74.979  77.825 102.487  1.00 37.28           C  
ATOM   4315  CD  LYS A 458      74.931  78.941 103.512  1.00 37.28           C  
ATOM   4316  CE  LYS A 458      75.922  78.719 104.634  1.00 37.28           C  
ATOM   4317  NZ  LYS A 458      75.695  77.453 105.371  1.00 37.28           N1+
ATOM   4318  HN  LYS A 458      73.787  78.621  98.716  1.00  0.00           H  
ATOM   4319  HZ1 LYS A 458      76.363  77.303 106.127  1.00  0.00           H  
ATOM   4320  HZ2 LYS A 458      75.686  76.658 104.732  1.00  0.00           H  
ATOM   4321  HZ3 LYS A 458      74.737  77.401 105.717  1.00  0.00           H  
ATOM   4322  N   TRP A 459      71.607  76.818 100.415  1.00 43.76           N  
ATOM   4323  CA  TRP A 459      70.406  76.053 100.742  1.00 43.76           C  
ATOM   4324  C   TRP A 459      70.393  74.722 100.010  1.00 43.76           C  
ATOM   4325  O   TRP A 459      70.075  73.685 100.597  1.00 43.76           O  
ATOM   4326  CB  TRP A 459      69.152  76.845 100.400  1.00 43.76           C  
ATOM   4327  CG  TRP A 459      67.880  76.076 100.549  1.00 43.76           C  
ATOM   4328  CD1 TRP A 459      67.091  76.013 101.654  1.00 43.76           C  
ATOM   4329  CD2 TRP A 459      67.233  75.283  99.551  1.00 43.76           C  
ATOM   4330  CE2 TRP A 459      66.061  74.764 100.128  1.00 43.76           C  
ATOM   4331  CE3 TRP A 459      67.532  74.956  98.229  1.00 43.76           C  
ATOM   4332  NE1 TRP A 459      65.999  75.224 101.415  1.00 43.76           N  
ATOM   4333  CZ2 TRP A 459      65.193  73.936  99.430  1.00 43.76           C  
ATOM   4334  CZ3 TRP A 459      66.670  74.140  97.539  1.00 43.76           C  
ATOM   4335  CH2 TRP A 459      65.512  73.638  98.140  1.00 43.76           C  
ATOM   4336  HN  TRP A 459      71.525  77.742  99.991  1.00  0.00           H  
ATOM   4337  HE1 TRP A 459      65.260  75.013 102.086  1.00  0.00           H  
ATOM   4338  N   ARG A 460      70.739  74.729  98.724  1.00 34.64           N  
ATOM   4339  CA  ARG A 460      70.731  73.482  97.968  1.00 34.64           C  
ATOM   4340  C   ARG A 460      71.725  72.480  98.532  1.00 34.64           C  
ATOM   4341  O   ARG A 460      71.410  71.292  98.654  1.00 34.64           O  
ATOM   4342  CB  ARG A 460      71.047  73.746  96.509  1.00 34.64           C  
ATOM   4343  CG  ARG A 460      69.853  73.966  95.635  1.00 34.64           C  
ATOM   4344  CD  ARG A 460      70.338  74.614  94.373  1.00 34.64           C  
ATOM   4345  NE  ARG A 460      69.741  74.047  93.186  1.00 34.64           N  
ATOM   4346  CZ  ARG A 460      70.234  74.223  91.974  1.00 34.64           C  
ATOM   4347  NH1 ARG A 460      71.344  74.922  91.808  1.00 34.64           N1+
ATOM   4348  NH2 ARG A 460      69.636  73.679  90.928  1.00 34.64           N  
ATOM   4349  HN  ARG A 460      71.008  75.602  98.270  1.00  0.00           H  
ATOM   4350  HE  ARG A 460      68.897  73.483  93.289  1.00  0.00           H  
ATOM   4351 1HH1 ARG A 460      71.805  75.342  92.615  1.00  0.00           H  
ATOM   4352 2HH1 ARG A 460      71.725  75.058  90.872  1.00  0.00           H  
ATOM   4353 1HH2 ARG A 460      68.780  73.140  91.056  1.00  0.00           H  
ATOM   4354 2HH2 ARG A 460      70.017  73.815  89.992  1.00  0.00           H  
ATOM   4355  N   TRP A 461      72.940  72.929  98.847  1.00 52.94           N  
ATOM   4356  CA  TRP A 461      73.929  72.032  99.432  1.00 52.94           C  
ATOM   4357  C   TRP A 461      73.436  71.456 100.745  1.00 52.94           C  
ATOM   4358  O   TRP A 461      73.538  70.249 100.979  1.00 52.94           O  
ATOM   4359  CB  TRP A 461      75.235  72.772  99.666  1.00 52.94           C  
ATOM   4360  CG  TRP A 461      75.948  73.156  98.457  1.00 52.94           C  
ATOM   4361  CD1 TRP A 461      75.815  72.621  97.223  1.00 52.94           C  
ATOM   4362  CD2 TRP A 461      76.938  74.172  98.357  1.00 52.94           C  
ATOM   4363  CE2 TRP A 461      77.370  74.199  97.025  1.00 52.94           C  
ATOM   4364  CE3 TRP A 461      77.499  75.069  99.267  1.00 52.94           C  
ATOM   4365  NE1 TRP A 461      76.666  73.239  96.349  1.00 52.94           N  
ATOM   4366  CZ2 TRP A 461      78.339  75.083  96.575  1.00 52.94           C  
ATOM   4367  CZ3 TRP A 461      78.456  75.941  98.823  1.00 52.94           C  
ATOM   4368  CH2 TRP A 461      78.870  75.945  97.487  1.00 52.94           C  
ATOM   4369  HN  TRP A 461      73.179  73.906  98.678  1.00  0.00           H  
ATOM   4370  HE1 TRP A 461      76.761  73.021  95.357  1.00  0.00           H  
ATOM   4371  N   MET A 462      72.916  72.308 101.624  1.00 46.53           N  
ATOM   4372  CA  MET A 462      72.429  71.840 102.914  1.00 46.53           C  
ATOM   4373  C   MET A 462      71.260  70.878 102.760  1.00 46.53           C  
ATOM   4374  O   MET A 462      71.038  70.029 103.626  1.00 46.53           O  
ATOM   4375  CB  MET A 462      72.029  73.030 103.788  1.00 46.53           C  
ATOM   4376  CG  MET A 462      73.203  73.868 104.246  1.00 46.53           C  
ATOM   4377  SD  MET A 462      72.948  74.709 105.818  1.00 46.53           S  
ATOM   4378  CE  MET A 462      71.664  75.858 105.374  1.00 46.53           C  
ATOM   4379  HN  MET A 462      72.858  73.300 101.392  1.00  0.00           H  
ATOM   4380  N   VAL A 463      70.497  71.002 101.675  1.00 43.05           N  
ATOM   4381  CA  VAL A 463      69.364  70.107 101.468  1.00 43.05           C  
ATOM   4382  C   VAL A 463      69.841  68.770 100.917  1.00 43.05           C  
ATOM   4383  O   VAL A 463      69.333  67.709 101.294  1.00 43.05           O  
ATOM   4384  CB  VAL A 463      68.317  70.772 100.559  1.00 43.05           C  
ATOM   4385  CG1 VAL A 463      67.949  69.878  99.400  1.00 43.05           C  
ATOM   4386  CG2 VAL A 463      67.097  71.126 101.364  1.00 43.05           C  
ATOM   4387  HN  VAL A 463      70.706  71.725 100.987  1.00  0.00           H  
ATOM   4388  N   PHE A 464      70.836  68.795 100.031  1.00 45.12           N  
ATOM   4389  CA  PHE A 464      71.352  67.545  99.482  1.00 45.12           C  
ATOM   4390  C   PHE A 464      72.102  66.751 100.539  1.00 45.12           C  
ATOM   4391  O   PHE A 464      71.953  65.530 100.631  1.00 45.12           O  
ATOM   4392  CB  PHE A 464      72.255  67.818  98.284  1.00 45.12           C  
ATOM   4393  CG  PHE A 464      71.509  68.044  97.013  1.00 45.12           C  
ATOM   4394  CD1 PHE A 464      70.528  67.174  96.613  1.00 45.12           C  
ATOM   4395  CD2 PHE A 464      71.774  69.143  96.230  1.00 45.12           C  
ATOM   4396  CE1 PHE A 464      69.832  67.389  95.450  1.00 45.12           C  
ATOM   4397  CE2 PHE A 464      71.077  69.360  95.066  1.00 45.12           C  
ATOM   4398  CZ  PHE A 464      70.104  68.484  94.679  1.00 45.12           C  
ATOM   4399  HN  PHE A 464      71.236  69.686  99.737  1.00  0.00           H  
ATOM   4400  N   LYS A 465      72.920  67.426 101.343  1.00 50.18           N  
ATOM   4401  CA  LYS A 465      73.618  66.770 102.435  1.00 50.18           C  
ATOM   4402  C   LYS A 465      72.677  66.250 103.506  1.00 50.18           C  
ATOM   4403  O   LYS A 465      73.071  65.379 104.283  1.00 50.18           O  
ATOM   4404  CB  LYS A 465      74.620  67.727 103.066  1.00 50.18           C  
ATOM   4405  CG  LYS A 465      75.806  67.042 103.704  1.00 50.18           C  
ATOM   4406  CD  LYS A 465      76.820  68.053 104.192  1.00 50.18           C  
ATOM   4407  CE  LYS A 465      77.207  68.997 103.079  1.00 50.18           C  
ATOM   4408  NZ  LYS A 465      78.257  69.946 103.512  1.00 50.18           N1+
ATOM   4409  HN  LYS A 465      73.060  68.425 101.189  1.00  0.00           H  
ATOM   4410  HZ1 LYS A 465      78.518  70.584 102.760  1.00  0.00           H  
ATOM   4411  HZ2 LYS A 465      79.070  69.457 103.886  1.00  0.00           H  
ATOM   4412  HZ3 LYS A 465      77.978  70.454 104.351  1.00  0.00           H  
ATOM   4413  N   GLY A 466      71.456  66.756 103.572  1.00 52.88           N  
ATOM   4414  CA  GLY A 466      70.534  66.295 104.580  1.00 52.88           C  
ATOM   4415  C   GLY A 466      70.542  67.083 105.864  1.00 52.88           C  
ATOM   4416  O   GLY A 466      69.928  66.646 106.840  1.00 52.88           O  
ATOM   4417  HN  GLY A 466      71.166  67.474 102.908  1.00  0.00           H  
ATOM   4418  N   GLU A 467      71.211  68.232 105.903  1.00 53.31           N  
ATOM   4419  CA  GLU A 467      71.173  69.068 107.094  1.00 53.31           C  
ATOM   4420  C   GLU A 467      69.849  69.795 107.251  1.00 53.31           C  
ATOM   4421  O   GLU A 467      69.659  70.500 108.245  1.00 53.31           O  
ATOM   4422  CB  GLU A 467      72.318  70.078 107.071  1.00 53.31           C  
ATOM   4423  CG  GLU A 467      73.594  69.547 106.462  1.00 53.31           C  
ATOM   4424  CD  GLU A 467      74.812  70.320 106.908  1.00 53.31           C  
ATOM   4425  OE1 GLU A 467      75.885  69.701 107.066  1.00 53.31           O  
ATOM   4426  OE2 GLU A 467      74.700  71.546 107.106  1.00 53.31           O1-
ATOM   4427  HN  GLU A 467      71.754  68.529 105.093  1.00  0.00           H  
ATOM   4428  N   ILE A 468      68.942  69.658 106.293  1.00 52.08           N  
ATOM   4429  CA  ILE A 468      67.570  70.120 106.459  1.00 52.08           C  
ATOM   4430  C   ILE A 468      66.644  68.950 106.162  1.00 52.08           C  
ATOM   4431  O   ILE A 468      66.640  68.437 105.034  1.00 52.08           O  
ATOM   4432  CB  ILE A 468      67.246  71.311 105.542  1.00 52.08           C  
ATOM   4433  CG1 ILE A 468      68.447  72.248 105.407  1.00 52.08           C  
ATOM   4434  CG2 ILE A 468      66.012  72.055 106.064  1.00 52.08           C  
ATOM   4435  CD1 ILE A 468      68.222  73.395 104.461  1.00 52.08           C  
ATOM   4436  HN  ILE A 468      69.213  69.216 105.414  1.00  0.00           H  
ATOM   4437  N   PRO A 469      65.870  68.481 107.134  1.00 53.91           N  
ATOM   4438  CA  PRO A 469      64.801  67.532 106.825  1.00 53.91           C  
ATOM   4439  C   PRO A 469      63.718  68.217 106.007  1.00 53.91           C  
ATOM   4440  O   PRO A 469      63.456  69.409 106.171  1.00 53.91           O  
ATOM   4441  CB  PRO A 469      64.284  67.114 108.207  1.00 53.91           C  
ATOM   4442  CG  PRO A 469      65.360  67.492 109.156  1.00 53.91           C  
ATOM   4443  CD  PRO A 469      65.988  68.716 108.579  1.00 53.91           C  
ATOM   4444  N   LYS A 470      63.081  67.445 105.123  1.00 56.00           N  
ATOM   4445  CA  LYS A 470      62.089  68.017 104.220  1.00 56.00           C  
ATOM   4446  C   LYS A 470      61.016  68.782 104.980  1.00 56.00           C  
ATOM   4447  O   LYS A 470      60.537  69.820 104.514  1.00 56.00           O  
ATOM   4448  CB  LYS A 470      61.453  66.924 103.374  1.00 56.00           C  
ATOM   4449  CG  LYS A 470      62.424  66.151 102.516  1.00 56.00           C  
ATOM   4450  CD  LYS A 470      62.019  64.684 102.442  1.00 56.00           C  
ATOM   4451  CE  LYS A 470      60.530  64.495 102.711  1.00 56.00           C  
ATOM   4452  NZ  LYS A 470      60.112  63.065 102.702  1.00 56.00           N1+
ATOM   4453  HN  LYS A 470      63.290  66.448 105.079  1.00  0.00           H  
ATOM   4454  HZ1 LYS A 470      59.116  62.939 102.882  1.00  0.00           H  
ATOM   4455  HZ2 LYS A 470      60.672  62.518 103.356  1.00  0.00           H  
ATOM   4456  HZ3 LYS A 470      60.384  62.612 101.830  1.00  0.00           H  
ATOM   4457  N   ASP A 471      60.651  68.310 106.166  1.00 61.36           N  
ATOM   4458  CA  ASP A 471      59.642  68.994 106.960  1.00 61.36           C  
ATOM   4459  C   ASP A 471      60.045  70.413 107.317  1.00 61.36           C  
ATOM   4460  O   ASP A 471      59.226  71.156 107.867  1.00 61.36           O  
ATOM   4461  CB  ASP A 471      59.345  68.204 108.235  1.00 61.36           C  
ATOM   4462  CG  ASP A 471      60.591  67.883 109.029  1.00 61.36           C  
ATOM   4463  OD1 ASP A 471      61.245  68.829 109.509  1.00 61.36           O  
ATOM   4464  OD2 ASP A 471      60.917  66.686 109.175  1.00 61.36           O1-
ATOM   4465  HN  ASP A 471      61.083  67.458 106.524  1.00  0.00           H  
ATOM   4466  N   GLN A 472      61.281  70.805 107.019  1.00 57.00           N  
ATOM   4467  CA  GLN A 472      61.770  72.144 107.308  1.00 57.00           C  
ATOM   4468  C   GLN A 472      62.387  72.810 106.086  1.00 57.00           C  
ATOM   4469  O   GLN A 472      62.980  73.885 106.214  1.00 57.00           O  
ATOM   4470  CB  GLN A 472      62.780  72.100 108.449  1.00 57.00           C  
ATOM   4471  CG  GLN A 472      62.157  72.015 109.815  1.00 57.00           C  
ATOM   4472  CD  GLN A 472      63.197  71.810 110.879  1.00 57.00           C  
ATOM   4473  NE2 GLN A 472      64.272  71.130 110.519  1.00 57.00           N  
ATOM   4474  OE1 GLN A 472      63.040  72.249 112.016  1.00 57.00           O  
ATOM   4475  HN  GLN A 472      61.911  70.140 106.570  1.00  0.00           H  
ATOM   4476 1HE2 GLN A 472      64.402  70.766 109.575  1.00  0.00           H  
ATOM   4477 2HE2 GLN A 472      64.978  70.991 111.242  1.00  0.00           H  
ATOM   4478  N   TRP A 473      62.229  72.206 104.906  1.00 52.44           N  
ATOM   4479  CA  TRP A 473      62.813  72.754 103.686  1.00 52.44           C  
ATOM   4480  C   TRP A 473      62.581  74.259 103.580  1.00 52.44           C  
ATOM   4481  O   TRP A 473      63.516  75.058 103.720  1.00 52.44           O  
ATOM   4482  CB  TRP A 473      62.218  72.040 102.477  1.00 52.44           C  
ATOM   4483  CG  TRP A 473      63.008  70.888 102.004  1.00 52.44           C  
ATOM   4484  CD1 TRP A 473      63.997  70.243 102.673  1.00 52.44           C  
ATOM   4485  CD2 TRP A 473      62.874  70.228 100.749  1.00 52.44           C  
ATOM   4486  CE2 TRP A 473      63.819  69.187 100.722  1.00 52.44           C  
ATOM   4487  CE3 TRP A 473      62.047  70.418  99.641  1.00 52.44           C  
ATOM   4488  NE1 TRP A 473      64.491  69.214 101.913  1.00 52.44           N  
ATOM   4489  CZ2 TRP A 473      63.960  68.347  99.638  1.00 52.44           C  
ATOM   4490  CZ3 TRP A 473      62.192  69.581  98.566  1.00 52.44           C  
ATOM   4491  CH2 TRP A 473      63.139  68.557  98.570  1.00 52.44           C  
ATOM   4492  HN  TRP A 473      61.688  71.343 104.856  1.00  0.00           H  
ATOM   4493  HE1 TRP A 473      65.236  68.575 102.190  1.00  0.00           H  
ATOM   4494  N   MET A 474      61.323  74.673 103.421  1.00 52.59           N  
ATOM   4495  CA  MET A 474      61.069  76.097 103.246  1.00 52.59           C  
ATOM   4496  C   MET A 474      61.475  76.881 104.480  1.00 52.59           C  
ATOM   4497  O   MET A 474      61.967  78.009 104.366  1.00 52.59           O  
ATOM   4498  CB  MET A 474      59.605  76.358 102.910  1.00 52.59           C  
ATOM   4499  CG  MET A 474      59.166  75.755 101.607  1.00 52.59           C  
ATOM   4500  SD  MET A 474      60.436  75.868 100.336  1.00 52.59           S  
ATOM   4501  CE  MET A 474      60.563  77.633 100.157  1.00 52.59           C  
ATOM   4502  HN  MET A 474      60.553  74.005 103.422  1.00  0.00           H  
ATOM   4503  N   LYS A 475      61.330  76.282 105.661  1.00 53.38           N  
ATOM   4504  CA  LYS A 475      61.659  77.004 106.880  1.00 53.38           C  
ATOM   4505  C   LYS A 475      63.096  77.489 106.849  1.00 53.38           C  
ATOM   4506  O   LYS A 475      63.405  78.563 107.378  1.00 53.38           O  
ATOM   4507  CB  LYS A 475      61.421  76.131 108.107  1.00 53.38           C  
ATOM   4508  CG  LYS A 475      61.354  76.930 109.389  1.00 53.38           C  
ATOM   4509  CD  LYS A 475      60.738  76.117 110.505  1.00 53.38           C  
ATOM   4510  CE  LYS A 475      60.059  77.013 111.526  1.00 53.38           C  
ATOM   4511  NZ  LYS A 475      59.074  76.245 112.329  1.00 53.38           N1+
ATOM   4512  HN  LYS A 475      60.990  75.322 105.710  1.00  0.00           H  
ATOM   4513  HZ1 LYS A 475      58.618  76.847 113.015  1.00  0.00           H  
ATOM   4514  HZ2 LYS A 475      59.499  75.428 112.767  1.00  0.00           H  
ATOM   4515  HZ3 LYS A 475      58.396  75.766 111.737  1.00  0.00           H  
ATOM   4516  N   LYS A 476      63.989  76.735 106.210  1.00 47.95           N  
ATOM   4517  CA  LYS A 476      65.368  77.194 106.175  1.00 47.95           C  
ATOM   4518  C   LYS A 476      65.578  78.179 105.041  1.00 47.95           C  
ATOM   4519  O   LYS A 476      66.336  79.143 105.190  1.00 47.95           O  
ATOM   4520  CB  LYS A 476      66.331  76.019 106.054  1.00 47.95           C  
ATOM   4521  CG  LYS A 476      66.854  75.527 107.391  1.00 47.95           C  
ATOM   4522  CD  LYS A 476      67.572  76.634 108.143  1.00 47.95           C  
ATOM   4523  CE  LYS A 476      69.081  76.562 107.962  1.00 47.95           C  
ATOM   4524  NZ  LYS A 476      69.752  77.843 108.314  1.00 47.95           N1+
ATOM   4525  HN  LYS A 476      63.714  75.862 105.759  1.00  0.00           H  
ATOM   4526  HZ1 LYS A 476      70.764  77.795 108.193  1.00  0.00           H  
ATOM   4527  HZ2 LYS A 476      69.508  78.140 109.259  1.00  0.00           H  
ATOM   4528  HZ3 LYS A 476      69.355  78.623 107.791  1.00  0.00           H  
ATOM   4529  N   TRP A 477      64.888  77.977 103.917  1.00 43.00           N  
ATOM   4530  CA  TRP A 477      65.040  78.874 102.776  1.00 43.00           C  
ATOM   4531  C   TRP A 477      64.875  80.321 103.199  1.00 43.00           C  
ATOM   4532  O   TRP A 477      65.834  81.103 103.185  1.00 43.00           O  
ATOM   4533  CB  TRP A 477      64.009  78.527 101.712  1.00 43.00           C  
ATOM   4534  CG  TRP A 477      63.942  79.500 100.595  1.00 43.00           C  
ATOM   4535  CD1 TRP A 477      63.002  80.462 100.401  1.00 43.00           C  
ATOM   4536  CD2 TRP A 477      64.846  79.590  99.497  1.00 43.00           C  
ATOM   4537  CE2 TRP A 477      64.400  80.635  98.677  1.00 43.00           C  
ATOM   4538  CE3 TRP A 477      65.992  78.891  99.131  1.00 43.00           C  
ATOM   4539  NE1 TRP A 477      63.271  81.155  99.251  1.00 43.00           N  
ATOM   4540  CZ2 TRP A 477      65.059  80.993  97.516  1.00 43.00           C  
ATOM   4541  CZ3 TRP A 477      66.639  79.248  97.984  1.00 43.00           C  
ATOM   4542  CH2 TRP A 477      66.176  80.290  97.188  1.00 43.00           C  
ATOM   4543  HN  TRP A 477      64.247  77.186 103.855  1.00  0.00           H  
ATOM   4544  HE1 TRP A 477      62.721  81.931  98.883  1.00  0.00           H  
ATOM   4545  N   TRP A 478      63.683  80.673 103.663  1.00 48.56           N  
ATOM   4546  CA  TRP A 478      63.393  82.057 103.986  1.00 48.56           C  
ATOM   4547  C   TRP A 478      64.144  82.528 105.216  1.00 48.56           C  
ATOM   4548  O   TRP A 478      64.069  83.709 105.557  1.00 48.56           O  
ATOM   4549  CB  TRP A 478      61.891  82.245 104.167  1.00 48.56           C  
ATOM   4550  CG  TRP A 478      61.178  82.270 102.862  1.00 48.56           C  
ATOM   4551  CD1 TRP A 478      60.158  81.467 102.474  1.00 48.56           C  
ATOM   4552  CD2 TRP A 478      61.454  83.132 101.751  1.00 48.56           C  
ATOM   4553  CE2 TRP A 478      60.554  82.794 100.730  1.00 48.56           C  
ATOM   4554  CE3 TRP A 478      62.370  84.163 101.525  1.00 48.56           C  
ATOM   4555  NE1 TRP A 478      59.772  81.774 101.196  1.00 48.56           N  
ATOM   4556  CZ2 TRP A 478      60.545  83.445  99.503  1.00 48.56           C  
ATOM   4557  CZ3 TRP A 478      62.358  84.804 100.311  1.00 48.56           C  
ATOM   4558  CH2 TRP A 478      61.453  84.445  99.314  1.00 48.56           C  
ATOM   4559  HN  TRP A 478      62.963  79.963 103.794  1.00  0.00           H  
ATOM   4560  HE1 TRP A 478      59.023  81.316 100.677  1.00  0.00           H  
ATOM   4561  N   GLU A 479      64.875  81.645 105.889  1.00 49.97           N  
ATOM   4562  CA  GLU A 479      65.757  82.132 106.941  1.00 49.97           C  
ATOM   4563  C   GLU A 479      67.087  82.570 106.353  1.00 49.97           C  
ATOM   4564  O   GLU A 479      67.572  83.667 106.649  1.00 49.97           O  
ATOM   4565  CB  GLU A 479      65.945  81.064 108.012  1.00 49.97           C  
ATOM   4566  CG  GLU A 479      64.851  81.089 109.067  1.00 49.97           C  
ATOM   4567  CD  GLU A 479      65.094  80.111 110.194  1.00 49.97           C  
ATOM   4568  OE1 GLU A 479      66.213  79.568 110.287  1.00 49.97           O  
ATOM   4569  OE2 GLU A 479      64.162  79.889 110.988  1.00 49.97           O1-
ATOM   4570  HN  GLU A 479      64.820  80.650 105.674  1.00  0.00           H  
ATOM   4571  N   MET A 480      67.651  81.760 105.460  1.00 44.12           N  
ATOM   4572  CA  MET A 480      68.902  82.136 104.827  1.00 44.12           C  
ATOM   4573  C   MET A 480      68.728  83.371 103.957  1.00 44.12           C  
ATOM   4574  O   MET A 480      69.706  84.055 103.650  1.00 44.12           O  
ATOM   4575  CB  MET A 480      69.435  80.968 104.012  1.00 44.12           C  
ATOM   4576  CG  MET A 480      69.401  79.656 104.738  1.00 44.12           C  
ATOM   4577  SD  MET A 480      69.819  78.315 103.626  1.00 44.12           S  
ATOM   4578  CE  MET A 480      71.468  78.806 103.171  1.00 44.12           C  
ATOM   4579  HN  MET A 480      67.204  80.875 105.220  1.00  0.00           H  
ATOM   4580  N   LYS A 481      67.494  83.668 103.552  1.00 42.89           N  
ATOM   4581  CA  LYS A 481      67.218  84.933 102.886  1.00 42.89           C  
ATOM   4582  C   LYS A 481      67.334  86.094 103.858  1.00 42.89           C  
ATOM   4583  O   LYS A 481      68.034  87.073 103.585  1.00 42.89           O  
ATOM   4584  CB  LYS A 481      65.828  84.905 102.254  1.00 42.89           C  
ATOM   4585  CG  LYS A 481      65.741  84.097 100.983  1.00 42.89           C  
ATOM   4586  CD  LYS A 481      66.310  84.848  99.811  1.00 42.89           C  
ATOM   4587  CE  LYS A 481      65.563  84.506  98.555  1.00 42.89           C  
ATOM   4588  NZ  LYS A 481      66.396  84.725  97.360  1.00 42.89           N1+
ATOM   4589  HN  LYS A 481      66.736  83.004 103.710  1.00  0.00           H  
ATOM   4590  HZ1 LYS A 481      65.888  84.493  96.506  1.00  0.00           H  
ATOM   4591  HZ2 LYS A 481      67.278  84.217  97.421  1.00  0.00           H  
ATOM   4592  HZ3 LYS A 481      66.764  85.676  97.329  1.00  0.00           H  
ATOM   4593  N   ARG A 482      66.668  85.999 105.008  1.00 50.22           N  
ATOM   4594  CA  ARG A 482      66.586  87.149 105.902  1.00 50.22           C  
ATOM   4595  C   ARG A 482      67.958  87.534 106.437  1.00 50.22           C  
ATOM   4596  O   ARG A 482      68.176  88.679 106.843  1.00 50.22           O  
ATOM   4597  CB  ARG A 482      65.631  86.862 107.059  1.00 50.22           C  
ATOM   4598  CG  ARG A 482      64.164  86.864 106.692  1.00 50.22           C  
ATOM   4599  CD  ARG A 482      63.409  85.954 107.613  1.00 50.22           C  
ATOM   4600  NE  ARG A 482      62.018  85.793 107.221  1.00 50.22           N  
ATOM   4601  CZ  ARG A 482      61.016  86.496 107.731  1.00 50.22           C  
ATOM   4602  NH1 ARG A 482      61.253  87.413 108.652  1.00 50.22           N1+
ATOM   4603  NH2 ARG A 482      59.773  86.284 107.315  1.00 50.22           N  
ATOM   4604  HN  ARG A 482      66.215  85.122 105.264  1.00  0.00           H  
ATOM   4605  HE  ARG A 482      61.799  85.096 106.509  1.00  0.00           H  
ATOM   4606 1HH1 ARG A 482      62.208  87.576 108.972  1.00  0.00           H  
ATOM   4607 2HH1 ARG A 482      60.482  87.954 109.044  1.00  0.00           H  
ATOM   4608 1HH2 ARG A 482      59.590  85.576 106.604  1.00  0.00           H  
ATOM   4609 2HH2 ARG A 482      59.002  86.825 107.707  1.00  0.00           H  
ATOM   4610  N   GLU A 483      68.901  86.593 106.439  1.00 50.53           N  
ATOM   4611  CA  GLU A 483      70.157  86.827 107.142  1.00 50.53           C  
ATOM   4612  C   GLU A 483      71.330  86.965 106.179  1.00 50.53           C  
ATOM   4613  O   GLU A 483      72.310  87.651 106.483  1.00 50.53           O  
ATOM   4614  CB  GLU A 483      70.413  85.709 108.149  1.00 50.53           C  
ATOM   4615  CG  GLU A 483      70.698  84.366 107.521  1.00 50.53           C  
ATOM   4616  CD  GLU A 483      71.793  83.610 108.242  1.00 50.53           C  
ATOM   4617  OE1 GLU A 483      72.701  84.270 108.788  1.00 50.53           O  
ATOM   4618  OE2 GLU A 483      71.750  82.361 108.260  1.00 50.53           O1-
ATOM   4619  HN  GLU A 483      68.745  85.711 105.950  1.00  0.00           H  
ATOM   4620  N   ILE A 484      71.269  86.314 105.026  1.00 42.61           N  
ATOM   4621  CA  ILE A 484      72.360  86.457 104.068  1.00 42.61           C  
ATOM   4622  C   ILE A 484      72.080  87.560 103.060  1.00 42.61           C  
ATOM   4623  O   ILE A 484      72.957  88.375 102.770  1.00 42.61           O  
ATOM   4624  CB  ILE A 484      72.647  85.128 103.358  1.00 42.61           C  
ATOM   4625  CG1 ILE A 484      73.133  84.086 104.355  1.00 42.61           C  
ATOM   4626  CG2 ILE A 484      73.679  85.335 102.282  1.00 42.61           C  
ATOM   4627  CD1 ILE A 484      73.250  82.720 103.776  1.00 42.61           C  
ATOM   4628  HN  ILE A 484      70.468  85.720 104.811  1.00  0.00           H  
ATOM   4629  N   VAL A 485      70.879  87.591 102.488  1.00 38.90           N  
ATOM   4630  CA  VAL A 485      70.576  88.526 101.412  1.00 38.90           C  
ATOM   4631  C   VAL A 485      69.835  89.759 101.907  1.00 38.90           C  
ATOM   4632  O   VAL A 485      69.669  90.718 101.140  1.00 38.90           O  
ATOM   4633  CB  VAL A 485      69.777  87.825 100.293  1.00 38.90           C  
ATOM   4634  CG1 VAL A 485      69.905  88.569  98.976  1.00 38.90           C  
ATOM   4635  CG2 VAL A 485      70.253  86.402 100.129  1.00 38.90           C  
ATOM   4636  HN  VAL A 485      70.156  86.947 102.809  1.00  0.00           H  
ATOM   4637  N   GLY A 486      69.406  89.778 103.159  1.00 41.67           N  
ATOM   4638  CA  GLY A 486      68.651  90.914 103.637  1.00 41.67           C  
ATOM   4639  C   GLY A 486      67.349  91.117 102.912  1.00 41.67           C  
ATOM   4640  O   GLY A 486      66.869  92.246 102.813  1.00 41.67           O  
ATOM   4641  HN  GLY A 486      69.607  88.996 103.782  1.00  0.00           H  
ATOM   4642  N   VAL A 487      66.773  90.047 102.385  1.00 43.20           N  
ATOM   4643  CA  VAL A 487      65.505  90.086 101.677  1.00 43.20           C  
ATOM   4644  C   VAL A 487      64.527  89.199 102.421  1.00 43.20           C  
ATOM   4645  O   VAL A 487      64.877  88.101 102.860  1.00 43.20           O  
ATOM   4646  CB  VAL A 487      65.656  89.618 100.218  1.00 43.20           C  
ATOM   4647  CG1 VAL A 487      64.320  89.586  99.550  1.00 43.20           C  
ATOM   4648  CG2 VAL A 487      66.609  90.526  99.473  1.00 43.20           C  
ATOM   4649  HN  VAL A 487      67.245  89.148 102.481  1.00  0.00           H  
ATOM   4650  N   VAL A 488      63.310  89.677 102.576  1.00 52.27           N  
ATOM   4651  CA  VAL A 488      62.273  88.927 103.257  1.00 52.27           C  
ATOM   4652  C   VAL A 488      61.178  88.609 102.254  1.00 52.27           C  
ATOM   4653  O   VAL A 488      60.868  89.422 101.377  1.00 52.27           O  
ATOM   4654  CB  VAL A 488      61.728  89.708 104.471  1.00 52.27           C  
ATOM   4655  CG1 VAL A 488      61.054  90.982 104.028  1.00 52.27           C  
ATOM   4656  CG2 VAL A 488      60.770  88.858 105.253  1.00 52.27           C  
ATOM   4657  HN  VAL A 488      63.090  90.602 102.206  1.00  0.00           H  
ATOM   4658  N   GLU A 489      60.624  87.411 102.355  1.00 57.38           N  
ATOM   4659  CA  GLU A 489      59.462  87.086 101.556  1.00 57.38           C  
ATOM   4660  C   GLU A 489      58.298  87.973 101.983  1.00 57.38           C  
ATOM   4661  O   GLU A 489      58.169  88.302 103.163  1.00 57.38           O  
ATOM   4662  CB  GLU A 489      59.097  85.613 101.708  1.00 57.38           C  
ATOM   4663  CG  GLU A 489      58.365  85.240 102.984  1.00 57.38           C  
ATOM   4664  CD  GLU A 489      59.225  85.337 104.222  1.00 57.38           C  
ATOM   4665  OE1 GLU A 489      58.722  85.830 105.250  1.00 57.38           O  
ATOM   4666  OE2 GLU A 489      60.398  84.918 104.176  1.00 57.38           O1-
ATOM   4667  HN  GLU A 489      61.015  86.719 102.994  1.00  0.00           H  
ATOM   4668  N   PRO A 490      57.467  88.423 101.044  1.00 58.84           N  
ATOM   4669  CA  PRO A 490      56.350  89.302 101.398  1.00 58.84           C  
ATOM   4670  C   PRO A 490      55.132  88.591 101.959  1.00 58.84           C  
ATOM   4671  O   PRO A 490      54.208  89.272 102.418  1.00 58.84           O  
ATOM   4672  CB  PRO A 490      56.020  89.972 100.064  1.00 58.84           C  
ATOM   4673  CG  PRO A 490      56.476  89.015  99.046  1.00 58.84           C  
ATOM   4674  CD  PRO A 490      57.696  88.377  99.593  1.00 58.84           C  
ATOM   4675  N   VAL A 491      55.095  87.262 101.949  1.00 65.83           N  
ATOM   4676  CA  VAL A 491      53.929  86.503 102.402  1.00 65.83           C  
ATOM   4677  C   VAL A 491      54.408  85.203 103.033  1.00 65.83           C  
ATOM   4678  O   VAL A 491      55.352  84.588 102.522  1.00 65.83           O  
ATOM   4679  CB  VAL A 491      52.951  86.251 101.241  1.00 65.83           C  
ATOM   4680  CG1 VAL A 491      52.180  84.961 101.433  1.00 65.83           C  
ATOM   4681  CG2 VAL A 491      51.986  87.400 101.121  1.00 65.83           C  
ATOM   4682  HN  VAL A 491      55.911  86.752 101.612  1.00  0.00           H  
ATOM   4683  N   PRO A 492      53.807  84.749 104.134  1.00 67.10           N  
ATOM   4684  CA  PRO A 492      54.291  83.524 104.777  1.00 67.10           C  
ATOM   4685  C   PRO A 492      54.158  82.323 103.858  1.00 67.10           C  
ATOM   4686  O   PRO A 492      53.143  82.139 103.185  1.00 67.10           O  
ATOM   4687  CB  PRO A 492      53.392  83.394 106.011  1.00 67.10           C  
ATOM   4688  CG  PRO A 492      52.180  84.192 105.687  1.00 67.10           C  
ATOM   4689  CD  PRO A 492      52.657  85.327 104.847  1.00 67.10           C  
ATOM   4690  N   HIS A 493      55.207  81.505 103.830  1.00 62.53           N  
ATOM   4691  CA  HIS A 493      55.326  80.399 102.888  1.00 62.53           C  
ATOM   4692  C   HIS A 493      55.527  79.094 103.643  1.00 62.53           C  
ATOM   4693  O   HIS A 493      56.643  78.793 104.077  1.00 62.53           O  
ATOM   4694  CB  HIS A 493      56.485  80.644 101.927  1.00 62.53           C  
ATOM   4695  CG  HIS A 493      56.087  81.365 100.681  1.00 62.53           C  
ATOM   4696  CD2 HIS A 493      55.044  82.187 100.423  1.00 62.53           C  
ATOM   4697  ND1 HIS A 493      56.794  81.263  99.504  1.00 62.53           N  
ATOM   4698  CE1 HIS A 493      56.209  81.995  98.575  1.00 62.53           C  
ATOM   4699  NE2 HIS A 493      55.145  82.568  99.108  1.00 62.53           N  
ATOM   4700  HN  HIS A 493      55.962  81.659 104.498  1.00  0.00           H  
ATOM   4701  HD1 HIS A 493      57.639  80.708  99.371  1.00  0.00           H  
ATOM   4702  HE2 HIS A 493      54.502  83.193  98.621  1.00  0.00           H  
ATOM   4703  N   ASP A 494      54.461  78.306 103.768  1.00 63.53           N  
ATOM   4704  CA  ASP A 494      54.520  77.063 104.526  1.00 63.53           C  
ATOM   4705  C   ASP A 494      55.233  75.982 103.709  1.00 63.53           C  
ATOM   4706  O   ASP A 494      55.837  76.249 102.667  1.00 63.53           O  
ATOM   4707  CB  ASP A 494      53.121  76.658 104.985  1.00 63.53           C  
ATOM   4708  CG  ASP A 494      52.194  76.294 103.842  1.00 63.53           C  
ATOM   4709  OD1 ASP A 494      52.628  75.670 102.851  1.00 63.53           O  
ATOM   4710  OD2 ASP A 494      50.999  76.645 103.943  1.00 63.53           O1-
ATOM   4711  HN  ASP A 494      53.584  78.578 103.324  1.00  0.00           H  
ATOM   4712  N   GLU A 495      55.170  74.740 104.181  1.00 58.77           N  
ATOM   4713  CA  GLU A 495      56.058  73.682 103.723  1.00 58.77           C  
ATOM   4714  C   GLU A 495      55.570  72.975 102.469  1.00 58.77           C  
ATOM   4715  O   GLU A 495      56.149  71.955 102.088  1.00 58.77           O  
ATOM   4716  CB  GLU A 495      56.270  72.657 104.836  1.00 58.77           C  
ATOM   4717  CG  GLU A 495      57.001  73.198 106.045  1.00 58.77           C  
ATOM   4718  CD  GLU A 495      58.431  73.589 105.739  1.00 58.77           C  
ATOM   4719  OE1 GLU A 495      58.960  73.156 104.691  1.00 58.77           O  
ATOM   4720  OE2 GLU A 495      59.027  74.328 106.550  1.00 58.77           O1-
ATOM   4721  HN  GLU A 495      54.472  74.521 104.892  1.00  0.00           H  
ATOM   4722  N   THR A 496      54.522  73.476 101.820  1.00 56.04           N  
ATOM   4723  CA  THR A 496      54.106  72.896 100.551  1.00 56.04           C  
ATOM   4724  C   THR A 496      54.743  73.578  99.351  1.00 56.04           C  
ATOM   4725  O   THR A 496      54.777  72.987  98.272  1.00 56.04           O  
ATOM   4726  CB  THR A 496      52.585  72.943 100.411  1.00 56.04           C  
ATOM   4727  CG2 THR A 496      51.964  71.763 101.114  1.00 56.04           C  
ATOM   4728  OG1 THR A 496      52.086  74.154 100.992  1.00 56.04           O  
ATOM   4729  HN  THR A 496      54.010  74.267 102.212  1.00  0.00           H  
ATOM   4730  HG1 THR A 496      51.140  74.183 100.905  1.00  0.00           H  
ATOM   4731  N   TYR A 497      55.241  74.798  99.512  1.00 57.05           N  
ATOM   4732  CA  TYR A 497      55.931  75.471  98.429  1.00 57.05           C  
ATOM   4733  C   TYR A 497      57.302  74.865  98.219  1.00 57.05           C  
ATOM   4734  O   TYR A 497      57.855  74.182  99.081  1.00 57.05           O  
ATOM   4735  CB  TYR A 497      56.103  76.961  98.707  1.00 57.05           C  
ATOM   4736  CG  TYR A 497      54.823  77.714  98.896  1.00 57.05           C  
ATOM   4737  CD1 TYR A 497      54.164  77.695 100.112  1.00 57.05           C  
ATOM   4738  CD2 TYR A 497      54.270  78.444  97.861  1.00 57.05           C  
ATOM   4739  CE1 TYR A 497      52.997  78.377 100.294  1.00 57.05           C  
ATOM   4740  CE2 TYR A 497      53.094  79.135  98.036  1.00 57.05           C  
ATOM   4741  CZ  TYR A 497      52.462  79.094  99.257  1.00 57.05           C  
ATOM   4742  OH  TYR A 497      51.286  79.780  99.450  1.00 57.05           O  
ATOM   4743  HN  TYR A 497      55.137  75.269 100.411  1.00  0.00           H  
ATOM   4744  HH  TYR A 497      50.849  79.752 100.293  1.00  0.00           H  
ATOM   4745  N   CYS A 498      57.842  75.116  97.049  1.00 51.44           N  
ATOM   4746  CA  CYS A 498      59.216  74.851  96.762  1.00 51.44           C  
ATOM   4747  C   CYS A 498      59.698  76.096  96.014  1.00 51.44           C  
ATOM   4748  O   CYS A 498      60.146  76.028  94.874  1.00 51.44           O  
ATOM   4749  CB  CYS A 498      59.408  73.556  95.974  1.00 51.44           C  
ATOM   4750  SG  CYS A 498      61.079  73.260  95.410  1.00 51.44           S  
ATOM   4751  HN  CYS A 498      57.257  75.516  96.316  1.00  0.00           H  
ATOM   4752  N   ASP A 499      59.486  77.258  96.646  1.00 51.56           N  
ATOM   4753  CA  ASP A 499      59.961  78.530  96.099  1.00 51.56           C  
ATOM   4754  C   ASP A 499      61.299  78.442  95.381  1.00 51.56           C  
ATOM   4755  O   ASP A 499      61.413  79.031  94.294  1.00 51.56           O  
ATOM   4756  CB  ASP A 499      60.061  79.584  97.206  1.00 51.56           C  
ATOM   4757  CG  ASP A 499      58.743  79.884  97.841  1.00 51.56           C  
ATOM   4758  OD1 ASP A 499      57.728  79.895  97.127  1.00 51.56           O  
ATOM   4759  OD2 ASP A 499      58.708  80.128  99.062  1.00 51.56           O1-
ATOM   4760  HN  ASP A 499      58.980  77.256  97.532  1.00  0.00           H  
ATOM   4761  N   PRO A 500      62.332  77.776  95.906  1.00 43.47           N  
ATOM   4762  CA  PRO A 500      63.561  77.637  95.119  1.00 43.47           C  
ATOM   4763  C   PRO A 500      63.318  77.178  93.699  1.00 43.47           C  
ATOM   4764  O   PRO A 500      63.949  77.697  92.777  1.00 43.47           O  
ATOM   4765  CB  PRO A 500      64.358  76.602  95.912  1.00 43.47           C  
ATOM   4766  CG  PRO A 500      63.910  76.768  97.282  1.00 43.47           C  
ATOM   4767  CD  PRO A 500      62.494  77.199  97.253  1.00 43.47           C  
ATOM   4768  N   ALA A 501      62.394  76.238  93.491  1.00 41.90           N  
ATOM   4769  CA  ALA A 501      62.166  75.706  92.155  1.00 41.90           C  
ATOM   4770  C   ALA A 501      61.304  76.611  91.293  1.00 41.90           C  
ATOM   4771  O   ALA A 501      61.241  76.392  90.080  1.00 41.90           O  
ATOM   4772  CB  ALA A 501      61.534  74.323  92.230  1.00 41.90           C  
ATOM   4773  HN  ALA A 501      61.843  75.889  94.275  1.00  0.00           H  
ATOM   4774  N   SER A 502      60.639  77.607  91.870  1.00 42.62           N  
ATOM   4775  CA  SER A 502      60.017  78.600  91.013  1.00 42.62           C  
ATOM   4776  C   SER A 502      61.037  79.345  90.164  1.00 42.62           C  
ATOM   4777  O   SER A 502      60.661  79.913  89.136  1.00 42.62           O  
ATOM   4778  CB  SER A 502      59.188  79.575  91.847  1.00 42.62           C  
ATOM   4779  OG  SER A 502      59.976  80.625  92.359  1.00 42.62           O  
ATOM   4780  HN  SER A 502      60.568  77.672  92.885  1.00  0.00           H  
ATOM   4781  HG  SER A 502      59.460  81.231  92.878  1.00  0.00           H  
ATOM   4782  N   LEU A 503      62.311  79.328  90.541  1.00 42.02           N  
ATOM   4783  CA  LEU A 503      63.389  79.802  89.689  1.00 42.02           C  
ATOM   4784  C   LEU A 503      63.711  78.736  88.660  1.00 42.02           C  
ATOM   4785  O   LEU A 503      63.565  77.544  88.928  1.00 42.02           O  
ATOM   4786  CB  LEU A 503      64.644  80.128  90.501  1.00 42.02           C  
ATOM   4787  CG  LEU A 503      65.789  80.743  89.695  1.00 42.02           C  
ATOM   4788  CD1 LEU A 503      65.467  82.183  89.342  1.00 42.02           C  
ATOM   4789  CD2 LEU A 503      67.122  80.644  90.402  1.00 42.02           C  
ATOM   4790  HN  LEU A 503      62.542  78.967  91.467  1.00  0.00           H  
ATOM   4791  N   PHE A 504      64.133  79.178  87.477  1.00 43.24           N  
ATOM   4792  CA  PHE A 504      64.513  78.262  86.412  1.00 43.24           C  
ATOM   4793  C   PHE A 504      65.537  77.244  86.893  1.00 43.24           C  
ATOM   4794  O   PHE A 504      65.253  76.046  86.944  1.00 43.24           O  
ATOM   4795  CB  PHE A 504      65.059  79.064  85.228  1.00 43.24           C  
ATOM   4796  CG  PHE A 504      65.593  78.233  84.100  1.00 43.24           C  
ATOM   4797  CD1 PHE A 504      64.747  77.654  83.184  1.00 43.24           C  
ATOM   4798  CD2 PHE A 504      66.948  78.066  83.932  1.00 43.24           C  
ATOM   4799  CE1 PHE A 504      65.233  76.907  82.142  1.00 43.24           C  
ATOM   4800  CE2 PHE A 504      67.441  77.320  82.887  1.00 43.24           C  
ATOM   4801  CZ  PHE A 504      66.580  76.738  81.992  1.00 43.24           C  
ATOM   4802  HN  PHE A 504      64.191  80.183  87.313  1.00  0.00           H  
ATOM   4803  N   HIS A 505      66.716  77.715  87.310  1.00 41.34           N  
ATOM   4804  CA  HIS A 505      67.869  76.833  87.474  1.00 41.34           C  
ATOM   4805  C   HIS A 505      67.608  75.710  88.464  1.00 41.34           C  
ATOM   4806  O   HIS A 505      68.212  74.640  88.354  1.00 41.34           O  
ATOM   4807  CB  HIS A 505      69.085  77.634  87.920  1.00 41.34           C  
ATOM   4808  CG  HIS A 505      69.519  78.667  86.934  1.00 41.34           C  
ATOM   4809  CD2 HIS A 505      70.615  78.740  86.146  1.00 41.34           C  
ATOM   4810  ND1 HIS A 505      68.786  79.804  86.678  1.00 41.34           N  
ATOM   4811  CE1 HIS A 505      69.407  80.530  85.770  1.00 41.34           C  
ATOM   4812  NE2 HIS A 505      70.520  79.906  85.430  1.00 41.34           N  
ATOM   4813  HN  HIS A 505      66.813  78.709  87.518  1.00  0.00           H  
ATOM   4814  HD1 HIS A 505      67.900  80.047  87.122  1.00  0.00           H  
ATOM   4815  HE2 HIS A 505      71.199  80.238  84.745  1.00  0.00           H  
ATOM   4816  N   VAL A 506      66.729  75.926  89.434  1.00 39.99           N  
ATOM   4817  CA  VAL A 506      66.448  74.881  90.406  1.00 39.99           C  
ATOM   4818  C   VAL A 506      65.566  73.803  89.797  1.00 39.99           C  
ATOM   4819  O   VAL A 506      65.981  72.648  89.654  1.00 39.99           O  
ATOM   4820  CB  VAL A 506      65.812  75.489  91.663  1.00 39.99           C  
ATOM   4821  CG1 VAL A 506      65.384  74.403  92.604  1.00 39.99           C  
ATOM   4822  CG2 VAL A 506      66.794  76.408  92.338  1.00 39.99           C  
ATOM   4823  HN  VAL A 506      66.250  76.824  89.498  1.00  0.00           H  
ATOM   4824  N   SER A 507      64.352  74.174  89.392  1.00 41.52           N  
ATOM   4825  CA  SER A 507      63.435  73.234  88.764  1.00 41.52           C  
ATOM   4826  C   SER A 507      63.992  72.613  87.490  1.00 41.52           C  
ATOM   4827  O   SER A 507      63.490  71.572  87.063  1.00 41.52           O  
ATOM   4828  CB  SER A 507      62.126  73.928  88.440  1.00 41.52           C  
ATOM   4829  OG  SER A 507      62.296  74.708  87.278  1.00 41.52           O  
ATOM   4830  HN  SER A 507      64.058  75.141  89.525  1.00  0.00           H  
ATOM   4831  HG  SER A 507      61.476  75.143  87.075  1.00  0.00           H  
ATOM   4832  N   ASN A 508      64.998  73.221  86.864  1.00 45.49           N  
ATOM   4833  CA  ASN A 508      65.579  72.675  85.649  1.00 45.49           C  
ATOM   4834  C   ASN A 508      66.914  72.004  85.899  1.00 45.49           C  
ATOM   4835  O   ASN A 508      67.648  71.722  84.945  1.00 45.49           O  
ATOM   4836  CB  ASN A 508      65.724  73.760  84.589  1.00 45.49           C  
ATOM   4837  CG  ASN A 508      64.458  73.967  83.806  1.00 45.49           C  
ATOM   4838  ND2 ASN A 508      63.483  74.619  84.423  1.00 45.49           N  
ATOM   4839  OD1 ASN A 508      64.349  73.538  82.659  1.00 45.49           O  
ATOM   4840  HN  ASN A 508      65.370  74.091  87.246  1.00  0.00           H  
ATOM   4841 1HD2 ASN A 508      63.573  74.975  85.375  1.00  0.00           H  
ATOM   4842 2HD2 ASN A 508      62.624  74.759  83.892  1.00  0.00           H  
ATOM   4843  N   ASP A 509      67.250  71.765  87.163  1.00 48.05           N  
ATOM   4844  CA  ASP A 509      68.363  70.901  87.537  1.00 48.05           C  
ATOM   4845  C   ASP A 509      69.707  71.468  87.079  1.00 48.05           C  
ATOM   4846  O   ASP A 509      70.561  70.757  86.551  1.00 48.05           O  
ATOM   4847  CB  ASP A 509      68.142  69.495  86.988  1.00 48.05           C  
ATOM   4848  CG  ASP A 509      68.835  68.449  87.801  1.00 48.05           C  
ATOM   4849  OD1 ASP A 509      69.031  68.681  89.008  1.00 48.05           O  
ATOM   4850  OD2 ASP A 509      69.162  67.393  87.234  1.00 48.05           O1-
ATOM   4851  HN  ASP A 509      66.705  72.206  87.904  1.00  0.00           H  
ATOM   4852  N   TYR A 510      69.903  72.759  87.321  1.00 44.66           N  
ATOM   4853  CA  TYR A 510      71.148  73.443  87.008  1.00 44.66           C  
ATOM   4854  C   TYR A 510      71.811  73.904  88.299  1.00 44.66           C  
ATOM   4855  O   TYR A 510      71.143  74.429  89.194  1.00 44.66           O  
ATOM   4856  CB  TYR A 510      70.903  74.648  86.101  1.00 44.66           C  
ATOM   4857  CG  TYR A 510      70.491  74.317  84.690  1.00 44.66           C  
ATOM   4858  CD1 TYR A 510      71.410  73.835  83.779  1.00 44.66           C  
ATOM   4859  CD2 TYR A 510      69.192  74.514  84.262  1.00 44.66           C  
ATOM   4860  CE1 TYR A 510      71.047  73.541  82.488  1.00 44.66           C  
ATOM   4861  CE2 TYR A 510      68.815  74.218  82.981  1.00 44.66           C  
ATOM   4862  CZ  TYR A 510      69.744  73.735  82.094  1.00 44.66           C  
ATOM   4863  OH  TYR A 510      69.374  73.444  80.804  1.00 44.66           O  
ATOM   4864  HN  TYR A 510      69.146  73.295  87.746  1.00  0.00           H  
ATOM   4865  HH  TYR A 510      68.474  73.578  80.532  1.00  0.00           H  
ATOM   4866  N   SER A 511      73.125  73.716  88.395  1.00 42.00           N  
ATOM   4867  CA  SER A 511      73.863  74.238  89.537  1.00 42.00           C  
ATOM   4868  C   SER A 511      74.048  75.745  89.409  1.00 42.00           C  
ATOM   4869  O   SER A 511      74.138  76.292  88.306  1.00 42.00           O  
ATOM   4870  CB  SER A 511      75.221  73.552  89.663  1.00 42.00           C  
ATOM   4871  OG  SER A 511      76.027  73.808  88.534  1.00 42.00           O  
ATOM   4872  HN  SER A 511      73.618  73.203  87.664  1.00  0.00           H  
ATOM   4873  HG  SER A 511      76.872  73.381  88.612  1.00  0.00           H  
ATOM   4874  N   PHE A 512      74.143  76.417  90.557  1.00 39.56           N  
ATOM   4875  CA  PHE A 512      74.029  77.866  90.625  1.00 39.56           C  
ATOM   4876  C   PHE A 512      75.316  78.602  90.973  1.00 39.56           C  
ATOM   4877  O   PHE A 512      75.527  79.701  90.457  1.00 39.56           O  
ATOM   4878  CB  PHE A 512      72.964  78.256  91.658  1.00 39.56           C  
ATOM   4879  CG  PHE A 512      72.238  79.520  91.338  1.00 39.56           C  
ATOM   4880  CD1 PHE A 512      71.756  79.749  90.070  1.00 39.56           C  
ATOM   4881  CD2 PHE A 512      72.013  80.469  92.313  1.00 39.56           C  
ATOM   4882  CE1 PHE A 512      71.076  80.911  89.777  1.00 39.56           C  
ATOM   4883  CE2 PHE A 512      71.326  81.628  92.027  1.00 39.56           C  
ATOM   4884  CZ  PHE A 512      70.859  81.848  90.761  1.00 39.56           C  
ATOM   4885  HN  PHE A 512      74.301  75.896  91.419  1.00  0.00           H  
ATOM   4886  N   ILE A 513      76.179  78.039  91.819  1.00 38.89           N  
ATOM   4887  CA  ILE A 513      77.303  78.795  92.361  1.00 38.89           C  
ATOM   4888  C   ILE A 513      78.243  79.300  91.275  1.00 38.89           C  
ATOM   4889  O   ILE A 513      79.157  80.090  91.558  1.00 38.89           O  
ATOM   4890  CB  ILE A 513      78.055  77.932  93.389  1.00 38.89           C  
ATOM   4891  CG1 ILE A 513      78.663  78.802  94.491  1.00 38.89           C  
ATOM   4892  CG2 ILE A 513      79.119  77.116  92.701  1.00 38.89           C  
ATOM   4893  CD1 ILE A 513      77.680  79.641  95.245  1.00 38.89           C  
ATOM   4894  HN  ILE A 513      76.051  77.064  92.092  1.00  0.00           H  
ATOM   4895  N   ARG A 514      78.042  78.864  90.031  1.00 41.52           N  
ATOM   4896  CA  ARG A 514      78.807  79.420  88.925  1.00 41.52           C  
ATOM   4897  C   ARG A 514      78.677  80.933  88.869  1.00 41.52           C  
ATOM   4898  O   ARG A 514      79.636  81.620  88.523  1.00 41.52           O  
ATOM   4899  CB  ARG A 514      78.361  78.791  87.604  1.00 41.52           C  
ATOM   4900  CG  ARG A 514      76.984  79.223  87.123  1.00 41.52           C  
ATOM   4901  CD  ARG A 514      76.402  78.202  86.183  1.00 41.52           C  
ATOM   4902  NE  ARG A 514      77.391  77.782  85.199  1.00 41.52           N  
ATOM   4903  CZ  ARG A 514      77.463  76.562  84.680  1.00 41.52           C  
ATOM   4904  NH1 ARG A 514      76.610  75.619  85.060  1.00 41.52           N1+
ATOM   4905  NH2 ARG A 514      78.396  76.283  83.789  1.00 41.52           N  
ATOM   4906  HN  ARG A 514      77.349  78.137  89.854  1.00  0.00           H  
ATOM   4907  HE  ARG A 514      78.075  78.472  84.888  1.00  0.00           H  
ATOM   4908 1HH1 ARG A 514      75.889  75.835  85.749  1.00  0.00           H  
ATOM   4909 2HH1 ARG A 514      76.665  74.682  84.661  1.00  0.00           H  
ATOM   4910 1HH2 ARG A 514      79.052  77.008  83.497  1.00  0.00           H  
ATOM   4911 2HH2 ARG A 514      78.451  75.346  83.390  1.00  0.00           H  
ATOM   4912  N   TYR A 515      77.530  81.474  89.272  1.00 40.27           N  
ATOM   4913  CA  TYR A 515      77.323  82.914  89.181  1.00 40.27           C  
ATOM   4914  C   TYR A 515      78.101  83.672  90.243  1.00 40.27           C  
ATOM   4915  O   TYR A 515      78.707  84.705  89.937  1.00 40.27           O  
ATOM   4916  CB  TYR A 515      75.831  83.212  89.251  1.00 40.27           C  
ATOM   4917  CG  TYR A 515      75.099  82.508  88.138  1.00 40.27           C  
ATOM   4918  CD1 TYR A 515      75.472  82.699  86.818  1.00 40.27           C  
ATOM   4919  CD2 TYR A 515      74.077  81.617  88.403  1.00 40.27           C  
ATOM   4920  CE1 TYR A 515      74.833  82.044  85.796  1.00 40.27           C  
ATOM   4921  CE2 TYR A 515      73.434  80.958  87.382  1.00 40.27           C  
ATOM   4922  CZ  TYR A 515      73.816  81.175  86.082  1.00 40.27           C  
ATOM   4923  OH  TYR A 515      73.174  80.520  85.067  1.00 40.27           O  
ATOM   4924  HN  TYR A 515      76.792  80.878  89.647  1.00  0.00           H  
ATOM   4925  HH  TYR A 515      73.438  80.670  84.167  1.00  0.00           H  
ATOM   4926  N   TYR A 516      78.140  83.161  91.471  1.00 38.26           N  
ATOM   4927  CA  TYR A 516      78.974  83.755  92.507  1.00 38.26           C  
ATOM   4928  C   TYR A 516      80.443  83.711  92.120  1.00 38.26           C  
ATOM   4929  O   TYR A 516      81.144  84.739  92.149  1.00 38.26           O  
ATOM   4930  CB  TYR A 516      78.748  83.020  93.822  1.00 38.26           C  
ATOM   4931  CG  TYR A 516      79.467  83.617  94.999  1.00 38.26           C  
ATOM   4932  CD1 TYR A 516      80.799  83.344  95.233  1.00 38.26           C  
ATOM   4933  CD2 TYR A 516      78.808  84.448  95.880  1.00 38.26           C  
ATOM   4934  CE1 TYR A 516      81.448  83.880  96.300  1.00 38.26           C  
ATOM   4935  CE2 TYR A 516      79.453  84.988  96.951  1.00 38.26           C  
ATOM   4936  CZ  TYR A 516      80.774  84.704  97.154  1.00 38.26           C  
ATOM   4937  OH  TYR A 516      81.420  85.249  98.231  1.00 38.26           O  
ATOM   4938  HN  TYR A 516      77.576  82.340  91.691  1.00  0.00           H
[truncated: 238,764 more chars]
