# Supplementary material for: Evaluation of silvestrol as a potential therapeutic agent for pediatric COVID-19: an interpreted computational and phytochemistry approach
Source: Front Pharmacol. 2025 Sep 17;16:1673591. doi: 10.3389/fphar.2025.1673591 (PMC12484239; doi:10.3389/fphar.2025.1673591)
Supplement: Supplementary file 1 [file DataSheet1.zip › Suplementry Data/Ligands/PDB/Castanospermine.pdb]

REMARK   BIOVIA PDB file
REMARK   Created:  2025-07-12T13:37:28Z
HETATM    1  O1          0      -0.342   2.405  -0.739  1.00  0.00           O  
HETATM    2  O2          0       2.320   1.258   1.092  1.00  0.00           O  
HETATM    3  O3          0      -2.753   1.317   0.451  1.00  0.00           O  
HETATM    4  O4          0      -2.993  -1.531  -0.065  1.00  0.00           O  
HETATM    5  N5          0       0.638  -1.037   0.215  1.00  0.00           N  
HETATM    6  C6          0       0.724   0.256  -0.473  1.00  0.00           C  
HETATM    7  C7          0      -0.381   1.193   0.010  1.00  0.00           C  
HETATM    8  C8          0       2.171   0.655  -0.187  1.00  0.00           C  
HETATM    9  C9          0       1.843  -1.762  -0.174  1.00  0.00           C  
HETATM   10  C10         0      -0.604  -1.731  -0.094  1.00  0.00           C  
HETATM   11  C11         0      -1.753   0.538  -0.209  1.00  0.00           C  
HETATM   12  C12         0       2.925  -0.679  -0.194  1.00  0.00           C  
HETATM   13  C13         0      -1.796  -0.884   0.366  1.00  0.00           C  
HETATM   14  H14         0       0.629   0.115  -1.561  1.00  0.00           H  
HETATM   15  H15         0      -0.260   1.458   1.067  1.00  0.00           H  
HETATM   16  H16         0       2.559   1.349  -0.940  1.00  0.00           H  
HETATM   17  H17         0       1.749  -2.206  -1.173  1.00  0.00           H  
HETATM   18  H18         0       2.086  -2.558   0.537  1.00  0.00           H  
HETATM   19  H19         0      -0.639  -2.699   0.420  1.00  0.00           H  
HETATM   20  H20         0      -0.692  -1.952  -1.167  1.00  0.00           H  
HETATM   21  H21         0      -2.020   0.536  -1.272  1.00  0.00           H  
HETATM   22  H22         0       3.593  -0.776   0.670  1.00  0.00           H  
HETATM   23  H23         0       3.524  -0.779  -1.106  1.00  0.00           H  
HETATM   24  H24         0      -1.827  -0.851   1.463  1.00  0.00           H  
HETATM   25  H25         0       0.520   2.825  -0.572  1.00  0.00           H  
HETATM   26  H26         0       3.264   1.465   1.209  1.00  0.00           H  
HETATM   27  H27         0      -2.539   1.343   1.399  1.00  0.00           H  
HETATM   28  H28         0      -3.740  -0.978   0.220  1.00  0.00           H  
END
