# Supplementary material for: Evaluation of silvestrol as a potential therapeutic agent for pediatric COVID-19: an interpreted computational and phytochemistry approach
Source: Front Pharmacol. 2025 Sep 17;16:1673591. doi: 10.3389/fphar.2025.1673591 (PMC12484239; doi:10.3389/fphar.2025.1673591)
Supplement: Supplementary file 1 [file DataSheet1.zip › Suplementry Data/Ligands/PDB/Curcumin.pdb]

REMARK   BIOVIA PDB file
REMARK   Created:  2025-07-12T13:37:52Z
HETATM    1  O1          0       7.403  -1.326   0.776  1.00  0.00           O  
HETATM    2  O2          0      -7.387  -1.197  -1.025  1.00  0.00           O  
HETATM    3  O3          0       6.314  -3.340  -0.799  1.00  0.00           O  
HETATM    4  O4          0      -7.443  -1.951   1.650  1.00  0.00           O  
HETATM    5  O5          0       2.077   3.918   0.008  1.00  0.00           O  
HETATM    6  O6          0      -0.734   2.015  -1.550  1.00  0.00           O  
HETATM    7  C7          0       4.215   0.162  -0.162  1.00  0.00           C  
HETATM    8  C8          0      -4.150   0.019   0.115  1.00  0.00           C  
HETATM    9  C9          0       0.033   2.788   0.601  1.00  0.00           C  
HETATM   10  C10         0       5.464   0.009   0.419  1.00  0.00           C  
HETATM   11  C11         0      -5.220  -0.258  -0.720  1.00  0.00           C  
HETATM   12  C12         0       6.175  -1.172   0.206  1.00  0.00           C  
HETATM   13  C13         0      -6.334  -0.922  -0.206  1.00  0.00           C  
HETATM   14  C14         0       3.659  -0.832  -0.950  1.00  0.00           C  
HETATM   15  C15         0      -4.163  -0.350   1.451  1.00  0.00           C  
HETATM   16  C16         0       3.463   1.410   0.062  1.00  0.00           C  
HETATM   17  C17         0      -2.974   0.721  -0.427  1.00  0.00           C  
HETATM   18  C18         0       5.629  -2.182  -0.585  1.00  0.00           C  
HETATM   19  C19         0      -6.362  -1.300   1.136  1.00  0.00           C  
HETATM   20  C20         0       1.475   2.856   0.139  1.00  0.00           C  
HETATM   21  C21         0      -0.916   2.066  -0.336  1.00  0.00           C  
HETATM   22  C22         0       4.371  -2.013  -1.163  1.00  0.00           C  
HETATM   23  C23         0      -5.277  -1.014   1.965  1.00  0.00           C  
HETATM   24  C24         0       2.140   1.541  -0.104  1.00  0.00           C  
HETATM   25  C25         0      -2.069   1.376   0.314  1.00  0.00           C  
HETATM   26  C26         0       7.890  -0.246   1.570  1.00  0.00           C  
HETATM   27  C27         0      -7.279  -0.777  -2.384  1.00  0.00           C  
HETATM   28  H28         0      -0.340   3.812   0.716  1.00  0.00           H  
HETATM   29  H29         0       0.029   2.317   1.590  1.00  0.00           H  
HETATM   30  H30         0       5.839   0.826   1.026  1.00  0.00           H  
HETATM   31  H31         0      -5.145   0.060  -1.754  1.00  0.00           H  
HETATM   32  H32         0       2.694  -0.734  -1.436  1.00  0.00           H  
HETATM   33  H33         0      -3.333  -0.168   2.126  1.00  0.00           H  
HETATM   34  H34         0       4.058   2.268   0.367  1.00  0.00           H  
HETATM   35  H35         0      -2.870   0.689  -1.510  1.00  0.00           H  
HETATM   36  H36         0       3.942  -2.795  -1.784  1.00  0.00           H  
HETATM   37  H37         0      -5.284  -1.307   3.011  1.00  0.00           H  
HETATM   38  H38         0       1.491   0.709  -0.348  1.00  0.00           H  
HETATM   39  H39         0      -2.135   1.469   1.392  1.00  0.00           H  
HETATM   40  H40         0       7.162  -3.286  -0.326  1.00  0.00           H  
HETATM   41  H41         0      -7.285  -2.132   2.592  1.00  0.00           H  
HETATM   42  H42         0       7.258  -0.073   2.448  1.00  0.00           H  
HETATM   43  H43         0       8.034   0.661   0.973  1.00  0.00           H  
HETATM   44  H44         0       8.876  -0.540   1.943  1.00  0.00           H  
HETATM   45  H45         0      -6.458  -1.286  -2.900  1.00  0.00           H  
HETATM   46  H46         0      -7.212   0.313  -2.465  1.00  0.00           H  
HETATM   47  H47         0      -8.204  -1.077  -2.888  1.00  0.00           H  
END
