# Supplementary material for: Evaluation of silvestrol as a potential therapeutic agent for pediatric COVID-19: an interpreted computational and phytochemistry approach
Source: Front Pharmacol. 2025 Sep 17;16:1673591. doi: 10.3389/fphar.2025.1673591 (PMC12484239; doi:10.3389/fphar.2025.1673591)
Supplement: Supplementary file 1 [file DataSheet1.zip › Suplementry Data/Ligands/PDB/Emetine.pdb]

REMARK   BIOVIA PDB file
REMARK   Created:  2025-07-12T13:38:10Z
HETATM    1  O1          0       3.887  -3.462   0.666  1.00  0.00           O  
HETATM    2  O2          0       6.279  -2.853  -0.608  1.00  0.00           O  
HETATM    3  O3          0      -5.335  -0.911  -2.577  1.00  0.00           O  
HETATM    4  O4          0      -7.072  -1.705  -0.560  1.00  0.00           O  
HETATM    5  N5          0       2.716   2.495  -0.385  1.00  0.00           N  
HETATM    6  N6          0      -1.693   0.505   2.174  1.00  0.00           N  
HETATM    7  C7          0      -0.043   1.922   0.379  1.00  0.00           C  
HETATM    8  C8          0       0.360   3.253  -0.288  1.00  0.00           C  
HETATM    9  C9          0       2.426   1.248   0.365  1.00  0.00           C  
HETATM   10  C10         0       0.979   0.824   0.032  1.00  0.00           C  
HETATM   11  C11         0       1.828   3.587   0.030  1.00  0.00           C  
HETATM   12  C12         0      -1.448   1.464  -0.022  1.00  0.00           C  
HETATM   13  C13         0       4.121   2.883  -0.232  1.00  0.00           C  
HETATM   14  C14         0      -0.535   4.418   0.145  1.00  0.00           C  
HETATM   15  C15         0       3.442   0.139   0.086  1.00  0.00           C  
HETATM   16  C16         0      -1.859   0.199   0.740  1.00  0.00           C  
HETATM   17  C17         0       5.001   1.853  -0.935  1.00  0.00           C  
HETATM   18  C18         0       4.681   0.445  -0.512  1.00  0.00           C  
HETATM   19  C19         0      -3.258  -0.286   0.386  1.00  0.00           C  
HETATM   20  C20         0      -0.184   5.688  -0.603  1.00  0.00           C  
HETATM   21  C21         0       3.210  -1.184   0.497  1.00  0.00           C  
HETATM   22  C22         0      -2.203  -0.577   3.009  1.00  0.00           C  
HETATM   23  C23         0       5.617  -0.572  -0.754  1.00  0.00           C  
HETATM   24  C24         0      -4.132  -0.732   1.399  1.00  0.00           C  
HETATM   25  C25         0      -3.717  -0.676   2.847  1.00  0.00           C  
HETATM   26  C26         0       4.153  -2.187   0.263  1.00  0.00           C  
HETATM   27  C27         0       5.353  -1.883  -0.370  1.00  0.00           C  
HETATM   28  C28         0      -3.680  -0.375  -0.950  1.00  0.00           C  
HETATM   29  C29         0      -5.415  -1.192   1.069  1.00  0.00           C  
HETATM   30  C30         0      -4.955  -0.847  -1.270  1.00  0.00           C  
HETATM   31  C31         0      -5.824  -1.248  -0.261  1.00  0.00           C  
HETATM   32  C32         0       4.293  -3.823   1.984  1.00  0.00           C  
HETATM   33  C33         0       6.184  -3.549  -1.849  1.00  0.00           C  
HETATM   34  C34         0      -5.057  -2.124  -3.274  1.00  0.00           C  
HETATM   35  C35         0      -8.119  -0.738  -0.622  1.00  0.00           C  
HETATM   36  H36         0       0.005   2.096   1.461  1.00  0.00           H  
HETATM   37  H37         0       0.264   3.131  -1.377  1.00  0.00           H  
HETATM   38  H38         0       2.495   1.454   1.444  1.00  0.00           H  
HETATM   39  H39         0       0.748  -0.075   0.607  1.00  0.00           H  
HETATM   40  H40         0       0.902   0.553  -1.030  1.00  0.00           H  
HETATM   41  H41         0       2.122   4.482  -0.527  1.00  0.00           H  
HETATM   42  H42         0       1.953   3.810   1.098  1.00  0.00           H  
HETATM   43  H43         0      -1.464   1.294  -1.105  1.00  0.00           H  
HETATM   44  H44         0      -2.190   2.245   0.176  1.00  0.00           H  
HETATM   45  H45         0       4.310   3.859  -0.696  1.00  0.00           H  
HETATM   46  H46         0       4.393   2.970   0.829  1.00  0.00           H  
HETATM   47  H47         0      -1.584   4.200  -0.072  1.00  0.00           H  
HETATM   48  H48         0      -0.460   4.590   1.226  1.00  0.00           H  
HETATM   49  H49         0      -1.200  -0.637   0.480  1.00  0.00           H  
HETATM   50  H50         0       4.866   1.927  -2.021  1.00  0.00           H  
HETATM   51  H51         0       6.051   2.079  -0.713  1.00  0.00           H  
HETATM   52  H52         0      -2.189   1.368   2.401  1.00  0.00           H  
HETATM   53  H53         0       0.757   6.124  -0.258  1.00  0.00           H  
HETATM   54  H54         0      -0.122   5.518  -1.683  1.00  0.00           H  
HETATM   55  H55         0      -0.960   6.443  -0.431  1.00  0.00           H  
HETATM   56  H56         0       2.293  -1.452   1.016  1.00  0.00           H  
HETATM   57  H57         0      -1.959  -0.375   4.058  1.00  0.00           H  
HETATM   58  H58         0      -1.715  -1.524   2.747  1.00  0.00           H  
HETATM   59  H59         0       6.562  -0.333  -1.239  1.00  0.00           H  
HETATM   60  H60         0      -4.201   0.193   3.311  1.00  0.00           H  
HETATM   61  H61         0      -4.069  -1.573   3.370  1.00  0.00           H  
HETATM   62  H62         0      -3.015  -0.088  -1.760  1.00  0.00           H  
HETATM   63  H63         0      -6.094  -1.514   1.856  1.00  0.00           H  
HETATM   64  H64         0       4.019  -4.868   2.153  1.00  0.00           H  
HETATM   65  H65         0       5.377  -3.723   2.095  1.00  0.00           H  
HETATM   66  H66         0       3.781  -3.202   2.727  1.00  0.00           H  
HETATM   67  H67         0       6.987  -4.290  -1.888  1.00  0.00           H  
HETATM   68  H68         0       5.224  -4.068  -1.927  1.00  0.00           H  
HETATM   69  H69         0       6.307  -2.856  -2.688  1.00  0.00           H  
HETATM   70  H70         0      -5.569  -2.967  -2.800  1.00  0.00           H  
HETATM   71  H71         0      -5.425  -2.022  -4.298  1.00  0.00           H  
HETATM   72  H72         0      -3.979  -2.309  -3.306  1.00  0.00           H  
HETATM   73  H73         0      -9.048  -1.256  -0.875  1.00  0.00           H  
HETATM   74  H74         0      -7.911   0.007  -1.396  1.00  0.00           H  
HETATM   75  H75         0      -8.244  -0.247   0.348  1.00  0.00           H  
END
