# Supplementary material for: Evaluation of silvestrol as a potential therapeutic agent for pediatric COVID-19: an interpreted computational and phytochemistry approach
Source: Front Pharmacol. 2025 Sep 17;16:1673591. doi: 10.3389/fphar.2025.1673591 (PMC12484239; doi:10.3389/fphar.2025.1673591)
Supplement: Supplementary file 1 [file DataSheet1.zip › Suplementry Data/Ligands/PDB/Emodin-8-glucoside.pdb]

REMARK   BIOVIA PDB file
REMARK   Created:  2025-07-12T13:38:27Z
HETATM    1  O1          0       2.325   0.164   0.675  1.00  0.00           O  
HETATM    2  O2          0       1.419  -0.431  -1.391  1.00  0.00           O  
HETATM    3  O3          0       5.408   2.201  -1.118  1.00  0.00           O  
HETATM    4  O4          0       5.607   1.452   1.667  1.00  0.00           O  
HETATM    5  O5          0       3.893   0.173  -2.626  1.00  0.00           O  
HETATM    6  O6          0       2.185  -0.364   3.369  1.00  0.00           O  
HETATM    7  O7          0      -0.418   1.336  -1.133  1.00  0.00           O  
HETATM    8  O8          0       0.356  -4.871  -0.129  1.00  0.00           O  
HETATM    9  O9          0      -3.873  -2.273   0.762  1.00  0.00           O  
HETATM   10  O10         0      -2.144   3.218  -0.938  1.00  0.00           O  
HETATM   11  C11         0       4.762   1.058  -0.555  1.00  0.00           C  
HETATM   12  C12         0       4.410   1.381   0.897  1.00  0.00           C  
HETATM   13  C13         0       3.509   0.730  -1.369  1.00  0.00           C  
HETATM   14  C14         0       3.493   0.306   1.485  1.00  0.00           C  
HETATM   15  C15         0       2.626  -0.286  -0.644  1.00  0.00           C  
HETATM   16  C16         0       3.034   0.665   2.895  1.00  0.00           C  
HETATM   17  C17         0       0.488  -1.298  -0.901  1.00  0.00           C  
HETATM   18  C18         0      -0.808  -0.905  -0.546  1.00  0.00           C  
HETATM   19  C19         0      -1.711  -1.848  -0.051  1.00  0.00           C  
HETATM   20  C20         0      -1.210   0.509  -0.699  1.00  0.00           C  
HETATM   21  C21         0       0.875  -2.631  -0.760  1.00  0.00           C  
HETATM   22  C22         0      -2.580   0.910  -0.321  1.00  0.00           C  
HETATM   23  C23         0      -3.483  -0.033   0.174  1.00  0.00           C  
HETATM   24  C24         0      -3.082  -1.447   0.327  1.00  0.00           C  
HETATM   25  C25         0      -1.318  -3.184   0.089  1.00  0.00           C  
HETATM   26  C26         0      -0.026  -3.572  -0.266  1.00  0.00           C  
HETATM   27  C27         0      -2.974   2.246  -0.462  1.00  0.00           C  
HETATM   28  C28         0      -4.779   0.359   0.528  1.00  0.00           C  
HETATM   29  C29         0      -5.167   1.692   0.386  1.00  0.00           C  
HETATM   30  C30         0      -4.266   2.633  -0.108  1.00  0.00           C  
HETATM   31  C31         0      -6.548   2.110   0.764  1.00  0.00           C  
HETATM   32  H32         0       5.490   0.240  -0.605  1.00  0.00           H  
HETATM   33  H33         0       3.926   2.365   0.939  1.00  0.00           H  
HETATM   34  H34         0       2.943   1.643  -1.587  1.00  0.00           H  
HETATM   35  H35         0       4.006  -0.664   1.533  1.00  0.00           H  
HETATM   36  H36         0       3.148  -1.250  -0.597  1.00  0.00           H  
HETATM   37  H37         0       2.463   1.600   2.905  1.00  0.00           H  
HETATM   38  H38         0       3.873   0.755   3.590  1.00  0.00           H  
HETATM   39  H39         0       4.779   2.942  -1.104  1.00  0.00           H  
HETATM   40  H40         0       5.394   1.889   2.509  1.00  0.00           H  
HETATM   41  H41         0       4.398  -0.640  -2.454  1.00  0.00           H  
HETATM   42  H42         0       1.868  -2.961  -1.054  1.00  0.00           H  
HETATM   43  H43         0       1.443  -0.444   2.745  1.00  0.00           H  
HETATM   44  H44         0      -2.012  -3.928   0.473  1.00  0.00           H  
HETATM   45  H45         0      -5.493  -0.365   0.913  1.00  0.00           H  
HETATM   46  H46         0      -4.567   3.672  -0.221  1.00  0.00           H  
HETATM   47  H47         0      -7.227   1.975  -0.084  1.00  0.00           H  
HETATM   48  H48         0      -6.920   1.522   1.610  1.00  0.00           H  
HETATM   49  H49         0      -6.575   3.162   1.070  1.00  0.00           H  
HETATM   50  H50         0      -0.391  -5.384   0.226  1.00  0.00           H  
HETATM   51  H51         0      -1.272   2.853  -1.151  1.00  0.00           H  
END
