# Supplementary material for: Evaluation of silvestrol as a potential therapeutic agent for pediatric COVID-19: an interpreted computational and phytochemistry approach
Source: Front Pharmacol. 2025 Sep 17;16:1673591. doi: 10.3389/fphar.2025.1673591 (PMC12484239; doi:10.3389/fphar.2025.1673591)
Supplement: Supplementary file 1 [file DataSheet1.zip › Suplementry Data/Ligands/PDB/Ginkgolic acid.pdb]

REMARK   BIOVIA PDB file
REMARK   Created:  2025-07-12T13:39:26Z
HETATM    1  O1          0      -6.558   1.601  -1.381  1.00  0.00           O  
HETATM    2  O2          0      -4.688   2.764   0.483  1.00  0.00           O  
HETATM    3  O3          0      -2.908   1.841  -0.587  1.00  0.00           O  
HETATM    4  C4          0       0.631  -1.452   0.093  1.00  0.00           C  
HETATM    5  C5          0      -0.503  -1.002   1.019  1.00  0.00           C  
HETATM    6  C6          0       1.995  -1.476   0.790  1.00  0.00           C  
HETATM    7  C7          0      -1.859  -1.065   0.308  1.00  0.00           C  
HETATM    8  C8          0       3.125  -1.997  -0.104  1.00  0.00           C  
HETATM    9  C9          0      -3.027  -0.658   1.215  1.00  0.00           C  
HETATM   10  C10         0       4.486  -2.001   0.602  1.00  0.00           C  
HETATM   11  C11         0       7.135   0.432  -0.387  1.00  0.00           C  
HETATM   12  C12         0       7.069   1.955  -0.559  1.00  0.00           C  
HETATM   13  C13         0       6.188  -0.379  -1.277  1.00  0.00           C  
HETATM   14  C14         0      -4.363  -0.644   0.515  1.00  0.00           C  
HETATM   15  C15         0       5.694   2.595  -0.343  1.00  0.00           C  
HETATM   16  C16         0       5.572  -2.582  -0.256  1.00  0.00           C  
HETATM   17  C17         0       6.332  -1.862  -1.094  1.00  0.00           C  
HETATM   18  C18         0       5.168   2.431   1.083  1.00  0.00           C  
HETATM   19  C19         0      -4.836   0.506  -0.117  1.00  0.00           C  
HETATM   20  C20         0      -5.130  -1.810   0.508  1.00  0.00           C  
HETATM   21  C21         0       3.806   3.087   1.250  1.00  0.00           C  
HETATM   22  C22         0      -6.076   0.490  -0.756  1.00  0.00           C  
HETATM   23  C23         0      -6.369  -1.825  -0.131  1.00  0.00           C  
HETATM   24  C24         0      -6.842  -0.676  -0.763  1.00  0.00           C  
HETATM   25  C25         0      -4.040   1.728  -0.113  1.00  0.00           C  
HETATM   26  H26         0       0.680  -0.784  -0.776  1.00  0.00           H  
HETATM   27  H27         0       0.408  -2.456  -0.289  1.00  0.00           H  
HETATM   28  H28         0      -0.313   0.021   1.363  1.00  0.00           H  
HETATM   29  H29         0      -0.528  -1.645   1.907  1.00  0.00           H  
HETATM   30  H30         0       2.241  -0.463   1.131  1.00  0.00           H  
HETATM   31  H31         0       1.930  -2.105   1.686  1.00  0.00           H  
HETATM   32  H32         0      -2.029  -2.087  -0.054  1.00  0.00           H  
HETATM   33  H33         0      -1.827  -0.431  -0.585  1.00  0.00           H  
HETATM   34  H34         0       2.881  -3.017  -0.430  1.00  0.00           H  
HETATM   35  H35         0       3.176  -1.383  -1.011  1.00  0.00           H  
HETATM   36  H36         0      -2.828   0.316   1.677  1.00  0.00           H  
HETATM   37  H37         0      -3.078  -1.356   2.062  1.00  0.00           H  
HETATM   38  H38         0       4.737  -0.990   0.941  1.00  0.00           H  
HETATM   39  H39         0       4.420  -2.605   1.516  1.00  0.00           H  
HETATM   40  H40         0       6.954   0.183   0.666  1.00  0.00           H  
HETATM   41  H41         0       8.167   0.118  -0.592  1.00  0.00           H  
HETATM   42  H42         0       7.403   2.202  -1.575  1.00  0.00           H  
HETATM   43  H43         0       7.792   2.417   0.124  1.00  0.00           H  
HETATM   44  H44         0       6.397  -0.148  -2.329  1.00  0.00           H  
HETATM   45  H45         0       5.153  -0.064  -1.115  1.00  0.00           H  
HETATM   46  H46         0       5.778   3.666  -0.567  1.00  0.00           H  
HETATM   47  H47         0       4.971   2.189  -1.060  1.00  0.00           H  
HETATM   48  H48         0       5.737  -3.654  -0.191  1.00  0.00           H  
HETATM   49  H49         0       7.103  -2.366  -1.670  1.00  0.00           H  
HETATM   50  H50         0       5.075   1.371   1.338  1.00  0.00           H  
HETATM   51  H51         0       5.874   2.875   1.794  1.00  0.00           H  
HETATM   52  H52         0      -4.772  -2.714   0.995  1.00  0.00           H  
HETATM   53  H53         0       3.858   4.159   1.036  1.00  0.00           H  
HETATM   54  H54         0       3.449   2.962   2.278  1.00  0.00           H  
HETATM   55  H55         0       3.069   2.637   0.578  1.00  0.00           H  
HETATM   56  H56         0      -6.966  -2.733  -0.137  1.00  0.00           H  
HETATM   57  H57         0      -7.810  -0.703  -1.258  1.00  0.00           H  
HETATM   58  H58         0      -7.428   1.398  -1.766  1.00  0.00           H  
HETATM   59  H59         0      -4.147   3.582   0.482  1.00  0.00           H  
END
