# Supplementary material for: Evaluation of silvestrol as a potential therapeutic agent for pediatric COVID-19: an interpreted computational and phytochemistry approach
Source: Front Pharmacol. 2025 Sep 17;16:1673591. doi: 10.3389/fphar.2025.1673591 (PMC12484239; doi:10.3389/fphar.2025.1673591)
Supplement: Supplementary file 1 [file DataSheet1.zip › Suplementry Data/Ligands/PDB/Lycorine.pdb]

REMARK   BIOVIA PDB file
REMARK   Created:  2025-07-12T13:39:56Z
HETATM    1  O1          0      -1.141  -1.854  -1.711  1.00  0.00           O  
HETATM    2  O2          0      -3.050  -2.663   1.245  1.00  0.00           O  
HETATM    3  O3          0       4.017  -1.566   0.154  1.00  0.00           O  
HETATM    4  O4          0       4.637   0.751  -0.065  1.00  0.00           O  
HETATM    5  N5          0      -1.389   1.864   0.351  1.00  0.00           N  
HETATM    6  C6          0      -1.682   0.606  -0.330  1.00  0.00           C  
HETATM    7  C7          0      -0.857  -0.517   0.296  1.00  0.00           C  
HETATM    8  C8          0      -3.143   0.439  -0.137  1.00  0.00           C  
HETATM    9  C9          0      -1.365  -1.853  -0.301  1.00  0.00           C  
HETATM   10  C10         0      -2.512   2.733  -0.018  1.00  0.00           C  
HETATM   11  C11         0      -3.743   1.801   0.047  1.00  0.00           C  
HETATM   12  C12         0       0.617  -0.158   0.153  1.00  0.00           C  
HETATM   13  C13         0      -0.060   2.330  -0.037  1.00  0.00           C  
HETATM   14  C14         0      -2.887  -2.040  -0.032  1.00  0.00           C  
HETATM   15  C15         0       0.991   1.225   0.049  1.00  0.00           C  
HETATM   16  C16         0      -3.705  -0.767   0.006  1.00  0.00           C  
HETATM   17  C17         0       1.615  -1.143   0.208  1.00  0.00           C  
HETATM   18  C18         0       2.345   1.586  -0.040  1.00  0.00           C  
HETATM   19  C19         0       2.933  -0.742   0.124  1.00  0.00           C  
HETATM   20  C20         0       3.288   0.581   0.002  1.00  0.00           C  
HETATM   21  C21         0       5.092  -0.613   0.033  1.00  0.00           C  
HETATM   22  H22         0      -1.488   0.698  -1.411  1.00  0.00           H  
HETATM   23  H23         0      -1.043  -0.556   1.381  1.00  0.00           H  
HETATM   24  H24         0      -0.806  -2.694   0.123  1.00  0.00           H  
HETATM   25  H25         0      -2.403   3.125  -1.038  1.00  0.00           H  
HETATM   26  H26         0      -2.615   3.579   0.669  1.00  0.00           H  
HETATM   27  H27         0      -4.458   2.044  -0.744  1.00  0.00           H  
HETATM   28  H28         0      -4.229   1.874   1.026  1.00  0.00           H  
HETATM   29  H29         0       0.231   3.153   0.627  1.00  0.00           H  
HETATM   30  H30         0      -0.060   2.706  -1.069  1.00  0.00           H  
HETATM   31  H31         0      -3.326  -2.706  -0.784  1.00  0.00           H  
HETATM   32  H32         0      -4.769  -0.849   0.209  1.00  0.00           H  
HETATM   33  H33         0       1.375  -2.194   0.321  1.00  0.00           H  
HETATM   34  H34         0       2.643   2.624  -0.139  1.00  0.00           H  
HETATM   35  H35         0      -1.431  -2.717  -2.052  1.00  0.00           H  
HETATM   36  H36         0      -2.621  -3.534   1.202  1.00  0.00           H  
HETATM   37  H37         0       5.676  -0.854  -0.863  1.00  0.00           H  
HETATM   38  H38         0       5.742  -0.704   0.911  1.00  0.00           H  
END
