# Supplementary material for: Evaluation of silvestrol as a potential therapeutic agent for pediatric COVID-19: an interpreted computational and phytochemistry approach
Source: Front Pharmacol. 2025 Sep 17;16:1673591. doi: 10.3389/fphar.2025.1673591 (PMC12484239; doi:10.3389/fphar.2025.1673591)
Supplement: Supplementary file 1 [file DataSheet1.zip › Suplementry Data/Ligands/PDB/Moronic Acid.pdb]

REMARK   BIOVIA PDB file
REMARK   Created:  2025-07-12T13:40:33Z
HETATM    1  O1          0      -6.935   1.136   0.607  1.00  0.00           O  
HETATM    2  O2          0       4.644  -2.709   1.026  1.00  0.00           O  
HETATM    3  O3          0       3.586  -1.085   2.225  1.00  0.00           O  
HETATM    4  C4          0      -0.818  -0.903  -0.026  1.00  0.00           C  
HETATM    5  C5          0      -1.493   0.492   0.273  1.00  0.00           C  
HETATM    6  C6          0       0.707  -0.661  -0.552  1.00  0.00           C  
HETATM    7  C7          0      -3.063   0.518   0.533  1.00  0.00           C  
HETATM    8  C8          0       1.506   0.219   0.480  1.00  0.00           C  
HETATM    9  C9          0      -3.778  -0.312  -0.591  1.00  0.00           C  
HETATM   10  C10         0      -1.673  -1.636  -1.096  1.00  0.00           C  
HETATM   11  C11         0      -0.670   1.288   1.302  1.00  0.00           C  
HETATM   12  C12         0      -3.164  -1.713  -0.758  1.00  0.00           C  
HETATM   13  C13         0       0.759   1.525   0.818  1.00  0.00           C  
HETATM   14  C14         0       1.476  -2.012  -0.705  1.00  0.00           C  
HETATM   15  C15         0      -5.347  -0.325  -0.507  1.00  0.00           C  
HETATM   16  C16         0      -3.549   2.008   0.420  1.00  0.00           C  
HETATM   17  C17         0       2.981   0.396   0.071  1.00  0.00           C  
HETATM   18  C18         0      -0.790  -1.810   1.238  1.00  0.00           C  
HETATM   19  C19         0       3.745  -0.897  -0.192  1.00  0.00           C  
HETATM   20  C20         0       2.948  -1.855  -1.104  1.00  0.00           C  
HETATM   21  C21         0       0.720   0.035  -1.951  1.00  0.00           C  
HETATM   22  C22         0      -3.444   0.043   1.955  1.00  0.00           C  
HETATM   23  C23         0      -4.948   2.208  -0.154  1.00  0.00           C  
HETATM   24  C24         0      -5.837   1.011   0.064  1.00  0.00           C  
HETATM   25  C25         0       5.141  -0.687  -0.826  1.00  0.00           C  
HETATM   26  C26         0       3.581   1.598  -0.059  1.00  0.00           C  
HETATM   27  C27         0       5.034   1.823  -0.422  1.00  0.00           C  
HETATM   28  C28         0      -5.942  -0.438  -1.927  1.00  0.00           C  
HETATM   29  C29         0      -5.930  -1.478   0.331  1.00  0.00           C  
HETATM   30  C30         0       5.862   0.532  -0.260  1.00  0.00           C  
HETATM   31  C31         0       3.964  -1.544   1.158  1.00  0.00           C  
HETATM   32  C32         0       5.629   2.902   0.502  1.00  0.00           C  
HETATM   33  C33         0       5.098   2.332  -1.874  1.00  0.00           C  
HETATM   34  H34         0      -1.403   1.057  -0.664  1.00  0.00           H  
HETATM   35  H35         0       1.527  -0.331   1.426  1.00  0.00           H  
HETATM   36  H36         0      -3.534   0.218  -1.527  1.00  0.00           H  
HETATM   37  H37         0      -1.300  -2.655  -1.252  1.00  0.00           H  
HETATM   38  H38         0      -1.596  -1.130  -2.063  1.00  0.00           H  
HETATM   39  H39         0      -0.640   0.774   2.268  1.00  0.00           H  
HETATM   40  H40         0      -1.124   2.266   1.490  1.00  0.00           H  
HETATM   41  H41         0      -3.663  -2.240  -1.580  1.00  0.00           H  
HETATM   42  H42         0      -3.318  -2.326   0.135  1.00  0.00           H  
HETATM   43  H43         0       0.730   2.189  -0.054  1.00  0.00           H  
HETATM   44  H44         0       1.295   2.064   1.609  1.00  0.00           H  
HETATM   45  H45         0       0.983  -2.650  -1.446  1.00  0.00           H  
HETATM   46  H46         0       1.470  -2.568   0.238  1.00  0.00           H  
HETATM   47  H47         0      -2.867   2.592  -0.211  1.00  0.00           H  
HETATM   48  H48         0      -3.501   2.487   1.407  1.00  0.00           H  
HETATM   49  H49         0      -0.436  -2.818   1.000  1.00  0.00           H  
HETATM   50  H50         0      -0.157  -1.417   2.036  1.00  0.00           H  
HETATM   51  H51         0      -1.772  -1.967   1.675  1.00  0.00           H  
HETATM   52  H52         0       3.406  -2.852  -1.123  1.00  0.00           H  
HETATM   53  H53         0       2.989  -1.502  -2.143  1.00  0.00           H  
HETATM   54  H54         0       0.365  -0.641  -2.736  1.00  0.00           H  
HETATM   55  H55         0       0.109   0.938  -1.989  1.00  0.00           H  
HETATM   56  H56         0       1.724   0.346  -2.255  1.00  0.00           H  
HETATM   57  H57         0      -3.463  -1.041   2.054  1.00  0.00           H  
HETATM   58  H58         0      -2.767   0.439   2.717  1.00  0.00           H  
HETATM   59  H59         0      -4.443   0.389   2.243  1.00  0.00           H  
HETATM   60  H60         0      -4.896   2.392  -1.233  1.00  0.00           H  
HETATM   61  H61         0      -5.412   3.093   0.295  1.00  0.00           H  
HETATM   62  H62         0       5.038  -0.549  -1.911  1.00  0.00           H  
HETATM   63  H63         0       5.788  -1.565  -0.711  1.00  0.00           H  
HETATM   64  H64         0       3.007   2.507   0.097  1.00  0.00           H  
HETATM   65  H65         0      -5.598   0.377  -2.574  1.00  0.00           H  
HETATM   66  H66         0      -5.669  -1.385  -2.405  1.00  0.00           H  
HETATM   67  H67         0      -7.037  -0.382  -1.903  1.00  0.00           H  
HETATM   68  H68         0      -5.663  -2.457  -0.080  1.00  0.00           H  
HETATM   69  H69         0      -5.603  -1.445   1.372  1.00  0.00           H  
HETATM   70  H70         0      -7.026  -1.437   0.350  1.00  0.00           H  
HETATM   71  H71         0       6.076   0.350   0.802  1.00  0.00           H  
HETATM   72  H72         0       6.838   0.641  -0.751  1.00  0.00           H  
HETATM   73  H73         0       5.568   2.603   1.556  1.00  0.00           H  
HETATM   74  H74         0       6.684   3.083   0.268  1.00  0.00           H  
HETATM   75  H75         0       5.099   3.856   0.401  1.00  0.00           H  
HETATM   76  H76         0       4.644   1.625  -2.576  1.00  0.00           H  
HETATM   77  H77         0       4.565   3.284  -1.985  1.00  0.00           H  
HETATM   78  H78         0       6.134   2.497  -2.189  1.00  0.00           H  
HETATM   79  H79         0       4.797  -3.144   1.892  1.00  0.00           H  
END
