# Supplementary material for: Evaluation of silvestrol as a potential therapeutic agent for pediatric COVID-19: an interpreted computational and phytochemistry approach
Source: Front Pharmacol. 2025 Sep 17;16:1673591. doi: 10.3389/fphar.2025.1673591 (PMC12484239; doi:10.3389/fphar.2025.1673591)
Supplement: Supplementary file 1 [file DataSheet1.zip › Suplementry Data/Ligands/PDB/Patentiflorin A.pdb]

REMARK   BIOVIA PDB file
REMARK   Created:  2025-07-12T13:41:10Z
HETATM    1  O1          0       3.314  -0.130  -0.573  1.00  0.00           O  
HETATM    2  O2          0       2.380   0.952   1.271  1.00  0.00           O  
HETATM    3  O3          0       7.099   1.070   0.478  1.00  0.00           O  
HETATM    4  O4          0       6.584   0.123  -2.204  1.00  0.00           O  
HETATM    5  O5          0       4.744   2.483   1.543  1.00  0.00           O  
HETATM    6  O6          0      -0.616   3.979   0.452  1.00  0.00           O  
HETATM    7  O7          0       1.491  -4.025   0.926  1.00  0.00           O  
HETATM    8  O8          0      -2.744   3.365  -0.181  1.00  0.00           O  
HETATM    9  O9          0      -1.161  -4.272   0.147  1.00  0.00           O  
HETATM   10  O10         0      -6.420   0.270   1.020  1.00  0.00           O  
HETATM   11  O11         0      -6.976   0.245  -1.325  1.00  0.00           O  
HETATM   12  C12         0       5.835   1.189  -0.176  1.00  0.00           C  
HETATM   13  C13         0       5.674  -0.007  -1.115  1.00  0.00           C  
HETATM   14  C14         0       4.721   1.225   0.871  1.00  0.00           C  
HETATM   15  C15         0       4.244  -0.083  -1.657  1.00  0.00           C  
HETATM   16  C16         0       3.346   1.051   0.226  1.00  0.00           C  
HETATM   17  C17         0       1.078   0.784   0.888  1.00  0.00           C  
HETATM   18  C18         0       4.027  -1.334  -2.503  1.00  0.00           C  
HETATM   19  C19         0       0.294   1.900   0.679  1.00  0.00           C  
HETATM   20  C20         0       0.523  -0.493   0.704  1.00  0.00           C  
HETATM   21  C21         0      -1.021   1.762   0.293  1.00  0.00           C  
HETATM   22  C22         0      -1.618   0.531   0.097  1.00  0.00           C  
HETATM   23  C23         0      -0.840  -0.620   0.304  1.00  0.00           C  
HETATM   24  C24         0       0.631   3.329   0.803  1.00  0.00           C  
HETATM   25  C25         0      -3.011   0.457  -0.310  1.00  0.00           C  
HETATM   26  C26         0       1.286  -1.653   0.906  1.00  0.00           C  
HETATM   27  C27         0      -1.608   3.085   0.146  1.00  0.00           C  
HETATM   28  C28         0      -1.384  -1.901   0.123  1.00  0.00           C  
HETATM   29  C29         0       0.724  -2.917   0.721  1.00  0.00           C  
HETATM   30  C30         0      -0.606  -3.041   0.330  1.00  0.00           C  
HETATM   31  C31         0      -4.009   0.402   0.661  1.00  0.00           C  
HETATM   32  C32         0      -3.330   0.443  -1.677  1.00  0.00           C  
HETATM   33  C33         0      -5.316   0.333   0.226  1.00  0.00           C  
HETATM   34  C34         0      -5.634   0.318  -1.113  1.00  0.00           C  
HETATM   35  C35         0      -4.662   0.372  -2.091  1.00  0.00           C  
HETATM   36  C36         0      -7.468   0.216   0.030  1.00  0.00           C  
HETATM   37  C37         0       2.211  -4.531  -0.196  1.00  0.00           C  
HETATM   38  C38         0      -1.780  -4.878   1.280  1.00  0.00           C  
HETATM   39  H39         0       5.865   2.130  -0.740  1.00  0.00           H  
HETATM   40  H40         0       5.933  -0.928  -0.579  1.00  0.00           H  
HETATM   41  H41         0       4.891   0.455   1.632  1.00  0.00           H  
HETATM   42  H42         0       4.020   0.788  -2.287  1.00  0.00           H  
HETATM   43  H43         0       3.099   1.923  -0.394  1.00  0.00           H  
HETATM   44  H44         0       4.236  -2.239  -1.923  1.00  0.00           H  
HETATM   45  H45         0       2.982  -1.400  -2.823  1.00  0.00           H  
HETATM   46  H46         0       4.664  -1.334  -3.393  1.00  0.00           H  
HETATM   47  H47         0       7.782   1.036  -0.213  1.00  0.00           H  
HETATM   48  H48         0       6.358   0.935  -2.689  1.00  0.00           H  
HETATM   49  H49         0       4.588   3.181   0.884  1.00  0.00           H  
HETATM   50  H50         0       0.897   3.611   1.825  1.00  0.00           H  
HETATM   51  H51         0       1.399   3.647   0.093  1.00  0.00           H  
HETATM   52  H52         0       2.319  -1.598   1.242  1.00  0.00           H  
HETATM   53  H53         0      -2.417  -2.050  -0.182  1.00  0.00           H  
HETATM   54  H54         0      -3.778   0.412   1.721  1.00  0.00           H  
HETATM   55  H55         0      -2.546   0.487  -2.430  1.00  0.00           H  
HETATM   56  H56         0      -4.917   0.360  -3.144  1.00  0.00           H  
HETATM   57  H57         0      -8.137   1.071   0.180  1.00  0.00           H  
HETATM   58  H58         0      -8.040  -0.708   0.176  1.00  0.00           H  
HETATM   59  H59         0       1.531  -4.762  -1.023  1.00  0.00           H  
HETATM   60  H60         0       2.716  -5.452   0.108  1.00  0.00           H  
HETATM   61  H61         0       2.965  -3.808  -0.520  1.00  0.00           H  
HETATM   62  H62         0      -1.053  -5.025   2.084  1.00  0.00           H  
HETATM   63  H63         0      -2.168  -5.854   0.977  1.00  0.00           H  
HETATM   64  H64         0      -2.615  -4.265   1.634  1.00  0.00           H  
END
