# Supplementary material for: Evaluation of silvestrol as a potential therapeutic agent for pediatric COVID-19: an interpreted computational and phytochemistry approach
Source: Front Pharmacol. 2025 Sep 17;16:1673591. doi: 10.3389/fphar.2025.1673591 (PMC12484239; doi:10.3389/fphar.2025.1673591)
Supplement: Supplementary file 1 [file DataSheet1.zip › Suplementry Data/Ligands/PDB/Quercetin.pdb]

REMARK   BIOVIA PDB file
REMARK   Created:  2025-07-12T13:41:35Z
HETATM    1  O1          0      -0.326  -0.866  -0.125  1.00  0.00           O  
HETATM    2  O2          0       0.732   2.665  -0.069  1.00  0.00           O  
HETATM    3  O3          0      -4.411   1.725   0.169  1.00  0.00           O  
HETATM    4  O4          0      -2.041   2.825   0.085  1.00  0.00           O  
HETATM    5  O5          0      -4.554  -3.018   0.006  1.00  0.00           O  
HETATM    6  O6          0       4.726  -0.554   2.039  1.00  0.00           O  
HETATM    7  O7          0       5.962  -0.746  -0.442  1.00  0.00           O  
HETATM    8  C8          0      -2.336   0.486   0.023  1.00  0.00           C  
HETATM    9  C9          0      -1.689  -0.746  -0.052  1.00  0.00           C  
HETATM   10  C10         0       0.442   0.288  -0.110  1.00  0.00           C  
HETATM   11  C11         0       1.888   0.018  -0.193  1.00  0.00           C  
HETATM   12  C12         0      -0.058   1.536  -0.049  1.00  0.00           C  
HETATM   13  C13         0      -1.528   1.715   0.026  1.00  0.00           C  
HETATM   14  C14         0      -3.730   0.547   0.094  1.00  0.00           C  
HETATM   15  C15         0      -2.433  -1.926  -0.059  1.00  0.00           C  
HETATM   16  C16         0      -3.826  -1.869   0.012  1.00  0.00           C  
HETATM   17  C17         0       2.636  -0.143   0.973  1.00  0.00           C  
HETATM   18  C18         0      -4.472  -0.634   0.088  1.00  0.00           C  
HETATM   19  C19         0       2.509  -0.077  -1.439  1.00  0.00           C  
HETATM   20  C20         0       4.005  -0.400   0.894  1.00  0.00           C  
HETATM   21  C21         0       3.878  -0.333  -1.518  1.00  0.00           C  
HETATM   22  C22         0       4.626  -0.494  -0.352  1.00  0.00           C  
HETATM   23  H23         0      -1.932  -2.888  -0.118  1.00  0.00           H  
HETATM   24  H24         0       2.160  -0.071   1.948  1.00  0.00           H  
HETATM   25  H25         0      -5.558  -0.588   0.143  1.00  0.00           H  
HETATM   26  H26         0       1.940   0.046  -2.357  1.00  0.00           H  
HETATM   27  H27         0       4.356  -0.405  -2.491  1.00  0.00           H  
HETATM   28  H28         0       1.667   2.412  -0.123  1.00  0.00           H  
HETATM   29  H29         0      -3.796   2.474   0.170  1.00  0.00           H  
HETATM   30  H30         0      -5.499  -2.794   0.060  1.00  0.00           H  
HETATM   31  H31         0       5.664  -0.375   1.863  1.00  0.00           H  
HETATM   32  H32         0       6.271  -1.170   0.374  1.00  0.00           H  
END
