# Supplementary material for: Evaluation of silvestrol as a potential therapeutic agent for pediatric COVID-19: an interpreted computational and phytochemistry approach
Source: Front Pharmacol. 2025 Sep 17;16:1673591. doi: 10.3389/fphar.2025.1673591 (PMC12484239; doi:10.3389/fphar.2025.1673591)
Supplement: Supplementary file 1 [file DataSheet1.zip › Suplementry Data/Ligands/PDB/Silvestrol.pdb]

REMARK   BIOVIA PDB file
REMARK   Created:  2025-07-12T13:42:28Z
HETATM    1  O1          0       0.665   0.164  -1.047  1.00  0.00           O  
HETATM    2  O2          0       1.419   0.738   2.391  1.00  0.00           O  
HETATM    3  O3          0       1.670   3.354  -0.083  1.00  0.00           O  
HETATM    4  O4          0       4.760   3.761   0.680  1.00  0.00           O  
HETATM    5  O5          0      -0.895   2.719   2.593  1.00  0.00           O  
HETATM    6  O6          0       4.812   2.834  -1.435  1.00  0.00           O  
HETATM    7  O7          0      -3.910   1.645  -0.941  1.00  0.00           O  
HETATM    8  O8          0       2.485  -5.106   1.954  1.00  0.00           O  
HETATM    9  O9          0      -4.774  -0.265   0.164  1.00  0.00           O  
HETATM   10  O10         0      -6.357   0.423  -2.049  1.00  0.00           O  
HETATM   11  O11         0      -7.384   1.099  -0.024  1.00  0.00           O  
HETATM   12  O12         0      -5.659  -2.917   0.342  1.00  0.00           O  
HETATM   13  O13         0      -3.115  -4.057   0.584  1.00  0.00           O  
HETATM   14  C14         0       1.722   0.171  -0.028  1.00  0.00           C  
HETATM   15  C15         0       1.298   1.232   1.066  1.00  0.00           C  
HETATM   16  C16         0       2.982   0.812  -0.729  1.00  0.00           C  
HETATM   17  C17         0       2.225   2.448   0.871  1.00  0.00           C  
HETATM   18  C18         0       3.510   1.816   0.317  1.00  0.00           C  
HETATM   19  C19         0      -0.131   1.431   0.716  1.00  0.00           C  
HETATM   20  C20         0       1.928  -1.255   0.509  1.00  0.00           C  
HETATM   21  C21         0      -0.406   0.811  -0.491  1.00  0.00           C  
HETATM   22  C22         0       3.966  -0.164  -1.351  1.00  0.00           C  
HETATM   23  C23         0       4.430   2.843  -0.272  1.00  0.00           C  
HETATM   24  C24         0      -1.116   2.137   1.388  1.00  0.00           C  
HETATM   25  C25         0       1.139  -2.300   0.030  1.00  0.00           C  
HETATM   26  C26         0       2.904  -1.504   1.474  1.00  0.00           C  
HETATM   27  C27         0      -1.658   0.871  -1.075  1.00  0.00           C  
HETATM   28  C28         0       5.073  -0.598  -0.622  1.00  0.00           C  
HETATM   29  C29         0       3.763  -0.625  -2.652  1.00  0.00           C  
HETATM   30  C30         0      -2.391   2.203   0.820  1.00  0.00           C  
HETATM   31  C31         0      -2.660   1.574  -0.405  1.00  0.00           C  
HETATM   32  C32         0       1.326  -3.595   0.515  1.00  0.00           C  
HETATM   33  C33         0       3.091  -2.797   1.960  1.00  0.00           C  
HETATM   34  C34         0       5.977  -1.493  -1.194  1.00  0.00           C  
HETATM   35  C35         0       4.667  -1.521  -3.223  1.00  0.00           C  
HETATM   36  C36         0       2.302  -3.843   1.480  1.00  0.00           C  
HETATM   37  C37         0       5.774  -1.955  -2.494  1.00  0.00           C  
HETATM   38  C38         0       5.639   4.805   0.251  1.00  0.00           C  
HETATM   39  C39         0      -1.988   3.421   3.189  1.00  0.00           C  
HETATM   40  C40         0      -4.979   1.113  -0.163  1.00  0.00           C  
HETATM   41  C41         0      -6.295   1.299  -0.920  1.00  0.00           C  
HETATM   42  C42         0      -4.822  -1.108  -0.992  1.00  0.00           C  
HETATM   43  C43         0       1.644  -6.128   1.421  1.00  0.00           C  
HETATM   44  C44         0      -6.171  -0.943  -1.677  1.00  0.00           C  
HETATM   45  C45         0      -4.600  -2.542  -0.538  1.00  0.00           C  
HETATM   46  C46         0      -3.281  -2.693   0.210  1.00  0.00           C  
HETATM   47  C47         0      -8.578   1.688  -0.519  1.00  0.00           C  
HETATM   48  H48         0       2.617   1.416  -1.576  1.00  0.00           H  
HETATM   49  H49         0       2.415   2.997   1.800  1.00  0.00           H  
HETATM   50  H50         0       4.048   1.313   1.127  1.00  0.00           H  
HETATM   51  H51         0       2.319   0.912   2.713  1.00  0.00           H  
HETATM   52  H52         0       0.962   3.849   0.363  1.00  0.00           H  
HETATM   53  H53         0       0.371  -2.151  -0.723  1.00  0.00           H  
HETATM   54  H54         0       3.530  -0.717   1.878  1.00  0.00           H  
HETATM   55  H55         0      -1.853   0.385  -2.025  1.00  0.00           H  
HETATM   56  H56         0       5.281  -0.252   0.384  1.00  0.00           H  
HETATM   57  H57         0       2.903  -0.297  -3.229  1.00  0.00           H  
HETATM   58  H58         0      -3.208   2.749   1.277  1.00  0.00           H  
HETATM   59  H59         0       0.678  -4.360   0.100  1.00  0.00           H  
HETATM   60  H60         0       3.852  -2.985   2.712  1.00  0.00           H  
HETATM   61  H61         0       6.842  -1.829  -0.628  1.00  0.00           H  
HETATM   62  H62         0       4.508  -1.881  -4.235  1.00  0.00           H  
HETATM   63  H63         0       6.478  -2.651  -2.939  1.00  0.00           H  
HETATM   64  H64         0       6.593   4.384  -0.081  1.00  0.00           H  
HETATM   65  H65         0       5.173   5.386  -0.551  1.00  0.00           H  
HETATM   66  H66         0       5.823   5.466   1.101  1.00  0.00           H  
HETATM   67  H67         0      -1.625   3.834   4.136  1.00  0.00           H  
HETATM   68  H68         0      -2.306   4.270   2.574  1.00  0.00           H  
HETATM   69  H69         0      -2.815   2.746   3.433  1.00  0.00           H  
HETATM   70  H70         0      -5.056   1.657   0.785  1.00  0.00           H  
HETATM   71  H71         0      -6.325   2.325  -1.310  1.00  0.00           H  
HETATM   72  H72         0      -4.021  -0.817  -1.680  1.00  0.00           H  
HETATM   73  H73         0       0.590  -5.947   1.660  1.00  0.00           H  
HETATM   74  H74         0       1.808  -6.264   0.347  1.00  0.00           H  
HETATM   75  H75         0       1.926  -7.066   1.909  1.00  0.00           H  
HETATM   76  H76         0      -6.217  -1.547  -2.589  1.00  0.00           H  
HETATM   77  H77         0      -7.007  -1.243  -1.035  1.00  0.00           H  
HETATM   78  H78         0      -4.632  -3.228  -1.393  1.00  0.00           H  
HETATM   79  H79         0      -2.435  -2.400  -0.419  1.00  0.00           H  
HETATM   80  H80         0      -3.270  -2.104   1.133  1.00  0.00           H  
HETATM   81  H81         0      -8.466   2.773  -0.601  1.00  0.00           H  
HETATM   82  H82         0      -8.849   1.261  -1.490  1.00  0.00           H  
HETATM   83  H83         0      -9.383   1.476   0.189  1.00  0.00           H  
HETATM   84  H84         0      -5.490  -3.832   0.628  1.00  0.00           H  
HETATM   85  H85         0      -2.261  -4.124   1.044  1.00  0.00           H  
END
