# Supplementary material for: Evaluation of silvestrol as a potential therapeutic agent for pediatric COVID-19: an interpreted computational and phytochemistry approach
Source: Front Pharmacol. 2025 Sep 17;16:1673591. doi: 10.3389/fphar.2025.1673591 (PMC12484239; doi:10.3389/fphar.2025.1673591)
Supplement: Supplementary file 1 [file DataSheet1.zip › Suplementry Data/Ligands/SDF/Emodin-8-glucoside.sdf]

99649
  -OEChem-07112511203D

 51 54  0     1  0  0  0  0  0999 V2000
    2.3251    0.1641    0.6748 O   0  0  0  0  0  0  0  0  0  0  0  0
    1.4188   -0.4309   -1.3912 O   0  0  0  0  0  0  0  0  0  0  0  0
    5.4080    2.2007   -1.1181 O   0  0  0  0  0  0  0  0  0  0  0  0
    5.6068    1.4524    1.6669 O   0  0  0  0  0  0  0  0  0  0  0  0
    3.8927    0.1728   -2.6255 O   0  0  0  0  0  0  0  0  0  0  0  0
    2.1848   -0.3641    3.3688 O   0  0  0  0  0  0  0  0  0  0  0  0
   -0.4179    1.3357   -1.1326 O   0  0  0  0  0  0  0  0  0  0  0  0
    0.3557   -4.8714   -0.1288 O   0  0  0  0  0  0  0  0  0  0  0  0
   -3.8735   -2.2735    0.7623 O   0  0  0  0  0  0  0  0  0  0  0  0
   -2.1439    3.2181   -0.9378 O   0  0  0  0  0  0  0  0  0  0  0  0
    4.7616    1.0578   -0.5555 C   0  0  1  0  0  0  0  0  0  0  0  0
    4.4098    1.3807    0.8968 C   0  0  1  0  0  0  0  0  0  0  0  0
    3.5091    0.7298   -1.3685 C   0  0  2  0  0  0  0  0  0  0  0  0
    3.4930    0.3058    1.4854 C   0  0  1  0  0  0  0  0  0  0  0  0
    2.6261   -0.2862   -0.6440 C   0  0  1  0  0  0  0  0  0  0  0  0
    3.0337    0.6654    2.8949 C   0  0  0  0  0  0  0  0  0  0  0  0
    0.4878   -1.2977   -0.9007 C   0  0  0  0  0  0  0  0  0  0  0  0
   -0.8082   -0.9046   -0.5461 C   0  0  0  0  0  0  0  0  0  0  0  0
   -1.7113   -1.8478   -0.0512 C   0  0  0  0  0  0  0  0  0  0  0  0
   -1.2095    0.5087   -0.6989 C   0  0  0  0  0  0  0  0  0  0  0  0
    0.8752   -2.6306   -0.7598 C   0  0  0  0  0  0  0  0  0  0  0  0
   -2.5801    0.9098   -0.3214 C   0  0  0  0  0  0  0  0  0  0  0  0
   -3.4832   -0.0334    0.1736 C   0  0  0  0  0  0  0  0  0  0  0  0
   -3.0817   -1.4467    0.3271 C   0  0  0  0  0  0  0  0  0  0  0  0
   -1.3184   -3.1844    0.0886 C   0  0  0  0  0  0  0  0  0  0  0  0
   -0.0259   -3.5719   -0.2662 C   0  0  0  0  0  0  0  0  0  0  0  0
   -2.9735    2.2460   -0.4623 C   0  0  0  0  0  0  0  0  0  0  0  0
   -4.7794    0.3595    0.5277 C   0  0  0  0  0  0  0  0  0  0  0  0
   -5.1672    1.6922    0.3857 C   0  0  0  0  0  0  0  0  0  0  0  0
   -4.2661    2.6334   -0.1082 C   0  0  0  0  0  0  0  0  0  0  0  0
   -6.5482    2.1100    0.7642 C   0  0  0  0  0  0  0  0  0  0  0  0
    5.4896    0.2396   -0.6050 H   0  0  0  0  0  0  0  0  0  0  0  0
    3.9260    2.3653    0.9386 H   0  0  0  0  0  0  0  0  0  0  0  0
    2.9426    1.6429   -1.5868 H   0  0  0  0  0  0  0  0  0  0  0  0
    4.0061   -0.6643    1.5332 H   0  0  0  0  0  0  0  0  0  0  0  0
    3.1483   -1.2504   -0.5970 H   0  0  0  0  0  0  0  0  0  0  0  0
    2.4635    1.6002    2.9049 H   0  0  0  0  0  0  0  0  0  0  0  0
    3.8729    0.7555    3.5897 H   0  0  0  0  0  0  0  0  0  0  0  0
    4.7787    2.9419   -1.1041 H   0  0  0  0  0  0  0  0  0  0  0  0
    5.3937    1.8887    2.5087 H   0  0  0  0  0  0  0  0  0  0  0  0
    4.3983   -0.6399   -2.4537 H   0  0  0  0  0  0  0  0  0  0  0  0
    1.8680   -2.9611   -1.0535 H   0  0  0  0  0  0  0  0  0  0  0  0
    1.4428   -0.4441    2.7452 H   0  0  0  0  0  0  0  0  0  0  0  0
   -2.0123   -3.9279    0.4728 H   0  0  0  0  0  0  0  0  0  0  0  0
   -5.4930   -0.3652    0.9126 H   0  0  0  0  0  0  0  0  0  0  0  0
   -4.5671    3.6724   -0.2211 H   0  0  0  0  0  0  0  0  0  0  0  0
   -7.2270    1.9749   -0.0838 H   0  0  0  0  0  0  0  0  0  0  0  0
   -6.9197    1.5215    1.6100 H   0  0  0  0  0  0  0  0  0  0  0  0
   -6.5755    3.1615    1.0699 H   0  0  0  0  0  0  0  0  0  0  0  0
   -0.3907   -5.3842    0.2261 H   0  0  0  0  0  0  0  0  0  0  0  0
   -1.2724    2.8533   -1.1513 H   0  0  0  0  0  0  0  0  0  0  0  0
  1 14  1  0  0  0  0
  1 15  1  0  0  0  0
  2 15  1  0  0  0  0
  2 17  1  0  0  0  0
  3 11  1  0  0  0  0
  3 39  1  0  0  0  0
  4 12  1  0  0  0  0
  4 40  1  0  0  0  0
  5 13  1  0  0  0  0
  5 41  1  0  0  0  0
  6 16  1  0  0  0  0
  6 43  1  0  0  0  0
  7 20  2  0  0  0  0
  8 26  1  0  0  0  0
  8 50  1  0  0  0  0
  9 24  2  0  0  0  0
 10 27  1  0  0  0  0
 10 51  1  0  0  0  0
 11 12  1  0  0  0  0
 11 13  1  0  0  0  0
 11 32  1  0  0  0  0
 12 14  1  0  0  0  0
 12 33  1  0  0  0  0
 13 15  1  0  0  0  0
 13 34  1  0  0  0  0
 14 16  1  0  0  0  0
 14 35  1  0  0  0  0
 15 36  1  0  0  0  0
 16 37  1  0  0  0  0
 16 38  1  0  0  0  0
 17 18  1  0  0  0  0
 17 21  2  0  0  0  0
 18 19  2  0  0  0  0
 18 20  1  0  0  0  0
 19 24  1  0  0  0  0
 19 25  1  0  0  0  0
 20 22  1  0  0  0  0
 21 26  1  0  0  0  0
 21 42  1  0  0  0  0
 22 23  2  0  0  0  0
 22 27  1  0  0  0  0
 23 24  1  0  0  0  0
 23 28  1  0  0  0  0
 25 26  2  0  0  0  0
 25 44  1  0  0  0  0
 27 30  2  0  0  0  0
 28 29  2  0  0  0  0
 28 45  1  0  0  0  0
 29 30  1  0  0  0  0
 29 31  1  0  0  0  0
 30 46  1  0  0  0  0
 31 47  1  0  0  0  0
 31 48  1  0  0  0  0
 31 49  1  0  0  0  0
M  END
> <PUBCHEM_COMPOUND_CID>
99649

> <PUBCHEM_CONFORMER_RMSD>
0.8

> <PUBCHEM_CONFORMER_DIVERSEORDER>
1
30
13
28
36
19
11
42
2
40
9
41
37
6
23
31
26
33
39
8
16
3
38
7
5
35
20
29
32
21
27
22
4
14
17
46
24
18
25
12
43
44
34
10
45
15

> <PUBCHEM_MMFF94_PARTIAL_CHARGES>
41
1 -0.56
10 -0.53
11 0.28
12 0.28
13 0.28
14 0.28
15 0.56
16 0.28
17 0.08
18 0.09
19 0.09
2 -0.36
20 0.4
21 -0.15
22 0.09
23 0.09
24 0.4
25 -0.15
26 0.08
27 0.08
28 -0.15
29 -0.14
3 -0.68
30 -0.15
31 0.14
39 0.4
4 -0.68
40 0.4
41 0.4
42 0.15
43 0.4
44 0.15
45 0.15
46 0.15
5 -0.68
50 0.45
51 0.45
6 -0.68
7 -0.57
8 -0.53
9 -0.57

> <PUBCHEM_EFFECTIVE_ROTOR_COUNT>
4.2

> <PUBCHEM_PHARMACOPHORE_FEATURES>
18
1 1 acceptor
1 10 donor
1 2 acceptor
1 3 acceptor
1 3 donor
1 4 acceptor
1 4 donor
1 5 acceptor
1 5 donor
1 6 acceptor
1 6 donor
1 7 acceptor
1 8 donor
1 9 acceptor
6 1 11 12 13 14 15 rings
6 17 18 19 21 25 26 rings
6 18 19 20 22 23 24 rings
6 22 23 27 28 29 30 rings

> <PUBCHEM_HEAVY_ATOM_COUNT>
31

> <PUBCHEM_ATOM_DEF_STEREO_COUNT>
5

> <PUBCHEM_ATOM_UDEF_STEREO_COUNT>
0

> <PUBCHEM_BOND_DEF_STEREO_COUNT>
0

> <PUBCHEM_BOND_UDEF_STEREO_COUNT>
0

> <PUBCHEM_ISOTOPIC_ATOM_COUNT>
0

> <PUBCHEM_COMPONENT_COUNT>
1

> <PUBCHEM_CACTVS_TAUTO_COUNT>
57

> <PUBCHEM_CONFORMER_ID>
0001854100000001

> <PUBCHEM_MMFF94_ENERGY>
104.2705

> <PUBCHEM_FEATURE_SELFOVERLAP>
91.472

> <PUBCHEM_SHAPE_FINGERPRINT>
10074138 170 18191295173005378955
10165383 225 18342184327670938484
10319926 262 18411696608889900962
10411042 1 17546176658504642351
1100329 8 14233193320550937265
11112241 14 17131537449104593457
11578080 2 18130515145996974195
11595378 159 17894625950621068893
11725454 13 17846776325545623134
12403259 415 18130518499480104423
12422481 6 17895467016791459607
12596602 18 17386284414708397808
12788726 201 17827644969288528026
13140716 1 18263365798285546095
13726171 33 18268159832265565568
13757389 114 18124047980972590774
13782708 43 17774453805541513078
13965767 371 17895472501660220356
14341114 328 17676205801284387840
14347329 18 18341337759837008168
14790565 3 18336844081563362981
15230672 131 18409452454535390454
15297060 5 18341067253958961780
15403338 16 16588014680935588825
15444296 8 8661233970219916050
17980427 23 17822580507425040503
20511986 3 17459174321779466812
20554085 129 18343011165216363369
21033648 29 18130503123655427624
21756936 100 18270390702834466044
22149856 69 18120121428647312577
23559900 14 17903638480383619303
25222932 49 16734420225073243521
350125 39 18264778666337014022
469060 322 18193015892224384907
508706 21 18129655438734237431
5104073 3 17975147452975151353
5252454 2 18201434736429852369
57124632 79 18194395598358735551
6442390 28 18412547604233896174
7808743 9 18338800130007763756
9658208 31 18271816734544711646
9981440 41 18408325484374368315

> <PUBCHEM_SHAPE_MULTIPOLES>
579.27
11.77
4.03
1.91
1.44
4.25
1.26
-11.68
2.4
2.04
-0.38
-3.33
-0.61
0.59

> <PUBCHEM_SHAPE_SELFOVERLAP>
1281.861

> <PUBCHEM_SHAPE_VOLUME>
306.9

> <PUBCHEM_COORDINATE_TYPE>
2
5
10

$$$$
