# Supplementary material for: Evaluation of silvestrol as a potential therapeutic agent for pediatric COVID-19: an interpreted computational and phytochemistry approach
Source: Front Pharmacol. 2025 Sep 17;16:1673591. doi: 10.3389/fphar.2025.1673591 (PMC12484239; doi:10.3389/fphar.2025.1673591)
Supplement: Supplementary file 1 [file DataSheet1.zip › Suplementry Data/Ligands/SDF/Ginkgolic acid.sdf]

5281858
  -OEChem-07112511173D

 59 59  0     0  0  0  0  0  0999 V2000
   -6.5578    1.6012   -1.3814 O   0  0  0  0  0  0  0  0  0  0  0  0
   -4.6880    2.7640    0.4830 O   0  0  0  0  0  0  0  0  0  0  0  0
   -2.9076    1.8407   -0.5867 O   0  0  0  0  0  0  0  0  0  0  0  0
    0.6310   -1.4516    0.0932 C   0  0  0  0  0  0  0  0  0  0  0  0
   -0.5030   -1.0023    1.0186 C   0  0  0  0  0  0  0  0  0  0  0  0
    1.9947   -1.4761    0.7899 C   0  0  0  0  0  0  0  0  0  0  0  0
   -1.8592   -1.0645    0.3084 C   0  0  0  0  0  0  0  0  0  0  0  0
    3.1251   -1.9972   -0.1043 C   0  0  0  0  0  0  0  0  0  0  0  0
   -3.0271   -0.6583    1.2148 C   0  0  0  0  0  0  0  0  0  0  0  0
    4.4856   -2.0007    0.6023 C   0  0  0  0  0  0  0  0  0  0  0  0
    7.1353    0.4324   -0.3870 C   0  0  0  0  0  0  0  0  0  0  0  0
    7.0686    1.9551   -0.5592 C   0  0  0  0  0  0  0  0  0  0  0  0
    6.1876   -0.3790   -1.2772 C   0  0  0  0  0  0  0  0  0  0  0  0
   -4.3633   -0.6444    0.5155 C   0  0  0  0  0  0  0  0  0  0  0  0
    5.6938    2.5945   -0.3426 C   0  0  0  0  0  0  0  0  0  0  0  0
    5.5721   -2.5817   -0.2556 C   0  0  0  0  0  0  0  0  0  0  0  0
    6.3320   -1.8619   -1.0940 C   0  0  0  0  0  0  0  0  0  0  0  0
    5.1676    2.4306    1.0833 C   0  0  0  0  0  0  0  0  0  0  0  0
   -4.8364    0.5056   -0.1166 C   0  0  0  0  0  0  0  0  0  0  0  0
   -5.1297   -1.8098    0.5083 C   0  0  0  0  0  0  0  0  0  0  0  0
    3.8059    3.0870    1.2505 C   0  0  0  0  0  0  0  0  0  0  0  0
   -6.0760    0.4899   -0.7562 C   0  0  0  0  0  0  0  0  0  0  0  0
   -6.3693   -1.8255   -0.1311 C   0  0  0  0  0  0  0  0  0  0  0  0
   -6.8423   -0.6757   -0.7634 C   0  0  0  0  0  0  0  0  0  0  0  0
   -4.0399    1.7278   -0.1125 C   0  0  0  0  0  0  0  0  0  0  0  0
    0.6801   -0.7843   -0.7759 H   0  0  0  0  0  0  0  0  0  0  0  0
    0.4085   -2.4557   -0.2887 H   0  0  0  0  0  0  0  0  0  0  0  0
   -0.3128    0.0212    1.3629 H   0  0  0  0  0  0  0  0  0  0  0  0
   -0.5279   -1.6445    1.9071 H   0  0  0  0  0  0  0  0  0  0  0  0
    2.2413   -0.4628    1.1307 H   0  0  0  0  0  0  0  0  0  0  0  0
    1.9304   -2.1054    1.6862 H   0  0  0  0  0  0  0  0  0  0  0  0
   -2.0292   -2.0870   -0.0537 H   0  0  0  0  0  0  0  0  0  0  0  0
   -1.8269   -0.4306   -0.5845 H   0  0  0  0  0  0  0  0  0  0  0  0
    2.8806   -3.0166   -0.4298 H   0  0  0  0  0  0  0  0  0  0  0  0
    3.1756   -1.3826   -1.0113 H   0  0  0  0  0  0  0  0  0  0  0  0
   -2.8279    0.3161    1.6775 H   0  0  0  0  0  0  0  0  0  0  0  0
   -3.0783   -1.3557    2.0623 H   0  0  0  0  0  0  0  0  0  0  0  0
    4.7372   -0.9904    0.9406 H   0  0  0  0  0  0  0  0  0  0  0  0
    4.4202   -2.6049    1.5161 H   0  0  0  0  0  0  0  0  0  0  0  0
    6.9539    0.1832    0.6657 H   0  0  0  0  0  0  0  0  0  0  0  0
    8.1674    0.1177   -0.5916 H   0  0  0  0  0  0  0  0  0  0  0  0
    7.4032    2.2023   -1.5746 H   0  0  0  0  0  0  0  0  0  0  0  0
    7.7918    2.4171    0.1241 H   0  0  0  0  0  0  0  0  0  0  0  0
    6.3975   -0.1482   -2.3292 H   0  0  0  0  0  0  0  0  0  0  0  0
    5.1527   -0.0643   -1.1151 H   0  0  0  0  0  0  0  0  0  0  0  0
    5.7776    3.6655   -0.5674 H   0  0  0  0  0  0  0  0  0  0  0  0
    4.9715    2.1888   -1.0597 H   0  0  0  0  0  0  0  0  0  0  0  0
    5.7367   -3.6541   -0.1914 H   0  0  0  0  0  0  0  0  0  0  0  0
    7.1032   -2.3659   -1.6700 H   0  0  0  0  0  0  0  0  0  0  0  0
    5.0746    1.3705    1.3378 H   0  0  0  0  0  0  0  0  0  0  0  0
    5.8740    2.8753    1.7935 H   0  0  0  0  0  0  0  0  0  0  0  0
   -4.7725   -2.7138    0.9946 H   0  0  0  0  0  0  0  0  0  0  0  0
    3.8576    4.1593    1.0365 H   0  0  0  0  0  0  0  0  0  0  0  0
    3.4488    2.9622    2.2776 H   0  0  0  0  0  0  0  0  0  0  0  0
    3.0687    2.6366    0.5780 H   0  0  0  0  0  0  0  0  0  0  0  0
   -6.9656   -2.7332   -0.1373 H   0  0  0  0  0  0  0  0  0  0  0  0
   -7.8096   -0.7028   -1.2578 H   0  0  0  0  0  0  0  0  0  0  0  0
   -7.4278    1.3981   -1.7658 H   0  0  0  0  0  0  0  0  0  0  0  0
   -4.1468    3.5822    0.4821 H   0  0  0  0  0  0  0  0  0  0  0  0
  1 22  1  0  0  0  0
  1 58  1  0  0  0  0
  2 25  1  0  0  0  0
  2 59  1  0  0  0  0
  3 25  2  0  0  0  0
  4  5  1  0  0  0  0
  4  6  1  0  0  0  0
  4 26  1  0  0  0  0
  4 27  1  0  0  0  0
  5  7  1  0  0  0  0
  5 28  1  0  0  0  0
  5 29  1  0  0  0  0
  6  8  1  0  0  0  0
  6 30  1  0  0  0  0
  6 31  1  0  0  0  0
  7  9  1  0  0  0  0
  7 32  1  0  0  0  0
  7 33  1  0  0  0  0
  8 10  1  0  0  0  0
  8 34  1  0  0  0  0
  8 35  1  0  0  0  0
  9 14  1  0  0  0  0
  9 36  1  0  0  0  0
  9 37  1  0  0  0  0
 10 16  1  0  0  0  0
 10 38  1  0  0  0  0
 10 39  1  0  0  0  0
 11 12  1  0  0  0  0
 11 13  1  0  0  0  0
 11 40  1  0  0  0  0
 11 41  1  0  0  0  0
 12 15  1  0  0  0  0
 12 42  1  0  0  0  0
 12 43  1  0  0  0  0
 13 17  1  0  0  0  0
 13 44  1  0  0  0  0
 13 45  1  0  0  0  0
 14 19  2  0  0  0  0
 14 20  1  0  0  0  0
 15 18  1  0  0  0  0
 15 46  1  0  0  0  0
 15 47  1  0  0  0  0
 16 17  2  0  0  0  0
 16 48  1  0  0  0  0
 17 49  1  0  0  0  0
 18 21  1  0  0  0  0
 18 50  1  0  0  0  0
 18 51  1  0  0  0  0
 19 22  1  0  0  0  0
 19 25  1  0  0  0  0
 20 23  2  0  0  0  0
 20 52  1  0  0  0  0
 21 53  1  0  0  0  0
 21 54  1  0  0  0  0
 21 55  1  0  0  0  0
 22 24  2  0  0  0  0
 23 24  1  0  0  0  0
 23 56  1  0  0  0  0
 24 57  1  0  0  0  0
M  END
> <PUBCHEM_COMPOUND_CID>
5281858

> <PUBCHEM_CONFORMER_RMSD>
1.4

> <PUBCHEM_CONFORMER_DIVERSEORDER>
2
75
7
10
100
66
117
81
94
48
28
123
72
37
51
68
34
135
79
52
134
124
146
1
21
49
77
59
105
16
113
73
101
24
8
22
84
15
65
78
140
110
70
25
14
35
138
56
23
120
26
151
82
115
145
18
54
129
53
45
149
41
153
93
147
12
90
89
74
9
58
144
127
142
154
130
17
91
13
131
46
63
87
128
109
5
132
4
11
141
86
42
148
83
20
80
98
133
44
152
31
88
137
30
108
36
43
139
57
122
6
118
60
125
85
95
99
38
29
106
96
64
40
55
62
69
119
107
19
50
97
116
71
150
92
112
47
32
27
61
67
3
121
143
39
76
33
111
126
136
114
102
103
104

> <PUBCHEM_MMFF94_PARTIAL_CHARGES>
22
1 -0.53
10 0.14
13 0.14
14 -0.14
16 -0.29
17 -0.29
19 0.09
2 -0.65
20 -0.15
22 0.08
23 -0.15
24 -0.15
25 0.63
3 -0.57
48 0.15
49 0.15
52 0.15
56 0.15
57 0.15
58 0.45
59 0.5
9 0.14

> <PUBCHEM_EFFECTIVE_ROTOR_COUNT>
14

> <PUBCHEM_PHARMACOPHORE_FEATURES>
8
1 1 donor
1 2 acceptor
1 21 hydrophobe
1 3 acceptor
3 11 13 17 hydrophobe
3 12 15 18 hydrophobe
3 2 3 25 anion
6 14 19 20 22 23 24 rings

> <PUBCHEM_HEAVY_ATOM_COUNT>
25

> <PUBCHEM_ATOM_DEF_STEREO_COUNT>
0

> <PUBCHEM_ATOM_UDEF_STEREO_COUNT>
0

> <PUBCHEM_BOND_DEF_STEREO_COUNT>
1

> <PUBCHEM_BOND_UDEF_STEREO_COUNT>
0

> <PUBCHEM_ISOTOPIC_ATOM_COUNT>
0

> <PUBCHEM_COMPONENT_COUNT>
1

> <PUBCHEM_CACTVS_TAUTO_COUNT>
13

> <PUBCHEM_CONFORMER_ID>
0050984200000002

> <PUBCHEM_MMFF94_ENERGY>
36.148

> <PUBCHEM_FEATURE_SELFOVERLAP>
40.665

> <PUBCHEM_SHAPE_FINGERPRINT>
11101153 10 18410578400726335345
11386260 185 18342749499256452774
11497681 19 18058164115319444519
11991303 11 17489300931843771975
14556957 393 17417823811325591784
15064986 266 18411983573293979371
15183329 4 18410857659700355832
15961568 22 18187641431510451685
18335252 114 18343589534735503510
20554085 129 16877937261264015922
21150785 3 18131353016142568366
21344244 78 18265882568487367186
23559900 14 18338223904721556113
34797466 226 18202012014447505654
394071 54 12829477156855429584

> <PUBCHEM_SHAPE_MULTIPOLES>
496.88
25.14
3.58
1.16
3.06
1.85
0.01
4.33
-7.59
4.64
0.45
0.32
0.19
1.86

> <PUBCHEM_SHAPE_SELFOVERLAP>
978.705

> <PUBCHEM_SHAPE_VOLUME>
295.9

> <PUBCHEM_COORDINATE_TYPE>
2
5
10

$$$$
