# Supplementary material for: Evaluation of silvestrol as a potential therapeutic agent for pediatric COVID-19: an interpreted computational and phytochemistry approach
Source: Front Pharmacol. 2025 Sep 17;16:1673591. doi: 10.3389/fphar.2025.1673591 (PMC12484239; doi:10.3389/fphar.2025.1673591)
Supplement: Supplementary file 1 [file DataSheet1.zip › Suplementry Data/Ligands/SDF/Lycorine.sdf]

72378
  -OEChem-07112511313D

 38 42  0     1  0  0  0  0  0999 V2000
   -1.1415   -1.8541   -1.7114 O   0  0  0  0  0  0  0  0  0  0  0  0
   -3.0499   -2.6628    1.2446 O   0  0  0  0  0  0  0  0  0  0  0  0
    4.0171   -1.5661    0.1543 O   0  0  0  0  0  0  0  0  0  0  0  0
    4.6367    0.7513   -0.0652 O   0  0  0  0  0  0  0  0  0  0  0  0
   -1.3895    1.8640    0.3512 N   0  0  2  0  0  0  0  0  0  0  0  0
   -1.6817    0.6057   -0.3304 C   0  0  1  0  0  0  0  0  0  0  0  0
   -0.8569   -0.5173    0.2960 C   0  0  1  0  0  0  0  0  0  0  0  0
   -3.1433    0.4391   -0.1365 C   0  0  0  0  0  0  0  0  0  0  0  0
   -1.3650   -1.8525   -0.3007 C   0  0  1  0  0  0  0  0  0  0  0  0
   -2.5123    2.7328   -0.0179 C   0  0  0  0  0  0  0  0  0  0  0  0
   -3.7429    1.8010    0.0469 C   0  0  0  0  0  0  0  0  0  0  0  0
    0.6173   -0.1576    0.1533 C   0  0  0  0  0  0  0  0  0  0  0  0
   -0.0605    2.3304   -0.0370 C   0  0  0  0  0  0  0  0  0  0  0  0
   -2.8871   -2.0403   -0.0315 C   0  0  2  0  0  0  0  0  0  0  0  0
    0.9908    1.2246    0.0492 C   0  0  0  0  0  0  0  0  0  0  0  0
   -3.7047   -0.7674    0.0058 C   0  0  0  0  0  0  0  0  0  0  0  0
    1.6148   -1.1427    0.2084 C   0  0  0  0  0  0  0  0  0  0  0  0
    2.3450    1.5856   -0.0395 C   0  0  0  0  0  0  0  0  0  0  0  0
    2.9334   -0.7416    0.1245 C   0  0  0  0  0  0  0  0  0  0  0  0
    3.2879    0.5808    0.0024 C   0  0  0  0  0  0  0  0  0  0  0  0
    5.0922   -0.6131    0.0334 C   0  0  0  0  0  0  0  0  0  0  0  0
   -1.4882    0.6982   -1.4114 H   0  0  0  0  0  0  0  0  0  0  0  0
   -1.0430   -0.5558    1.3813 H   0  0  0  0  0  0  0  0  0  0  0  0
   -0.8062   -2.6942    0.1227 H   0  0  0  0  0  0  0  0  0  0  0  0
   -2.4033    3.1254   -1.0375 H   0  0  0  0  0  0  0  0  0  0  0  0
   -2.6153    3.5788    0.6689 H   0  0  0  0  0  0  0  0  0  0  0  0
   -4.4580    2.0441   -0.7442 H   0  0  0  0  0  0  0  0  0  0  0  0
   -4.2291    1.8737    1.0256 H   0  0  0  0  0  0  0  0  0  0  0  0
    0.2307    3.1529    0.6267 H   0  0  0  0  0  0  0  0  0  0  0  0
   -0.0604    2.7059   -1.0687 H   0  0  0  0  0  0  0  0  0  0  0  0
   -3.3262   -2.7057   -0.7840 H   0  0  0  0  0  0  0  0  0  0  0  0
   -4.7686   -0.8487    0.2086 H   0  0  0  0  0  0  0  0  0  0  0  0
    1.3747   -2.1936    0.3210 H   0  0  0  0  0  0  0  0  0  0  0  0
    2.6431    2.6241   -0.1392 H   0  0  0  0  0  0  0  0  0  0  0  0
   -1.4312   -2.7174   -2.0523 H   0  0  0  0  0  0  0  0  0  0  0  0
   -2.6209   -3.5345    1.2015 H   0  0  0  0  0  0  0  0  0  0  0  0
    5.6758   -0.8540   -0.8627 H   0  0  0  0  0  0  0  0  0  0  0  0
    5.7421   -0.7037    0.9113 H   0  0  0  0  0  0  0  0  0  0  0  0
  1  9  1  0  0  0  0
  1 35  1  0  0  0  0
  2 14  1  0  0  0  0
  2 36  1  0  0  0  0
  3 19  1  0  0  0  0
  3 21  1  0  0  0  0
  4 20  1  0  0  0  0
  4 21  1  0  0  0  0
  5  6  1  0  0  0  0
  5 10  1  0  0  0  0
  5 13  1  0  0  0  0
  6  7  1  0  0  0  0
  6  8  1  0  0  0  0
  6 22  1  0  0  0  0
  7  9  1  0  0  0  0
  7 12  1  0  0  0  0
  7 23  1  0  0  0  0
  8 11  1  0  0  0  0
  8 16  2  0  0  0  0
  9 14  1  0  0  0  0
  9 24  1  0  0  0  0
 10 11  1  0  0  0  0
 10 25  1  0  0  0  0
 10 26  1  0  0  0  0
 11 27  1  0  0  0  0
 11 28  1  0  0  0  0
 12 15  1  0  0  0  0
 12 17  2  0  0  0  0
 13 15  1  0  0  0  0
 13 29  1  0  0  0  0
 13 30  1  0  0  0  0
 14 16  1  0  0  0  0
 14 31  1  0  0  0  0
 15 18  2  0  0  0  0
 16 32  1  0  0  0  0
 17 19  1  0  0  0  0
 17 33  1  0  0  0  0
 18 20  1  0  0  0  0
 18 34  1  0  0  0  0
 19 20  2  0  0  0  0
 21 37  1  0  0  0  0
 21 38  1  0  0  0  0
M  END
> <PUBCHEM_COMPOUND_CID>
72378

> <PUBCHEM_CONFORMER_RMSD>
0.6

> <PUBCHEM_CONFORMER_DIVERSEORDER>
1

> <PUBCHEM_MMFF94_PARTIAL_CHARGES>
26
1 -0.68
10 0.27
11 0.14
12 -0.14
13 0.41
14 0.42
15 -0.14
16 -0.29
17 -0.15
18 -0.15
19 0.08
2 -0.68
20 0.08
21 0.56
3 -0.36
32 0.15
33 0.15
34 0.15
35 0.4
36 0.4
4 -0.36
5 -0.81
6 0.41
7 0.14
8 -0.28
9 0.28

> <PUBCHEM_EFFECTIVE_ROTOR_COUNT>
1.6

> <PUBCHEM_PHARMACOPHORE_FEATURES>
12
1 1 acceptor
1 1 donor
1 2 acceptor
1 2 donor
1 3 acceptor
1 4 acceptor
1 5 cation
5 3 4 19 20 21 rings
5 5 6 8 10 11 rings
6 12 15 17 18 19 20 rings
6 5 6 7 12 13 15 rings
6 6 7 8 9 14 16 rings

> <PUBCHEM_HEAVY_ATOM_COUNT>
21

> <PUBCHEM_ATOM_DEF_STEREO_COUNT>
4

> <PUBCHEM_ATOM_UDEF_STEREO_COUNT>
0

> <PUBCHEM_BOND_DEF_STEREO_COUNT>
0

> <PUBCHEM_BOND_UDEF_STEREO_COUNT>
0

> <PUBCHEM_ISOTOPIC_ATOM_COUNT>
0

> <PUBCHEM_COMPONENT_COUNT>
1

> <PUBCHEM_CACTVS_TAUTO_COUNT>
1

> <PUBCHEM_CONFORMER_ID>
00011ABA00000001

> <PUBCHEM_MMFF94_ENERGY>
57.0509

> <PUBCHEM_FEATURE_SELFOVERLAP>
61.269

> <PUBCHEM_SHAPE_FINGERPRINT>
10062212 137 18408877439052885642
10319926 262 18197473205305386626
10411042 1 18122343746893153051
10493431 412 18126011473123414505
10616163 171 18411420605058142086
10906281 52 18270133331378062509
10967382 1 18194964041485644657
11578080 2 17344892217270500521
11680986 33 18267857466504038609
12011746 2 18410848846559105789
12553582 1 18051122897939973243
13140716 1 18411986887853470337
13221675 6 18410571790628969162
138480 1 16320903414987173641
14790565 3 17979643329255096545
15042514 8 18409173212239377921
15196674 1 18410573976957330832
15209289 33 18113621204794999186
15442244 35 18409728431008975696
15536298 74 18341891918134792664
16752209 62 18341879788862136711
16945 1 18408322160037597001
17492 89 18409168831289015522
17804303 29 18342177769160977400
19591789 44 17689155608496371882
200 152 18059849571701279045
20510252 161 18200876175717106889
20602899 9 16343690033263516767
20775438 99 16689586723654928687
21267235 1 18410019852781998627
21634736 98 18336549429705732348
221490 88 18336270162289314888
22182313 1 18059030383730206911
2334 1 18266738163260325857
23402539 116 18272359846128387301
23557571 272 18343591724419432716
23559900 14 18270114605399578266
2748010 2 18124020493498205353
335352 9 18266740190553676100
34934 24 18335133151069975408
350125 39 18411141342232357409
4214541 1 18410292484790201496
474 4 17386576885466524756
4921388 177 16371016242629322451
5104073 3 18411416211649289136
54173680 148 18409450314664977129
559249 180 18265327310049764634
58051976 100 18409451375506321980
69090 78 18341045216402456364
7097593 13 17827060832514474650
8809292 202 18335140907733413283
90525 40 18272932730262003999
9709674 26 18341898446237201902

> <PUBCHEM_SHAPE_MULTIPOLES>
403.71
8.16
2.84
0.78
7.37
0.2
-0.11
-1
0.37
-2.5
0.12
-0.32
-0.35
0.09

> <PUBCHEM_SHAPE_SELFOVERLAP>
911.481

> <PUBCHEM_SHAPE_VOLUME>
212.7

> <PUBCHEM_COORDINATE_TYPE>
2
5
10

$$$$
