# Supplementary material for: Evaluation of silvestrol as a potential therapeutic agent for pediatric COVID-19: an interpreted computational and phytochemistry approach
Source: Front Pharmacol. 2025 Sep 17;16:1673591. doi: 10.3389/fphar.2025.1673591 (PMC12484239; doi:10.3389/fphar.2025.1673591)
Supplement: Supplementary file 1 [file DataSheet1.zip › Suplementry Data/Ligands/SDF/Moronic Acid.sdf]

489941
  -OEChem-07112511243D

 79 83  0     1  0  0  0  0  0999 V2000
   -6.9351    1.1358    0.6074 O   0  0  0  0  0  0  0  0  0  0  0  0
    4.6436   -2.7092    1.0257 O   0  0  0  0  0  0  0  0  0  0  0  0
    3.5863   -1.0847    2.2255 O   0  0  0  0  0  0  0  0  0  0  0  0
   -0.8181   -0.9026   -0.0259 C   0  0  2  0  0  0  0  0  0  0  0  0
   -1.4934    0.4922    0.2728 C   0  0  1  0  0  0  0  0  0  0  0  0
    0.7070   -0.6610   -0.5522 C   0  0  1  0  0  0  0  0  0  0  0  0
   -3.0626    0.5176    0.5330 C   0  0  2  0  0  0  0  0  0  0  0  0
    1.5062    0.2188    0.4802 C   0  0  2  0  0  0  0  0  0  0  0  0
   -3.7780   -0.3120   -0.5913 C   0  0  1  0  0  0  0  0  0  0  0  0
   -1.6734   -1.6363   -1.0961 C   0  0  0  0  0  0  0  0  0  0  0  0
   -0.6700    1.2878    1.3022 C   0  0  0  0  0  0  0  0  0  0  0  0
   -3.1636   -1.7132   -0.7580 C   0  0  0  0  0  0  0  0  0  0  0  0
    0.7593    1.5246    0.8180 C   0  0  0  0  0  0  0  0  0  0  0  0
    1.4761   -2.0123   -0.7045 C   0  0  0  0  0  0  0  0  0  0  0  0
   -5.3467   -0.3249   -0.5070 C   0  0  0  0  0  0  0  0  0  0  0  0
   -3.5489    2.0077    0.4202 C   0  0  0  0  0  0  0  0  0  0  0  0
    2.9812    0.3962    0.0711 C   0  0  0  0  0  0  0  0  0  0  0  0
   -0.7902   -1.8096    1.2384 C   0  0  0  0  0  0  0  0  0  0  0  0
    3.7447   -0.8972   -0.1924 C   0  0  1  0  0  0  0  0  0  0  0  0
    2.9476   -1.8547   -1.1042 C   0  0  0  0  0  0  0  0  0  0  0  0
    0.7203    0.0350   -1.9510 C   0  0  0  0  0  0  0  0  0  0  0  0
   -3.4439    0.0435    1.9549 C   0  0  0  0  0  0  0  0  0  0  0  0
   -4.9481    2.2082   -0.1537 C   0  0  0  0  0  0  0  0  0  0  0  0
   -5.8372    1.0110    0.0639 C   0  0  0  0  0  0  0  0  0  0  0  0
    5.1408   -0.6873   -0.8263 C   0  0  0  0  0  0  0  0  0  0  0  0
    3.5809    1.5976   -0.0587 C   0  0  0  0  0  0  0  0  0  0  0  0
    5.0343    1.8233   -0.4220 C   0  0  0  0  0  0  0  0  0  0  0  0
   -5.9422   -0.4384   -1.9273 C   0  0  0  0  0  0  0  0  0  0  0  0
   -5.9301   -1.4784    0.3308 C   0  0  0  0  0  0  0  0  0  0  0  0
    5.8624    0.5324   -0.2600 C   0  0  0  0  0  0  0  0  0  0  0  0
    3.9641   -1.5438    1.1578 C   0  0  0  0  0  0  0  0  0  0  0  0
    5.6291    2.9016    0.5025 C   0  0  0  0  0  0  0  0  0  0  0  0
    5.0975    2.3323   -1.8736 C   0  0  0  0  0  0  0  0  0  0  0  0
   -1.4027    1.0568   -0.6638 H   0  0  0  0  0  0  0  0  0  0  0  0
    1.5271   -0.3311    1.4260 H   0  0  0  0  0  0  0  0  0  0  0  0
   -3.5344    0.2182   -1.5272 H   0  0  0  0  0  0  0  0  0  0  0  0
   -1.2997   -2.6551   -1.2517 H   0  0  0  0  0  0  0  0  0  0  0  0
   -1.5956   -1.1297   -2.0635 H   0  0  0  0  0  0  0  0  0  0  0  0
   -0.6401    0.7738    2.2683 H   0  0  0  0  0  0  0  0  0  0  0  0
   -1.1244    2.2664    1.4898 H   0  0  0  0  0  0  0  0  0  0  0  0
   -3.6630   -2.2401   -1.5797 H   0  0  0  0  0  0  0  0  0  0  0  0
   -3.3176   -2.3262    0.1347 H   0  0  0  0  0  0  0  0  0  0  0  0
    0.7302    2.1895   -0.0541 H   0  0  0  0  0  0  0  0  0  0  0  0
    1.2951    2.0645    1.6092 H   0  0  0  0  0  0  0  0  0  0  0  0
    0.9825   -2.6503   -1.4465 H   0  0  0  0  0  0  0  0  0  0  0  0
    1.4695   -2.5676    0.2385 H   0  0  0  0  0  0  0  0  0  0  0  0
   -2.8668    2.5920   -0.2109 H   0  0  0  0  0  0  0  0  0  0  0  0
   -3.5006    2.4874    1.4072 H   0  0  0  0  0  0  0  0  0  0  0  0
   -0.4365   -2.8180    1.0004 H   0  0  0  0  0  0  0  0  0  0  0  0
   -0.1567   -1.4175    2.0363 H   0  0  0  0  0  0  0  0  0  0  0  0
   -1.7721   -1.9668    1.6746 H   0  0  0  0  0  0  0  0  0  0  0  0
    3.4060   -2.8519   -1.1231 H   0  0  0  0  0  0  0  0  0  0  0  0
    2.9894   -1.5020   -2.1427 H   0  0  0  0  0  0  0  0  0  0  0  0
    0.3655   -0.6410   -2.7359 H   0  0  0  0  0  0  0  0  0  0  0  0
    0.1093    0.9384   -1.9886 H   0  0  0  0  0  0  0  0  0  0  0  0
    1.7245    0.3462   -2.2550 H   0  0  0  0  0  0  0  0  0  0  0  0
   -3.4627   -1.0410    2.0543 H   0  0  0  0  0  0  0  0  0  0  0  0
   -2.7669    0.4394    2.7167 H   0  0  0  0  0  0  0  0  0  0  0  0
   -4.4427    0.3890    2.2432 H   0  0  0  0  0  0  0  0  0  0  0  0
   -4.8963    2.3920   -1.2331 H   0  0  0  0  0  0  0  0  0  0  0  0
   -5.4124    3.0932    0.2954 H   0  0  0  0  0  0  0  0  0  0  0  0
    5.0382   -0.5494   -1.9107 H   0  0  0  0  0  0  0  0  0  0  0  0
    5.7879   -1.5651   -0.7112 H   0  0  0  0  0  0  0  0  0  0  0  0
    3.0073    2.5071    0.0965 H   0  0  0  0  0  0  0  0  0  0  0  0
   -5.5979    0.3766   -2.5742 H   0  0  0  0  0  0  0  0  0  0  0  0
   -5.6693   -1.3850   -2.4049 H   0  0  0  0  0  0  0  0  0  0  0  0
   -7.0371   -0.3815   -1.9030 H   0  0  0  0  0  0  0  0  0  0  0  0
   -5.6632   -2.4574   -0.0803 H   0  0  0  0  0  0  0  0  0  0  0  0
   -5.6034   -1.4453    1.3722 H   0  0  0  0  0  0  0  0  0  0  0  0
   -7.0261   -1.4366    0.3502 H   0  0  0  0  0  0  0  0  0  0  0  0
    6.0757    0.3504    0.8020 H   0  0  0  0  0  0  0  0  0  0  0  0
    6.8377    0.6406   -0.7512 H   0  0  0  0  0  0  0  0  0  0  0  0
    5.5679    2.6028    1.5557 H   0  0  0  0  0  0  0  0  0  0  0  0
    6.6844    3.0828    0.2678 H   0  0  0  0  0  0  0  0  0  0  0  0
    5.0992    3.8562    0.4006 H   0  0  0  0  0  0  0  0  0  0  0  0
    4.6445    1.6245   -2.5765 H   0  0  0  0  0  0  0  0  0  0  0  0
    4.5647    3.2845   -1.9850 H   0  0  0  0  0  0  0  0  0  0  0  0
    6.1341    2.4973   -2.1889 H   0  0  0  0  0  0  0  0  0  0  0  0
    4.7967   -3.1439    1.8916 H   0  0  0  0  0  0  0  0  0  0  0  0
  1 24  2  0  0  0  0
  2 31  1  0  0  0  0
  2 79  1  0  0  0  0
  3 31  2  0  0  0  0
  4  5  1  0  0  0  0
  4  6  1  0  0  0  0
  4 10  1  0  0  0  0
  4 18  1  0  0  0  0
  5  7  1  0  0  0  0
  5 11  1  0  0  0  0
  5 34  1  0  0  0  0
  6  8  1  0  0  0  0
  6 14  1  0  0  0  0
  6 21  1  0  0  0  0
  7  9  1  0  0  0  0
  7 16  1  0  0  0  0
  7 22  1  0  0  0  0
  8 13  1  0  0  0  0
  8 17  1  0  0  0  0
  8 35  1  0  0  0  0
  9 12  1  0  0  0  0
  9 15  1  0  0  0  0
  9 36  1  0  0  0  0
 10 12  1  0  0  0  0
 10 37  1  0  0  0  0
 10 38  1  0  0  0  0
 11 13  1  0  0  0  0
 11 39  1  0  0  0  0
 11 40  1  0  0  0  0
 12 41  1  0  0  0  0
 12 42  1  0  0  0  0
 13 43  1  0  0  0  0
 13 44  1  0  0  0  0
 14 20  1  0  0  0  0
 14 45  1  0  0  0  0
 14 46  1  0  0  0  0
 15 24  1  0  0  0  0
 15 28  1  0  0  0  0
 15 29  1  0  0  0  0
 16 23  1  0  0  0  0
 16 47  1  0  0  0  0
 16 48  1  0  0  0  0
 17 19  1  0  0  0  0
 17 26  2  0  0  0  0
 18 49  1  0  0  0  0
 18 50  1  0  0  0  0
 18 51  1  0  0  0  0
 19 20  1  0  0  0  0
 19 25  1  0  0  0  0
 19 31  1  0  0  0  0
 20 52  1  0  0  0  0
 20 53  1  0  0  0  0
 21 54  1  0  0  0  0
 21 55  1  0  0  0  0
 21 56  1  0  0  0  0
 22 57  1  0  0  0  0
 22 58  1  0  0  0  0
 22 59  1  0  0  0  0
 23 24  1  0  0  0  0
 23 60  1  0  0  0  0
 23 61  1  0  0  0  0
 25 30  1  0  0  0  0
 25 62  1  0  0  0  0
 25 63  1  0  0  0  0
 26 27  1  0  0  0  0
 26 64  1  0  0  0  0
 27 30  1  0  0  0  0
 27 32  1  0  0  0  0
 27 33  1  0  0  0  0
 28 65  1  0  0  0  0
 28 66  1  0  0  0  0
 28 67  1  0  0  0  0
 29 68  1  0  0  0  0
 29 69  1  0  0  0  0
 29 70  1  0  0  0  0
 30 71  1  0  0  0  0
 30 72  1  0  0  0  0
 32 73  1  0  0  0  0
 32 74  1  0  0  0  0
 32 75  1  0  0  0  0
 33 76  1  0  0  0  0
 33 77  1  0  0  0  0
 33 78  1  0  0  0  0
M  END
> <PUBCHEM_COMPOUND_CID>
489941

> <PUBCHEM_CONFORMER_RMSD>
0.8

> <PUBCHEM_CONFORMER_DIVERSEORDER>
1

> <PUBCHEM_MMFF94_PARTIAL_CHARGES>
14
1 -0.57
15 0.06
17 -0.28
19 0.2
2 -0.65
23 0.06
24 0.45
26 -0.29
27 0.14
3 -0.57
31 0.66
64 0.15
79 0.5
8 0.14

> <PUBCHEM_EFFECTIVE_ROTOR_COUNT>
3.4

> <PUBCHEM_PHARMACOPHORE_FEATURES>
11
1 1 acceptor
1 2 acceptor
1 3 acceptor
3 15 28 29 hydrophobe
3 2 3 31 anion
3 27 32 33 hydrophobe
6 17 19 25 26 27 30 rings
6 4 5 6 8 11 13 rings
6 4 5 7 9 10 12 rings
6 6 8 14 17 19 20 rings
6 7 9 15 16 23 24 rings

> <PUBCHEM_HEAVY_ATOM_COUNT>
33

> <PUBCHEM_ATOM_DEF_STEREO_COUNT>
7

> <PUBCHEM_ATOM_UDEF_STEREO_COUNT>
0

> <PUBCHEM_BOND_DEF_STEREO_COUNT>
0

> <PUBCHEM_BOND_UDEF_STEREO_COUNT>
0

> <PUBCHEM_ISOTOPIC_ATOM_COUNT>
0

> <PUBCHEM_COMPONENT_COUNT>
1

> <PUBCHEM_CACTVS_TAUTO_COUNT>
2

> <PUBCHEM_CONFORMER_ID>
000779D500000001

> <PUBCHEM_MMFF94_ENERGY>
137.2766

> <PUBCHEM_FEATURE_SELFOVERLAP>
55.936

> <PUBCHEM_SHAPE_FINGERPRINT>
10554248 39 18340754949928274711
10595046 47 18410574002584729341
10670039 82 17203062806821967336
10906281 52 17846233150117302943
11488393 25 15912226203946022854
12107183 9 17905605506268856026
12166972 35 18409732854688530429
12236239 1 18408040706240421175
12596602 18 18186801387715649347
12788726 201 17846786173910706465
13224815 77 17846499218851053178
13533116 47 17968093071685279634
13583140 156 17967823763975930417
13782708 43 17895193247224130627
13785724 45 17835238944294391234
14528608 73 18272091612620252564
14787075 74 18342176669886492787
14790565 3 18343024410457595636
15082195 135 17775288270246649916
15183329 4 18201716250267120597
1577012 14 18342454846782052725
15788980 27 18341894065533817283
15840311 113 18260832549591566837
17349148 13 17418094321419184169
18608769 82 18197500830082008907
18681886 176 18131349705450127282
19319366 153 18411693305649262942
20511986 3 18339350946520279388
21033648 29 16515393054332477687
22149856 69 17632026277783178795
22393880 68 17846215634961101556
23081809 10 18272365374194148807
23522609 53 18057629666589833561
23559900 14 17846210102742784768
23569914 2 17319525324282768829
23569943 247 16734654287357698842
255183 451 17771636646572229158
2838139 119 18343017800360801285
3004659 81 18412826854981672810
3411729 13 18335421301148537436
34797466 226 17918001580648821773
350125 39 18201722873201753529
3680242 22 18341331080899274827
394071 54 16732991959263268172
397830 11 16734128888466869209
4073 2 18113906016945481130
4340502 62 17822006545291737194
474 4 18042131015504233820
5104073 3 18408045095781206003
6036956 94 16466414562051240960

> <PUBCHEM_SHAPE_MULTIPOLES>
661.52
15.9
2.64
1.57
6.61
0.4
-0.01
5.07
1.91
-2.19
-0.08
-0.26
-0.22
-1.42

> <PUBCHEM_SHAPE_SELFOVERLAP>
1414.511

> <PUBCHEM_SHAPE_VOLUME>
362.8

> <PUBCHEM_COORDINATE_TYPE>
2
5
10

$$$$
