# Supplementary material for: Evaluation of silvestrol as a potential therapeutic agent for pediatric COVID-19: an interpreted computational and phytochemistry approach
Source: Front Pharmacol. 2025 Sep 17;16:1673591. doi: 10.3389/fphar.2025.1673591 (PMC12484239; doi:10.3389/fphar.2025.1673591)
Supplement: Supplementary file 1 [file DataSheet1.zip › Suplementry Data/Ligands/SDF/Patentiflorin A.sdf]

11785812
  -OEChem-07112511303D

 64 69  0     1  0  0  0  0  0999 V2000
    3.3144   -0.1297   -0.5730 O   0  0  0  0  0  0  0  0  0  0  0  0
    2.3799    0.9515    1.2714 O   0  0  0  0  0  0  0  0  0  0  0  0
    7.0990    1.0698    0.4779 O   0  0  0  0  0  0  0  0  0  0  0  0
    6.5837    0.1232   -2.2043 O   0  0  0  0  0  0  0  0  0  0  0  0
    4.7437    2.4833    1.5434 O   0  0  0  0  0  0  0  0  0  0  0  0
   -0.6162    3.9795    0.4517 O   0  0  0  0  0  0  0  0  0  0  0  0
    1.4908   -4.0251    0.9256 O   0  0  0  0  0  0  0  0  0  0  0  0
   -2.7441    3.3650   -0.1807 O   0  0  0  0  0  0  0  0  0  0  0  0
   -1.1607   -4.2720    0.1472 O   0  0  0  0  0  0  0  0  0  0  0  0
   -6.4201    0.2701    1.0196 O   0  0  0  0  0  0  0  0  0  0  0  0
   -6.9765    0.2452   -1.3250 O   0  0  0  0  0  0  0  0  0  0  0  0
    5.8349    1.1891   -0.1764 C   0  0  1  0  0  0  0  0  0  0  0  0
    5.6737   -0.0067   -1.1152 C   0  0  1  0  0  0  0  0  0  0  0  0
    4.7213    1.2247    0.8705 C   0  0  2  0  0  0  0  0  0  0  0  0
    4.2443   -0.0833   -1.6567 C   0  0  1  0  0  0  0  0  0  0  0  0
    3.3463    1.0509    0.2257 C   0  0  1  0  0  0  0  0  0  0  0  0
    1.0776    0.7839    0.8878 C   0  0  0  0  0  0  0  0  0  0  0  0
    4.0272   -1.3338   -2.5029 C   0  0  0  0  0  0  0  0  0  0  0  0
    0.2936    1.9000    0.6789 C   0  0  0  0  0  0  0  0  0  0  0  0
    0.5226   -0.4929    0.7036 C   0  0  0  0  0  0  0  0  0  0  0  0
   -1.0208    1.7625    0.2930 C   0  0  0  0  0  0  0  0  0  0  0  0
   -1.6177    0.5309    0.0970 C   0  0  0  0  0  0  0  0  0  0  0  0
   -0.8403   -0.6201    0.3037 C   0  0  0  0  0  0  0  0  0  0  0  0
    0.6311    3.3294    0.8028 C   0  0  0  0  0  0  0  0  0  0  0  0
   -3.0107    0.4574   -0.3104 C   0  0  0  0  0  0  0  0  0  0  0  0
    1.2857   -1.6530    0.9061 C   0  0  0  0  0  0  0  0  0  0  0  0
   -1.6080    3.0850    0.1456 C   0  0  0  0  0  0  0  0  0  0  0  0
   -1.3839   -1.9013    0.1229 C   0  0  0  0  0  0  0  0  0  0  0  0
    0.7244   -2.9171    0.7205 C   0  0  0  0  0  0  0  0  0  0  0  0
   -0.6060   -3.0408    0.3302 C   0  0  0  0  0  0  0  0  0  0  0  0
   -4.0090    0.4020    0.6609 C   0  0  0  0  0  0  0  0  0  0  0  0
   -3.3297    0.4430   -1.6767 C   0  0  0  0  0  0  0  0  0  0  0  0
   -5.3164    0.3325    0.2257 C   0  0  0  0  0  0  0  0  0  0  0  0
   -5.6343    0.3182   -1.1131 C   0  0  0  0  0  0  0  0  0  0  0  0
   -4.6621    0.3724   -2.0906 C   0  0  0  0  0  0  0  0  0  0  0  0
   -7.4682    0.2156    0.0303 C   0  0  0  0  0  0  0  0  0  0  0  0
    2.2108   -4.5313   -0.1964 C   0  0  0  0  0  0  0  0  0  0  0  0
   -1.7800   -4.8781    1.2797 C   0  0  0  0  0  0  0  0  0  0  0  0
    5.8652    2.1300   -0.7395 H   0  0  0  0  0  0  0  0  0  0  0  0
    5.9331   -0.9279   -0.5790 H   0  0  0  0  0  0  0  0  0  0  0  0
    4.8912    0.4546    1.6324 H   0  0  0  0  0  0  0  0  0  0  0  0
    4.0199    0.7877   -2.2865 H   0  0  0  0  0  0  0  0  0  0  0  0
    3.0994    1.9231   -0.3943 H   0  0  0  0  0  0  0  0  0  0  0  0
    4.2362   -2.2390   -1.9232 H   0  0  0  0  0  0  0  0  0  0  0  0
    2.9817   -1.4000   -2.8234 H   0  0  0  0  0  0  0  0  0  0  0  0
    4.6638   -1.3341   -3.3925 H   0  0  0  0  0  0  0  0  0  0  0  0
    7.7824    1.0362   -0.2132 H   0  0  0  0  0  0  0  0  0  0  0  0
    6.3579    0.9352   -2.6894 H   0  0  0  0  0  0  0  0  0  0  0  0
    4.5881    3.1808    0.8838 H   0  0  0  0  0  0  0  0  0  0  0  0
    0.8970    3.6114    1.8249 H   0  0  0  0  0  0  0  0  0  0  0  0
    1.3986    3.6474    0.0927 H   0  0  0  0  0  0  0  0  0  0  0  0
    2.3191   -1.5979    1.2415 H   0  0  0  0  0  0  0  0  0  0  0  0
   -2.4170   -2.0503   -0.1823 H   0  0  0  0  0  0  0  0  0  0  0  0
   -3.7784    0.4121    1.7214 H   0  0  0  0  0  0  0  0  0  0  0  0
   -2.5464    0.4866   -2.4303 H   0  0  0  0  0  0  0  0  0  0  0  0
   -4.9165    0.3605   -3.1443 H   0  0  0  0  0  0  0  0  0  0  0  0
   -8.1367    1.0713    0.1799 H   0  0  0  0  0  0  0  0  0  0  0  0
   -8.0405   -0.7078    0.1760 H   0  0  0  0  0  0  0  0  0  0  0  0
    1.5314   -4.7620   -1.0231 H   0  0  0  0  0  0  0  0  0  0  0  0
    2.7165   -5.4517    0.1080 H   0  0  0  0  0  0  0  0  0  0  0  0
    2.9654   -3.8085   -0.5196 H   0  0  0  0  0  0  0  0  0  0  0  0
   -1.0528   -5.0248    2.0845 H   0  0  0  0  0  0  0  0  0  0  0  0
   -2.1677   -5.8545    0.9766 H   0  0  0  0  0  0  0  0  0  0  0  0
   -2.6145   -4.2648    1.6342 H   0  0  0  0  0  0  0  0  0  0  0  0
  1 15  1  0  0  0  0
  1 16  1  0  0  0  0
  2 16  1  0  0  0  0
  2 17  1  0  0  0  0
  3 12  1  0  0  0  0
  3 47  1  0  0  0  0
  4 13  1  0  0  0  0
  4 48  1  0  0  0  0
  5 14  1  0  0  0  0
  5 49  1  0  0  0  0
  6 24  1  0  0  0  0
  6 27  1  0  0  0  0
  7 29  1  0  0  0  0
  7 37  1  0  0  0  0
  8 27  2  0  0  0  0
  9 30  1  0  0  0  0
  9 38  1  0  0  0  0
 10 33  1  0  0  0  0
 10 36  1  0  0  0  0
 11 34  1  0  0  0  0
 11 36  1  0  0  0  0
 12 13  1  0  0  0  0
 12 14  1  0  0  0  0
 12 39  1  0  0  0  0
 13 15  1  0  0  0  0
 13 40  1  0  0  0  0
 14 16  1  0  0  0  0
 14 41  1  0  0  0  0
 15 18  1  0  0  0  0
 15 42  1  0  0  0  0
 16 43  1  0  0  0  0
 17 19  2  0  0  0  0
 17 20  1  0  0  0  0
 18 44  1  0  0  0  0
 18 45  1  0  0  0  0
 18 46  1  0  0  0  0
 19 21  1  0  0  0  0
 19 24  1  0  0  0  0
 20 23  1  0  0  0  0
 20 26  2  0  0  0  0
 21 22  2  0  0  0  0
 21 27  1  0  0  0  0
 22 23  1  0  0  0  0
 22 25  1  0  0  0  0
 23 28  2  0  0  0  0
 24 50  1  0  0  0  0
 24 51  1  0  0  0  0
 25 31  2  0  0  0  0
 25 32  1  0  0  0  0
 26 29  1  0  0  0  0
 26 52  1  0  0  0  0
 28 30  1  0  0  0  0
 28 53  1  0  0  0  0
 29 30  2  0  0  0  0
 31 33  1  0  0  0  0
 31 54  1  0  0  0  0
 32 35  2  0  0  0  0
 32 55  1  0  0  0  0
 33 34  2  0  0  0  0
 34 35  1  0  0  0  0
 35 56  1  0  0  0  0
 36 57  1  0  0  0  0
 36 58  1  0  0  0  0
 37 59  1  0  0  0  0
 37 60  1  0  0  0  0
 37 61  1  0  0  0  0
 38 62  1  0  0  0  0
 38 63  1  0  0  0  0
 38 64  1  0  0  0  0
M  END
> <PUBCHEM_COMPOUND_CID>
11785812

> <PUBCHEM_CONFORMER_RMSD>
1

> <PUBCHEM_CONFORMER_DIVERSEORDER>
1
32
18
27
21
6
11
34
31
8
9
24
20
14
4
30
16
26
33
35
25
12
5
22
19
7
15
28
2
23
10
36
13
3
29
17

> <PUBCHEM_MMFF94_PARTIAL_CHARGES>
41
1 -0.56
10 -0.36
11 -0.36
12 0.28
13 0.28
14 0.28
15 0.28
16 0.56
17 0.08
19 -0.14
2 -0.36
21 0.09
24 0.42
26 -0.15
27 0.63
28 -0.15
29 0.08
3 -0.68
30 0.08
31 -0.15
32 -0.15
33 0.08
34 0.08
35 -0.15
36 0.56
37 0.28
38 0.28
4 -0.68
47 0.4
48 0.4
49 0.4
5 -0.68
52 0.15
53 0.15
54 0.15
55 0.15
56 0.15
6 -0.43
7 -0.36
8 -0.57
9 -0.36

> <PUBCHEM_EFFECTIVE_ROTOR_COUNT>
7.2

> <PUBCHEM_PHARMACOPHORE_FEATURES>
19
1 1 acceptor
1 10 acceptor
1 11 acceptor
1 2 acceptor
1 3 acceptor
1 3 donor
1 4 acceptor
1 4 donor
1 5 acceptor
1 5 donor
1 7 acceptor
1 8 acceptor
1 9 acceptor
5 10 11 33 34 36 rings
5 6 19 21 24 27 rings
6 1 12 13 14 15 16 rings
6 17 19 20 21 22 23 rings
6 20 23 26 28 29 30 rings
6 25 31 32 33 34 35 rings

> <PUBCHEM_HEAVY_ATOM_COUNT>
38

> <PUBCHEM_ATOM_DEF_STEREO_COUNT>
5

> <PUBCHEM_ATOM_UDEF_STEREO_COUNT>
0

> <PUBCHEM_BOND_DEF_STEREO_COUNT>
0

> <PUBCHEM_BOND_UDEF_STEREO_COUNT>
0

> <PUBCHEM_ISOTOPIC_ATOM_COUNT>
0

> <PUBCHEM_COMPONENT_COUNT>
1

> <PUBCHEM_CACTVS_TAUTO_COUNT>
1

> <PUBCHEM_CONFORMER_ID>
00B3D65400000001

> <PUBCHEM_MMFF94_ENERGY>
150.8733

> <PUBCHEM_FEATURE_SELFOVERLAP>
96.768

> <PUBCHEM_SHAPE_FINGERPRINT>
10190108 129 18267042599966314033
102385 1 17832701267151370017
10674148 151 17560808697289911976
10693767 8 18059565867747760487
10906281 52 18198902711470457696
1100329 8 18266173018911354761
11135926 11 18410283701819380167
11991303 11 17822295729181486331
12202916 173 18131348610270715358
12236239 1 17560797762994571657
12440605 4 18053396400788415281
13140716 1 18194953278593279913
13383665 225 17823421496925402093
13540713 5 18050006584495334593
13617811 41 18333455339307843797
13911987 19 18333725815273534269
140371 6 18271252737046966632
14725015 67 18342729707699551696
14790565 3 18410576206067333825
15183329 4 17131834261509335285
15320294 125 17897135037073474610
15328829 1 17604412043472994688
15361156 5 18129382768936823852
15775530 1 17621591044118954585
15840311 113 13118274846784069381
15927050 60 18411976988313224419
16090146 7 18262537947333087480
19319366 153 18334849472960561255
19958102 18 18336270046673253902
21344244 181 18131639975818987822
21641784 216 18114184081935203445
21781051 124 18041008361685384147
21814621 53 15841547505127524411
22311459 1 18410288125050574585
22899556 105 18125736599105594110
23516275 137 16987743266758067895
23559900 14 18270123539063812496
23569914 152 16977852902458724197
23569943 247 17773886306737781015
23576562 1 17824545403455404333
244849 19 16771812510430627363
283562 15 18341614755057847457
3178227 256 18336557100833821569
3383291 50 18410574023922266859
340366 18 17969224602046321148
404807 14 15406157229730034188
4058900 60 18115304471841135515
437795 51 18411427193960246783
57527306 92 15864072104586855124
57527358 35 15359081691148203945
5912855 24 18126003754993473441
59755656 215 18410575067488490997
6669772 16 18413384333041985350

> <PUBCHEM_SHAPE_MULTIPOLES>
717.46
14.83
5.01
1.6
2.82
5.63
-0.97
-5.86
-5.74
-0.74
2.15
-0.96
0.15
1.44

> <PUBCHEM_SHAPE_SELFOVERLAP>
1609.821

> <PUBCHEM_SHAPE_VOLUME>
381.1

> <PUBCHEM_COORDINATE_TYPE>
2
5
10

$$$$
