# Supplementary material for: Evaluation of silvestrol as a potential therapeutic agent for pediatric COVID-19: an interpreted computational and phytochemistry approach
Source: Front Pharmacol. 2025 Sep 17;16:1673591. doi: 10.3389/fphar.2025.1673591 (PMC12484239; doi:10.3389/fphar.2025.1673591)
Supplement: Supplementary file 1 [file DataSheet1.zip › Suplementry Data/MD Docking/MOE/All.sdf]

11787114
 OpenBabel07122516173D

 85 90  0  0  1  0  0  0  0  0999 V2000
    0.6652    0.1642   -1.0468 O   0  0  0  0  0  0  0  0  0  0  0  0
    1.4186    0.7377    2.3908 O   0  0  0  0  0  0  0  0  0  0  0  0
    1.6700    3.3536   -0.0825 O   0  0  0  0  0  0  0  0  0  0  0  0
    4.7597    3.7607    0.6805 O   0  0  0  0  0  0  0  0  0  0  0  0
   -0.8954    2.7189    2.5927 O   0  0  0  0  0  0  0  0  0  0  0  0
    4.8116    2.8341   -1.4350 O   0  0  0  0  0  0  0  0  0  0  0  0
   -3.9104    1.6454   -0.9407 O   0  0  0  0  0  0  0  0  0  0  0  0
    2.4846   -5.1057    1.9543 O   0  0  0  0  0  0  0  0  0  0  0  0
   -4.7740   -0.2647    0.1637 O   0  0  0  0  0  0  0  0  0  0  0  0
   -6.3573    0.4226   -2.0492 O   0  0  0  0  0  0  0  0  0  0  0  0
   -7.3844    1.0987   -0.0240 O   0  0  0  0  0  0  0  0  0  0  0  0
   -5.6586   -2.9175    0.3420 O   0  0  0  0  0  0  0  0  0  0  0  0
   -3.1149   -4.0569    0.5838 O   0  0  0  0  0  0  0  0  0  0  0  0
    1.7219    0.1710   -0.0278 C   0  0  2  0  0  0  0  0  0  0  0  0
    1.2980    1.2317    1.0660 C   0  0  2  0  0  0  0  0  0  0  0  0
    2.9818    0.8120   -0.7288 C   0  0  1  0  0  0  0  0  0  0  0  0
    2.2249    2.4482    0.8706 C   0  0  1  0  0  0  0  0  0  0  0  0
    3.5105    1.8157    0.3174 C   0  0  2  0  0  0  0  0  0  0  0  0
   -0.1312    1.4308    0.7163 C   0  0  0  0  0  0  0  0  0  0  0  0
    1.9277   -1.2549    0.5091 C   0  0  0  0  0  0  0  0  0  0  0  0
   -0.4065    0.8113   -0.4907 C   0  0  0  0  0  0  0  0  0  0  0  0
    3.9662   -0.1636   -1.3510 C   0  0  0  0  0  0  0  0  0  0  0  0
    4.4303    2.8428   -0.2724 C   0  0  0  0  0  0  0  0  0  0  0  0
   -1.1161    2.1368    1.3876 C   0  0  0  0  0  0  0  0  0  0  0  0
    1.1386   -2.3004    0.0297 C   0  0  0  0  0  0  0  0  0  0  0  0
    2.9039   -1.5035    1.4740 C   0  0  0  0  0  0  0  0  0  0  0  0
   -1.6576    0.8708   -1.0755 C   0  0  0  0  0  0  0  0  0  0  0  0
    5.0734   -0.5976   -0.6219 C   0  0  0  0  0  0  0  0  0  0  0  0
    3.7630   -0.6251   -2.6516 C   0  0  0  0  0  0  0  0  0  0  0  0
   -2.3908    2.2029    0.8201 C   0  0  0  0  0  0  0  0  0  0  0  0
   -2.6596    1.5738   -0.4054 C   0  0  0  0  0  0  0  0  0  0  0  0
    1.3257   -3.5948    0.5154 C   0  0  0  0  0  0  0  0  0  0  0  0
    3.0911   -2.7975    1.9595 C   0  0  0  0  0  0  0  0  0  0  0  0
    5.9773   -1.4931   -1.1936 C   0  0  0  0  0  0  0  0  0  0  0  0
    4.6669   -1.5207   -3.2231 C   0  0  0  0  0  0  0  0  0  0  0  0
    2.3022   -3.8432    1.4801 C   0  0  0  0  0  0  0  0  0  0  0  0
    5.7740   -1.9546   -2.4941 C   0  0  0  0  0  0  0  0  0  0  0  0
    5.6388    4.8049    0.2507 C   0  0  0  0  0  0  0  0  0  0  0  0
   -1.9876    3.4207    3.1886 C   0  0  0  0  0  0  0  0  0  0  0  0
   -4.9791    1.1129   -0.1632 C   0  0  2  0  0  0  0  0  0  0  0  0
   -6.2952    1.2993   -0.9203 C   0  0  1  0  0  0  0  0  0  0  0  0
   -4.8216   -1.1081   -0.9915 C   0  0  2  0  0  0  0  0  0  0  0  0
    1.6436   -6.1276    1.4208 C   0  0  0  0  0  0  0  0  0  0  0  0
   -6.1711   -0.9434   -1.6771 C   0  0  0  0  0  0  0  0  0  0  0  0
   -4.5998   -2.5425   -0.5379 C   0  0  1  0  0  0  0  0  0  0  0  0
   -3.2812   -2.6933    0.2100 C   0  0  0  0  0  0  0  0  0  0  0  0
   -8.5775    1.6875   -0.5194 C   0  0  0  0  0  0  0  0  0  0  0  0
    2.6167    1.4162   -1.5761 H   0  0  0  0  0  0  0  0  0  0  0  0
    2.4153    2.9968    1.7999 H   0  0  0  0  0  0  0  0  0  0  0  0
    4.0483    1.3133    1.1269 H   0  0  0  0  0  0  0  0  0  0  0  0
    2.3186    0.9118    2.7127 H   0  0  0  0  0  0  0  0  0  0  0  0
    0.9615    3.8488    0.3626 H   0  0  0  0  0  0  0  0  0  0  0  0
    0.3706   -2.1511   -0.7228 H   0  0  0  0  0  0  0  0  0  0  0  0
    3.5295   -0.7166    1.8784 H   0  0  0  0  0  0  0  0  0  0  0  0
   -1.8528    0.3849   -2.0253 H   0  0  0  0  0  0  0  0  0  0  0  0
    5.2813   -0.2516    0.3841 H   0  0  0  0  0  0  0  0  0  0  0  0
    2.9030   -0.2971   -3.2293 H   0  0  0  0  0  0  0  0  0  0  0  0
   -3.2085    2.7489    1.2770 H   0  0  0  0  0  0  0  0  0  0  0  0
    0.6785   -4.3599    0.1003 H   0  0  0  0  0  0  0  0  0  0  0  0
    3.8519   -2.9848    2.7123 H   0  0  0  0  0  0  0  0  0  0  0  0
    6.8416   -1.8285   -0.6278 H   0  0  0  0  0  0  0  0  0  0  0  0
    4.5082   -1.8806   -4.2354 H   0  0  0  0  0  0  0  0  0  0  0  0
    6.4781   -2.6514   -2.9393 H   0  0  0  0  0  0  0  0  0  0  0  0
    6.5930    4.3841   -0.0806 H   0  0  0  0  0  0  0  0  0  0  0  0
    5.1728    5.3856   -0.5510 H   0  0  0  0  0  0  0  0  0  0  0  0
    5.8231    5.4660    1.1015 H   0  0  0  0  0  0  0  0  0  0  0  0
   -1.6247    3.8336    4.1356 H   0  0  0  0  0  0  0  0  0  0  0  0
   -2.3058    4.2697    2.5738 H   0  0  0  0  0  0  0  0  0  0  0  0
   -2.8151    2.7459    3.4334 H   0  0  0  0  0  0  0  0  0  0  0  0
   -5.0565    1.6566    0.7853 H   0  0  0  0  0  0  0  0  0  0  0  0
   -6.3251    2.3247   -1.3103 H   0  0  0  0  0  0  0  0  0  0  0  0
   -4.0207   -0.8165   -1.6800 H   0  0  0  0  0  0  0  0  0  0  0  0
    0.5900   -5.9469    1.6596 H   0  0  0  0  0  0  0  0  0  0  0  0
    1.8083   -6.2641    0.3466 H   0  0  0  0  0  0  0  0  0  0  0  0
    1.9257   -7.0661    1.9092 H   0  0  0  0  0  0  0  0  0  0  0  0
   -6.2174   -1.5472   -2.5891 H   0  0  0  0  0  0  0  0  0  0  0  0
   -7.0066   -1.2429   -1.0346 H   0  0  0  0  0  0  0  0  0  0  0  0
   -4.6318   -3.2278   -1.3928 H   0  0  0  0  0  0  0  0  0  0  0  0
   -2.4353   -2.3995   -0.4192 H   0  0  0  0  0  0  0  0  0  0  0  0
   -3.2696   -2.1040    1.1325 H   0  0  0  0  0  0  0  0  0  0  0  0
   -8.4663    2.7731   -0.6012 H   0  0  0  0  0  0  0  0  0  0  0  0
   -8.8488    1.2607   -1.4897 H   0  0  0  0  0  0  0  0  0  0  0  0
   -9.3832    1.4762    0.1889 H   0  0  0  0  0  0  0  0  0  0  0  0
   -5.4904   -3.8317    0.6277 H   0  0  0  0  0  0  0  0  0  0  0  0
   -2.2608   -4.1237    1.0440 H   0  0  0  0  0  0  0  0  0  0  0  0
  1 14  1  0  0  0  0
  1 21  1  0  0  0  0
  2 15  1  0  0  0  0
  2 51  1  0  0  0  0
  3 17  1  0  0  0  0
  3 52  1  0  0  0  0
  4 23  1  0  0  0  0
  4 38  1  0  0  0  0
  5 24  1  0  0  0  0
  5 39  1  0  0  0  0
  6 23  2  0  0  0  0
  7 31  1  0  0  0  0
  7 40  1  0  0  0  0
  8 36  1  0  0  0  0
  8 43  1  0  0  0  0
  9 40  1  0  0  0  0
  9 42  1  0  0  0  0
 10 41  1  0  0  0  0
 10 44  1  0  0  0  0
 11 41  1  0  0  0  0
 11 47  1  0  0  0  0
 12 45  1  0  0  0  0
 12 84  1  0  0  0  0
 13 46  1  0  0  0  0
 13 85  1  0  0  0  0
 14 15  1  1  0  0  0
 14 20  1  0  0  0  0
 15 17  1  6  0  0  0
 15 19  1  0  0  0  0
 16 14  1  1  0  0  0
 16 22  1  0  0  0  0
 16 48  1  0  0  0  0
 17 18  1  6  0  0  0
 17 49  1  0  0  0  0
 18 16  1  6  0  0  0
 18 23  1  0  0  0  0
 18 50  1  0  0  0  0
 19 21  2  0  0  0  0
 19 24  1  0  0  0  0
 20 25  2  0  0  0  0
 20 26  1  0  0  0  0
 21 27  1  0  0  0  0
 22 28  2  0  0  0  0
 22 29  1  0  0  0  0
 24 30  2  0  0  0  0
 25 32  1  0  0  0  0
 25 53  1  0  0  0  0
 26 33  2  0  0  0  0
 26 54  1  0  0  0  0
 27 31  2  0  0  0  0
 27 55  1  0  0  0  0
 28 34  1  0  0  0  0
 28 56  1  0  0  0  0
 29 35  2  0  0  0  0
 29 57  1  0  0  0  0
 30 31  1  0  0  0  0
 30 58  1  0  0  0  0
 32 36  2  0  0  0  0
 32 59  1  0  0  0  0
 33 36  1  0  0  0  0
 33 60  1  0  0  0  0
 34 37  2  0  0  0  0
 34 61  1  0  0  0  0
 35 37  1  0  0  0  0
 35 62  1  0  0  0  0
 37 63  1  0  0  0  0
 38 64  1  0  0  0  0
 38 65  1  0  0  0  0
 38 66  1  0  0  0  0
 39 67  1  0  0  0  0
 39 68  1  0  0  0  0
 39 69  1  0  0  0  0
 40 41  1  6  0  0  0
 40 70  1  0  0  0  0
 41 71  1  6  0  0  0
 42 44  1  0  0  0  0
 42 45  1  0  0  0  0
 42 72  1  6  0  0  0
 43 73  1  0  0  0  0
 43 74  1  0  0  0  0
 43 75  1  0  0  0  0
 44 76  1  0  0  0  0
 44 77  1  0  0  0  0
 45 46  1  0  0  0  0
 45 78  1  6  0  0  0
 46 79  1  0  0  0  0
 46 80  1  0  0  0  0
 47 81  1  0  0  0  0
 47 82  1  0  0  0  0
 47 83  1  0  0  0  0
M  END
>  <PUBCHEM_COMPOUND_CID>
11787114

>  <PUBCHEM_CONFORMER_RMSD>
1.4

>  <PUBCHEM_CONFORMER_DIVERSEORDER>
3
17
4
24
19
22
20
6
13
15
1
10
11
18
12
14
5
23
16
8
21
2
7
9

>  <PUBCHEM_MMFF94_PARTIAL_CHARGES>
62
1 -0.36
10 -0.56
11 -0.56
12 -0.68
13 -0.68
14 0.42
15 0.42
16 0.14
17 0.28
18 0.06
19 -0.14
2 -0.68
20 -0.14
21 0.08
22 -0.14
23 0.66
24 0.08
25 -0.15
26 -0.15
27 -0.15
28 -0.15
29 -0.15
3 -0.68
30 -0.15
31 0.08
32 -0.15
33 -0.15
34 -0.15
35 -0.15
36 0.08
37 -0.15
38 0.28
39 0.28
4 -0.43
40 0.56
41 0.56
42 0.28
43 0.28
44 0.28
45 0.28
46 0.28
47 0.28
5 -0.36
51 0.4
52 0.4
53 0.15
54 0.15
55 0.15
56 0.15
57 0.15
58 0.15
59 0.15
6 -0.57
60 0.15
61 0.15
62 0.15
63 0.15
7 -0.36
8 -0.36
84 0.4
85 0.4
9 -0.56

>  <PUBCHEM_EFFECTIVE_ROTOR_COUNT>
13

>  <PUBCHEM_PHARMACOPHORE_FEATURES>
22
1 1 acceptor
1 10 acceptor
1 11 acceptor
1 12 acceptor
1 12 donor
1 13 acceptor
1 13 donor
1 2 acceptor
1 2 donor
1 3 acceptor
1 3 donor
1 5 acceptor
1 6 acceptor
1 7 acceptor
1 8 acceptor
1 9 acceptor
5 1 14 15 19 21 rings
5 14 15 16 17 18 rings
6 19 21 24 27 30 31 rings
6 20 25 26 32 33 36 rings
6 22 28 29 34 35 37 rings
6 9 10 40 41 42 44 rings

>  <PUBCHEM_HEAVY_ATOM_COUNT>
47

>  <PUBCHEM_ATOM_DEF_STEREO_COUNT>
9

>  <PUBCHEM_ATOM_UDEF_STEREO_COUNT>
0

>  <PUBCHEM_BOND_DEF_STEREO_COUNT>
0

>  <PUBCHEM_BOND_UDEF_STEREO_COUNT>
0

>  <PUBCHEM_ISOTOPIC_ATOM_COUNT>
0

>  <PUBCHEM_COMPONENT_COUNT>
1

>  <PUBCHEM_CACTVS_TAUTO_COUNT>
1

>  <PUBCHEM_CONFORMER_ID>
00B3DB6A00000003

>  <PUBCHEM_MMFF94_ENERGY>
191.9721

>  <PUBCHEM_FEATURE_SELFOVERLAP>
112.232

>  <PUBCHEM_SHAPE_FINGERPRINT>
10190108 129 18044124373676246147
10653451 467 17547581830000790674
10675989 125 18410571808109609640
11093857 5 18116156760429885379
11135926 11 18262503884316617629
11136131 41 18042665343358180738
117089 54 17702962356463963679
11763715 3 17761493587444100242
12633046 712 17829310415924348165
12758862 65 17774992467655289530
12788726 201 17987518109548449737
15001296 14 18410288116666101775
15324884 4 17048532229022713464
15351339 4 18337946908684338907
15361156 5 18130504236864776013
15799311 1 18335140852463288727
19304144 158 18268696376575687700
19319366 153 18339910606338672518
20775438 99 18270964665305931622
22393880 68 18408888438131782543
23559900 14 18342172297984656645
25223398 141 17605298335380544666
4073 2 18336825407403917749
42767 28 18411425007272675725
44802255 64 16159397608668843566
57527295 17 17900271801565581544

>  <PUBCHEM_SHAPE_MULTIPOLES>
890.94
16.29
6.4
2.41
26.04
4.72
-0.02
-2.99
-9.96
-6.3
4.5
-2.01
0.46
-0.66

>  <PUBCHEM_SHAPE_SELFOVERLAP>
1949.708

>  <PUBCHEM_SHAPE_VOLUME>
479.6

>  <PUBCHEM_COORDINATE_TYPE>
2
5
10

$$$$
5280343
 OpenBabel07122516173D

 32 34  0  0  0  0  0  0  0  0999 V2000
   -0.3256   -0.8658   -0.1246 O   0  0  0  0  0  0  0  0  0  0  0  0
    0.7320    2.6650   -0.0692 O   0  0  0  0  0  0  0  0  0  0  0  0
   -4.4111    1.7247    0.1690 O   0  0  0  0  0  0  0  0  0  0  0  0
   -2.0405    2.8247    0.0849 O   0  0  0  0  0  0  0  0  0  0  0  0
   -4.5541   -3.0185    0.0059 O   0  0  0  0  0  0  0  0  0  0  0  0
    4.7260   -0.5543    2.0391 O   0  0  0  0  0  0  0  0  0  0  0  0
    5.9621   -0.7455   -0.4423 O   0  0  0  0  0  0  0  0  0  0  0  0
   -2.3363    0.4858    0.0234 C   0  0  0  0  0  0  0  0  0  0  0  0
   -1.6894   -0.7456   -0.0524 C   0  0  0  0  0  0  0  0  0  0  0  0
    0.4417    0.2883   -0.1097 C   0  0  0  0  0  0  0  0  0  0  0  0
    1.8880    0.0180   -0.1934 C   0  0  0  0  0  0  0  0  0  0  0  0
   -0.0582    1.5360   -0.0489 C   0  0  0  0  0  0  0  0  0  0  0  0
   -1.5283    1.7149    0.0259 C   0  0  0  0  0  0  0  0  0  0  0  0
   -3.7304    0.5474    0.0939 C   0  0  0  0  0  0  0  0  0  0  0  0
   -2.4335   -1.9257   -0.0588 C   0  0  0  0  0  0  0  0  0  0  0  0
   -3.8256   -1.8685    0.0117 C   0  0  0  0  0  0  0  0  0  0  0  0
    2.6365   -0.1435    0.9728 C   0  0  0  0  0  0  0  0  0  0  0  0
   -4.4724   -0.6343    0.0880 C   0  0  0  0  0  0  0  0  0  0  0  0
    2.5093   -0.0766   -1.4389 C   0  0  0  0  0  0  0  0  0  0  0  0
    4.0054   -0.3998    0.8936 C   0  0  0  0  0  0  0  0  0  0  0  0
    3.8783   -0.3325   -1.5181 C   0  0  0  0  0  0  0  0  0  0  0  0
    4.6263   -0.4943   -0.3518 C   0  0  0  0  0  0  0  0  0  0  0  0
   -1.9319   -2.8883   -0.1184 H   0  0  0  0  0  0  0  0  0  0  0  0
    2.1602   -0.0715    1.9482 H   0  0  0  0  0  0  0  0  0  0  0  0
   -5.5576   -0.5880    0.1428 H   0  0  0  0  0  0  0  0  0  0  0  0
    1.9395    0.0465   -2.3567 H   0  0  0  0  0  0  0  0  0  0  0  0
    4.3560   -0.4053   -2.4914 H   0  0  0  0  0  0  0  0  0  0  0  0
    1.6675    2.4118   -0.1228 H   0  0  0  0  0  0  0  0  0  0  0  0
   -3.7963    2.4741    0.1701 H   0  0  0  0  0  0  0  0  0  0  0  0
   -5.4988   -2.7937    0.0605 H   0  0  0  0  0  0  0  0  0  0  0  0
    5.6637   -0.3751    1.8626 H   0  0  0  0  0  0  0  0  0  0  0  0
    6.2712   -1.1700    0.3741 H   0  0  0  0  0  0  0  0  0  0  0  0
  1  9  1  0  0  0  0
  1 10  1  0  0  0  0
  2 12  1  0  0  0  0
  2 28  1  0  0  0  0
  3 14  1  0  0  0  0
  3 29  1  0  0  0  0
  4 13  2  0  0  0  0
  5 16  1  0  0  0  0
  5 30  1  0  0  0  0
  6 20  1  0  0  0  0
  6 31  1  0  0  0  0
  7 22  1  0  0  0  0
  7 32  1  0  0  0  0
  8  9  1  0  0  0  0
  8 13  1  0  0  0  0
  8 14  2  0  0  0  0
  9 15  2  0  0  0  0
 10 11  1  0  0  0  0
 10 12  2  0  0  0  0
 11 17  2  0  0  0  0
 11 19  1  0  0  0  0
 12 13  1  0  0  0  0
 14 18  1  0  0  0  0
 15 16  1  0  0  0  0
 15 23  1  0  0  0  0
 16 18  2  0  0  0  0
 17 20  1  0  0  0  0
 17 24  1  0  0  0  0
 18 25  1  0  0  0  0
 19 21  2  0  0  0  0
 19 26  1  0  0  0  0
 20 22  2  0  0  0  0
 21 22  1  0  0  0  0
 21 27  1  0  0  0  0
M  END
>  <PUBCHEM_COMPOUND_CID>
5280343

>  <PUBCHEM_CONFORMER_RMSD>
0.6

>  <PUBCHEM_CONFORMER_DIVERSEORDER>
2
3
4
1

>  <PUBCHEM_MMFF94_PARTIAL_CHARGES>
32
1 -0.16
10 0.05
11 0.03
12 0.09
13 0.47
14 0.08
15 -0.15
16 0.08
17 -0.15
18 -0.15
19 -0.15
2 -0.53
20 0.08
21 -0.15
22 0.08
23 0.15
24 0.15
25 0.15
26 0.15
27 0.15
28 0.45
29 0.45
3 -0.53
30 0.45
31 0.45
32 0.45
4 -0.57
5 -0.53
6 -0.53
7 -0.53
8 0.09
9 0.08

>  <PUBCHEM_EFFECTIVE_ROTOR_COUNT>
1

>  <PUBCHEM_PHARMACOPHORE_FEATURES>
10
1 1 acceptor
1 2 donor
1 3 donor
1 4 acceptor
1 5 donor
1 6 donor
1 7 donor
6 1 8 9 10 12 13 rings
6 11 17 19 20 21 22 rings
6 8 9 14 15 16 18 rings

>  <PUBCHEM_HEAVY_ATOM_COUNT>
22

>  <PUBCHEM_ATOM_DEF_STEREO_COUNT>
0

>  <PUBCHEM_ATOM_UDEF_STEREO_COUNT>
0

>  <PUBCHEM_BOND_DEF_STEREO_COUNT>
0

>  <PUBCHEM_BOND_UDEF_STEREO_COUNT>
0

>  <PUBCHEM_ISOTOPIC_ATOM_COUNT>
0

>  <PUBCHEM_COMPONENT_COUNT>
1

>  <PUBCHEM_CACTVS_TAUTO_COUNT>
435

>  <PUBCHEM_CONFORMER_ID>
0050925700000002

>  <PUBCHEM_MMFF94_ENERGY>
67.9013

>  <PUBCHEM_FEATURE_SELFOVERLAP>
50.781

>  <PUBCHEM_SHAPE_FINGERPRINT>
10062212 137 18187366532376097179
10319926 262 18198887155530876618
10411042 1 18267306624464364199
10616163 171 18411422791027885687
11045977 3 17988636389587437640
11046707 91 18409731781088721831
11132069 177 18342179934140791333
11370993 144 16773248296511877579
11552529 35 14260485002790182821
12107183 9 17540809500193799274
12236239 1 17821733810620706086
12363563 72 18339368581624426103
12553582 1 18408889555155666595
13140716 1 18340771541661452937
13288520 33 18411422821308590263
13675066 3 17775002409702089546
14386348 63 17846783983788497886
15042514 8 18410580587265310395
15099037 37 18343299271068437565
15196674 1 18411421755945834109
16752209 62 18334289868595986291
16945 1 18411422778686062261
17349148 13 17748826302436736570
17804303 29 18413671322582201833
1813 80 17458069226905034038
18186145 218 12612750207294412564
18222031 100 18270959167125326031
18681886 176 18336270124256880678
19141452 34 17775287205258622471
200 152 16660645137605500828
20028762 73 17986393510885979071
21033648 29 17131540674461138658
21065201 7 18342460283973285510
21267235 1 18337399322303363739
21728266 224 18261944198090091298
2297311 6 18342468031962295414
23366157 5 17970912403723827780
23402539 116 18410573976646049422
23557571 272 18129948871279935700
23559900 14 18200040530026961414
25147074 1 18264788703960466501
2838139 119 14691740792871930569
3004659 81 18186521037688015310
312423 11 18190191263647082733
335352 9 18410856577895734581
474 4 17096946861146042884
5104073 3 18340771541286848633
573450 72 18260825981905919954
59755656 215 18268151959405414926
602551 16 18413105061377832954
67856867 119 18188777270541336308
7495541 125 18131914871464346032
77492 1 17676776383674054532
7970288 3 18338799051639604983
9709674 26 18121220046008890539

>  <PUBCHEM_SHAPE_MULTIPOLES>
411.66
10.99
2.34
1.06
6.01
0.56
0.11
-4.89
0.67
-3.56
0.02
1.76
-0.17
-0.17

>  <PUBCHEM_SHAPE_SELFOVERLAP>
923.873

>  <PUBCHEM_SHAPE_VOLUME>
216

>  <PUBCHEM_COORDINATE_TYPE>
2
5
10

$$$$
11785812
 OpenBabel07122516173D

 64 69  0  0  1  0  0  0  0  0999 V2000
    3.3144   -0.1297   -0.5730 O   0  0  0  0  0  0  0  0  0  0  0  0
    2.3799    0.9515    1.2714 O   0  0  0  0  0  0  0  0  0  0  0  0
    7.0990    1.0698    0.4779 O   0  0  0  0  0  0  0  0  0  0  0  0
    6.5837    0.1232   -2.2043 O   0  0  0  0  0  0  0  0  0  0  0  0
    4.7437    2.4833    1.5434 O   0  0  0  0  0  0  0  0  0  0  0  0
   -0.6162    3.9795    0.4517 O   0  0  0  0  0  0  0  0  0  0  0  0
    1.4908   -4.0251    0.9256 O   0  0  0  0  0  0  0  0  0  0  0  0
   -2.7441    3.3650   -0.1807 O   0  0  0  0  0  0  0  0  0  0  0  0
   -1.1607   -4.2720    0.1472 O   0  0  0  0  0  0  0  0  0  0  0  0
   -6.4201    0.2701    1.0196 O   0  0  0  0  0  0  0  0  0  0  0  0
   -6.9765    0.2452   -1.3250 O   0  0  0  0  0  0  0  0  0  0  0  0
    5.8349    1.1891   -0.1764 C   0  0  1  0  0  0  0  0  0  0  0  0
    5.6737   -0.0067   -1.1152 C   0  0  1  0  0  0  0  0  0  0  0  0
    4.7213    1.2247    0.8705 C   0  0  2  0  0  0  0  0  0  0  0  0
    4.2443   -0.0833   -1.6567 C   0  0  1  0  0  0  0  0  0  0  0  0
    3.3463    1.0509    0.2257 C   0  0  1  0  0  0  0  0  0  0  0  0
    1.0776    0.7839    0.8878 C   0  0  0  0  0  0  0  0  0  0  0  0
    4.0272   -1.3338   -2.5029 C   0  0  0  0  0  0  0  0  0  0  0  0
    0.2936    1.9000    0.6789 C   0  0  0  0  0  0  0  0  0  0  0  0
    0.5226   -0.4929    0.7036 C   0  0  0  0  0  0  0  0  0  0  0  0
   -1.0208    1.7625    0.2930 C   0  0  0  0  0  0  0  0  0  0  0  0
   -1.6177    0.5309    0.0970 C   0  0  0  0  0  0  0  0  0  0  0  0
   -0.8403   -0.6201    0.3037 C   0  0  0  0  0  0  0  0  0  0  0  0
    0.6311    3.3294    0.8028 C   0  0  0  0  0  0  0  0  0  0  0  0
   -3.0107    0.4574   -0.3104 C   0  0  0  0  0  0  0  0  0  0  0  0
    1.2857   -1.6530    0.9061 C   0  0  0  0  0  0  0  0  0  0  0  0
   -1.6080    3.0850    0.1456 C   0  0  0  0  0  0  0  0  0  0  0  0
   -1.3839   -1.9013    0.1229 C   0  0  0  0  0  0  0  0  0  0  0  0
    0.7244   -2.9171    0.7205 C   0  0  0  0  0  0  0  0  0  0  0  0
   -0.6060   -3.0408    0.3302 C   0  0  0  0  0  0  0  0  0  0  0  0
   -4.0090    0.4020    0.6609 C   0  0  0  0  0  0  0  0  0  0  0  0
   -3.3297    0.4430   -1.6767 C   0  0  0  0  0  0  0  0  0  0  0  0
   -5.3164    0.3325    0.2257 C   0  0  0  0  0  0  0  0  0  0  0  0
   -5.6343    0.3182   -1.1131 C   0  0  0  0  0  0  0  0  0  0  0  0
   -4.6621    0.3724   -2.0906 C   0  0  0  0  0  0  0  0  0  0  0  0
   -7.4682    0.2156    0.0303 C   0  0  0  0  0  0  0  0  0  0  0  0
    2.2108   -4.5313   -0.1964 C   0  0  0  0  0  0  0  0  0  0  0  0
   -1.7800   -4.8781    1.2797 C   0  0  0  0  0  0  0  0  0  0  0  0
    5.8652    2.1300   -0.7395 H   0  0  0  0  0  0  0  0  0  0  0  0
    5.9331   -0.9279   -0.5790 H   0  0  0  0  0  0  0  0  0  0  0  0
    4.8912    0.4546    1.6324 H   0  0  0  0  0  0  0  0  0  0  0  0
    4.0199    0.7877   -2.2865 H   0  0  0  0  0  0  0  0  0  0  0  0
    3.0994    1.9231   -0.3943 H   0  0  0  0  0  0  0  0  0  0  0  0
    4.2362   -2.2390   -1.9232 H   0  0  0  0  0  0  0  0  0  0  0  0
    2.9817   -1.4000   -2.8234 H   0  0  0  0  0  0  0  0  0  0  0  0
    4.6638   -1.3341   -3.3925 H   0  0  0  0  0  0  0  0  0  0  0  0
    7.7824    1.0362   -0.2132 H   0  0  0  0  0  0  0  0  0  0  0  0
    6.3579    0.9352   -2.6894 H   0  0  0  0  0  0  0  0  0  0  0  0
    4.5881    3.1808    0.8838 H   0  0  0  0  0  0  0  0  0  0  0  0
    0.8970    3.6114    1.8249 H   0  0  0  0  0  0  0  0  0  0  0  0
    1.3986    3.6474    0.0927 H   0  0  0  0  0  0  0  0  0  0  0  0
    2.3191   -1.5979    1.2415 H   0  0  0  0  0  0  0  0  0  0  0  0
   -2.4170   -2.0503   -0.1823 H   0  0  0  0  0  0  0  0  0  0  0  0
   -3.7784    0.4121    1.7214 H   0  0  0  0  0  0  0  0  0  0  0  0
   -2.5464    0.4866   -2.4303 H   0  0  0  0  0  0  0  0  0  0  0  0
   -4.9165    0.3605   -3.1443 H   0  0  0  0  0  0  0  0  0  0  0  0
   -8.1367    1.0713    0.1799 H   0  0  0  0  0  0  0  0  0  0  0  0
   -8.0405   -0.7078    0.1760 H   0  0  0  0  0  0  0  0  0  0  0  0
    1.5314   -4.7620   -1.0231 H   0  0  0  0  0  0  0  0  0  0  0  0
    2.7165   -5.4517    0.1080 H   0  0  0  0  0  0  0  0  0  0  0  0
    2.9654   -3.8085   -0.5196 H   0  0  0  0  0  0  0  0  0  0  0  0
   -1.0528   -5.0248    2.0845 H   0  0  0  0  0  0  0  0  0  0  0  0
   -2.1677   -5.8545    0.9766 H   0  0  0  0  0  0  0  0  0  0  0  0
   -2.6145   -4.2648    1.6342 H   0  0  0  0  0  0  0  0  0  0  0  0
  1 15  1  0  0  0  0
  1 16  1  0  0  0  0
  2 16  1  0  0  0  0
  2 17  1  0  0  0  0
  3 12  1  0  0  0  0
  3 47  1  0  0  0  0
  4 13  1  0  0  0  0
  4 48  1  0  0  0  0
  5 14  1  0  0  0  0
  5 49  1  0  0  0  0
  6 24  1  0  0  0  0
  6 27  1  0  0  0  0
  7 29  1  0  0  0  0
  7 37  1  0  0  0  0
  8 27  2  0  0  0  0
  9 30  1  0  0  0  0
  9 38  1  0  0  0  0
 10 33  1  0  0  0  0
 10 36  1  0  0  0  0
 11 34  1  0  0  0  0
 11 36  1  0  0  0  0
 12 13  1  6  0  0  0
 12 39  1  0  0  0  0
 13 15  1  6  0  0  0
 13 40  1  0  0  0  0
 14 12  1  6  0  0  0
 14 41  1  0  0  0  0
 15 18  1  0  0  0  0
 15 42  1  6  0  0  0
 16 14  1  1  0  0  0
 16 43  1  0  0  0  0
 17 19  2  0  0  0  0
 17 20  1  0  0  0  0
 18 44  1  0  0  0  0
 18 45  1  0  0  0  0
 18 46  1  0  0  0  0
 19 21  1  0  0  0  0
 19 24  1  0  0  0  0
 20 23  1  0  0  0  0
 20 26  2  0  0  0  0
 21 22  2  0  0  0  0
 21 27  1  0  0  0  0
 22 23  1  0  0  0  0
 22 25  1  0  0  0  0
 23 28  2  0  0  0  0
 24 50  1  0  0  0  0
 24 51  1  0  0  0  0
 25 31  2  0  0  0  0
 25 32  1  0  0  0  0
 26 29  1  0  0  0  0
 26 52  1  0  0  0  0
 28 30  1  0  0  0  0
 28 53  1  0  0  0  0
 29 30  2  0  0  0  0
 31 33  1  0  0  0  0
 31 54  1  0  0  0  0
 32 35  2  0  0  0  0
 32 55  1  0  0  0  0
 33 34  2  0  0  0  0
 34 35  1  0  0  0  0
 35 56  1  0  0  0  0
 36 57  1  0  0  0  0
 36 58  1  0  0  0  0
 37 59  1  0  0  0  0
 37 60  1  0  0  0  0
 37 61  1  0  0  0  0
 38 62  1  0  0  0  0
 38 63  1  0  0  0  0
 38 64  1  0  0  0  0
M  END
>  <PUBCHEM_COMPOUND_CID>
11785812

>  <PUBCHEM_CONFORMER_RMSD>
1

>  <PUBCHEM_CONFORMER_DIVERSEORDER>
1
32
18
27
21
6
11
34
31
8
9
24
20
14
4
30
16
26
33
35
25
12
5
22
19
7
15
28
2
23
10
36
13
3
29
17

>  <PUBCHEM_MMFF94_PARTIAL_CHARGES>
41
1 -0.56
10 -0.36
11 -0.36
12 0.28
13 0.28
14 0.28
15 0.28
16 0.56
17 0.08
19 -0.14
2 -0.36
21 0.09
24 0.42
26 -0.15
27 0.63
28 -0.15
29 0.08
3 -0.68
30 0.08
31 -0.15
32 -0.15
33 0.08
34 0.08
35 -0.15
36 0.56
37 0.28
38 0.28
4 -0.68
47 0.4
48 0.4
49 0.4
5 -0.68
52 0.15
53 0.15
54 0.15
55 0.15
56 0.15
6 -0.43
7 -0.36
8 -0.57
9 -0.36

>  <PUBCHEM_EFFECTIVE_ROTOR_COUNT>
7.2

>  <PUBCHEM_PHARMACOPHORE_FEATURES>
19
1 1 acceptor
1 10 acceptor
1 11 acceptor
1 2 acceptor
1 3 acceptor
1 3 donor
1 4 acceptor
1 4 donor
1 5 acceptor
1 5 donor
1 7 acceptor
1 8 acceptor
1 9 acceptor
5 10 11 33 34 36 rings
5 6 19 21 24 27 rings
6 1 12 13 14 15 16 rings
6 17 19 20 21 22 23 rings
6 20 23 26 28 29 30 rings
6 25 31 32 33 34 35 rings

>  <PUBCHEM_HEAVY_ATOM_COUNT>
38

>  <PUBCHEM_ATOM_DEF_STEREO_COUNT>
5

>  <PUBCHEM_ATOM_UDEF_STEREO_COUNT>
0

>  <PUBCHEM_BOND_DEF_STEREO_COUNT>
0

>  <PUBCHEM_BOND_UDEF_STEREO_COUNT>
0

>  <PUBCHEM_ISOTOPIC_ATOM_COUNT>
0

>  <PUBCHEM_COMPONENT_COUNT>
1

>  <PUBCHEM_CACTVS_TAUTO_COUNT>
1

>  <PUBCHEM_CONFORMER_ID>
00B3D65400000001

>  <PUBCHEM_MMFF94_ENERGY>
150.8733

>  <PUBCHEM_FEATURE_SELFOVERLAP>
96.768

>  <PUBCHEM_SHAPE_FINGERPRINT>
10190108 129 18267042599966314033
102385 1 17832701267151370017
10674148 151 17560808697289911976
10693767 8 18059565867747760487
10906281 52 18198902711470457696
1100329 8 18266173018911354761
11135926 11 18410283701819380167
11991303 11 17822295729181486331
12202916 173 18131348610270715358
12236239 1 17560797762994571657
12440605 4 18053396400788415281
13140716 1 18194953278593279913
13383665 225 17823421496925402093
13540713 5 18050006584495334593
13617811 41 18333455339307843797
13911987 19 18333725815273534269
140371 6 18271252737046966632
14725015 67 18342729707699551696
14790565 3 18410576206067333825
15183329 4 17131834261509335285
15320294 125 17897135037073474610
15328829 1 17604412043472994688
15361156 5 18129382768936823852
15775530 1 17621591044118954585
15840311 113 13118274846784069381
15927050 60 18411976988313224419
16090146 7 18262537947333087480
19319366 153 18334849472960561255
19958102 18 18336270046673253902
21344244 181 18131639975818987822
21641784 216 18114184081935203445
21781051 124 18041008361685384147
21814621 53 15841547505127524411
22311459 1 18410288125050574585
22899556 105 18125736599105594110
23516275 137 16987743266758067895
23559900 14 18270123539063812496
23569914 152 16977852902458724197
23569943 247 17773886306737781015
23576562 1 17824545403455404333
244849 19 16771812510430627363
283562 15 18341614755057847457
3178227 256 18336557100833821569
3383291 50 18410574023922266859
340366 18 17969224602046321148
404807 14 15406157229730034188
4058900 60 18115304471841135515
437795 51 18411427193960246783
57527306 92 15864072104586855124
57527358 35 15359081691148203945
5912855 24 18126003754993473441
59755656 215 18410575067488490997
6669772 16 18413384333041985350

>  <PUBCHEM_SHAPE_MULTIPOLES>
717.46
14.83
5.01
1.6
2.82
5.63
-0.97
-5.86
-5.74
-0.74
2.15
-0.96
0.15
1.44

>  <PUBCHEM_SHAPE_SELFOVERLAP>
1609.821

>  <PUBCHEM_SHAPE_VOLUME>
381.1

>  <PUBCHEM_COORDINATE_TYPE>
2
5
10

$$$$
489941
 OpenBabel07122516173D

 79 83  0  0  1  0  0  0  0  0999 V2000
   -6.9351    1.1358    0.6074 O   0  0  0  0  0  0  0  0  0  0  0  0
    4.6436   -2.7092    1.0257 O   0  0  0  0  0  0  0  0  0  0  0  0
    3.5863   -1.0847    2.2255 O   0  0  0  0  0  0  0  0  0  0  0  0
   -0.8181   -0.9026   -0.0259 C   0  0  2  0  0  0  0  0  0  0  0  0
   -1.4934    0.4922    0.2728 C   0  0  1  0  0  0  0  0  0  0  0  0
    0.7070   -0.6610   -0.5522 C   0  0  1  0  0  0  0  0  0  0  0  0
   -3.0626    0.5176    0.5330 C   0  0  2  0  0  0  0  0  0  0  0  0
    1.5062    0.2188    0.4802 C   0  0  2  0  0  0  0  0  0  0  0  0
   -3.7780   -0.3120   -0.5913 C   0  0  1  0  0  0  0  0  0  0  0  0
   -1.6734   -1.6363   -1.0961 C   0  0  0  0  0  0  0  0  0  0  0  0
   -0.6700    1.2878    1.3022 C   0  0  0  0  0  0  0  0  0  0  0  0
   -3.1636   -1.7132   -0.7580 C   0  0  0  0  0  0  0  0  0  0  0  0
    0.7593    1.5246    0.8180 C   0  0  0  0  0  0  0  0  0  0  0  0
    1.4761   -2.0123   -0.7045 C   0  0  0  0  0  0  0  0  0  0  0  0
   -5.3467   -0.3249   -0.5070 C   0  0  0  0  0  0  0  0  0  0  0  0
   -3.5489    2.0077    0.4202 C   0  0  0  0  0  0  0  0  0  0  0  0
    2.9812    0.3962    0.0711 C   0  0  0  0  0  0  0  0  0  0  0  0
   -0.7902   -1.8096    1.2384 C   0  0  0  0  0  0  0  0  0  0  0  0
    3.7447   -0.8972   -0.1924 C   0  0  1  0  0  0  0  0  0  0  0  0
    2.9476   -1.8547   -1.1042 C   0  0  0  0  0  0  0  0  0  0  0  0
    0.7203    0.0350   -1.9510 C   0  0  0  0  0  0  0  0  0  0  0  0
   -3.4439    0.0435    1.9549 C   0  0  0  0  0  0  0  0  0  0  0  0
   -4.9481    2.2082   -0.1537 C   0  0  0  0  0  0  0  0  0  0  0  0
   -5.8372    1.0110    0.0639 C   0  0  0  0  0  0  0  0  0  0  0  0
    5.1408   -0.6873   -0.8263 C   0  0  0  0  0  0  0  0  0  0  0  0
    3.5809    1.5976   -0.0587 C   0  0  0  0  0  0  0  0  0  0  0  0
    5.0343    1.8233   -0.4220 C   0  0  0  0  0  0  0  0  0  0  0  0
   -5.9422   -0.4384   -1.9273 C   0  0  0  0  0  0  0  0  0  0  0  0
   -5.9301   -1.4784    0.3308 C   0  0  0  0  0  0  0  0  0  0  0  0
    5.8624    0.5324   -0.2600 C   0  0  0  0  0  0  0  0  0  0  0  0
    3.9641   -1.5438    1.1578 C   0  0  0  0  0  0  0  0  0  0  0  0
    5.6291    2.9016    0.5025 C   0  0  0  0  0  0  0  0  0  0  0  0
    5.0975    2.3323   -1.8736 C   0  0  0  0  0  0  0  0  0  0  0  0
   -1.4027    1.0568   -0.6638 H   0  0  0  0  0  0  0  0  0  0  0  0
    1.5271   -0.3311    1.4260 H   0  0  0  0  0  0  0  0  0  0  0  0
   -3.5344    0.2182   -1.5272 H   0  0  0  0  0  0  0  0  0  0  0  0
   -1.2997   -2.6551   -1.2517 H   0  0  0  0  0  0  0  0  0  0  0  0
   -1.5956   -1.1297   -2.0635 H   0  0  0  0  0  0  0  0  0  0  0  0
   -0.6401    0.7738    2.2683 H   0  0  0  0  0  0  0  0  0  0  0  0
   -1.1244    2.2664    1.4898 H   0  0  0  0  0  0  0  0  0  0  0  0
   -3.6630   -2.2401   -1.5797 H   0  0  0  0  0  0  0  0  0  0  0  0
   -3.3176   -2.3262    0.1347 H   0  0  0  0  0  0  0  0  0  0  0  0
    0.7302    2.1895   -0.0541 H   0  0  0  0  0  0  0  0  0  0  0  0
    1.2951    2.0645    1.6092 H   0  0  0  0  0  0  0  0  0  0  0  0
    0.9825   -2.6503   -1.4465 H   0  0  0  0  0  0  0  0  0  0  0  0
    1.4695   -2.5676    0.2385 H   0  0  0  0  0  0  0  0  0  0  0  0
   -2.8668    2.5920   -0.2109 H   0  0  0  0  0  0  0  0  0  0  0  0
   -3.5006    2.4874    1.4072 H   0  0  0  0  0  0  0  0  0  0  0  0
   -0.4365   -2.8180    1.0004 H   0  0  0  0  0  0  0  0  0  0  0  0
   -0.1567   -1.4175    2.0363 H   0  0  0  0  0  0  0  0  0  0  0  0
   -1.7721   -1.9668    1.6746 H   0  0  0  0  0  0  0  0  0  0  0  0
    3.4060   -2.8519   -1.1231 H   0  0  0  0  0  0  0  0  0  0  0  0
    2.9894   -1.5020   -2.1427 H   0  0  0  0  0  0  0  0  0  0  0  0
    0.3655   -0.6410   -2.7359 H   0  0  0  0  0  0  0  0  0  0  0  0
    0.1093    0.9384   -1.9886 H   0  0  0  0  0  0  0  0  0  0  0  0
    1.7245    0.3462   -2.2550 H   0  0  0  0  0  0  0  0  0  0  0  0
   -3.4627   -1.0410    2.0543 H   0  0  0  0  0  0  0  0  0  0  0  0
   -2.7669    0.4394    2.7167 H   0  0  0  0  0  0  0  0  0  0  0  0
   -4.4427    0.3890    2.2432 H   0  0  0  0  0  0  0  0  0  0  0  0
   -4.8963    2.3920   -1.2331 H   0  0  0  0  0  0  0  0  0  0  0  0
   -5.4124    3.0932    0.2954 H   0  0  0  0  0  0  0  0  0  0  0  0
    5.0382   -0.5494   -1.9107 H   0  0  0  0  0  0  0  0  0  0  0  0
    5.7879   -1.5651   -0.7112 H   0  0  0  0  0  0  0  0  0  0  0  0
    3.0073    2.5071    0.0965 H   0  0  0  0  0  0  0  0  0  0  0  0
   -5.5979    0.3766   -2.5742 H   0  0  0  0  0  0  0  0  0  0  0  0
   -5.6693   -1.3850   -2.4049 H   0  0  0  0  0  0  0  0  0  0  0  0
   -7.0371   -0.3815   -1.9030 H   0  0  0  0  0  0  0  0  0  0  0  0
   -5.6632   -2.4574   -0.0803 H   0  0  0  0  0  0  0  0  0  0  0  0
   -5.6034   -1.4453    1.3722 H   0  0  0  0  0  0  0  0  0  0  0  0
   -7.0261   -1.4366    0.3502 H   0  0  0  0  0  0  0  0  0  0  0  0
    6.0757    0.3504    0.8020 H   0  0  0  0  0  0  0  0  0  0  0  0
    6.8377    0.6406   -0.7512 H   0  0  0  0  0  0  0  0  0  0  0  0
    5.5679    2.6028    1.5557 H   0  0  0  0  0  0  0  0  0  0  0  0
    6.6844    3.0828    0.2678 H   0  0  0  0  0  0  0  0  0  0  0  0
    5.0992    3.8562    0.4006 H   0  0  0  0  0  0  0  0  0  0  0  0
    4.6445    1.6245   -2.5765 H   0  0  0  0  0  0  0  0  0  0  0  0
    4.5647    3.2845   -1.9850 H   0  0  0  0  0  0  0  0  0  0  0  0
    6.1341    2.4973   -2.1889 H   0  0  0  0  0  0  0  0  0  0  0  0
    4.7967   -3.1439    1.8916 H   0  0  0  0  0  0  0  0  0  0  0  0
  1 24  2  0  0  0  0
  2 31  1  0  0  0  0
  2 79  1  0  0  0  0
  3 31  2  0  0  0  0
  4  5  1  1  0  0  0
  4 10  1  0  0  0  0
  4 18  1  0  0  0  0
  5  7  1  1  0  0  0
  5 11  1  0  0  0  0
  5 34  1  0  0  0  0
  6  4  1  1  0  0  0
  6 14  1  0  0  0  0
  6 21  1  0  0  0  0
  7  9  1  6  0  0  0
  7 16  1  0  0  0  0
  7 22  1  0  0  0  0
  8  6  1  6  0  0  0
  8 13  1  0  0  0  0
  8 17  1  0  0  0  0
  8 35  1  0  0  0  0
  9 12  1  0  0  0  0
  9 15  1  0  0  0  0
  9 36  1  6  0  0  0
 10 12  1  0  0  0  0
 10 37  1  0  0  0  0
 10 38  1  0  0  0  0
 11 13  1  0  0  0  0
 11 39  1  0  0  0  0
 11 40  1  0  0  0  0
 12 41  1  0  0  0  0
 12 42  1  0  0  0  0
 13 43  1  0  0  0  0
 13 44  1  0  0  0  0
 14 20  1  0  0  0  0
 14 45  1  0  0  0  0
 14 46  1  0  0  0  0
 15 24  1  0  0  0  0
 15 28  1  0  0  0  0
 15 29  1  0  0  0  0
 16 23  1  0  0  0  0
 16 47  1  0  0  0  0
 16 48  1  0  0  0  0
 17 19  1  0  0  0  0
 17 26  2  0  0  0  0
 18 49  1  0  0  0  0
 18 50  1  0  0  0  0
 18 51  1  0  0  0  0
 19 20  1  0  0  0  0
 19 25  1  0  0  0  0
 19 31  1  1  0  0  0
 20 52  1  0  0  0  0
 20 53  1  0  0  0  0
 21 54  1  0  0  0  0
 21 55  1  0  0  0  0
 21 56  1  0  0  0  0
 22 57  1  0  0  0  0
 22 58  1  0  0  0  0
 22 59  1  0  0  0  0
 23 24  1  0  0  0  0
 23 60  1  0  0  0  0
 23 61  1  0  0  0  0
 25 30  1  0  0  0  0
 25 62  1  0  0  0  0
 25 63  1  0  0  0  0
 26 27  1  0  0  0  0
 26 64  1  0  0  0  0
 27 30  1  0  0  0  0
 27 32  1  0  0  0  0
 27 33  1  0  0  0  0
 28 65  1  0  0  0  0
 28 66  1  0  0  0  0
 28 67  1  0  0  0  0
 29 68  1  0  0  0  0
 29 69  1  0  0  0  0
 29 70  1  0  0  0  0
 30 71  1  0  0  0  0
 30 72  1  0  0  0  0
 32 73  1  0  0  0  0
 32 74  1  0  0  0  0
 32 75  1  0  0  0  0
 33 76  1  0  0  0  0
 33 77  1  0  0  0  0
 33 78  1  0  0  0  0
M  END
>  <PUBCHEM_COMPOUND_CID>
489941

>  <PUBCHEM_CONFORMER_RMSD>
0.8

>  <PUBCHEM_CONFORMER_DIVERSEORDER>
1

>  <PUBCHEM_MMFF94_PARTIAL_CHARGES>
14
1 -0.57
15 0.06
17 -0.28
19 0.2
2 -0.65
23 0.06
24 0.45
26 -0.29
27 0.14
3 -0.57
31 0.66
64 0.15
79 0.5
8 0.14

>  <PUBCHEM_EFFECTIVE_ROTOR_COUNT>
3.4

>  <PUBCHEM_PHARMACOPHORE_FEATURES>
11
1 1 acceptor
1 2 acceptor
1 3 acceptor
3 15 28 29 hydrophobe
3 2 3 31 anion
3 27 32 33 hydrophobe
6 17 19 25 26 27 30 rings
6 4 5 6 8 11 13 rings
6 4 5 7 9 10 12 rings
6 6 8 14 17 19 20 rings
6 7 9 15 16 23 24 rings

>  <PUBCHEM_HEAVY_ATOM_COUNT>
33

>  <PUBCHEM_ATOM_DEF_STEREO_COUNT>
7

>  <PUBCHEM_ATOM_UDEF_STEREO_COUNT>
0

>  <PUBCHEM_BOND_DEF_STEREO_COUNT>
0

>  <PUBCHEM_BOND_UDEF_STEREO_COUNT>
0

>  <PUBCHEM_ISOTOPIC_ATOM_COUNT>
0

>  <PUBCHEM_COMPONENT_COUNT>
1

>  <PUBCHEM_CACTVS_TAUTO_COUNT>
2

>  <PUBCHEM_CONFORMER_ID>
000779D500000001

>  <PUBCHEM_MMFF94_ENERGY>
137.2766

>  <PUBCHEM_FEATURE_SELFOVERLAP>
55.936

>  <PUBCHEM_SHAPE_FINGERPRINT>
10554248 39 18340754949928274711
10595046 47 18410574002584729341
10670039 82 17203062806821967336
10906281 52 17846233150117302943
11488393 25 15912226203946022854
12107183 9 17905605506268856026
12166972 35 18409732854688530429
12236239 1 18408040706240421175
12596602 18 18186801387715649347
12788726 201 17846786173910706465
13224815 77 17846499218851053178
13533116 47 17968093071685279634
13583140 156 17967823763975930417
13782708 43 17895193247224130627
13785724 45 17835238944294391234
14528608 73 18272091612620252564
14787075 74 18342176669886492787
14790565 3 18343024410457595636
15082195 135 17775288270246649916
15183329 4 18201716250267120597
1577012 14 18342454846782052725
15788980 27 18341894065533817283
15840311 113 18260832549591566837
17349148 13 17418094321419184169
18608769 82 18197500830082008907
18681886 176 18131349705450127282
19319366 153 18411693305649262942
20511986 3 18339350946520279388
21033648 29 16515393054332477687
22149856 69 17632026277783178795
22393880 68 17846215634961101556
23081809 10 18272365374194148807
23522609 53 18057629666589833561
23559900 14 17846210102742784768
23569914 2 17319525324282768829
23569943 247 16734654287357698842
255183 451 17771636646572229158
2838139 119 18343017800360801285
3004659 81 18412826854981672810
3411729 13 18335421301148537436
34797466 226 17918001580648821773
350125 39 18201722873201753529
3680242 22 18341331080899274827
394071 54 16732991959263268172
397830 11 16734128888466869209
4073 2 18113906016945481130
4340502 62 17822006545291737194
474 4 18042131015504233820
5104073 3 18408045095781206003
6036956 94 16466414562051240960

>  <PUBCHEM_SHAPE_MULTIPOLES>
661.52
15.9
2.64
1.57
6.61
0.4
-0.01
5.07
1.91
-2.19
-0.08
-0.26
-0.22
-1.42

>  <PUBCHEM_SHAPE_SELFOVERLAP>
1414.511

>  <PUBCHEM_SHAPE_VOLUME>
362.8

>  <PUBCHEM_COORDINATE_TYPE>
2
5
10

$$$$
72378
 OpenBabel07122516173D

 38 42  0  0  1  0  0  0  0  0999 V2000
   -1.1415   -1.8541   -1.7114 O   0  0  0  0  0  0  0  0  0  0  0  0
   -3.0499   -2.6628    1.2446 O   0  0  0  0  0  0  0  0  0  0  0  0
    4.0171   -1.5661    0.1543 O   0  0  0  0  0  0  0  0  0  0  0  0
    4.6367    0.7513   -0.0652 O   0  0  0  0  0  0  0  0  0  0  0  0
   -1.3895    1.8640    0.3512 N   0  0  2  0  0  0  0  0  0  0  0  0
   -1.6817    0.6057   -0.3304 C   0  0  1  0  0  0  0  0  0  0  0  0
   -0.8569   -0.5173    0.2960 C   0  0  1  0  0  0  0  0  0  0  0  0
   -3.1433    0.4391   -0.1365 C   0  0  0  0  0  0  0  0  0  0  0  0
   -1.3650   -1.8525   -0.3007 C   0  0  1  0  0  0  0  0  0  0  0  0
   -2.5123    2.7328   -0.0179 C   0  0  0  0  0  0  0  0  0  0  0  0
   -3.7429    1.8010    0.0469 C   0  0  0  0  0  0  0  0  0  0  0  0
    0.6173   -0.1576    0.1533 C   0  0  0  0  0  0  0  0  0  0  0  0
   -0.0605    2.3304   -0.0370 C   0  0  0  0  0  0  0  0  0  0  0  0
   -2.8871   -2.0403   -0.0315 C   0  0  2  0  0  0  0  0  0  0  0  0
    0.9908    1.2246    0.0492 C   0  0  0  0  0  0  0  0  0  0  0  0
   -3.7047   -0.7674    0.0058 C   0  0  0  0  0  0  0  0  0  0  0  0
    1.6148   -1.1427    0.2084 C   0  0  0  0  0  0  0  0  0  0  0  0
    2.3450    1.5856   -0.0395 C   0  0  0  0  0  0  0  0  0  0  0  0
    2.9334   -0.7416    0.1245 C   0  0  0  0  0  0  0  0  0  0  0  0
    3.2879    0.5808    0.0024 C   0  0  0  0  0  0  0  0  0  0  0  0
    5.0922   -0.6131    0.0334 C   0  0  0  0  0  0  0  0  0  0  0  0
   -1.4882    0.6982   -1.4114 H   0  0  0  0  0  0  0  0  0  0  0  0
   -1.0430   -0.5558    1.3813 H   0  0  0  0  0  0  0  0  0  0  0  0
   -0.8062   -2.6942    0.1227 H   0  0  0  0  0  0  0  0  0  0  0  0
   -2.4033    3.1254   -1.0375 H   0  0  0  0  0  0  0  0  0  0  0  0
   -2.6153    3.5788    0.6689 H   0  0  0  0  0  0  0  0  0  0  0  0
   -4.4580    2.0441   -0.7442 H   0  0  0  0  0  0  0  0  0  0  0  0
   -4.2291    1.8737    1.0256 H   0  0  0  0  0  0  0  0  0  0  0  0
    0.2307    3.1529    0.6267 H   0  0  0  0  0  0  0  0  0  0  0  0
   -0.0604    2.7059   -1.0687 H   0  0  0  0  0  0  0  0  0  0  0  0
   -3.3262   -2.7057   -0.7840 H   0  0  0  0  0  0  0  0  0  0  0  0
   -4.7686   -0.8487    0.2086 H   0  0  0  0  0  0  0  0  0  0  0  0
    1.3747   -2.1936    0.3210 H   0  0  0  0  0  0  0  0  0  0  0  0
    2.6431    2.6241   -0.1392 H   0  0  0  0  0  0  0  0  0  0  0  0
   -1.4312   -2.7174   -2.0523 H   0  0  0  0  0  0  0  0  0  0  0  0
   -2.6209   -3.5345    1.2015 H   0  0  0  0  0  0  0  0  0  0  0  0
    5.6758   -0.8540   -0.8627 H   0  0  0  0  0  0  0  0  0  0  0  0
    5.7421   -0.7037    0.9113 H   0  0  0  0  0  0  0  0  0  0  0  0
  1  9  1  0  0  0  0
  1 35  1  0  0  0  0
  2 14  1  0  0  0  0
  2 36  1  0  0  0  0
  3 19  1  0  0  0  0
  3 21  1  0  0  0  0
  4 20  1  0  0  0  0
  4 21  1  0  0  0  0
  5  6  1  6  0  0  0
  5 10  1  0  0  0  0
  5 13  1  0  0  0  0
  6  7  1  1  0  0  0
  6  8  1  0  0  0  0
  6 22  1  0  0  0  0
  7  9  1  6  0  0  0
  7 12  1  0  0  0  0
  7 23  1  0  0  0  0
  8 11  1  0  0  0  0
  8 16  2  0  0  0  0
  9 14  1  1  0  0  0
  9 24  1  0  0  0  0
 10 11  1  0  0  0  0
 10 25  1  0  0  0  0
 10 26  1  0  0  0  0
 11 27  1  0  0  0  0
 11 28  1  0  0  0  0
 12 15  1  0  0  0  0
 12 17  2  0  0  0  0
 13 15  1  0  0  0  0
 13 29  1  0  0  0  0
 13 30  1  0  0  0  0
 14 16  1  0  0  0  0
 14 31  1  6  0  0  0
 15 18  2  0  0  0  0
 16 32  1  0  0  0  0
 17 19  1  0  0  0  0
 17 33  1  0  0  0  0
 18 20  1  0  0  0  0
 18 34  1  0  0  0  0
 19 20  2  0  0  0  0
 21 37  1  0  0  0  0
 21 38  1  0  0  0  0
M  END
>  <PUBCHEM_COMPOUND_CID>
72378

>  <PUBCHEM_CONFORMER_RMSD>
0.6

>  <PUBCHEM_CONFORMER_DIVERSEORDER>
1

>  <PUBCHEM_MMFF94_PARTIAL_CHARGES>
26
1 -0.68
10 0.27
11 0.14
12 -0.14
13 0.41
14 0.42
15 -0.14
16 -0.29
17 -0.15
18 -0.15
19 0.08
2 -0.68
20 0.08
21 0.56
3 -0.36
32 0.15
33 0.15
34 0.15
35 0.4
36 0.4
4 -0.36
5 -0.81
6 0.41
7 0.14
8 -0.28
9 0.28

>  <PUBCHEM_EFFECTIVE_ROTOR_COUNT>
1.6

>  <PUBCHEM_PHARMACOPHORE_FEATURES>
12
1 1 acceptor
1 1 donor
1 2 acceptor
1 2 donor
1 3 acceptor
1 4 acceptor
1 5 cation
5 3 4 19 20 21 rings
5 5 6 8 10 11 rings
6 12 15 17 18 19 20 rings
6 5 6 7 12 13 15 rings
6 6 7 8 9 14 16 rings

>  <PUBCHEM_HEAVY_ATOM_COUNT>
21

>  <PUBCHEM_ATOM_DEF_STEREO_COUNT>
4

>  <PUBCHEM_ATOM_UDEF_STEREO_COUNT>
0

>  <PUBCHEM_BOND_DEF_STEREO_COUNT>
0

>  <PUBCHEM_BOND_UDEF_STEREO_COUNT>
0

>  <PUBCHEM_ISOTOPIC_ATOM_COUNT>
0

>  <PUBCHEM_COMPONENT_COUNT>
1

>  <PUBCHEM_CACTVS_TAUTO_COUNT>
1

>  <PUBCHEM_CONFORMER_ID>
00011ABA00000001

>  <PUBCHEM_MMFF94_ENERGY>
57.0509

>  <PUBCHEM_FEATURE_SELFOVERLAP>
61.269

>  <PUBCHEM_SHAPE_FINGERPRINT>
10062212 137 18408877439052885642
10319926 262 18197473205305386626
10411042 1 18122343746893153051
10493431 412 18126011473123414505
10616163 171 18411420605058142086
10906281 52 18270133331378062509
10967382 1 18194964041485644657
11578080 2 17344892217270500521
11680986 33 18267857466504038609
12011746 2 18410848846559105789
12553582 1 18051122897939973243
13140716 1 18411986887853470337
13221675 6 18410571790628969162
138480 1 16320903414987173641
14790565 3 17979643329255096545
15042514 8 18409173212239377921
15196674 1 18410573976957330832
15209289 33 18113621204794999186
15442244 35 18409728431008975696
15536298 74 18341891918134792664
16752209 62 18341879788862136711
16945 1 18408322160037597001
17492 89 18409168831289015522
17804303 29 18342177769160977400
19591789 44 17689155608496371882
200 152 18059849571701279045
20510252 161 18200876175717106889
20602899 9 16343690033263516767
20775438 99 16689586723654928687
21267235 1 18410019852781998627
21634736 98 18336549429705732348
221490 88 18336270162289314888
22182313 1 18059030383730206911
2334 1 18266738163260325857
23402539 116 18272359846128387301
23557571 272 18343591724419432716
23559900 14 18270114605399578266
2748010 2 18124020493498205353
335352 9 18266740190553676100
34934 24 18335133151069975408
350125 39 18411141342232357409
4214541 1 18410292484790201496
474 4 17386576885466524756
4921388 177 16371016242629322451
5104073 3 18411416211649289136
54173680 148 18409450314664977129
559249 180 18265327310049764634
58051976 100 18409451375506321980
69090 78 18341045216402456364
7097593 13 17827060832514474650
8809292 202 18335140907733413283
90525 40 18272932730262003999
9709674 26 18341898446237201902

>  <PUBCHEM_SHAPE_MULTIPOLES>
403.71
8.16
2.84
0.78
7.37
0.2
-0.11
-1
0.37
-2.5
0.12
-0.32
-0.35
0.09

>  <PUBCHEM_SHAPE_SELFOVERLAP>
911.481

>  <PUBCHEM_SHAPE_VOLUME>
212.7

>  <PUBCHEM_COORDINATE_TYPE>
2
5
10

$$$$
5281858
 OpenBabel07122516173D

 59 59  0  0  0  0  0  0  0  0999 V2000
   -6.5578    1.6012   -1.3814 O   0  0  0  0  0  0  0  0  0  0  0  0
   -4.6880    2.7640    0.4830 O   0  0  0  0  0  0  0  0  0  0  0  0
   -2.9076    1.8407   -0.5867 O   0  0  0  0  0  0  0  0  0  0  0  0
    0.6310   -1.4516    0.0932 C   0  0  0  0  0  0  0  0  0  0  0  0
   -0.5030   -1.0023    1.0186 C   0  0  0  0  0  0  0  0  0  0  0  0
    1.9947   -1.4761    0.7899 C   0  0  0  0  0  0  0  0  0  0  0  0
   -1.8592   -1.0645    0.3084 C   0  0  0  0  0  0  0  0  0  0  0  0
    3.1251   -1.9972   -0.1043 C   0  0  0  0  0  0  0  0  0  0  0  0
   -3.0271   -0.6583    1.2148 C   0  0  0  0  0  0  0  0  0  0  0  0
    4.4856   -2.0007    0.6023 C   0  0  0  0  0  0  0  0  0  0  0  0
    7.1353    0.4324   -0.3870 C   0  0  0  0  0  0  0  0  0  0  0  0
    7.0686    1.9551   -0.5592 C   0  0  0  0  0  0  0  0  0  0  0  0
    6.1876   -0.3790   -1.2772 C   0  0  0  0  0  0  0  0  0  0  0  0
   -4.3633   -0.6444    0.5155 C   0  0  0  0  0  0  0  0  0  0  0  0
    5.6938    2.5945   -0.3426 C   0  0  0  0  0  0  0  0  0  0  0  0
    5.5721   -2.5817   -0.2556 C   0  0  0  0  0  0  0  0  0  0  0  0
    6.3320   -1.8619   -1.0940 C   0  0  0  0  0  0  0  0  0  0  0  0
    5.1676    2.4306    1.0833 C   0  0  0  0  0  0  0  0  0  0  0  0
   -4.8364    0.5056   -0.1166 C   0  0  0  0  0  0  0  0  0  0  0  0
   -5.1297   -1.8098    0.5083 C   0  0  0  0  0  0  0  0  0  0  0  0
    3.8059    3.0870    1.2505 C   0  0  0  0  0  0  0  0  0  0  0  0
   -6.0760    0.4899   -0.7562 C   0  0  0  0  0  0  0  0  0  0  0  0
   -6.3693   -1.8255   -0.1311 C   0  0  0  0  0  0  0  0  0  0  0  0
   -6.8423   -0.6757   -0.7634 C   0  0  0  0  0  0  0  0  0  0  0  0
   -4.0399    1.7278   -0.1125 C   0  0  0  0  0  0  0  0  0  0  0  0
    0.6801   -0.7843   -0.7759 H   0  0  0  0  0  0  0  0  0  0  0  0
    0.4085   -2.4557   -0.2887 H   0  0  0  0  0  0  0  0  0  0  0  0
   -0.3128    0.0212    1.3629 H   0  0  0  0  0  0  0  0  0  0  0  0
   -0.5279   -1.6445    1.9071 H   0  0  0  0  0  0  0  0  0  0  0  0
    2.2413   -0.4628    1.1307 H   0  0  0  0  0  0  0  0  0  0  0  0
    1.9304   -2.1054    1.6862 H   0  0  0  0  0  0  0  0  0  0  0  0
   -2.0292   -2.0870   -0.0537 H   0  0  0  0  0  0  0  0  0  0  0  0
   -1.8269   -0.4306   -0.5845 H   0  0  0  0  0  0  0  0  0  0  0  0
    2.8806   -3.0166   -0.4298 H   0  0  0  0  0  0  0  0  0  0  0  0
    3.1756   -1.3826   -1.0113 H   0  0  0  0  0  0  0  0  0  0  0  0
   -2.8279    0.3161    1.6775 H   0  0  0  0  0  0  0  0  0  0  0  0
   -3.0783   -1.3557    2.0623 H   0  0  0  0  0  0  0  0  0  0  0  0
    4.7372   -0.9904    0.9406 H   0  0  0  0  0  0  0  0  0  0  0  0
    4.4202   -2.6049    1.5161 H   0  0  0  0  0  0  0  0  0  0  0  0
    6.9539    0.1832    0.6657 H   0  0  0  0  0  0  0  0  0  0  0  0
    8.1674    0.1177   -0.5916 H   0  0  0  0  0  0  0  0  0  0  0  0
    7.4032    2.2023   -1.5746 H   0  0  0  0  0  0  0  0  0  0  0  0
    7.7918    2.4171    0.1241 H   0  0  0  0  0  0  0  0  0  0  0  0
    6.3975   -0.1482   -2.3292 H   0  0  0  0  0  0  0  0  0  0  0  0
    5.1527   -0.0643   -1.1151 H   0  0  0  0  0  0  0  0  0  0  0  0
    5.7776    3.6655   -0.5674 H   0  0  0  0  0  0  0  0  0  0  0  0
    4.9715    2.1888   -1.0597 H   0  0  0  0  0  0  0  0  0  0  0  0
    5.7367   -3.6541   -0.1914 H   0  0  0  0  0  0  0  0  0  0  0  0
    7.1032   -2.3659   -1.6700 H   0  0  0  0  0  0  0  0  0  0  0  0
    5.0746    1.3705    1.3378 H   0  0  0  0  0  0  0  0  0  0  0  0
    5.8740    2.8753    1.7935 H   0  0  0  0  0  0  0  0  0  0  0  0
   -4.7725   -2.7138    0.9946 H   0  0  0  0  0  0  0  0  0  0  0  0
    3.8576    4.1593    1.0365 H   0  0  0  0  0  0  0  0  0  0  0  0
    3.4488    2.9622    2.2776 H   0  0  0  0  0  0  0  0  0  0  0  0
    3.0687    2.6366    0.5780 H   0  0  0  0  0  0  0  0  0  0  0  0
   -6.9656   -2.7332   -0.1373 H   0  0  0  0  0  0  0  0  0  0  0  0
   -7.8096   -0.7028   -1.2578 H   0  0  0  0  0  0  0  0  0  0  0  0
   -7.4278    1.3981   -1.7658 H   0  0  0  0  0  0  0  0  0  0  0  0
   -4.1468    3.5822    0.4821 H   0  0  0  0  0  0  0  0  0  0  0  0
  1 22  1  0  0  0  0
  1 58  1  0  0  0  0
  2 25  1  0  0  0  0
  2 59  1  0  0  0  0
  3 25  2  0  0  0  0
  4  5  1  0  0  0  0
  4  6  1  0  0  0  0
  4 26  1  0  0  0  0
  4 27  1  0  0  0  0
  5  7  1  0  0  0  0
  5 28  1  0  0  0  0
  5 29  1  0  0  0  0
  6  8  1  0  0  0  0
  6 30  1  0  0  0  0
  6 31  1  0  0  0  0
  7  9  1  0  0  0  0
  7 32  1  0  0  0  0
  7 33  1  0  0  0  0
  8 10  1  0  0  0  0
  8 34  1  0  0  0  0
  8 35  1  0  0  0  0
  9 14  1  0  0  0  0
  9 36  1  0  0  0  0
  9 37  1  0  0  0  0
 10 16  1  0  0  0  0
 10 38  1  0  0  0  0
 10 39  1  0  0  0  0
 11 12  1  0  0  0  0
 11 13  1  0  0  0  0
 11 40  1  0  0  0  0
 11 41  1  0  0  0  0
 12 15  1  0  0  0  0
 12 42  1  0  0  0  0
 12 43  1  0  0  0  0
 13 17  1  0  0  0  0
 13 44  1  0  0  0  0
 13 45  1  0  0  0  0
 14 19  2  0  0  0  0
 14 20  1  0  0  0  0
 15 18  1  0  0  0  0
 15 46  1  0  0  0  0
 15 47  1  0  0  0  0
 16 17  2  0  0  0  0
 16 48  1  0  0  0  0
 17 49  1  0  0  0  0
 18 21  1  0  0  0  0
 18 50  1  0  0  0  0
 18 51  1  0  0  0  0
 19 22  1  0  0  0  0
 19 25  1  0  0  0  0
 20 23  2  0  0  0  0
 20 52  1  0  0  0  0
 21 53  1  0  0  0  0
 21 54  1  0  0  0  0
 21 55  1  0  0  0  0
 22 24  2  0  0  0  0
 23 24  1  0  0  0  0
 23 56  1  0  0  0  0
 24 57  1  0  0  0  0
M  END
>  <PUBCHEM_COMPOUND_CID>
5281858

>  <PUBCHEM_CONFORMER_RMSD>
1.4

>  <PUBCHEM_CONFORMER_DIVERSEORDER>
2
75
7
10
100
66
117
81
94
48
28
123
72
37
51
68
34
135
79
52
134
124
146
1
21
49
77
59
105
16
113
73
101
24
8
22
84
15
65
78
140
110
70
25
14
35
138
56
23
120
26
151
82
115
145
18
54
129
53
45
149
41
153
93
147
12
90
89
74
9
58
144
127
142
154
130
17
91
13
131
46
63
87
128
109
5
132
4
11
141
86
42
148
83
20
80
98
133
44
152
31
88
137
30
108
36
43
139
57
122
6
118
60
125
85
95
99
38
29
106
96
64
40
55
62
69
119
107
19
50
97
116
71
150
92
112
47
32
27
61
67
3
121
143
39
76
33
111
126
136
114
102
103
104

>  <PUBCHEM_MMFF94_PARTIAL_CHARGES>
22
1 -0.53
10 0.14
13 0.14
14 -0.14
16 -0.29
17 -0.29
19 0.09
2 -0.65
20 -0.15
22 0.08
23 -0.15
24 -0.15
25 0.63
3 -0.57
48 0.15
49 0.15
52 0.15
56 0.15
57 0.15
58 0.45
59 0.5
9 0.14

>  <PUBCHEM_EFFECTIVE_ROTOR_COUNT>
14

>  <PUBCHEM_PHARMACOPHORE_FEATURES>
8
1 1 donor
1 2 acceptor
1 21 hydrophobe
1 3 acceptor
3 11 13 17 hydrophobe
3 12 15 18 hydrophobe
3 2 3 25 anion
6 14 19 20 22 23 24 rings

>  <PUBCHEM_HEAVY_ATOM_COUNT>
25

>  <PUBCHEM_ATOM_DEF_STEREO_COUNT>
0

>  <PUBCHEM_ATOM_UDEF_STEREO_COUNT>
0

>  <PUBCHEM_BOND_DEF_STEREO_COUNT>
1

>  <PUBCHEM_BOND_UDEF_STEREO_COUNT>
0

>  <PUBCHEM_ISOTOPIC_ATOM_COUNT>
0

>  <PUBCHEM_COMPONENT_COUNT>
1

>  <PUBCHEM_CACTVS_TAUTO_COUNT>
13

>  <PUBCHEM_CONFORMER_ID>
0050984200000002

>  <PUBCHEM_MMFF94_ENERGY>
36.148

>  <PUBCHEM_FEATURE_SELFOVERLAP>
40.665

>  <PUBCHEM_SHAPE_FINGERPRINT>
11101153 10 18410578400726335345
11386260 185 18342749499256452774
11497681 19 18058164115319444519
11991303 11 17489300931843771975
14556957 393 17417823811325591784
15064986 266 18411983573293979371
15183329 4 18410857659700355832
15961568 22 18187641431510451685
18335252 114 18343589534735503510
20554085 129 16877937261264015922
21150785 3 18131353016142568366
21344244 78 18265882568487367186
23559900 14 18338223904721556113
34797466 226 18202012014447505654
394071 54 12829477156855429584

>  <PUBCHEM_SHAPE_MULTIPOLES>
496.88
25.14
3.58
1.16
3.06
1.85
0.01
4.33
-7.59
4.64
0.45
0.32
0.19
1.86

>  <PUBCHEM_SHAPE_SELFOVERLAP>
978.705

>  <PUBCHEM_SHAPE_VOLUME>
295.9

>  <PUBCHEM_COORDINATE_TYPE>
2
5
10

$$$$
99649
 OpenBabel07122516173D

 51 54  0  0  1  0  0  0  0  0999 V2000
    2.3251    0.1641    0.6748 O   0  0  0  0  0  0  0  0  0  0  0  0
    1.4188   -0.4309   -1.3912 O   0  0  0  0  0  0  0  0  0  0  0  0
    5.4080    2.2007   -1.1181 O   0  0  0  0  0  0  0  0  0  0  0  0
    5.6068    1.4524    1.6669 O   0  0  0  0  0  0  0  0  0  0  0  0
    3.8927    0.1728   -2.6255 O   0  0  0  0  0  0  0  0  0  0  0  0
    2.1848   -0.3641    3.3688 O   0  0  0  0  0  0  0  0  0  0  0  0
   -0.4179    1.3357   -1.1326 O   0  0  0  0  0  0  0  0  0  0  0  0
    0.3557   -4.8714   -0.1288 O   0  0  0  0  0  0  0  0  0  0  0  0
   -3.8735   -2.2735    0.7623 O   0  0  0  0  0  0  0  0  0  0  0  0
   -2.1439    3.2181   -0.9378 O   0  0  0  0  0  0  0  0  0  0  0  0
    4.7616    1.0578   -0.5555 C   0  0  1  0  0  0  0  0  0  0  0  0
    4.4098    1.3807    0.8968 C   0  0  1  0  0  0  0  0  0  0  0  0
    3.5091    0.7298   -1.3685 C   0  0  2  0  0  0  0  0  0  0  0  0
    3.4930    0.3058    1.4854 C   0  0  1  0  0  0  0  0  0  0  0  0
    2.6261   -0.2862   -0.6440 C   0  0  1  0  0  0  0  0  0  0  0  0
    3.0337    0.6654    2.8949 C   0  0  0  0  0  0  0  0  0  0  0  0
    0.4878   -1.2977   -0.9007 C   0  0  0  0  0  0  0  0  0  0  0  0
   -0.8082   -0.9046   -0.5461 C   0  0  0  0  0  0  0  0  0  0  0  0
   -1.7113   -1.8478   -0.0512 C   0  0  0  0  0  0  0  0  0  0  0  0
   -1.2095    0.5087   -0.6989 C   0  0  0  0  0  0  0  0  0  0  0  0
    0.8752   -2.6306   -0.7598 C   0  0  0  0  0  0  0  0  0  0  0  0
   -2.5801    0.9098   -0.3214 C   0  0  0  0  0  0  0  0  0  0  0  0
   -3.4832   -0.0334    0.1736 C   0  0  0  0  0  0  0  0  0  0  0  0
   -3.0817   -1.4467    0.3271 C   0  0  0  0  0  0  0  0  0  0  0  0
   -1.3184   -3.1844    0.0886 C   0  0  0  0  0  0  0  0  0  0  0  0
   -0.0259   -3.5719   -0.2662 C   0  0  0  0  0  0  0  0  0  0  0  0
   -2.9735    2.2460   -0.4623 C   0  0  0  0  0  0  0  0  0  0  0  0
   -4.7794    0.3595    0.5277 C   0  0  0  0  0  0  0  0  0  0  0  0
   -5.1672    1.6922    0.3857 C   0  0  0  0  0  0  0  0  0  0  0  0
   -4.2661    2.6334   -0.1082 C   0  0  0  0  0  0  0  0  0  0  0  0
   -6.5482    2.1100    0.7642 C   0  0  0  0  0  0  0  0  0  0  0  0
    5.4896    0.2396   -0.6050 H   0  0  0  0  0  0  0  0  0  0  0  0
    3.9260    2.3653    0.9386 H   0  0  0  0  0  0  0  0  0  0  0  0
    2.9426    1.6429   -1.5868 H   0  0  0  0  0  0  0  0  0  0  0  0
    4.0061   -0.6643    1.5332 H   0  0  0  0  0  0  0  0  0  0  0  0
    3.1483   -1.2504   -0.5970 H   0  0  0  0  0  0  0  0  0  0  0  0
    2.4635    1.6002    2.9049 H   0  0  0  0  0  0  0  0  0  0  0  0
    3.8729    0.7555    3.5897 H   0  0  0  0  0  0  0  0  0  0  0  0
    4.7787    2.9419   -1.1041 H   0  0  0  0  0  0  0  0  0  0  0  0
    5.3937    1.8887    2.5087 H   0  0  0  0  0  0  0  0  0  0  0  0
    4.3983   -0.6399   -2.4537 H   0  0  0  0  0  0  0  0  0  0  0  0
    1.8680   -2.9611   -1.0535 H   0  0  0  0  0  0  0  0  0  0  0  0
    1.4428   -0.4441    2.7452 H   0  0  0  0  0  0  0  0  0  0  0  0
   -2.0123   -3.9279    0.4728 H   0  0  0  0  0  0  0  0  0  0  0  0
   -5.4930   -0.3652    0.9126 H   0  0  0  0  0  0  0  0  0  0  0  0
   -4.5671    3.6724   -0.2211 H   0  0  0  0  0  0  0  0  0  0  0  0
   -7.2270    1.9749   -0.0838 H   0  0  0  0  0  0  0  0  0  0  0  0
   -6.9197    1.5215    1.6100 H   0  0  0  0  0  0  0  0  0  0  0  0
   -6.5755    3.1615    1.0699 H   0  0  0  0  0  0  0  0  0  0  0  0
   -0.3907   -5.3842    0.2261 H   0  0  0  0  0  0  0  0  0  0  0  0
   -1.2724    2.8533   -1.1513 H   0  0  0  0  0  0  0  0  0  0  0  0
  1 14  1  0  0  0  0
  1 15  1  0  0  0  0
  2 15  1  0  0  0  0
  2 17  1  0  0  0  0
  3 11  1  0  0  0  0
  3 39  1  0  0  0  0
  4 12  1  0  0  0  0
  4 40  1  0  0  0  0
  5 13  1  0  0  0  0
  5 41  1  0  0  0  0
  6 16  1  0  0  0  0
  6 43  1  0  0  0  0
  7 20  2  0  0  0  0
  8 26  1  0  0  0  0
  8 50  1  0  0  0  0
  9 24  2  0  0  0  0
 10 27  1  0  0  0  0
 10 51  1  0  0  0  0
 11 12  1  1  0  0  0
 11 32  1  0  0  0  0
 12 14  1  1  0  0  0
 12 33  1  0  0  0  0
 13 11  1  1  0  0  0
 13 34  1  0  0  0  0
 14 16  1  0  0  0  0
 14 35  1  1  0  0  0
 15 13  1  6  0  0  0
 15 36  1  0  0  0  0
 16 37  1  0  0  0  0
 16 38  1  0  0  0  0
 17 18  1  0  0  0  0
 17 21  2  0  0  0  0
 18 19  2  0  0  0  0
 18 20  1  0  0  0  0
 19 24  1  0  0  0  0
 19 25  1  0  0  0  0
 20 22  1  0  0  0  0
 21 26  1  0  0  0  0
 21 42  1  0  0  0  0
 22 23  2  0  0  0  0
 22 27  1  0  0  0  0
 23 24  1  0  0  0  0
 23 28  1  0  0  0  0
 25 26  2  0  0  0  0
 25 44  1  0  0  0  0
 27 30  2  0  0  0  0
 28 29  2  0  0  0  0
 28 45  1  0  0  0  0
 29 30  1  0  0  0  0
 29 31  1  0  0  0  0
 30 46  1  0  0  0  0
 31 47  1  0  0  0  0
 31 48  1  0  0  0  0
 31 49  1  0  0  0  0
M  END
>  <PUBCHEM_COMPOUND_CID>
99649

>  <PUBCHEM_CONFORMER_RMSD>
0.8

>  <PUBCHEM_CONFORMER_DIVERSEORDER>
1
30
13
28
36
19
11
42
2
40
9
41
37
6
23
31
26
33
39
8
16
3
38
7
5
35
20
29
32
21
27
22
4
14
17
46
24
18
25
12
43
44
34
10
45
15

>  <PUBCHEM_MMFF94_PARTIAL_CHARGES>
41
1 -0.56
10 -0.53
11 0.28
12 0.28
13 0.28
14 0.28
15 0.56
16 0.28
17 0.08
18 0.09
19 0.09
2 -0.36
20 0.4
21 -0.15
22 0.09
23 0.09
24 0.4
25 -0.15
26 0.08
27 0.08
28 -0.15
29 -0.14
3 -0.68
30 -0.15
31 0.14
39 0.4
4 -0.68
40 0.4
41 0.4
42 0.15
43 0.4
44 0.15
45 0.15
46 0.15
5 -0.68
50 0.45
51 0.45
6 -0.68
7 -0.57
8 -0.53
9 -0.57

>  <PUBCHEM_EFFECTIVE_ROTOR_COUNT>
4.2

>  <PUBCHEM_PHARMACOPHORE_FEATURES>
18
1 1 acceptor
1 10 donor
1 2 acceptor
1 3 acceptor
1 3 donor
1 4 acceptor
1 4 donor
1 5 acceptor
1 5 donor
1 6 acceptor
1 6 donor
1 7 acceptor
1 8 donor
1 9 acceptor
6 1 11 12 13 14 15 rings
6 17 18 19 21 25 26 rings
6 18 19 20 22 23 24 rings
6 22 23 27 28 29 30 rings

>  <PUBCHEM_HEAVY_ATOM_COUNT>
31

>  <PUBCHEM_ATOM_DEF_STEREO_COUNT>
5

>  <PUBCHEM_ATOM_UDEF_STEREO_COUNT>
0

>  <PUBCHEM_BOND_DEF_STEREO_COUNT>
0

>  <PUBCHEM_BOND_UDEF_STEREO_COUNT>
0

>  <PUBCHEM_ISOTOPIC_ATOM_COUNT>
0

>  <PUBCHEM_COMPONENT_COUNT>
1

>  <PUBCHEM_CACTVS_TAUTO_COUNT>
57

>  <PUBCHEM_CONFORMER_ID>
0001854100000001

>  <PUBCHEM_MMFF94_ENERGY>
104.2705

>  <PUBCHEM_FEATURE_SELFOVERLAP>
91.472

>  <PUBCHEM_SHAPE_FINGERPRINT>
10074138 170 18191295173005378955
10165383 225 18342184327670938484
10319926 262 18411696608889900962
10411042 1 17546176658504642351
1100329 8 14233193320550937265
11112241 14 17131537449104593457
11578080 2 18130515145996974195
11595378 159 17894625950621068893
11725454 13 17846776325545623134
12403259 415 18130518499480104423
12422481 6 17895467016791459607
12596602 18 17386284414708397808
12788726 201 17827644969288528026
13140716 1 18263365798285546095
13726171 33 18268159832265565568
13757389 114 18124047980972590774
13782708 43 17774453805541513078
13965767 371 17895472501660220356
14341114 328 17676205801284387840
14347329 18 18341337759837008168
14790565 3 18336844081563362981
15230672 131 18409452454535390454
15297060 5 18341067253958961780
15403338 16 16588014680935588825
15444296 8 8661233970219916050
17980427 23 17822580507425040503
20511986 3 17459174321779466812
20554085 129 18343011165216363369
21033648 29 18130503123655427624
21756936 100 18270390702834466044
22149856 69 18120121428647312577
23559900 14 17903638480383619303
25222932 49 16734420225073243521
350125 39 18264778666337014022
469060 322 18193015892224384907
508706 21 18129655438734237431
5104073 3 17975147452975151353
5252454 2 18201434736429852369
57124632 79 18194395598358735551
6442390 28 18412547604233896174
7808743 9 18338800130007763756
9658208 31 18271816734544711646
9981440 41 18408325484374368315

>  <PUBCHEM_SHAPE_MULTIPOLES>
579.27
11.77
4.03
1.91
1.44
4.25
1.26
-11.68
2.4
2.04
-0.38
-3.33
-0.61
0.59

>  <PUBCHEM_SHAPE_SELFOVERLAP>
1281.861

>  <PUBCHEM_SHAPE_VOLUME>
306.9

>  <PUBCHEM_COORDINATE_TYPE>
2
5
10

$$$$
10219
 OpenBabel07122516173D

 75 79  0  0  1  0  0  0  0  0999 V2000
    3.8868   -3.4617    0.6659 O   0  0  0  0  0  0  0  0  0  0  0  0
    6.2789   -2.8525   -0.6078 O   0  0  0  0  0  0  0  0  0  0  0  0
   -5.3354   -0.9109   -2.5770 O   0  0  0  0  0  0  0  0  0  0  0  0
   -7.0716   -1.7050   -0.5604 O   0  0  0  0  0  0  0  0  0  0  0  0
    2.7162    2.4946   -0.3848 N   0  0  1  0  0  0  0  0  0  0  0  0
   -1.6933    0.5049    2.1740 N   0  0  0  0  0  0  0  0  0  0  0  0
   -0.0428    1.9220    0.3785 C   0  0  2  0  0  0  0  0  0  0  0  0
    0.3600    3.2534   -0.2879 C   0  0  2  0  0  0  0  0  0  0  0  0
    2.4263    1.2481    0.3652 C   0  0  1  0  0  0  0  0  0  0  0  0
    0.9792    0.8238    0.0323 C   0  0  0  0  0  0  0  0  0  0  0  0
    1.8276    3.5868    0.0301 C   0  0  0  0  0  0  0  0  0  0  0  0
   -1.4475    1.4640   -0.0225 C   0  0  0  0  0  0  0  0  0  0  0  0
    4.1208    2.8831   -0.2315 C   0  0  0  0  0  0  0  0  0  0  0  0
   -0.5349    4.4180    0.1454 C   0  0  0  0  0  0  0  0  0  0  0  0
    3.4419    0.1392    0.0862 C   0  0  0  0  0  0  0  0  0  0  0  0
   -1.8586    0.1986    0.7402 C   0  0  2  0  0  0  0  0  0  0  0  0
    5.0012    1.8533   -0.9349 C   0  0  0  0  0  0  0  0  0  0  0  0
    4.6805    0.4447   -0.5122 C   0  0  0  0  0  0  0  0  0  0  0  0
   -3.2584   -0.2856    0.3861 C   0  0  0  0  0  0  0  0  0  0  0  0
   -0.1845    5.6877   -0.6031 C   0  0  0  0  0  0  0  0  0  0  0  0
    3.2096   -1.1843    0.4966 C   0  0  0  0  0  0  0  0  0  0  0  0
   -2.2034   -0.5773    3.0092 C   0  0  0  0  0  0  0  0  0  0  0  0
    5.6175   -0.5715   -0.7545 C   0  0  0  0  0  0  0  0  0  0  0  0
   -4.1316   -0.7316    1.3989 C   0  0  0  0  0  0  0  0  0  0  0  0
   -3.7171   -0.6758    2.8467 C   0  0  0  0  0  0  0  0  0  0  0  0
    4.1530   -2.1874    0.2633 C   0  0  0  0  0  0  0  0  0  0  0  0
    5.3530   -1.8829   -0.3696 C   0  0  0  0  0  0  0  0  0  0  0  0
   -3.6802   -0.3754   -0.9504 C   0  0  0  0  0  0  0  0  0  0  0  0
   -5.4148   -1.1921    1.0691 C   0  0  0  0  0  0  0  0  0  0  0  0
   -4.9551   -0.8466   -1.2701 C   0  0  0  0  0  0  0  0  0  0  0  0
   -5.8242   -1.2483   -0.2610 C   0  0  0  0  0  0  0  0  0  0  0  0
    4.2926   -3.8226    1.9845 C   0  0  0  0  0  0  0  0  0  0  0  0
    6.1844   -3.5488   -1.8492 C   0  0  0  0  0  0  0  0  0  0  0  0
   -5.0571   -2.1237   -3.2737 C   0  0  0  0  0  0  0  0  0  0  0  0
   -8.1188   -0.7382   -0.6217 C   0  0  0  0  0  0  0  0  0  0  0  0
    0.0047    2.0965    1.4614 H   0  0  0  0  0  0  0  0  0  0  0  0
    0.2644    3.1311   -1.3768 H   0  0  0  0  0  0  0  0  0  0  0  0
    2.4947    1.4539    1.4439 H   0  0  0  0  0  0  0  0  0  0  0  0
    0.7478   -0.0747    0.6066 H   0  0  0  0  0  0  0  0  0  0  0  0
    0.9024    0.5529   -1.0298 H   0  0  0  0  0  0  0  0  0  0  0  0
    2.1223    4.4820   -0.5273 H   0  0  0  0  0  0  0  0  0  0  0  0
    1.9527    3.8101    1.0981 H   0  0  0  0  0  0  0  0  0  0  0  0
   -1.4644    1.2943   -1.1054 H   0  0  0  0  0  0  0  0  0  0  0  0
   -2.1899    2.2447    0.1763 H   0  0  0  0  0  0  0  0  0  0  0  0
    4.3100    3.8587   -0.6960 H   0  0  0  0  0  0  0  0  0  0  0  0
    4.3927    2.9697    0.8290 H   0  0  0  0  0  0  0  0  0  0  0  0
   -1.5843    4.1999   -0.0716 H   0  0  0  0  0  0  0  0  0  0  0  0
   -0.4604    4.5895    1.2257 H   0  0  0  0  0  0  0  0  0  0  0  0
   -1.2001   -0.6375    0.4799 H   0  0  0  0  0  0  0  0  0  0  0  0
    4.8658    1.9267   -2.0214 H   0  0  0  0  0  0  0  0  0  0  0  0
    6.0511    2.0795   -0.7131 H   0  0  0  0  0  0  0  0  0  0  0  0
   -2.1888    1.3677    2.4008 H   0  0  0  0  0  0  0  0  0  0  0  0
    0.7570    6.1242   -0.2577 H   0  0  0  0  0  0  0  0  0  0  0  0
   -0.1217    5.5182   -1.6828 H   0  0  0  0  0  0  0  0  0  0  0  0
   -0.9597    6.4426   -0.4315 H   0  0  0  0  0  0  0  0  0  0  0  0
    2.2934   -1.4517    1.0158 H   0  0  0  0  0  0  0  0  0  0  0  0
   -1.9586   -0.3753    4.0575 H   0  0  0  0  0  0  0  0  0  0  0  0
   -1.7147   -1.5239    2.7466 H   0  0  0  0  0  0  0  0  0  0  0  0
    6.5618   -0.3332   -1.2392 H   0  0  0  0  0  0  0  0  0  0  0  0
   -4.2007    0.1932    3.3107 H   0  0  0  0  0  0  0  0  0  0  0  0
   -4.0692   -1.5728    3.3702 H   0  0  0  0  0  0  0  0  0  0  0  0
   -3.0149   -0.0877   -1.7601 H   0  0  0  0  0  0  0  0  0  0  0  0
   -6.0940   -1.5137    1.8556 H   0  0  0  0  0  0  0  0  0  0  0  0
    4.0185   -4.8676    2.1534 H   0  0  0  0  0  0  0  0  0  0  0  0
    5.3771   -3.7233    2.0949 H   0  0  0  0  0  0  0  0  0  0  0  0
    3.7806   -3.2020    2.7266 H   0  0  0  0  0  0  0  0  0  0  0  0
    6.9869   -4.2905   -1.8879 H   0  0  0  0  0  0  0  0  0  0  0  0
    5.2239   -4.0679   -1.9275 H   0  0  0  0  0  0  0  0  0  0  0  0
    6.3070   -2.8557   -2.6876 H   0  0  0  0  0  0  0  0  0  0  0  0
   -5.5693   -2.9669   -2.7997 H   0  0  0  0  0  0  0  0  0  0  0  0
   -5.4251   -2.0223   -4.2983 H   0  0  0  0  0  0  0  0  0  0  0  0
   -3.9787   -2.3087   -3.3058 H   0  0  0  0  0  0  0  0  0  0  0  0
   -9.0482   -1.2555   -0.8750 H   0  0  0  0  0  0  0  0  0  0  0  0
   -7.9106    0.0068   -1.3961 H   0  0  0  0  0  0  0  0  0  0  0  0
   -8.2443   -0.2472    0.3485 H   0  0  0  0  0  0  0  0  0  0  0  0
  1 26  1  0  0  0  0
  1 32  1  0  0  0  0
  2 27  1  0  0  0  0
  2 33  1  0  0  0  0
  3 30  1  0  0  0  0
  3 34  1  0  0  0  0
  4 31  1  0  0  0  0
  4 35  1  0  0  0  0
  5  9  1  1  0  0  0
  5 11  1  0  0  0  0
  5 13  1  0  0  0  0
  6 16  1  0  0  0  0
  6 22  1  0  0  0  0
  6 52  1  0  0  0  0
  7  8  1  6  0  0  0
  7 10  1  0  0  0  0
  7 12  1  0  0  0  0
  7 36  1  0  0  0  0
  8 11  1  0  0  0  0
  8 14  1  0  0  0  0
  8 37  1  6  0  0  0
  9 10  1  0  0  0  0
  9 15  1  0  0  0  0
  9 38  1  1  0  0  0
 10 39  1  0  0  0  0
 10 40  1  0  0  0  0
 11 41  1  0  0  0  0
 11 42  1  0  0  0  0
 12 16  1  0  0  0  0
 12 43  1  0  0  0  0
 12 44  1  0  0  0  0
 13 17  1  0  0  0  0
 13 45  1  0  0  0  0
 13 46  1  0  0  0  0
 14 20  1  0  0  0  0
 14 47  1  0  0  0  0
 14 48  1  0  0  0  0
 15 18  1  0  0  0  0
 15 21  2  0  0  0  0
 16 19  1  0  0  0  0
 16 49  1  6  0  0  0
 17 18  1  0  0  0  0
 17 50  1  0  0  0  0
 17 51  1  0  0  0  0
 18 23  2  0  0  0  0
 19 24  1  0  0  0  0
 19 28  2  0  0  0  0
 20 53  1  0  0  0  0
 20 54  1  0  0  0  0
 20 55  1  0  0  0  0
 21 26  1  0  0  0  0
 21 56  1  0  0  0  0
 22 25  1  0  0  0  0
 22 57  1  0  0  0  0
 22 58  1  0  0  0  0
 23 27  1  0  0  0  0
 23 59  1  0  0  0  0
 24 25  1  0  0  0  0
 24 29  2  0  0  0  0
 25 60  1  0  0  0  0
 25 61  1  0  0  0  0
 26 27  2  0  0  0  0
 28 30  1  0  0  0  0
 28 62  1  0  0  0  0
 29 31  1  0  0  0  0
 29 63  1  0  0  0  0
 30 31  2  0  0  0  0
 32 64  1  0  0  0  0
 32 65  1  0  0  0  0
 32 66  1  0  0  0  0
 33 67  1  0  0  0  0
 33 68  1  0  0  0  0
 33 69  1  0  0  0  0
 34 70  1  0  0  0  0
 34 71  1  0  0  0  0
 34 72  1  0  0  0  0
 35 73  1  0  0  0  0
 35 74  1  0  0  0  0
 35 75  1  0  0  0  0
M  END
>  <PUBCHEM_COMPOUND_CID>
10219

>  <PUBCHEM_CONFORMER_RMSD>
1

>  <PUBCHEM_CONFORMER_DIVERSEORDER>
1
4
3
2

>  <PUBCHEM_MMFF94_PARTIAL_CHARGES>
34
1 -0.36
11 0.27
13 0.27
15 -0.14
16 0.41
17 0.14
18 -0.14
19 -0.14
2 -0.36
21 -0.15
22 0.27
23 -0.15
24 -0.14
25 0.14
26 0.08
27 0.08
28 -0.15
29 -0.15
3 -0.36
30 0.08
31 0.08
32 0.28
33 0.28
34 0.28
35 0.28
4 -0.36
5 -0.81
52 0.36
56 0.15
59 0.15
6 -0.9
62 0.15
63 0.15
9 0.41

>  <PUBCHEM_EFFECTIVE_ROTOR_COUNT>
9

>  <PUBCHEM_PHARMACOPHORE_FEATURES>
13
1 1 acceptor
1 2 acceptor
1 20 hydrophobe
1 3 acceptor
1 4 acceptor
1 5 cation
1 6 cation
1 6 donor
6 15 18 21 23 26 27 rings
6 19 24 28 29 30 31 rings
6 5 7 8 9 10 11 rings
6 5 9 13 15 17 18 rings
6 6 16 19 22 24 25 rings

>  <PUBCHEM_HEAVY_ATOM_COUNT>
35

>  <PUBCHEM_ATOM_DEF_STEREO_COUNT>
4

>  <PUBCHEM_ATOM_UDEF_STEREO_COUNT>
0

>  <PUBCHEM_BOND_DEF_STEREO_COUNT>
0

>  <PUBCHEM_BOND_UDEF_STEREO_COUNT>
0

>  <PUBCHEM_ISOTOPIC_ATOM_COUNT>
0

>  <PUBCHEM_COMPONENT_COUNT>
1

>  <PUBCHEM_CACTVS_TAUTO_COUNT>
1

>  <PUBCHEM_CONFORMER_ID>
000027EB00000001

>  <PUBCHEM_MMFF94_ENERGY>
131.4143

>  <PUBCHEM_FEATURE_SELFOVERLAP>
66.045

>  <PUBCHEM_SHAPE_FINGERPRINT>
10319926 262 14979688679912662675
10622 236 18271803497486809147
11135609 149 18266715000802853453
11135926 11 18119548749912599956
117089 54 18056211167968032166
11991303 11 17755585936468367389
12107183 9 18197794219356080177
12166972 35 18059291071655749361
12342043 65 17388845229430424721
12633046 712 17898315985270207369
13533116 47 18271246113679147976
1361 2 18338794644864781370
13690498 29 18193576471276516540
13911987 19 17899719017968815412
14340393 91 18337106757489174605
15183329 4 18260829311075254313
15320294 125 17203611514990435239
15361156 5 18119551872226879500
15721738 15 17604419700466455154
16628084 112 17753893809958863329
18393751 57 10735875063046947281
19301676 85 17256528517695139791
19304144 158 16374687649736805228
19315092 285 17917990594550065160
20775438 99 18052515944992735102
20775530 9 18265623095888829768
208703 8 18341895143639778430
21033650 10 15719396113724895521
21133410 171 17611702844335694722
21458453 9 12607114197043556525
21703447 108 18410285909665276944
23559900 14 17387129982685931821
23569914 152 17612559286816202455
24771750 20 17176325123217716109
25269216 80 14707792700370054979
314194 84 18340491161410746584
34797466 226 16950564445158669109
3729539 64 18260263045370599043
3882209 13 17318704904283257962
397830 11 11671775022861429453
4015057 19 18262801890659348097
44880168 125 17624708855785243298
46194498 28 17097222850673913133
504843 32 17040917040958324644
513202 73 18269282274274373884
5309563 4 18409736119095400706
59025328 239 18270948137570389981
613672 6 18333728044171826032
6201460 15 17630308964447353135
70251023 43 18410854339606298312

>  <PUBCHEM_SHAPE_MULTIPOLES>
686.84
17.93
5.54
2.22
12.49
5.72
-0.19
-19
7.48
-8.09
0.83
3.61
-2.06
-1.25

>  <PUBCHEM_SHAPE_SELFOVERLAP>
1465.176

>  <PUBCHEM_SHAPE_VOLUME>
381.7

>  <PUBCHEM_COORDINATE_TYPE>
2
5
10

$$$$
969516
 OpenBabel07122516173D

 47 48  0  0  0  0  0  0  0  0999 V2000
    7.4029   -1.3263    0.7759 O   0  0  0  0  0  0  0  0  0  0  0  0
   -7.3871   -1.1972   -1.0249 O   0  0  0  0  0  0  0  0  0  0  0  0
    6.3135   -3.3404   -0.7995 O   0  0  0  0  0  0  0  0  0  0  0  0
   -7.4431   -1.9508    1.6498 O   0  0  0  0  0  0  0  0  0  0  0  0
    2.0774    3.9183    0.0082 O   0  0  0  0  0  0  0  0  0  0  0  0
   -0.7337    2.0147   -1.5497 O   0  0  0  0  0  0  0  0  0  0  0  0
    4.2152    0.1624   -0.1618 C   0  0  0  0  0  0  0  0  0  0  0  0
   -4.1499    0.0187    0.1151 C   0  0  0  0  0  0  0  0  0  0  0  0
    0.0325    2.7881    0.6005 C   0  0  0  0  0  0  0  0  0  0  0  0
    5.4636    0.0090    0.4190 C   0  0  0  0  0  0  0  0  0  0  0  0
   -5.2198   -0.2584   -0.7203 C   0  0  0  0  0  0  0  0  0  0  0  0
    6.1754   -1.1716    0.2058 C   0  0  0  0  0  0  0  0  0  0  0  0
   -6.3336   -0.9225   -0.2061 C   0  0  0  0  0  0  0  0  0  0  0  0
    3.6591   -0.8321   -0.9499 C   0  0  0  0  0  0  0  0  0  0  0  0
   -4.1632   -0.3500    1.4506 C   0  0  0  0  0  0  0  0  0  0  0  0
    3.4633    1.4098    0.0623 C   0  0  0  0  0  0  0  0  0  0  0  0
   -2.9736    0.7211   -0.4274 C   0  0  0  0  0  0  0  0  0  0  0  0
    5.6288   -2.1824   -0.5851 C   0  0  0  0  0  0  0  0  0  0  0  0
   -6.3619   -1.3004    1.1364 C   0  0  0  0  0  0  0  0  0  0  0  0
    1.4750    2.8559    0.1393 C   0  0  0  0  0  0  0  0  0  0  0  0
   -0.9161    2.0663   -0.3361 C   0  0  0  0  0  0  0  0  0  0  0  0
    4.3707   -2.0125   -1.1631 C   0  0  0  0  0  0  0  0  0  0  0  0
   -5.2767   -1.0140    1.9646 C   0  0  0  0  0  0  0  0  0  0  0  0
    2.1398    1.5414   -0.1041 C   0  0  0  0  0  0  0  0  0  0  0  0
   -2.0693    1.3763    0.3142 C   0  0  0  0  0  0  0  0  0  0  0  0
    7.8896   -0.2460    1.5698 C   0  0  0  0  0  0  0  0  0  0  0  0
   -7.2788   -0.7771   -2.3836 C   0  0  0  0  0  0  0  0  0  0  0  0
   -0.3396    3.8125    0.7159 H   0  0  0  0  0  0  0  0  0  0  0  0
    0.0292    2.3169    1.5899 H   0  0  0  0  0  0  0  0  0  0  0  0
    5.8387    0.8262    1.0258 H   0  0  0  0  0  0  0  0  0  0  0  0
   -5.1448    0.0602   -1.7545 H   0  0  0  0  0  0  0  0  0  0  0  0
    2.6936   -0.7339   -1.4362 H   0  0  0  0  0  0  0  0  0  0  0  0
   -3.3333   -0.1676    2.1258 H   0  0  0  0  0  0  0  0  0  0  0  0
    4.0582    2.2679    0.3672 H   0  0  0  0  0  0  0  0  0  0  0  0
   -2.8704    0.6886   -1.5096 H   0  0  0  0  0  0  0  0  0  0  0  0
    3.9419   -2.7946   -1.7839 H   0  0  0  0  0  0  0  0  0  0  0  0
   -5.2841   -1.3074    3.0111 H   0  0  0  0  0  0  0  0  0  0  0  0
    1.4908    0.7093   -0.3479 H   0  0  0  0  0  0  0  0  0  0  0  0
   -2.1353    1.4686    1.3916 H   0  0  0  0  0  0  0  0  0  0  0  0
    7.1616   -3.2862   -0.3257 H   0  0  0  0  0  0  0  0  0  0  0  0
   -7.2855   -2.1323    2.5922 H   0  0  0  0  0  0  0  0  0  0  0  0
    7.2578   -0.0732    2.4478 H   0  0  0  0  0  0  0  0  0  0  0  0
    8.0337    0.6611    0.9731 H   0  0  0  0  0  0  0  0  0  0  0  0
    8.8763   -0.5400    1.9427 H   0  0  0  0  0  0  0  0  0  0  0  0
   -6.4576   -1.2860   -2.8996 H   0  0  0  0  0  0  0  0  0  0  0  0
   -7.2124    0.3132   -2.4653 H   0  0  0  0  0  0  0  0  0  0  0  0
   -8.2037   -1.0768   -2.8876 H   0  0  0  0  0  0  0  0  0  0  0  0
  1 12  1  0  0  0  0
  1 26  1  0  0  0  0
  2 13  1  0  0  0  0
  2 27  1  0  0  0  0
  3 18  1  0  0  0  0
  3 40  1  0  0  0  0
  4 19  1  0  0  0  0
  4 41  1  0  0  0  0
  5 20  2  0  0  0  0
  6 21  2  0  0  0  0
  7 10  2  0  0  0  0
  7 14  1  0  0  0  0
  7 16  1  0  0  0  0
  8 11  2  0  0  0  0
  8 15  1  0  0  0  0
  8 17  1  0  0  0  0
  9 20  1  0  0  0  0
  9 21  1  0  0  0  0
  9 28  1  0  0  0  0
  9 29  1  0  0  0  0
 10 12  1  0  0  0  0
 10 30  1  0  0  0  0
 11 13  1  0  0  0  0
 11 31  1  0  0  0  0
 12 18  2  0  0  0  0
 13 19  2  0  0  0  0
 14 22  2  0  0  0  0
 14 32  1  0  0  0  0
 15 23  2  0  0  0  0
 15 33  1  0  0  0  0
 16 24  2  0  0  0  0
 16 34  1  0  0  0  0
 17 25  2  0  0  0  0
 17 35  1  0  0  0  0
 18 22  1  0  0  0  0
 19 23  1  0  0  0  0
 20 24  1  0  0  0  0
 21 25  1  0  0  0  0
 22 36  1  0  0  0  0
 23 37  1  0  0  0  0
 24 38  1  0  0  0  0
 25 39  1  0  0  0  0
 26 42  1  0  0  0  0
 26 43  1  0  0  0  0
 26 44  1  0  0  0  0
 27 45  1  0  0  0  0
 27 46  1  0  0  0  0
 27 47  1  0  0  0  0
M  END
>  <PUBCHEM_COMPOUND_CID>
969516

>  <PUBCHEM_CONFORMER_RMSD>
1

>  <PUBCHEM_CONFORMER_DIVERSEORDER>
82
80
54
21
40
74
55
61
46
34
47
4
43
38
81
26
17
78
6
35
23
73
57
63
2
39
32
14
1
30
56
36
72
41
70
60
3
69
27
58
33
25
49
71
42
65
28
76
5
48
52
77
37
79
59
9
29
8
13
50
31
20
62
7
44
16
66
75
51
68
67
22
64
45
24
12
19
11
18
15
10
53

>  <PUBCHEM_MMFF94_PARTIAL_CHARGES>
39
1 -0.36
10 -0.15
11 -0.15
12 0.08
13 0.08
14 -0.15
15 -0.15
16 -0.18
17 -0.18
18 0.08
19 0.08
2 -0.36
20 0.49
21 0.49
22 -0.15
23 -0.15
24 -0.14
25 -0.14
26 0.28
27 0.28
3 -0.53
30 0.15
31 0.15
32 0.15
33 0.15
34 0.15
35 0.15
36 0.15
37 0.15
38 0.15
39 0.15
4 -0.53
40 0.45
41 0.45
5 -0.57
6 -0.57
7 0.03
8 0.03
9 0.12

>  <PUBCHEM_EFFECTIVE_ROTOR_COUNT>
8

>  <PUBCHEM_PHARMACOPHORE_FEATURES>
9
1 1 acceptor
1 2 acceptor
1 3 donor
1 4 donor
1 5 acceptor
1 6 acceptor
1 9 anion
6 7 10 12 14 18 22 rings
6 8 11 13 15 19 23 rings

>  <PUBCHEM_HEAVY_ATOM_COUNT>
27

>  <PUBCHEM_ATOM_DEF_STEREO_COUNT>
0

>  <PUBCHEM_ATOM_UDEF_STEREO_COUNT>
0

>  <PUBCHEM_BOND_DEF_STEREO_COUNT>
2

>  <PUBCHEM_BOND_UDEF_STEREO_COUNT>
0

>  <PUBCHEM_ISOTOPIC_ATOM_COUNT>
0

>  <PUBCHEM_COMPONENT_COUNT>
1

>  <PUBCHEM_CACTVS_TAUTO_COUNT>
49

>  <PUBCHEM_CONFORMER_ID>
000ECB2C00000052

>  <PUBCHEM_MMFF94_ENERGY>
92.651

>  <PUBCHEM_FEATURE_SELFOVERLAP>
45.672

>  <PUBCHEM_SHAPE_FINGERPRINT>
10 15 12751240315890217573
10319688 140 18337398252872831732
10669705 162 18337104575972446653
10917259 69 18192703459598944165
11211813 128 18272932692783743174
11410812 94 16370996361790263860
117089 54 18267879293612551318
11828532 37 17896331370365246675
12342043 65 18188209905213906085
12758862 65 18410567410511369408
12760667 363 18411139121760541745
13533116 47 18272092759487660785
1361 87 17822307806824084883
13673619 4 18187085057046420093
13782708 43 18187646942401274497
13911852 28 18342177760919306525
13955234 65 18127412482311963032
14251764 75 8934705700369515222
14931854 50 17458064828953579058
15188451 53 18040713637372491534
15510800 12 18334017193917594602
15519825 34 15769481128208245039
16096371 109 17842545529393793568
1768 124 17918273151673982878
190975 80 18273208699771038632
1979834 28 17274556351083136116
20105231 36 17632018551801690966
20165401 70 18269560610432539175
2026 5 18187081767692646843
21033650 10 16081361917848681093
21307412 95 17967532394149105875
21315764 119 16081364133534249763
21585481 104 14779540124190440126
21585482 111 9150633321735644751
21585482 310 18261684739337370307
21682296 61 18408609175854266457
22149856 69 18130234757594157200
229767 8 17769106648757633326
2303208 19 17749956686811695209
23559900 14 17895477059232625973
270888 7 9367336016755256852
3014063 24 18201716258419056095
32027 91 18336829796691442577
3383291 50 18335703857830032987
34797466 226 16806453698591057205
4046055 4 18260545598226657845
439807 62 17967816037266467641
4461854 278 17917996092435725982
46194498 28 17749669692248635052
474113 269 18060412513729437109
5104073 3 17843397381307680056
513202 73 18411700985483149125
5718773 13 18410291402073184614
59682541 35 18342166779510532640
6126387 218 18059849546448719409
96874 4 17846488266996003727
9689198 14 12751239220357137022
9962374 69 18270389628765581455

>  <PUBCHEM_SHAPE_MULTIPOLES>
520.43
25.03
3.33
1.58
5.48
1.87
-0.01
-22.64
-2.84
-3.92
0.39
2.68
-0.7
1.55

>  <PUBCHEM_SHAPE_SELFOVERLAP>
1103.249

>  <PUBCHEM_SHAPE_VOLUME>
290

>  <PUBCHEM_COORDINATE_TYPE>
2
5
10

$$$$
54445
 OpenBabel07122516173D

 28 29  0  0  1  0  0  0  0  0999 V2000
   -0.3417    2.4055   -0.7385 O   0  0  0  0  0  0  0  0  0  0  0  0
    2.3204    1.2585    1.0918 O   0  0  0  0  0  0  0  0  0  0  0  0
   -2.7533    1.3167    0.4510 O   0  0  0  0  0  0  0  0  0  0  0  0
   -2.9928   -1.5308   -0.0645 O   0  0  0  0  0  0  0  0  0  0  0  0
    0.6384   -1.0368    0.2148 N   0  0  2  0  0  0  0  0  0  0  0  0
    0.7242    0.2561   -0.4732 C   0  0  1  0  0  0  0  0  0  0  0  0
   -0.3814    1.1926    0.0101 C   0  0  2  0  0  0  0  0  0  0  0  0
    2.1711    0.6549   -0.1874 C   0  0  2  0  0  0  0  0  0  0  0  0
    1.8433   -1.7618   -0.1736 C   0  0  0  0  0  0  0  0  0  0  0  0
   -0.6044   -1.7307   -0.0943 C   0  0  0  0  0  0  0  0  0  0  0  0
   -1.7531    0.5385   -0.2088 C   0  0  1  0  0  0  0  0  0  0  0  0
    2.9255   -0.6791   -0.1935 C   0  0  0  0  0  0  0  0  0  0  0  0
   -1.7963   -0.8837    0.3660 C   0  0  1  0  0  0  0  0  0  0  0  0
    0.6295    0.1147   -1.5613 H   0  0  0  0  0  0  0  0  0  0  0  0
   -0.2603    1.4578    1.0674 H   0  0  0  0  0  0  0  0  0  0  0  0
    2.5587    1.3489   -0.9403 H   0  0  0  0  0  0  0  0  0  0  0  0
    1.7489   -2.2056   -1.1728 H   0  0  0  0  0  0  0  0  0  0  0  0
    2.0858   -2.5584    0.5367 H   0  0  0  0  0  0  0  0  0  0  0  0
   -0.6392   -2.6994    0.4197 H   0  0  0  0  0  0  0  0  0  0  0  0
   -0.6917   -1.9517   -1.1669 H   0  0  0  0  0  0  0  0  0  0  0  0
   -2.0196    0.5362   -1.2724 H   0  0  0  0  0  0  0  0  0  0  0  0
    3.5934   -0.7763    0.6696 H   0  0  0  0  0  0  0  0  0  0  0  0
    3.5239   -0.7787   -1.1059 H   0  0  0  0  0  0  0  0  0  0  0  0
   -1.8265   -0.8511    1.4626 H   0  0  0  0  0  0  0  0  0  0  0  0
    0.5197    2.8246   -0.5723 H   0  0  0  0  0  0  0  0  0  0  0  0
    3.2635    1.4646    1.2093 H   0  0  0  0  0  0  0  0  0  0  0  0
   -2.5386    1.3427    1.3991 H   0  0  0  0  0  0  0  0  0  0  0  0
   -3.7404   -0.9775    0.2197 H   0  0  0  0  0  0  0  0  0  0  0  0
  1  7  1  0  0  0  0
  1 25  1  0  0  0  0
  2  8  1  0  0  0  0
  2 26  1  0  0  0  0
  3 11  1  0  0  0  0
  3 27  1  0  0  0  0
  4 13  1  0  0  0  0
  4 28  1  0  0  0  0
  5  6  1  6  0  0  0
  5  9  1  0  0  0  0
  5 10  1  0  0  0  0
  6  7  1  1  0  0  0
  6 14  1  0  0  0  0
  7 11  1  6  0  0  0
  7 15  1  0  0  0  0
  8  6  1  6  0  0  0
  8 12  1  0  0  0  0
  8 16  1  0  0  0  0
  9 12  1  0  0  0  0
  9 17  1  0  0  0  0
  9 18  1  0  0  0  0
 10 13  1  0  0  0  0
 10 19  1  0  0  0  0
 10 20  1  0  0  0  0
 11 13  1  1  0  0  0
 11 21  1  0  0  0  0
 12 22  1  0  0  0  0
 12 23  1  0  0  0  0
 13 24  1  1  0  0  0
M  END
>  <PUBCHEM_COMPOUND_CID>
54445

>  <PUBCHEM_CONFORMER_RMSD>
0.4

>  <PUBCHEM_CONFORMER_DIVERSEORDER>
1
4
2
3

>  <PUBCHEM_MMFF94_PARTIAL_CHARGES>
16
1 -0.68
10 0.27
11 0.28
13 0.28
2 -0.68
25 0.4
26 0.4
27 0.4
28 0.4
3 -0.68
4 -0.68
5 -0.81
6 0.27
7 0.28
8 0.28
9 0.27

>  <PUBCHEM_EFFECTIVE_ROTOR_COUNT>
1.4

>  <PUBCHEM_PHARMACOPHORE_FEATURES>
11
1 1 acceptor
1 1 donor
1 2 acceptor
1 2 donor
1 3 acceptor
1 3 donor
1 4 acceptor
1 4 donor
1 5 cation
5 5 6 8 9 12 rings
6 5 6 7 10 11 13 rings

>  <PUBCHEM_HEAVY_ATOM_COUNT>
13

>  <PUBCHEM_ATOM_DEF_STEREO_COUNT>
5

>  <PUBCHEM_ATOM_UDEF_STEREO_COUNT>
0

>  <PUBCHEM_BOND_DEF_STEREO_COUNT>
0

>  <PUBCHEM_BOND_UDEF_STEREO_COUNT>
0

>  <PUBCHEM_ISOTOPIC_ATOM_COUNT>
0

>  <PUBCHEM_COMPONENT_COUNT>
1

>  <PUBCHEM_CACTVS_TAUTO_COUNT>
1

>  <PUBCHEM_CONFORMER_ID>
0000D4AD00000001

>  <PUBCHEM_MMFF94_ENERGY>
27.4846

>  <PUBCHEM_FEATURE_SELFOVERLAP>
55.908

>  <PUBCHEM_SHAPE_FINGERPRINT>
10857977 72 18336259149576274107
12382932 28 18410572877050090424
12423570 1 8686593346577470728
12524768 44 18338519629666752455
14325111 11 18411983559095196236
15775835 57 18338527326279606944
161256 15 18412827997274337502
16945 1 18120370964986062998
193761 8 17832141623995491503
19973954 147 18412829075005082698
20588541 1 18196380208056437718
20871998 184 18271811198484659423
21040471 1 18410015450651295974
21501502 16 18410857637972148878
2334 1 18409731785172861463
23388829 49 18052531359666517335
23552423 10 18259991465539264318
23559900 14 18270690762725750830
241688 4 18335706017928692968
2748010 2 18410013230090062967
5084963 1 18410860957902675978
5255222 1 18193274096424434108
528886 8 18337671914722989531
53812653 166 18341612573271651544
6333449 129 18411978048689156759
66348 1 18410012100355285007

>  <PUBCHEM_SHAPE_MULTIPOLES>
239.08
4.02
2.17
0.74
0.23
0.21
-0.05
-0.49
-0.35
0.39
0.13
-0.15
0.17
0.22

>  <PUBCHEM_SHAPE_SELFOVERLAP>
493.727

>  <PUBCHEM_SHAPE_VOLUME>
138.7

>  <PUBCHEM_COORDINATE_TYPE>
2
5
10

$$$$
