# Supplementary material for: Evaluation of silvestrol as a potential therapeutic agent for pediatric COVID-19: an interpreted computational and phytochemistry approach
Source: Front Pharmacol. 2025 Sep 17;16:1673591. doi: 10.3389/fphar.2025.1673591 (PMC12484239; doi:10.3389/fphar.2025.1673591)
Supplement: Supplementary file 1 [file DataSheet1.zip › Suplementry Data/MD Docking/Vina/Castanospermine/Castanospermine.pdbqt]

REMARK  4 active torsions:
REMARK  status: ('A' for Active; 'I' for Inactive)
REMARK    1  A    between atoms: O1_1  and  C7_7 
REMARK    2  A    between atoms: O2_2  and  C8_8 
REMARK    3  A    between atoms: O3_3  and  C11_11 
REMARK    4  A    between atoms: O4_4  and  C13_13 
ROOT
HETATM    1  O1          0      -0.342   2.405  -0.739  1.00  0.00    -0.391 OA
HETATM    2  H25         0       0.520   2.825  -0.572  1.00  0.00     0.210 HD
ENDROOT
BRANCH   1   3
HETATM    3  C7          0      -0.381   1.193   0.010  1.00  0.00     0.185 C 
HETATM    4  C11         0      -1.753   0.538  -0.209  1.00  0.00     0.179 C 
HETATM    5  C13         0      -1.796  -0.884   0.366  1.00  0.00     0.177 C 
HETATM    6  C10         0      -0.604  -1.731  -0.094  1.00  0.00     0.307 C 
HETATM    7  N5          0       0.638  -1.037   0.215  1.00  0.00     0.101 N 
HETATM    8  C9          0       1.843  -1.762  -0.174  1.00  0.00     0.276 C 
HETATM    9  C6          0       0.724   0.256  -0.473  1.00  0.00     0.282 C 
HETATM   10  C12         0       2.925  -0.679  -0.194  1.00  0.00     0.064 C 
HETATM   11  C8          0       2.171   0.655  -0.187  1.00  0.00     0.155 C 
BRANCH   4  12
HETATM   12  O3          0      -2.753   1.317   0.451  1.00  0.00    -0.390 OA
HETATM   13  H27         0      -2.539   1.343   1.399  1.00  0.00     0.210 HD
ENDBRANCH   4  12
BRANCH   5  14
HETATM   14  O4          0      -2.993  -1.531  -0.065  1.00  0.00    -0.391 OA
HETATM   15  H28         0      -3.740  -0.978   0.220  1.00  0.00     0.210 HD
ENDBRANCH   5  14
BRANCH  11  16
HETATM   16  O2          0       2.320   1.258   1.092  1.00  0.00    -0.393 OA
HETATM   17  H26         0       3.264   1.465   1.209  1.00  0.00     0.210 HD
ENDBRANCH  11  16
ENDBRANCH   1   3
TORSDOF 4
