# Supplementary material for: Evaluation of silvestrol as a potential therapeutic agent for pediatric COVID-19: an interpreted computational and phytochemistry approach
Source: Front Pharmacol. 2025 Sep 17;16:1673591. doi: 10.3389/fphar.2025.1673591 (PMC12484239; doi:10.3389/fphar.2025.1673591)
Supplement: Supplementary file 1 [file DataSheet1.zip › Suplementry Data/MD Docking/Vina/Castanospermine/out.pdbqt]

MODEL 1
REMARK VINA RESULT:      -5.4      0.000      0.000
REMARK  4 active torsions:
REMARK  status: ('A' for Active; 'I' for Inactive)
REMARK    1  A    between atoms: O1_1  and  C7_7 
REMARK    2  A    between atoms: O2_2  and  C8_8 
REMARK    3  A    between atoms: O3_3  and  C11_11 
REMARK    4  A    between atoms: O4_4  and  C13_13 
ROOT
HETATM    1  O1          0      80.331  80.211  73.526  1.00  0.00    -0.391 OA
HETATM    2  H25         0      80.238  81.164  73.700  1.00  0.00     0.210 HD
ENDROOT
BRANCH   1   3
HETATM    3  C7          0      79.654  79.516  74.570  1.00  0.00     0.185 C 
HETATM    4  C11         0      80.676  78.629  75.296  1.00  0.00     0.179 C 
HETATM    5  C13         0      80.088  78.028  76.580  1.00  0.00     0.177 C 
HETATM    6  C10         0      79.423  79.089  77.464  1.00  0.00     0.307 C 
HETATM    7  N5          0      78.438  79.827  76.686  1.00  0.00     0.101 N 
HETATM    8  C9          0      77.734  80.862  77.436  1.00  0.00     0.276 C 
HETATM    9  C6          0      79.052  80.522  75.549  1.00  0.00     0.282 C 
HETATM   10  C12         0      77.149  81.763  76.345  1.00  0.00     0.064 C 
HETATM   11  C8          0      77.891  81.385  75.059  1.00  0.00     0.155 C 
BRANCH   4  12
HETATM   12  O3          0      81.057  77.554  74.435  1.00  0.00    -0.390 OA
HETATM   13  H27         0      80.339  77.410  73.796  1.00  0.00     0.210 HD
ENDBRANCH   4  12
BRANCH   5  14
HETATM   14  O4          0      81.132  77.413  77.334  1.00  0.00    -0.391 OA
HETATM   15  H28         0      81.071  76.454  77.187  1.00  0.00     0.210 HD
ENDBRANCH   5  14
BRANCH  11  16
HETATM   16  O2          0      77.003  80.663  74.215  1.00  0.00    -0.393 OA
HETATM   17  H26         0      77.452  80.536  73.360  1.00  0.00     0.210 HD
ENDBRANCH  11  16
ENDBRANCH   1   3
TORSDOF 4
ENDMDL
MODEL 2
REMARK VINA RESULT:      -5.3     13.652     15.333
REMARK  4 active torsions:
REMARK  status: ('A' for Active; 'I' for Inactive)
REMARK    1  A    between atoms: O1_1  and  C7_7 
REMARK    2  A    between atoms: O2_2  and  C8_8 
REMARK    3  A    between atoms: O3_3  and  C11_11 
REMARK    4  A    between atoms: O4_4  and  C13_13 
ROOT
HETATM    1  O1          0      76.495  91.225  80.284  1.00  0.00    -0.391 OA
HETATM    2  H25         0      76.610  90.588  79.557  1.00  0.00     0.210 HD
ENDROOT
BRANCH   1   3
HETATM    3  C7          0      76.710  92.528  79.749  1.00  0.00     0.185 C 
HETATM    4  C11         0      75.947  92.633  78.420  1.00  0.00     0.179 C 
HETATM    5  C13         0      75.927  94.075  77.894  1.00  0.00     0.177 C 
HETATM    6  C10         0      75.481  95.076  78.966  1.00  0.00     0.307 C 
HETATM    7  N5          0      76.308  94.922  80.154  1.00  0.00     0.101 N 
HETATM    8  C9          0      75.974  95.837  81.240  1.00  0.00     0.276 C 
HETATM    9  C6          0      76.189  93.577  80.729  1.00  0.00     0.282 C 
HETATM   10  C12         0      76.611  95.185  82.470  1.00  0.00     0.064 C 
HETATM   11  C8          0      76.934  93.747  82.052  1.00  0.00     0.155 C 
BRANCH   4  12
HETATM   12  O3          0      76.594  91.812  77.445  1.00  0.00    -0.390 OA
HETATM   13  H27         0      76.130  91.926  76.598  1.00  0.00     0.210 HD
ENDBRANCH   4  12
BRANCH   5  14
HETATM   14  O4          0      75.019  94.164  76.797  1.00  0.00    -0.391 OA
HETATM   15  H28         0      75.156  95.030  76.377  1.00  0.00     0.210 HD
ENDBRANCH   5  14
BRANCH  11  16
HETATM   16  O2          0      78.342  93.621  81.897  1.00  0.00    -0.393 OA
HETATM   17  H26         0      78.629  92.864  82.437  1.00  0.00     0.210 HD
ENDBRANCH  11  16
ENDBRANCH   1   3
TORSDOF 4
ENDMDL
MODEL 3
REMARK VINA RESULT:      -5.2      1.813      3.917
REMARK  4 active torsions:
REMARK  status: ('A' for Active; 'I' for Inactive)
REMARK    1  A    between atoms: O1_1  and  C7_7 
REMARK    2  A    between atoms: O2_2  and  C8_8 
REMARK    3  A    between atoms: O3_3  and  C11_11 
REMARK    4  A    between atoms: O4_4  and  C13_13 
ROOT
HETATM    1  O1          0      77.398  81.157  74.435  1.00  0.00    -0.391 OA
HETATM    2  H25         0      76.595  80.625  74.571  1.00  0.00     0.210 HD
ENDROOT
BRANCH   1   3
HETATM    3  C7          0      78.192  81.045  75.613  1.00  0.00     0.185 C 
HETATM    4  C11         0      77.277  81.252  76.829  1.00  0.00     0.179 C 
HETATM    5  C13         0      77.999  80.913  78.141  1.00  0.00     0.177 C 
HETATM    6  C10         0      78.688  79.545  78.086  1.00  0.00     0.307 C 
HETATM    7  N5          0      79.568  79.486  76.928  1.00  0.00     0.101 N 
HETATM    8  C9          0      80.286  78.224  76.783  1.00  0.00     0.276 C 
HETATM    9  C6          0      78.829  79.658  75.673  1.00  0.00     0.282 C 
HETATM   10  C12         0      80.734  78.229  75.319  1.00  0.00     0.064 C 
HETATM   11  C8          0      79.904  79.324  74.640  1.00  0.00     0.155 C 
BRANCH   4  12
HETATM   12  O3          0      76.874  82.622  76.883  1.00  0.00    -0.390 OA
HETATM   13  H27         0      76.539  82.804  77.777  1.00  0.00     0.210 HD
ENDBRANCH   4  12
BRANCH   5  14
HETATM   14  O4          0      77.051  80.891  79.208  1.00  0.00    -0.391 OA
HETATM   15  H28         0      77.515  80.572  80.000  1.00  0.00     0.210 HD
ENDBRANCH   5  14
BRANCH  11  16
HETATM   16  O2          0      80.749  80.433  74.364  1.00  0.00    -0.393 OA
HETATM   17  H26         0      80.245  81.052  73.805  1.00  0.00     0.210 HD
ENDBRANCH  11  16
ENDBRANCH   1   3
TORSDOF 4
ENDMDL
MODEL 4
REMARK VINA RESULT:      -5.1      2.233      2.805
REMARK  4 active torsions:
REMARK  status: ('A' for Active; 'I' for Inactive)
REMARK    1  A    between atoms: O1_1  and  C7_7 
REMARK    2  A    between atoms: O2_2  and  C8_8 
REMARK    3  A    between atoms: O3_3  and  C11_11 
REMARK    4  A    between atoms: O4_4  and  C13_13 
ROOT
HETATM    1  O1          0      78.600  81.280  76.239  1.00  0.00    -0.391 OA
HETATM    2  H25         0      78.418  82.126  75.793  1.00  0.00     0.210 HD
ENDROOT
BRANCH   1   3
HETATM    3  C7          0      78.730  80.282  75.230  1.00  0.00     0.185 C 
HETATM    4  C11         0      80.081  79.577  75.424  1.00  0.00     0.179 C 
HETATM    5  C13         0      80.199  78.333  74.533  1.00  0.00     0.177 C 
HETATM    6  C10         0      78.977  77.415  74.654  1.00  0.00     0.307 C 
HETATM    7  N5          0      77.764  78.179  74.395  1.00  0.00     0.101 N 
HETATM    8  C9          0      76.535  77.397  74.475  1.00  0.00     0.276 C 
HETATM    9  C6          0      77.593  79.271  75.360  1.00  0.00     0.282 C 
HETATM   10  C12         0      75.444  78.457  74.643  1.00  0.00     0.064 C 
HETATM   11  C8          0      76.178  79.745  75.032  1.00  0.00     0.155 C 
BRANCH   4  12
HETATM   12  O3          0      81.133  80.478  75.075  1.00  0.00    -0.390 OA
HETATM   13  H27         0      81.529  80.813  75.897  1.00  0.00     0.210 HD
ENDBRANCH   4  12
BRANCH   5  14
HETATM   14  O4          0      81.354  77.587  74.916  1.00  0.00    -0.391 OA
HETATM   15  H28         0      81.317  77.471  75.881  1.00  0.00     0.210 HD
ENDBRANCH   5  14
BRANCH  11  16
HETATM   16  O2          0      76.153  80.638  73.926  1.00  0.00    -0.393 OA
HETATM   17  H26         0      77.031  81.053  73.866  1.00  0.00     0.210 HD
ENDBRANCH  11  16
ENDBRANCH   1   3
TORSDOF 4
ENDMDL
MODEL 5
REMARK VINA RESULT:      -5.0      1.778      2.166
REMARK  4 active torsions:
REMARK  status: ('A' for Active; 'I' for Inactive)
REMARK    1  A    between atoms: O1_1  and  C7_7 
REMARK    2  A    between atoms: O2_2  and  C8_8 
REMARK    3  A    between atoms: O3_3  and  C11_11 
REMARK    4  A    between atoms: O4_4  and  C13_13 
ROOT
HETATM    1  O1          0      80.014  78.239  72.523  1.00  0.00    -0.391 OA
HETATM    2  H25         0      79.974  77.483  71.911  1.00  0.00     0.210 HD
ENDROOT
BRANCH   1   3
HETATM    3  C7          0      79.838  77.731  73.844  1.00  0.00     0.185 C 
HETATM    4  C11         0      80.948  76.705  74.114  1.00  0.00     0.179 C 
HETATM    5  C13         0      80.979  76.285  75.590  1.00  0.00     0.177 C 
HETATM    6  C10         0      80.981  77.491  76.536  1.00  0.00     0.307 C 
HETATM    7  N5          0      79.856  78.361  76.222  1.00  0.00     0.101 N 
HETATM    8  C9          0      79.756  79.543  77.072  1.00  0.00     0.276 C 
HETATM    9  C6          0      79.933  78.876  74.850  1.00  0.00     0.282 C 
HETATM   10  C12         0      78.849  80.484  76.276  1.00  0.00     0.064 C 
HETATM   11  C8          0      78.813  79.915  74.854  1.00  0.00     0.155 C 
BRANCH   4  12
HETATM   12  O3          0      80.710  75.539  73.323  1.00  0.00    -0.390 OA
HETATM   13  H27         0      80.422  75.827  72.440  1.00  0.00     0.210 HD
ENDBRANCH   4  12
BRANCH   5  14
HETATM   14  O4          0      82.160  75.524  75.839  1.00  0.00    -0.391 OA
HETATM   15  H28         0      81.963  74.599  75.611  1.00  0.00     0.210 HD
ENDBRANCH   5  14
BRANCH  11  16
HETATM   16  O2          0      77.537  79.331  74.627  1.00  0.00    -0.393 OA
HETATM   17  H26         0      77.095  79.250  75.491  1.00  0.00     0.210 HD
ENDBRANCH  11  16
ENDBRANCH   1   3
TORSDOF 4
ENDMDL
MODEL 6
REMARK VINA RESULT:      -5.0      2.048      3.900
REMARK  4 active torsions:
REMARK  status: ('A' for Active; 'I' for Inactive)
REMARK    1  A    between atoms: O1_1  and  C7_7 
REMARK    2  A    between atoms: O2_2  and  C8_8 
REMARK    3  A    between atoms: O3_3  and  C11_11 
REMARK    4  A    between atoms: O4_4  and  C13_13 
ROOT
HETATM    1  O1          0      77.276  79.261  74.311  1.00  0.00    -0.391 OA
HETATM    2  H25         0      76.727  79.929  74.757  1.00  0.00     0.210 HD
ENDROOT
BRANCH   1   3
HETATM    3  C7          0      78.582  79.331  74.878  1.00  0.00     0.185 C 
HETATM    4  C11         0      78.445  79.771  76.343  1.00  0.00     0.179 C 
HETATM    5  C13         0      79.776  79.643  77.096  1.00  0.00     0.177 C 
HETATM    6  C10         0      80.421  78.266  76.901  1.00  0.00     0.307 C 
HETATM    7  N5          0      80.550  77.983  75.479  1.00  0.00     0.101 N 
HETATM    8  C9          0      81.164  76.695  75.177  1.00  0.00     0.276 C 
HETATM    9  C6          0      79.245  77.957  74.809  1.00  0.00     0.282 C 
HETATM   10  C12         0      80.761  76.434  73.724  1.00  0.00     0.064 C 
HETATM   11  C8          0      79.624  77.418  73.430  1.00  0.00     0.155 C 
BRANCH   4  12
HETATM   12  O3          0      78.039  81.141  76.384  1.00  0.00    -0.390 OA
HETATM   13  H27         0      77.419  81.251  77.124  1.00  0.00     0.210 HD
ENDBRANCH   4  12
BRANCH   5  14
HETATM   14  O4          0      79.548  79.833  78.492  1.00  0.00    -0.391 OA
HETATM   15  H28         0      80.038  80.628  78.761  1.00  0.00     0.210 HD
ENDBRANCH   5  14
BRANCH  11  16
HETATM   16  O2          0      80.113  78.439  72.569  1.00  0.00    -0.393 OA
HETATM   17  H26         0      81.083  78.360  72.544  1.00  0.00     0.210 HD
ENDBRANCH  11  16
ENDBRANCH   1   3
TORSDOF 4
ENDMDL
MODEL 7
REMARK VINA RESULT:      -5.0      1.874      4.201
REMARK  4 active torsions:
REMARK  status: ('A' for Active; 'I' for Inactive)
REMARK    1  A    between atoms: O1_1  and  C7_7 
REMARK    2  A    between atoms: O2_2  and  C8_8 
REMARK    3  A    between atoms: O3_3  and  C11_11 
REMARK    4  A    between atoms: O4_4  and  C13_13 
ROOT
HETATM    1  O1          0      80.088  75.953  74.352  1.00  0.00    -0.391 OA
HETATM    2  H25         0      80.914  75.580  73.998  1.00  0.00     0.210 HD
ENDROOT
BRANCH   1   3
HETATM    3  C7          0      80.408  77.202  74.961  1.00  0.00     0.185 C 
HETATM    4  C11         0      79.621  78.304  74.236  1.00  0.00     0.179 C 
HETATM    5  C13         0      79.720  79.645  74.975  1.00  0.00     0.177 C 
HETATM    6  C10         0      79.399  79.509  76.468  1.00  0.00     0.307 C 
HETATM    7  N5          0      80.242  78.478  77.057  1.00  0.00     0.101 N 
HETATM    8  C9          0      80.025  78.271  78.485  1.00  0.00     0.276 C 
HETATM    9  C6          0      80.015  77.169  76.436  1.00  0.00     0.282 C 
HETATM   10  C12         0      80.634  76.891  78.746  1.00  0.00     0.064 C 
HETATM   11  C8          0      80.810  76.252  77.364  1.00  0.00     0.155 C 
BRANCH   4  12
HETATM   12  O3          0      80.160  78.477  72.924  1.00  0.00    -0.390 OA
HETATM   13  H27         0      80.188  77.606  72.491  1.00  0.00     0.210 HD
ENDBRANCH   4  12
BRANCH   5  14
HETATM   14  O4          0      78.793  80.568  74.404  1.00  0.00    -0.391 OA
HETATM   15  H28         0      78.901  81.414  74.871  1.00  0.00     0.210 HD
ENDBRANCH   5  14
BRANCH  11  16
HETATM   16  O2          0      82.195  76.231  77.043  1.00  0.00    -0.393 OA
HETATM   17  H26         0      82.602  77.012  77.456  1.00  0.00     0.210 HD
ENDBRANCH  11  16
ENDBRANCH   1   3
TORSDOF 4
ENDMDL
MODEL 8
REMARK VINA RESULT:      -4.9      1.543      3.958
REMARK  4 active torsions:
REMARK  status: ('A' for Active; 'I' for Inactive)
REMARK    1  A    between atoms: O1_1  and  C7_7 
REMARK    2  A    between atoms: O2_2  and  C8_8 
REMARK    3  A    between atoms: O3_3  and  C11_11 
REMARK    4  A    between atoms: O4_4  and  C13_13 
ROOT
HETATM    1  O1          0      78.011  78.442  73.928  1.00  0.00    -0.391 OA
HETATM    2  H25         0      77.385  79.025  73.463  1.00  0.00     0.210 HD
ENDROOT
BRANCH   1   3
HETATM    3  C7          0      78.675  79.225  74.916  1.00  0.00     0.185 C 
HETATM    4  C11         0      77.688  80.283  75.432  1.00  0.00     0.179 C 
HETATM    5  C13         0      78.239  81.014  76.663  1.00  0.00     0.177 C 
HETATM    6  C10         0      78.750  80.042  77.733  1.00  0.00     0.307 C 
HETATM    7  N5          0      79.717  79.127  77.143  1.00  0.00     0.101 N 
HETATM    8  C9          0      80.277  78.159  78.080  1.00  0.00     0.276 C 
HETATM    9  C6          0      79.121  78.326  76.068  1.00  0.00     0.282 C 
HETATM   10  C12         0      80.852  77.069  77.172  1.00  0.00     0.064 C 
HETATM   11  C8          0      80.233  77.316  75.792  1.00  0.00     0.155 C 
BRANCH   4  12
HETATM   12  O3          0      77.460  81.249  74.404  1.00  0.00    -0.390 OA
HETATM   13  H27         0      77.231  80.773  73.588  1.00  0.00     0.210 HD
ENDBRANCH   4  12
BRANCH   5  14
HETATM   14  O4          0      77.205  81.808  77.243  1.00  0.00    -0.391 OA
HETATM   15  H28         0      76.554  81.199  77.631  1.00  0.00     0.210 HD
ENDBRANCH   5  14
BRANCH  11  16
HETATM   16  O2          0      81.234  77.839  74.929  1.00  0.00    -0.393 OA
HETATM   17  H26         0      82.099  77.570  75.286  1.00  0.00     0.210 HD
ENDBRANCH  11  16
ENDBRANCH   1   3
TORSDOF 4
ENDMDL
MODEL 9
REMARK VINA RESULT:      -4.6      5.502      7.177
REMARK  4 active torsions:
REMARK  status: ('A' for Active; 'I' for Inactive)
REMARK    1  A    between atoms: O1_1  and  C7_7 
REMARK    2  A    between atoms: O2_2  and  C8_8 
REMARK    3  A    between atoms: O3_3  and  C11_11 
REMARK    4  A    between atoms: O4_4  and  C13_13 
ROOT
HETATM    1  O1          0      81.205  79.543  82.634  1.00  0.00    -0.391 OA
HETATM    2  H25         0      81.324  79.551  83.600  1.00  0.00     0.210 HD
ENDROOT
BRANCH   1   3
HETATM    3  C7          0      79.946  78.932  82.363  1.00  0.00     0.185 C 
HETATM    4  C11         0      78.844  79.971  82.617  1.00  0.00     0.179 C 
HETATM    5  C13         0      77.478  79.475  82.123  1.00  0.00     0.177 C 
HETATM    6  C10         0      77.539  78.950  80.684  1.00  0.00     0.307 C 
HETATM    7  N5          0      78.578  77.935  80.577  1.00  0.00     0.101 N 
HETATM    8  C9          0      78.717  77.357  79.245  1.00  0.00     0.276 C 
HETATM    9  C6          0      79.902  78.475  80.906  1.00  0.00     0.282 C 
HETATM   10  C12         0      80.109  76.720  79.271  1.00  0.00     0.064 C 
HETATM   11  C8          0      80.811  77.318  80.495  1.00  0.00     0.155 C 
BRANCH   4  12
HETATM   12  O3          0      78.748  80.215  84.022  1.00  0.00    -0.390 OA
HETATM   13  H27         0      79.648  80.219  84.390  1.00  0.00     0.210 HD
ENDBRANCH   4  12
BRANCH   5  14
HETATM   14  O4          0      76.543  80.553  82.162  1.00  0.00    -0.391 OA
HETATM   15  H28         0      76.793  81.180  81.463  1.00  0.00     0.210 HD
ENDBRANCH   5  14
BRANCH  11  16
HETATM   16  O2          0      80.902  76.321  81.504  1.00  0.00    -0.393 OA
HETATM   17  H26         0      80.878  76.774  82.365  1.00  0.00     0.210 HD
ENDBRANCH  11  16
ENDBRANCH   1   3
TORSDOF 4
ENDMDL
