# Supplementary material for: Evaluation of silvestrol as a potential therapeutic agent for pediatric COVID-19: an interpreted computational and phytochemistry approach
Source: Front Pharmacol. 2025 Sep 17;16:1673591. doi: 10.3389/fphar.2025.1673591 (PMC12484239; doi:10.3389/fphar.2025.1673591)
Supplement: Supplementary file 1 [file DataSheet1.zip › Suplementry Data/MD Docking/Vina/Castanospermine/out_ligand_1.pdbqt]

REMARK VINA RESULT:      -5.4      0.000      0.000
REMARK  4 active torsions:
REMARK  status: ('A' for Active; 'I' for Inactive)
REMARK    1  A    between atoms: O1_1  and  C7_7 
REMARK    2  A    between atoms: O2_2  and  C8_8 
REMARK    3  A    between atoms: O3_3  and  C11_11 
REMARK    4  A    between atoms: O4_4  and  C13_13 
ROOT
HETATM    1  O1          0      80.331  80.211  73.526  1.00  0.00    -0.391 OA
HETATM    2  H25         0      80.238  81.164  73.700  1.00  0.00     0.210 HD
ENDROOT
BRANCH   1   3
HETATM    3  C7          0      79.654  79.516  74.570  1.00  0.00     0.185 C 
HETATM    4  C11         0      80.676  78.629  75.296  1.00  0.00     0.179 C 
HETATM    5  C13         0      80.088  78.028  76.580  1.00  0.00     0.177 C 
HETATM    6  C10         0      79.423  79.089  77.464  1.00  0.00     0.307 C 
HETATM    7  N5          0      78.438  79.827  76.686  1.00  0.00     0.101 N 
HETATM    8  C9          0      77.734  80.862  77.436  1.00  0.00     0.276 C 
HETATM    9  C6          0      79.052  80.522  75.549  1.00  0.00     0.282 C 
HETATM   10  C12         0      77.149  81.763  76.345  1.00  0.00     0.064 C 
HETATM   11  C8          0      77.891  81.385  75.059  1.00  0.00     0.155 C 
BRANCH   4  12
HETATM   12  O3          0      81.057  77.554  74.435  1.00  0.00    -0.390 OA
HETATM   13  H27         0      80.339  77.410  73.796  1.00  0.00     0.210 HD
ENDBRANCH   4  12
BRANCH   5  14
HETATM   14  O4          0      81.132  77.413  77.334  1.00  0.00    -0.391 OA
HETATM   15  H28         0      81.071  76.454  77.187  1.00  0.00     0.210 HD
ENDBRANCH   5  14
BRANCH  11  16
HETATM   16  O2          0      77.003  80.663  74.215  1.00  0.00    -0.393 OA
HETATM   17  H26         0      77.452  80.536  73.360  1.00  0.00     0.210 HD
ENDBRANCH  11  16
ENDBRANCH   1   3
TORSDOF 4
