# Supplementary material for: Evaluation of silvestrol as a potential therapeutic agent for pediatric COVID-19: an interpreted computational and phytochemistry approach
Source: Front Pharmacol. 2025 Sep 17;16:1673591. doi: 10.3389/fphar.2025.1673591 (PMC12484239; doi:10.3389/fphar.2025.1673591)
Supplement: Supplementary file 1 [file DataSheet1.zip › Suplementry Data/MD Docking/Vina/Castanospermine/out_ligand_2.pdbqt]

REMARK VINA RESULT:      -5.3     13.652     15.333
REMARK  4 active torsions:
REMARK  status: ('A' for Active; 'I' for Inactive)
REMARK    1  A    between atoms: O1_1  and  C7_7 
REMARK    2  A    between atoms: O2_2  and  C8_8 
REMARK    3  A    between atoms: O3_3  and  C11_11 
REMARK    4  A    between atoms: O4_4  and  C13_13 
ROOT
HETATM    1  O1          0      76.495  91.225  80.284  1.00  0.00    -0.391 OA
HETATM    2  H25         0      76.610  90.588  79.557  1.00  0.00     0.210 HD
ENDROOT
BRANCH   1   3
HETATM    3  C7          0      76.710  92.528  79.749  1.00  0.00     0.185 C 
HETATM    4  C11         0      75.947  92.633  78.420  1.00  0.00     0.179 C 
HETATM    5  C13         0      75.927  94.075  77.894  1.00  0.00     0.177 C 
HETATM    6  C10         0      75.481  95.076  78.966  1.00  0.00     0.307 C 
HETATM    7  N5          0      76.308  94.922  80.154  1.00  0.00     0.101 N 
HETATM    8  C9          0      75.974  95.837  81.240  1.00  0.00     0.276 C 
HETATM    9  C6          0      76.189  93.577  80.729  1.00  0.00     0.282 C 
HETATM   10  C12         0      76.611  95.185  82.470  1.00  0.00     0.064 C 
HETATM   11  C8          0      76.934  93.747  82.052  1.00  0.00     0.155 C 
BRANCH   4  12
HETATM   12  O3          0      76.594  91.812  77.445  1.00  0.00    -0.390 OA
HETATM   13  H27         0      76.130  91.926  76.598  1.00  0.00     0.210 HD
ENDBRANCH   4  12
BRANCH   5  14
HETATM   14  O4          0      75.019  94.164  76.797  1.00  0.00    -0.391 OA
HETATM   15  H28         0      75.156  95.030  76.377  1.00  0.00     0.210 HD
ENDBRANCH   5  14
BRANCH  11  16
HETATM   16  O2          0      78.342  93.621  81.897  1.00  0.00    -0.393 OA
HETATM   17  H26         0      78.629  92.864  82.437  1.00  0.00     0.210 HD
ENDBRANCH  11  16
ENDBRANCH   1   3
TORSDOF 4
