# Supplementary material for: Evaluation of silvestrol as a potential therapeutic agent for pediatric COVID-19: an interpreted computational and phytochemistry approach
Source: Front Pharmacol. 2025 Sep 17;16:1673591. doi: 10.3389/fphar.2025.1673591 (PMC12484239; doi:10.3389/fphar.2025.1673591)
Supplement: Supplementary file 1 [file DataSheet1.zip › Suplementry Data/MD Docking/Vina/Castanospermine/out_ligand_3.pdbqt]

REMARK VINA RESULT:      -5.2      1.813      3.917
REMARK  4 active torsions:
REMARK  status: ('A' for Active; 'I' for Inactive)
REMARK    1  A    between atoms: O1_1  and  C7_7 
REMARK    2  A    between atoms: O2_2  and  C8_8 
REMARK    3  A    between atoms: O3_3  and  C11_11 
REMARK    4  A    between atoms: O4_4  and  C13_13 
ROOT
HETATM    1  O1          0      77.398  81.157  74.435  1.00  0.00    -0.391 OA
HETATM    2  H25         0      76.595  80.625  74.571  1.00  0.00     0.210 HD
ENDROOT
BRANCH   1   3
HETATM    3  C7          0      78.192  81.045  75.613  1.00  0.00     0.185 C 
HETATM    4  C11         0      77.277  81.252  76.829  1.00  0.00     0.179 C 
HETATM    5  C13         0      77.999  80.913  78.141  1.00  0.00     0.177 C 
HETATM    6  C10         0      78.688  79.545  78.086  1.00  0.00     0.307 C 
HETATM    7  N5          0      79.568  79.486  76.928  1.00  0.00     0.101 N 
HETATM    8  C9          0      80.286  78.224  76.783  1.00  0.00     0.276 C 
HETATM    9  C6          0      78.829  79.658  75.673  1.00  0.00     0.282 C 
HETATM   10  C12         0      80.734  78.229  75.319  1.00  0.00     0.064 C 
HETATM   11  C8          0      79.904  79.324  74.640  1.00  0.00     0.155 C 
BRANCH   4  12
HETATM   12  O3          0      76.874  82.622  76.883  1.00  0.00    -0.390 OA
HETATM   13  H27         0      76.539  82.804  77.777  1.00  0.00     0.210 HD
ENDBRANCH   4  12
BRANCH   5  14
HETATM   14  O4          0      77.051  80.891  79.208  1.00  0.00    -0.391 OA
HETATM   15  H28         0      77.515  80.572  80.000  1.00  0.00     0.210 HD
ENDBRANCH   5  14
BRANCH  11  16
HETATM   16  O2          0      80.749  80.433  74.364  1.00  0.00    -0.393 OA
HETATM   17  H26         0      80.245  81.052  73.805  1.00  0.00     0.210 HD
ENDBRANCH  11  16
ENDBRANCH   1   3
TORSDOF 4
