# Supplementary material for: Evaluation of silvestrol as a potential therapeutic agent for pediatric COVID-19: an interpreted computational and phytochemistry approach
Source: Front Pharmacol. 2025 Sep 17;16:1673591. doi: 10.3389/fphar.2025.1673591 (PMC12484239; doi:10.3389/fphar.2025.1673591)
Supplement: Supplementary file 1 [file DataSheet1.zip › Suplementry Data/MD Docking/Vina/Castanospermine/out_ligand_4.pdbqt]

REMARK VINA RESULT:      -5.1      2.233      2.805
REMARK  4 active torsions:
REMARK  status: ('A' for Active; 'I' for Inactive)
REMARK    1  A    between atoms: O1_1  and  C7_7 
REMARK    2  A    between atoms: O2_2  and  C8_8 
REMARK    3  A    between atoms: O3_3  and  C11_11 
REMARK    4  A    between atoms: O4_4  and  C13_13 
ROOT
HETATM    1  O1          0      78.600  81.280  76.239  1.00  0.00    -0.391 OA
HETATM    2  H25         0      78.418  82.126  75.793  1.00  0.00     0.210 HD
ENDROOT
BRANCH   1   3
HETATM    3  C7          0      78.730  80.282  75.230  1.00  0.00     0.185 C 
HETATM    4  C11         0      80.081  79.577  75.424  1.00  0.00     0.179 C 
HETATM    5  C13         0      80.199  78.333  74.533  1.00  0.00     0.177 C 
HETATM    6  C10         0      78.977  77.415  74.654  1.00  0.00     0.307 C 
HETATM    7  N5          0      77.764  78.179  74.395  1.00  0.00     0.101 N 
HETATM    8  C9          0      76.535  77.397  74.475  1.00  0.00     0.276 C 
HETATM    9  C6          0      77.593  79.271  75.360  1.00  0.00     0.282 C 
HETATM   10  C12         0      75.444  78.457  74.643  1.00  0.00     0.064 C 
HETATM   11  C8          0      76.178  79.745  75.032  1.00  0.00     0.155 C 
BRANCH   4  12
HETATM   12  O3          0      81.133  80.478  75.075  1.00  0.00    -0.390 OA
HETATM   13  H27         0      81.529  80.813  75.897  1.00  0.00     0.210 HD
ENDBRANCH   4  12
BRANCH   5  14
HETATM   14  O4          0      81.354  77.587  74.916  1.00  0.00    -0.391 OA
HETATM   15  H28         0      81.317  77.471  75.881  1.00  0.00     0.210 HD
ENDBRANCH   5  14
BRANCH  11  16
HETATM   16  O2          0      76.153  80.638  73.926  1.00  0.00    -0.393 OA
HETATM   17  H26         0      77.031  81.053  73.866  1.00  0.00     0.210 HD
ENDBRANCH  11  16
ENDBRANCH   1   3
TORSDOF 4
