# Supplementary material for: Evaluation of silvestrol as a potential therapeutic agent for pediatric COVID-19: an interpreted computational and phytochemistry approach
Source: Front Pharmacol. 2025 Sep 17;16:1673591. doi: 10.3389/fphar.2025.1673591 (PMC12484239; doi:10.3389/fphar.2025.1673591)
Supplement: Supplementary file 1 [file DataSheet1.zip › Suplementry Data/MD Docking/Vina/Castanospermine/out_ligand_5.pdbqt]

REMARK VINA RESULT:      -5.0      1.778      2.166
REMARK  4 active torsions:
REMARK  status: ('A' for Active; 'I' for Inactive)
REMARK    1  A    between atoms: O1_1  and  C7_7 
REMARK    2  A    between atoms: O2_2  and  C8_8 
REMARK    3  A    between atoms: O3_3  and  C11_11 
REMARK    4  A    between atoms: O4_4  and  C13_13 
ROOT
HETATM    1  O1          0      80.014  78.239  72.523  1.00  0.00    -0.391 OA
HETATM    2  H25         0      79.974  77.483  71.911  1.00  0.00     0.210 HD
ENDROOT
BRANCH   1   3
HETATM    3  C7          0      79.838  77.731  73.844  1.00  0.00     0.185 C 
HETATM    4  C11         0      80.948  76.705  74.114  1.00  0.00     0.179 C 
HETATM    5  C13         0      80.979  76.285  75.590  1.00  0.00     0.177 C 
HETATM    6  C10         0      80.981  77.491  76.536  1.00  0.00     0.307 C 
HETATM    7  N5          0      79.856  78.361  76.222  1.00  0.00     0.101 N 
HETATM    8  C9          0      79.756  79.543  77.072  1.00  0.00     0.276 C 
HETATM    9  C6          0      79.933  78.876  74.850  1.00  0.00     0.282 C 
HETATM   10  C12         0      78.849  80.484  76.276  1.00  0.00     0.064 C 
HETATM   11  C8          0      78.813  79.915  74.854  1.00  0.00     0.155 C 
BRANCH   4  12
HETATM   12  O3          0      80.710  75.539  73.323  1.00  0.00    -0.390 OA
HETATM   13  H27         0      80.422  75.827  72.440  1.00  0.00     0.210 HD
ENDBRANCH   4  12
BRANCH   5  14
HETATM   14  O4          0      82.160  75.524  75.839  1.00  0.00    -0.391 OA
HETATM   15  H28         0      81.963  74.599  75.611  1.00  0.00     0.210 HD
ENDBRANCH   5  14
BRANCH  11  16
HETATM   16  O2          0      77.537  79.331  74.627  1.00  0.00    -0.393 OA
HETATM   17  H26         0      77.095  79.250  75.491  1.00  0.00     0.210 HD
ENDBRANCH  11  16
ENDBRANCH   1   3
TORSDOF 4
