# Supplementary material for: Evaluation of silvestrol as a potential therapeutic agent for pediatric COVID-19: an interpreted computational and phytochemistry approach
Source: Front Pharmacol. 2025 Sep 17;16:1673591. doi: 10.3389/fphar.2025.1673591 (PMC12484239; doi:10.3389/fphar.2025.1673591)
Supplement: Supplementary file 1 [file DataSheet1.zip › Suplementry Data/MD Docking/Vina/Castanospermine/out_ligand_6.pdbqt]

REMARK VINA RESULT:      -5.0      2.048      3.900
REMARK  4 active torsions:
REMARK  status: ('A' for Active; 'I' for Inactive)
REMARK    1  A    between atoms: O1_1  and  C7_7 
REMARK    2  A    between atoms: O2_2  and  C8_8 
REMARK    3  A    between atoms: O3_3  and  C11_11 
REMARK    4  A    between atoms: O4_4  and  C13_13 
ROOT
HETATM    1  O1          0      77.276  79.261  74.311  1.00  0.00    -0.391 OA
HETATM    2  H25         0      76.727  79.929  74.757  1.00  0.00     0.210 HD
ENDROOT
BRANCH   1   3
HETATM    3  C7          0      78.582  79.331  74.878  1.00  0.00     0.185 C 
HETATM    4  C11         0      78.445  79.771  76.343  1.00  0.00     0.179 C 
HETATM    5  C13         0      79.776  79.643  77.096  1.00  0.00     0.177 C 
HETATM    6  C10         0      80.421  78.266  76.901  1.00  0.00     0.307 C 
HETATM    7  N5          0      80.550  77.983  75.479  1.00  0.00     0.101 N 
HETATM    8  C9          0      81.164  76.695  75.177  1.00  0.00     0.276 C 
HETATM    9  C6          0      79.245  77.957  74.809  1.00  0.00     0.282 C 
HETATM   10  C12         0      80.761  76.434  73.724  1.00  0.00     0.064 C 
HETATM   11  C8          0      79.624  77.418  73.430  1.00  0.00     0.155 C 
BRANCH   4  12
HETATM   12  O3          0      78.039  81.141  76.384  1.00  0.00    -0.390 OA
HETATM   13  H27         0      77.419  81.251  77.124  1.00  0.00     0.210 HD
ENDBRANCH   4  12
BRANCH   5  14
HETATM   14  O4          0      79.548  79.833  78.492  1.00  0.00    -0.391 OA
HETATM   15  H28         0      80.038  80.628  78.761  1.00  0.00     0.210 HD
ENDBRANCH   5  14
BRANCH  11  16
HETATM   16  O2          0      80.113  78.439  72.569  1.00  0.00    -0.393 OA
HETATM   17  H26         0      81.083  78.360  72.544  1.00  0.00     0.210 HD
ENDBRANCH  11  16
ENDBRANCH   1   3
TORSDOF 4
