# Supplementary material for: Evaluation of silvestrol as a potential therapeutic agent for pediatric COVID-19: an interpreted computational and phytochemistry approach
Source: Front Pharmacol. 2025 Sep 17;16:1673591. doi: 10.3389/fphar.2025.1673591 (PMC12484239; doi:10.3389/fphar.2025.1673591)
Supplement: Supplementary file 1 [file DataSheet1.zip › Suplementry Data/MD Docking/Vina/Castanospermine/out_ligand_7.pdbqt]

REMARK VINA RESULT:      -5.0      1.874      4.201
REMARK  4 active torsions:
REMARK  status: ('A' for Active; 'I' for Inactive)
REMARK    1  A    between atoms: O1_1  and  C7_7 
REMARK    2  A    between atoms: O2_2  and  C8_8 
REMARK    3  A    between atoms: O3_3  and  C11_11 
REMARK    4  A    between atoms: O4_4  and  C13_13 
ROOT
HETATM    1  O1          0      80.088  75.953  74.352  1.00  0.00    -0.391 OA
HETATM    2  H25         0      80.914  75.580  73.998  1.00  0.00     0.210 HD
ENDROOT
BRANCH   1   3
HETATM    3  C7          0      80.408  77.202  74.961  1.00  0.00     0.185 C 
HETATM    4  C11         0      79.621  78.304  74.236  1.00  0.00     0.179 C 
HETATM    5  C13         0      79.720  79.645  74.975  1.00  0.00     0.177 C 
HETATM    6  C10         0      79.399  79.509  76.468  1.00  0.00     0.307 C 
HETATM    7  N5          0      80.242  78.478  77.057  1.00  0.00     0.101 N 
HETATM    8  C9          0      80.025  78.271  78.485  1.00  0.00     0.276 C 
HETATM    9  C6          0      80.015  77.169  76.436  1.00  0.00     0.282 C 
HETATM   10  C12         0      80.634  76.891  78.746  1.00  0.00     0.064 C 
HETATM   11  C8          0      80.810  76.252  77.364  1.00  0.00     0.155 C 
BRANCH   4  12
HETATM   12  O3          0      80.160  78.477  72.924  1.00  0.00    -0.390 OA
HETATM   13  H27         0      80.188  77.606  72.491  1.00  0.00     0.210 HD
ENDBRANCH   4  12
BRANCH   5  14
HETATM   14  O4          0      78.793  80.568  74.404  1.00  0.00    -0.391 OA
HETATM   15  H28         0      78.901  81.414  74.871  1.00  0.00     0.210 HD
ENDBRANCH   5  14
BRANCH  11  16
HETATM   16  O2          0      82.195  76.231  77.043  1.00  0.00    -0.393 OA
HETATM   17  H26         0      82.602  77.012  77.456  1.00  0.00     0.210 HD
ENDBRANCH  11  16
ENDBRANCH   1   3
TORSDOF 4
