# Supplementary material for: Evaluation of silvestrol as a potential therapeutic agent for pediatric COVID-19: an interpreted computational and phytochemistry approach
Source: Front Pharmacol. 2025 Sep 17;16:1673591. doi: 10.3389/fphar.2025.1673591 (PMC12484239; doi:10.3389/fphar.2025.1673591)
Supplement: Supplementary file 1 [file DataSheet1.zip › Suplementry Data/MD Docking/Vina/Castanospermine/out_ligand_8.pdbqt]

REMARK VINA RESULT:      -4.9      1.543      3.958
REMARK  4 active torsions:
REMARK  status: ('A' for Active; 'I' for Inactive)
REMARK    1  A    between atoms: O1_1  and  C7_7 
REMARK    2  A    between atoms: O2_2  and  C8_8 
REMARK    3  A    between atoms: O3_3  and  C11_11 
REMARK    4  A    between atoms: O4_4  and  C13_13 
ROOT
HETATM    1  O1          0      78.011  78.442  73.928  1.00  0.00    -0.391 OA
HETATM    2  H25         0      77.385  79.025  73.463  1.00  0.00     0.210 HD
ENDROOT
BRANCH   1   3
HETATM    3  C7          0      78.675  79.225  74.916  1.00  0.00     0.185 C 
HETATM    4  C11         0      77.688  80.283  75.432  1.00  0.00     0.179 C 
HETATM    5  C13         0      78.239  81.014  76.663  1.00  0.00     0.177 C 
HETATM    6  C10         0      78.750  80.042  77.733  1.00  0.00     0.307 C 
HETATM    7  N5          0      79.717  79.127  77.143  1.00  0.00     0.101 N 
HETATM    8  C9          0      80.277  78.159  78.080  1.00  0.00     0.276 C 
HETATM    9  C6          0      79.121  78.326  76.068  1.00  0.00     0.282 C 
HETATM   10  C12         0      80.852  77.069  77.172  1.00  0.00     0.064 C 
HETATM   11  C8          0      80.233  77.316  75.792  1.00  0.00     0.155 C 
BRANCH   4  12
HETATM   12  O3          0      77.460  81.249  74.404  1.00  0.00    -0.390 OA
HETATM   13  H27         0      77.231  80.773  73.588  1.00  0.00     0.210 HD
ENDBRANCH   4  12
BRANCH   5  14
HETATM   14  O4          0      77.205  81.808  77.243  1.00  0.00    -0.391 OA
HETATM   15  H28         0      76.554  81.199  77.631  1.00  0.00     0.210 HD
ENDBRANCH   5  14
BRANCH  11  16
HETATM   16  O2          0      81.234  77.839  74.929  1.00  0.00    -0.393 OA
HETATM   17  H26         0      82.099  77.570  75.286  1.00  0.00     0.210 HD
ENDBRANCH  11  16
ENDBRANCH   1   3
TORSDOF 4
