# Supplementary material for: Evaluation of silvestrol as a potential therapeutic agent for pediatric COVID-19: an interpreted computational and phytochemistry approach
Source: Front Pharmacol. 2025 Sep 17;16:1673591. doi: 10.3389/fphar.2025.1673591 (PMC12484239; doi:10.3389/fphar.2025.1673591)
Supplement: Supplementary file 1 [file DataSheet1.zip › Suplementry Data/MD Docking/Vina/Castanospermine/out_ligand_9.pdbqt]

REMARK VINA RESULT:      -4.6      5.502      7.177
REMARK  4 active torsions:
REMARK  status: ('A' for Active; 'I' for Inactive)
REMARK    1  A    between atoms: O1_1  and  C7_7 
REMARK    2  A    between atoms: O2_2  and  C8_8 
REMARK    3  A    between atoms: O3_3  and  C11_11 
REMARK    4  A    between atoms: O4_4  and  C13_13 
ROOT
HETATM    1  O1          0      81.205  79.543  82.634  1.00  0.00    -0.391 OA
HETATM    2  H25         0      81.324  79.551  83.600  1.00  0.00     0.210 HD
ENDROOT
BRANCH   1   3
HETATM    3  C7          0      79.946  78.932  82.363  1.00  0.00     0.185 C 
HETATM    4  C11         0      78.844  79.971  82.617  1.00  0.00     0.179 C 
HETATM    5  C13         0      77.478  79.475  82.123  1.00  0.00     0.177 C 
HETATM    6  C10         0      77.539  78.950  80.684  1.00  0.00     0.307 C 
HETATM    7  N5          0      78.578  77.935  80.577  1.00  0.00     0.101 N 
HETATM    8  C9          0      78.717  77.357  79.245  1.00  0.00     0.276 C 
HETATM    9  C6          0      79.902  78.475  80.906  1.00  0.00     0.282 C 
HETATM   10  C12         0      80.109  76.720  79.271  1.00  0.00     0.064 C 
HETATM   11  C8          0      80.811  77.318  80.495  1.00  0.00     0.155 C 
BRANCH   4  12
HETATM   12  O3          0      78.748  80.215  84.022  1.00  0.00    -0.390 OA
HETATM   13  H27         0      79.648  80.219  84.390  1.00  0.00     0.210 HD
ENDBRANCH   4  12
BRANCH   5  14
HETATM   14  O4          0      76.543  80.553  82.162  1.00  0.00    -0.391 OA
HETATM   15  H28         0      76.793  81.180  81.463  1.00  0.00     0.210 HD
ENDBRANCH   5  14
BRANCH  11  16
HETATM   16  O2          0      80.902  76.321  81.504  1.00  0.00    -0.393 OA
HETATM   17  H26         0      80.878  76.774  82.365  1.00  0.00     0.210 HD
ENDBRANCH  11  16
ENDBRANCH   1   3
TORSDOF 4
