# Supplementary material for: Evaluation of silvestrol as a potential therapeutic agent for pediatric COVID-19: an interpreted computational and phytochemistry approach
Source: Front Pharmacol. 2025 Sep 17;16:1673591. doi: 10.3389/fphar.2025.1673591 (PMC12484239; doi:10.3389/fphar.2025.1673591)
Supplement: Supplementary file 1 [file DataSheet1.zip › Suplementry Data/MD Docking/Vina/Curcumin/Curcumin.pdbqt]

REMARK  10 active torsions:
REMARK  status: ('A' for Active; 'I' for Inactive)
REMARK    1  A    between atoms: O1_1  and  C12_12 
REMARK    2  A    between atoms: O2_2  and  C13_13 
REMARK    3  A    between atoms: O3_3  and  C18_18 
REMARK    4  A    between atoms: O4_4  and  C19_19 
REMARK    5  A    between atoms: C7_7  and  C16_16 
REMARK    6  A    between atoms: C8_8  and  C17_17 
REMARK    7  A    between atoms: C9_9  and  C21_21 
REMARK    8  A    between atoms: C9_9  and  C20_20 
REMARK    9  A    between atoms: C20_20  and  C24_24 
REMARK   10  A    between atoms: C21_21  and  C25_25 
ROOT
HETATM    1  O1          0       7.403  -1.326   0.776  1.00  0.00    -0.353 OA
HETATM    2  C26         0       7.890  -0.246   1.570  1.00  0.00     0.210 C 
ENDROOT
BRANCH   1   3
HETATM    3  C12         0       6.175  -1.172   0.206  1.00  0.00     0.102 A 
HETATM    4  C18         0       5.629  -2.182  -0.585  1.00  0.00     0.099 A 
HETATM    5  C22         0       4.371  -2.013  -1.163  1.00  0.00     0.040 A 
HETATM    6  C14         0       3.659  -0.832  -0.950  1.00  0.00     0.014 A 
HETATM    7  C7          0       4.215   0.162  -0.162  1.00  0.00    -0.033 A 
HETATM    8  C10         0       5.464   0.009   0.419  1.00  0.00     0.051 A 
BRANCH   4   9
HETATM    9  O3          0       6.314  -3.340  -0.799  1.00  0.00    -0.358 OA
HETATM   10  H40         0       7.162  -3.286  -0.326  1.00  0.00     0.217 HD
ENDBRANCH   4   9
BRANCH   7  11
HETATM   11  C16         0       3.463   1.410   0.062  1.00  0.00     0.015 C 
HETATM   12  C24         0       2.140   1.541  -0.104  1.00  0.00     0.051 C 
BRANCH  12  13
HETATM   13  C20         0       1.475   2.856   0.139  1.00  0.00     0.156 C 
HETATM   14  O5          0       2.077   3.918   0.008  1.00  0.00    -0.293 OA
BRANCH  13  15
HETATM   15  C9          0       0.033   2.788   0.601  1.00  0.00     0.165 C 
BRANCH  15  16
HETATM   16  C21         0      -0.916   2.066  -0.336  1.00  0.00     0.156 C 
HETATM   17  O6          0      -0.734   2.015  -1.550  1.00  0.00    -0.293 OA
BRANCH  16  18
HETATM   18  C25         0      -2.069   1.376   0.314  1.00  0.00     0.051 C 
HETATM   19  C17         0      -2.974   0.721  -0.427  1.00  0.00     0.015 C 
BRANCH  19  20
HETATM   20  C8          0      -4.150   0.019   0.115  1.00  0.00    -0.033 A 
HETATM   21  C11         0      -5.220  -0.258  -0.720  1.00  0.00     0.051 A 
HETATM   22  C13         0      -6.334  -0.922  -0.206  1.00  0.00     0.102 A 
HETATM   23  C19         0      -6.362  -1.300   1.136  1.00  0.00     0.099 A 
HETATM   24  C23         0      -5.277  -1.014   1.965  1.00  0.00     0.040 A 
HETATM   25  C15         0      -4.163  -0.350   1.451  1.00  0.00     0.014 A 
BRANCH  22  26
HETATM   26  O2          0      -7.387  -1.197  -1.025  1.00  0.00    -0.353 OA
HETATM   27  C27         0      -7.279  -0.777  -2.384  1.00  0.00     0.210 C 
ENDBRANCH  22  26
BRANCH  23  28
HETATM   28  O4          0      -7.443  -1.951   1.650  1.00  0.00    -0.358 OA
HETATM   29  H41         0      -7.285  -2.132   2.592  1.00  0.00     0.217 HD
ENDBRANCH  23  28
ENDBRANCH  19  20
ENDBRANCH  16  18
ENDBRANCH  15  16
ENDBRANCH  13  15
ENDBRANCH  12  13
ENDBRANCH   7  11
ENDBRANCH   1   3
TORSDOF 10
