# Supplementary material for: Evaluation of silvestrol as a potential therapeutic agent for pediatric COVID-19: an interpreted computational and phytochemistry approach
Source: Front Pharmacol. 2025 Sep 17;16:1673591. doi: 10.3389/fphar.2025.1673591 (PMC12484239; doi:10.3389/fphar.2025.1673591)
Supplement: Supplementary file 1 [file DataSheet1.zip › Suplementry Data/MD Docking/Vina/Curcumin/out.pdbqt]

MODEL 1
REMARK VINA RESULT:      -6.4      0.000      0.000
REMARK  10 active torsions:
REMARK  status: ('A' for Active; 'I' for Inactive)
REMARK    1  A    between atoms: O1_1  and  C12_12 
REMARK    2  A    between atoms: O2_2  and  C13_13 
REMARK    3  A    between atoms: O3_3  and  C18_18 
REMARK    4  A    between atoms: O4_4  and  C19_19 
REMARK    5  A    between atoms: C7_7  and  C16_16 
REMARK    6  A    between atoms: C8_8  and  C17_17 
REMARK    7  A    between atoms: C9_9  and  C21_21 
REMARK    8  A    between atoms: C9_9  and  C20_20 
REMARK    9  A    between atoms: C20_20  and  C24_24 
REMARK   10  A    between atoms: C21_21  and  C25_25 
ROOT
HETATM    1  O1          0      77.414  77.334  73.834  1.00  0.00    -0.353 OA
HETATM    2  C26         0      76.636  76.144  73.941  1.00  0.00     0.210 C 
ENDROOT
BRANCH   1   3
HETATM    3  C12         0      78.523  77.423  74.620  1.00  0.00     0.102 A 
HETATM    4  C18         0      79.770  77.695  74.059  1.00  0.00     0.099 A 
HETATM    5  C22         0      80.898  77.784  74.874  1.00  0.00     0.040 A 
HETATM    6  C14         0      80.779  77.600  76.252  1.00  0.00     0.014 A 
HETATM    7  C7          0      79.534  77.330  76.794  1.00  0.00    -0.033 A 
HETATM    8  C10         0      78.403  77.239  75.998  1.00  0.00     0.051 A 
BRANCH   4   9
HETATM    9  O3          0      79.899  77.878  72.715  1.00  0.00    -0.358 OA
HETATM   10  H40         0      80.052  77.011  72.301  1.00  0.00     0.217 HD
ENDBRANCH   4   9
BRANCH   7  11
HETATM   11  C16         0      79.408  77.135  78.250  1.00  0.00     0.015 C 
HETATM   12  C24         0      80.347  77.468  79.146  1.00  0.00     0.051 C 
BRANCH  12  13
HETATM   13  C20         0      80.125  77.216  80.601  1.00  0.00     0.156 C 
HETATM   14  O5          0      80.008  76.080  81.050  1.00  0.00    -0.293 OA
BRANCH  13  15
HETATM   15  C9          0      80.007  78.452  81.471  1.00  0.00     0.165 C 
BRANCH  15  16
HETATM   16  C21         0      78.667  79.161  81.415  1.00  0.00     0.156 C 
HETATM   17  O6          0      77.818  79.040  82.295  1.00  0.00    -0.293 OA
BRANCH  16  18
HETATM   18  C25         0      78.457  80.057  80.240  1.00  0.00     0.051 C 
HETATM   19  C17         0      77.509  79.779  79.334  1.00  0.00     0.015 C 
BRANCH  19  20
HETATM   20  C8          0      77.229  80.592  78.138  1.00  0.00    -0.033 A 
HETATM   21  C11         0      76.070  81.348  78.086  1.00  0.00     0.051 A 
HETATM   22  C13         0      75.806  82.117  76.953  1.00  0.00     0.102 A 
HETATM   23  C19         0      76.704  82.118  75.886  1.00  0.00     0.099 A 
HETATM   24  C23         0      77.868  81.351  75.952  1.00  0.00     0.040 A 
HETATM   25  C15         0      78.132  80.582  77.086  1.00  0.00     0.014 A 
BRANCH  22  26
HETATM   26  O2          0      74.667  82.863  76.900  1.00  0.00    -0.353 OA
HETATM   27  C27         0      73.430  82.156  76.842  1.00  0.00     0.210 C 
ENDBRANCH  22  26
BRANCH  23  28
HETATM   28  O4          0      76.459  82.866  74.774  1.00  0.00    -0.358 OA
HETATM   29  H41         0      76.806  82.399  73.995  1.00  0.00     0.217 HD
ENDBRANCH  23  28
ENDBRANCH  19  20
ENDBRANCH  16  18
ENDBRANCH  15  16
ENDBRANCH  13  15
ENDBRANCH  12  13
ENDBRANCH   7  11
ENDBRANCH   1   3
TORSDOF 10
ENDMDL
MODEL 2
REMARK VINA RESULT:      -6.3     12.168     15.351
REMARK  10 active torsions:
REMARK  status: ('A' for Active; 'I' for Inactive)
REMARK    1  A    between atoms: O1_1  and  C12_12 
REMARK    2  A    between atoms: O2_2  and  C13_13 
REMARK    3  A    between atoms: O3_3  and  C18_18 
REMARK    4  A    between atoms: O4_4  and  C19_19 
REMARK    5  A    between atoms: C7_7  and  C16_16 
REMARK    6  A    between atoms: C8_8  and  C17_17 
REMARK    7  A    between atoms: C9_9  and  C21_21 
REMARK    8  A    between atoms: C9_9  and  C20_20 
REMARK    9  A    between atoms: C20_20  and  C24_24 
REMARK   10  A    between atoms: C21_21  and  C25_25 
ROOT
HETATM    1  O1          0      76.062  89.458  85.758  1.00  0.00    -0.353 OA
HETATM    2  C26         0      76.093  90.533  86.695  1.00  0.00     0.210 C 
ENDROOT
BRANCH   1   3
HETATM    3  C12         0      74.937  89.329  84.999  1.00  0.00     0.102 A 
HETATM    4  C18         0      74.736  88.192  84.218  1.00  0.00     0.099 A 
HETATM    5  C22         0      73.580  88.071  83.446  1.00  0.00     0.040 A 
HETATM    6  C14         0      72.627  89.090  83.455  1.00  0.00     0.014 A 
HETATM    7  C7          0      72.842  90.213  84.236  1.00  0.00    -0.033 A 
HETATM    8  C10         0      73.985  90.348  85.008  1.00  0.00     0.051 A 
BRANCH   4   9
HETATM    9  O3          0      75.659  87.190  84.203  1.00  0.00    -0.358 OA
HETATM   10  H40         0      76.255  87.312  84.961  1.00  0.00     0.217 HD
ENDBRANCH   4   9
BRANCH   7  11
HETATM   11  C16         0      71.834  91.290  84.244  1.00  0.00     0.015 C 
HETATM   12  C24         0      70.568  91.150  83.828  1.00  0.00     0.051 C 
BRANCH  12  13
HETATM   13  C20         0      69.628  92.309  83.867  1.00  0.00     0.156 C 
HETATM   14  O5          0      68.677  92.344  84.643  1.00  0.00    -0.293 OA
BRANCH  13  15
HETATM   15  C9          0      69.898  93.408  82.859  1.00  0.00     0.165 C 
BRANCH  15  16
HETATM   16  C21         0      69.942  92.964  81.410  1.00  0.00     0.156 C 
HETATM   17  O6          0      68.958  93.008  80.675  1.00  0.00    -0.293 OA
BRANCH  16  18
HETATM   18  C25         0      71.273  92.508  80.911  1.00  0.00     0.051 C 
HETATM   19  C17         0      72.393  93.135  81.297  1.00  0.00     0.015 C 
BRANCH  19  20
HETATM   20  C8          0      73.751  92.772  80.856  1.00  0.00    -0.033 A 
HETATM   21  C11         0      74.806  93.625  81.133  1.00  0.00     0.051 A 
HETATM   22  C13         0      76.092  93.281  80.714  1.00  0.00     0.102 A 
HETATM   23  C19         0      76.303  92.088  80.023  1.00  0.00     0.099 A 
HETATM   24  C23         0      75.230  91.239  79.751  1.00  0.00     0.040 A 
HETATM   25  C15         0      73.945  91.583  80.170  1.00  0.00     0.014 A 
BRANCH  22  26
HETATM   26  O2          0      77.132  94.117  80.986  1.00  0.00    -0.353 OA
HETATM   27  C27         0      77.295  94.528  82.342  1.00  0.00     0.210 C 
ENDBRANCH  22  26
BRANCH  23  28
HETATM   28  O4          0      77.554  91.739  79.610  1.00  0.00    -0.358 OA
HETATM   29  H41         0      77.929  91.102  80.241  1.00  0.00     0.217 HD
ENDBRANCH  23  28
ENDBRANCH  19  20
ENDBRANCH  16  18
ENDBRANCH  15  16
ENDBRANCH  13  15
ENDBRANCH  12  13
ENDBRANCH   7  11
ENDBRANCH   1   3
TORSDOF 10
ENDMDL
MODEL 3
REMARK VINA RESULT:      -6.3     11.851     16.452
REMARK  10 active torsions:
REMARK  status: ('A' for Active; 'I' for Inactive)
REMARK    1  A    between atoms: O1_1  and  C12_12 
REMARK    2  A    between atoms: O2_2  and  C13_13 
REMARK    3  A    between atoms: O3_3  and  C18_18 
REMARK    4  A    between atoms: O4_4  and  C19_19 
REMARK    5  A    between atoms: C7_7  and  C16_16 
REMARK    6  A    between atoms: C8_8  and  C17_17 
REMARK    7  A    between atoms: C9_9  and  C21_21 
REMARK    8  A    between atoms: C9_9  and  C20_20 
REMARK    9  A    between atoms: C20_20  and  C24_24 
REMARK   10  A    between atoms: C21_21  and  C25_25 
ROOT
HETATM    1  O1          0      63.761  84.913  82.824  1.00  0.00    -0.353 OA
HETATM    2  C26         0      64.114  84.990  81.445  1.00  0.00     0.210 C 
ENDROOT
BRANCH   1   3
HETATM    3  C12         0      64.584  85.540  83.711  1.00  0.00     0.102 A 
HETATM    4  C18         0      65.528  84.815  84.436  1.00  0.00     0.099 A 
HETATM    5  C22         0      66.365  85.467  85.341  1.00  0.00     0.040 A 
HETATM    6  C14         0      66.256  86.847  85.521  1.00  0.00     0.014 A 
HETATM    7  C7          0      65.313  87.553  84.793  1.00  0.00    -0.033 A 
HETATM    8  C10         0      64.474  86.919  83.891  1.00  0.00     0.051 A 
BRANCH   4   9
HETATM    9  O3          0      65.645  83.468  84.268  1.00  0.00    -0.358 OA
HETATM   10  H40         0      65.464  83.036  85.120  1.00  0.00     0.217 HD
ENDBRANCH   4   9
BRANCH   7  11
HETATM   11  C16         0      65.197  89.010  84.985  1.00  0.00     0.015 C 
HETATM   12  C24         0      66.216  89.874  84.879  1.00  0.00     0.051 C 
BRANCH  12  13
HETATM   13  C20         0      65.994  91.334  85.104  1.00  0.00     0.156 C 
HETATM   14  O5          0      64.881  91.842  85.000  1.00  0.00    -0.293 OA
BRANCH  13  15
HETATM   15  C9          0      67.235  92.146  85.419  1.00  0.00     0.165 C 
BRANCH  15  16
HETATM   16  C21         0      68.147  92.422  84.239  1.00  0.00     0.156 C 
HETATM   17  O6          0      67.786  93.076  83.263  1.00  0.00    -0.293 OA
BRANCH  16  18
HETATM   18  C25         0      69.536  91.889  84.355  1.00  0.00     0.051 C 
HETATM   19  C17         0      69.923  90.835  83.622  1.00  0.00     0.015 C 
BRANCH  19  20
HETATM   20  C8          0      71.264  90.228  83.670  1.00  0.00    -0.033 A 
HETATM   21  C11         0      71.495  89.039  82.999  1.00  0.00     0.051 A 
HETATM   22  C13         0      72.765  88.463  83.046  1.00  0.00     0.102 A 
HETATM   23  C19         0      73.786  89.085  83.764  1.00  0.00     0.099 A 
HETATM   24  C23         0      73.538  90.283  84.436  1.00  0.00     0.040 A 
HETATM   25  C15         0      72.268  90.858  84.388  1.00  0.00     0.014 A 
BRANCH  22  26
HETATM   26  O2          0      72.996  87.295  82.385  1.00  0.00    -0.353 OA
HETATM   27  C27         0      72.731  86.085  83.094  1.00  0.00     0.210 C 
ENDBRANCH  22  26
BRANCH  23  28
HETATM   28  O4          0      75.031  88.535  83.816  1.00  0.00    -0.358 OA
HETATM   29  H41         0      75.540  88.970  84.521  1.00  0.00     0.217 HD
ENDBRANCH  23  28
ENDBRANCH  19  20
ENDBRANCH  16  18
ENDBRANCH  15  16
ENDBRANCH  13  15
ENDBRANCH  12  13
ENDBRANCH   7  11
ENDBRANCH   1   3
TORSDOF 10
ENDMDL
MODEL 4
REMARK VINA RESULT:      -6.2     11.928     16.542
REMARK  10 active torsions:
REMARK  status: ('A' for Active; 'I' for Inactive)
REMARK    1  A    between atoms: O1_1  and  C12_12 
REMARK    2  A    between atoms: O2_2  and  C13_13 
REMARK    3  A    between atoms: O3_3  and  C18_18 
REMARK    4  A    between atoms: O4_4  and  C19_19 
REMARK    5  A    between atoms: C7_7  and  C16_16 
REMARK    6  A    between atoms: C8_8  and  C17_17 
REMARK    7  A    between atoms: C9_9  and  C21_21 
REMARK    8  A    between atoms: C9_9  and  C20_20 
REMARK    9  A    between atoms: C20_20  and  C24_24 
REMARK   10  A    between atoms: C21_21  and  C25_25 
ROOT
HETATM    1  O1          0      66.043  85.446  84.648  1.00  0.00    -0.353 OA
HETATM    2  C26         0      66.414  85.007  85.953  1.00  0.00     0.210 C 
ENDROOT
BRANCH   1   3
HETATM    3  C12         0      65.525  86.702  84.540  1.00  0.00     0.102 A 
HETATM    4  C18         0      64.176  86.890  84.243  1.00  0.00     0.099 A 
HETATM    5  C22         0      63.658  88.180  84.136  1.00  0.00     0.040 A 
HETATM    6  C14         0      64.490  89.284  84.325  1.00  0.00     0.014 A 
HETATM    7  C7          0      65.828  89.081  84.620  1.00  0.00    -0.033 A 
HETATM    8  C10         0      66.358  87.805  84.729  1.00  0.00     0.051 A 
BRANCH   4   9
HETATM    9  O3          0      63.353  85.820  84.057  1.00  0.00    -0.358 OA
HETATM   10  H40         0      63.286  85.647  83.103  1.00  0.00     0.217 HD
ENDBRANCH   4   9
BRANCH   7  11
HETATM   11  C16         0      66.708  90.247  84.819  1.00  0.00     0.015 C 
HETATM   12  C24         0      67.750  90.556  84.035  1.00  0.00     0.051 C 
BRANCH  12  13
HETATM   13  C20         0      68.587  91.757  84.332  1.00  0.00     0.156 C 
HETATM   14  O5          0      68.563  92.307  85.429  1.00  0.00    -0.293 OA
BRANCH  13  15
HETATM   15  C9          0      69.425  92.275  83.179  1.00  0.00     0.165 C 
BRANCH  15  16
HETATM   16  C21         0      70.805  92.780  83.555  1.00  0.00     0.156 C 
HETATM   17  O6          0      71.122  93.963  83.464  1.00  0.00    -0.293 OA
BRANCH  16  18
HETATM   18  C25         0      71.747  91.753  84.088  1.00  0.00     0.051 C 
HETATM   19  C17         0      72.144  90.730  83.319  1.00  0.00     0.015 C 
BRANCH  19  20
HETATM   20  C8          0      73.061  89.661  83.753  1.00  0.00    -0.033 A 
HETATM   21  C11         0      74.038  89.946  84.692  1.00  0.00     0.051 A 
HETATM   22  C13         0      74.907  88.934  85.102  1.00  0.00     0.102 A 
HETATM   23  C19         0      74.785  87.652  84.567  1.00  0.00     0.099 A 
HETATM   24  C23         0      73.796  87.381  83.622  1.00  0.00     0.040 A 
HETATM   25  C15         0      72.927  88.392  83.212  1.00  0.00     0.014 A 
BRANCH  22  26
HETATM   26  O2          0      75.868  89.210  86.026  1.00  0.00    -0.353 OA
HETATM   27  C27         0      75.698  90.392  86.806  1.00  0.00     0.210 C 
ENDBRANCH  22  26
BRANCH  23  28
HETATM   28  O4          0      75.626  86.654  84.961  1.00  0.00    -0.358 OA
HETATM   29  H41         0      76.275  86.491  84.256  1.00  0.00     0.217 HD
ENDBRANCH  23  28
ENDBRANCH  19  20
ENDBRANCH  16  18
ENDBRANCH  15  16
ENDBRANCH  13  15
ENDBRANCH  12  13
ENDBRANCH   7  11
ENDBRANCH   1   3
TORSDOF 10
ENDMDL
MODEL 5
REMARK VINA RESULT:      -6.1      8.749     13.139
REMARK  10 active torsions:
REMARK  status: ('A' for Active; 'I' for Inactive)
REMARK    1  A    between atoms: O1_1  and  C12_12 
REMARK    2  A    between atoms: O2_2  and  C13_13 
REMARK    3  A    between atoms: O3_3  and  C18_18 
REMARK    4  A    between atoms: O4_4  and  C19_19 
REMARK    5  A    between atoms: C7_7  and  C16_16 
REMARK    6  A    between atoms: C8_8  and  C17_17 
REMARK    7  A    between atoms: C9_9  and  C21_21 
REMARK    8  A    between atoms: C9_9  and  C20_20 
REMARK    9  A    between atoms: C20_20  and  C24_24 
REMARK   10  A    between atoms: C21_21  and  C25_25 
ROOT
HETATM    1  O1          0      64.147  82.627  84.015  1.00  0.00    -0.353 OA
HETATM    2  C26         0      63.574  83.840  83.530  1.00  0.00     0.210 C 
ENDROOT
BRANCH   1   3
HETATM    3  C12         0      65.183  82.103  83.303  1.00  0.00     0.102 A 
HETATM    4  C18         0      66.501  82.348  83.685  1.00  0.00     0.099 A 
HETATM    5  C22         0      67.554  81.805  82.949  1.00  0.00     0.040 A 
HETATM    6  C14         0      67.288  81.017  81.828  1.00  0.00     0.014 A 
HETATM    7  C7          0      65.973  80.783  81.462  1.00  0.00    -0.033 A 
HETATM    8  C10         0      64.916  81.316  82.183  1.00  0.00     0.051 A 
BRANCH   4   9
HETATM    9  O3          0      66.774  83.114  84.778  1.00  0.00    -0.358 OA
HETATM   10  H40         0      67.457  82.665  85.305  1.00  0.00     0.217 HD
ENDBRANCH   4   9
BRANCH   7  11
HETATM   11  C16         0      65.691  79.951  80.277  1.00  0.00     0.015 C 
HETATM   12  C24         0      65.891  80.340  79.011  1.00  0.00     0.051 C 
BRANCH  12  13
HETATM   13  C20         0      65.562  79.422  77.879  1.00  0.00     0.156 C 
HETATM   14  O5          0      64.994  79.824  76.867  1.00  0.00    -0.293 OA
BRANCH  13  15
HETATM   15  C9          0      65.929  77.966  78.085  1.00  0.00     0.165 C 
BRANCH  15  16
HETATM   16  C21         0      67.349  77.595  77.705  1.00  0.00     0.156 C 
HETATM   17  O6          0      67.707  77.458  76.538  1.00  0.00    -0.293 OA
BRANCH  16  18
HETATM   18  C25         0      68.307  77.449  78.841  1.00  0.00     0.051 C 
HETATM   19  C17         0      69.005  78.506  79.281  1.00  0.00     0.015 C 
BRANCH  19  20
HETATM   20  C8          0      69.979  78.466  80.384  1.00  0.00    -0.033 A 
HETATM   21  C11         0      70.579  79.642  80.804  1.00  0.00     0.051 A 
HETATM   22  C13         0      71.503  79.603  81.849  1.00  0.00     0.102 A 
HETATM   23  C19         0      71.813  78.388  82.459  1.00  0.00     0.099 A 
HETATM   24  C23         0      71.201  77.212  82.026  1.00  0.00     0.040 A 
HETATM   25  C15         0      70.277  77.251  80.981  1.00  0.00     0.014 A 
BRANCH  22  26
HETATM   26  O2          0      72.094  80.758  82.264  1.00  0.00    -0.353 OA
HETATM   27  C27         0      71.240  81.878  82.489  1.00  0.00     0.210 C 
ENDBRANCH  22  26
BRANCH  23  28
HETATM   28  O4          0      72.712  78.337  83.482  1.00  0.00    -0.358 OA
HETATM   29  H41         0      73.526  78.795  83.212  1.00  0.00     0.217 HD
ENDBRANCH  23  28
ENDBRANCH  19  20
ENDBRANCH  16  18
ENDBRANCH  15  16
ENDBRANCH  13  15
ENDBRANCH  12  13
ENDBRANCH   7  11
ENDBRANCH   1   3
TORSDOF 10
ENDMDL
MODEL 6
REMARK VINA RESULT:      -6.1     12.641     16.277
REMARK  10 active torsions:
REMARK  status: ('A' for Active; 'I' for Inactive)
REMARK    1  A    between atoms: O1_1  and  C12_12 
REMARK    2  A    between atoms: O2_2  and  C13_13 
REMARK    3  A    between atoms: O3_3  and  C18_18 
REMARK    4  A    between atoms: O4_4  and  C19_19 
REMARK    5  A    between atoms: C7_7  and  C16_16 
REMARK    6  A    between atoms: C8_8  and  C17_17 
REMARK    7  A    between atoms: C9_9  and  C21_21 
REMARK    8  A    between atoms: C9_9  and  C20_20 
REMARK    9  A    between atoms: C20_20  and  C24_24 
REMARK   10  A    between atoms: C21_21  and  C25_25 
ROOT
HETATM    1  O1          0      76.157  89.549  85.866  1.00  0.00    -0.353 OA
HETATM    2  C26         0      76.218  90.672  86.742  1.00  0.00     0.210 C 
ENDROOT
BRANCH   1   3
HETATM    3  C12         0      75.030  89.411  85.112  1.00  0.00     0.102 A 
HETATM    4  C18         0      74.815  88.254  84.364  1.00  0.00     0.099 A 
HETATM    5  C22         0      73.658  88.124  83.596  1.00  0.00     0.040 A 
HETATM    6  C14         0      72.715  89.153  83.577  1.00  0.00     0.014 A 
HETATM    7  C7          0      72.943  90.295  84.326  1.00  0.00    -0.033 A 
HETATM    8  C10         0      74.088  90.439  85.093  1.00  0.00     0.051 A 
BRANCH   4   9
HETATM    9  O3          0      75.728  87.243  84.375  1.00  0.00    -0.358 OA
HETATM   10  H40         0      76.606  87.625  84.542  1.00  0.00     0.217 HD
ENDBRANCH   4   9
BRANCH   7  11
HETATM   11  C16         0      71.947  91.382  84.305  1.00  0.00     0.015 C 
HETATM   12  C24         0      70.812  91.360  83.594  1.00  0.00     0.051 C 
BRANCH  12  13
HETATM   13  C20         0      69.873  92.521  83.633  1.00  0.00     0.156 C 
HETATM   14  O5          0      68.781  92.450  84.190  1.00  0.00    -0.293 OA
BRANCH  13  15
HETATM   15  C9          0      70.337  93.765  82.903  1.00  0.00     0.165 C 
BRANCH  15  16
HETATM   16  C21         0      70.968  93.525  81.545  1.00  0.00     0.156 C 
HETATM   17  O6          0      70.310  93.205  80.558  1.00  0.00    -0.293 OA
BRANCH  16  18
HETATM   18  C25         0      72.442  93.747  81.467  1.00  0.00     0.051 C 
HETATM   19  C17         0      73.103  94.290  82.500  1.00  0.00     0.015 C 
BRANCH  19  20
HETATM   20  C8          0      74.551  94.559  82.518  1.00  0.00    -0.033 A 
HETATM   21  C11         0      75.016  95.797  82.107  1.00  0.00     0.051 A 
HETATM   22  C13         0      76.388  96.052  82.124  1.00  0.00     0.102 A 
HETATM   23  C19         0      77.274  95.065  82.553  1.00  0.00     0.099 A 
HETATM   24  C23         0      76.791  93.822  82.964  1.00  0.00     0.040 A 
HETATM   25  C15         0      75.419  93.568  82.947  1.00  0.00     0.014 A 
BRANCH  22  26
HETATM   26  O2          0      76.848  97.269  81.722  1.00  0.00    -0.353 OA
HETATM   27  C27         0      75.957  98.080  80.959  1.00  0.00     0.210 C 
ENDBRANCH  22  26
BRANCH  23  28
HETATM   28  O4          0      78.616  95.301  82.576  1.00  0.00    -0.358 OA
HETATM   29  H41         0      79.012  94.803  83.311  1.00  0.00     0.217 HD
ENDBRANCH  23  28
ENDBRANCH  19  20
ENDBRANCH  16  18
ENDBRANCH  15  16
ENDBRANCH  13  15
ENDBRANCH  12  13
ENDBRANCH   7  11
ENDBRANCH   1   3
TORSDOF 10
ENDMDL
MODEL 7
REMARK VINA RESULT:      -6.1     12.219     16.471
REMARK  10 active torsions:
REMARK  status: ('A' for Active; 'I' for Inactive)
REMARK    1  A    between atoms: O1_1  and  C12_12 
REMARK    2  A    between atoms: O2_2  and  C13_13 
REMARK    3  A    between atoms: O3_3  and  C18_18 
REMARK    4  A    between atoms: O4_4  and  C19_19 
REMARK    5  A    between atoms: C7_7  and  C16_16 
REMARK    6  A    between atoms: C8_8  and  C17_17 
REMARK    7  A    between atoms: C9_9  and  C21_21 
REMARK    8  A    between atoms: C9_9  and  C20_20 
REMARK    9  A    between atoms: C20_20  and  C24_24 
REMARK   10  A    between atoms: C21_21  and  C25_25 
ROOT
HETATM    1  O1          0      63.823  85.557  83.165  1.00  0.00    -0.353 OA
HETATM    2  C26         0      64.160  85.402  81.788  1.00  0.00     0.210 C 
ENDROOT
BRANCH   1   3
HETATM    3  C12         0      64.817  85.963  84.004  1.00  0.00     0.102 A 
HETATM    4  C18         0      65.524  85.034  84.767  1.00  0.00     0.099 A 
HETATM    5  C22         0      66.540  85.461  85.622  1.00  0.00     0.040 A 
HETATM    6  C14         0      66.847  86.819  85.715  1.00  0.00     0.014 A 
HETATM    7  C7          0      66.136  87.729  84.951  1.00  0.00    -0.033 A 
HETATM    8  C10         0      65.124  87.320  84.097  1.00  0.00     0.051 A 
BRANCH   4   9
HETATM    9  O3          0      65.234  83.705  84.684  1.00  0.00    -0.358 OA
HETATM   10  H40         0      64.662  83.469  85.434  1.00  0.00     0.217 HD
ENDBRANCH   4   9
BRANCH   7  11
HETATM   11  C16         0      66.461  89.164  85.051  1.00  0.00     0.015 C 
HETATM   12  C24         0      65.719  90.149  84.527  1.00  0.00     0.051 C 
BRANCH  12  13
HETATM   13  C20         0      66.144  91.573  84.675  1.00  0.00     0.156 C 
HETATM   14  O5          0      65.423  92.502  84.321  1.00  0.00    -0.293 OA
BRANCH  13  15
HETATM   15  C9          0      67.533  91.790  85.241  1.00  0.00     0.165 C 
BRANCH  15  16
HETATM   16  C21         0      68.583  92.226  84.237  1.00  0.00     0.156 C 
HETATM   17  O6          0      68.378  93.109  83.408  1.00  0.00    -0.293 OA
BRANCH  16  18
HETATM   18  C25         0      69.907  91.544  84.346  1.00  0.00     0.051 C 
HETATM   19  C17         0      70.260  90.601  83.461  1.00  0.00     0.015 C 
BRANCH  19  20
HETATM   20  C8          0      71.535  89.864  83.488  1.00  0.00    -0.033 A 
HETATM   21  C11         0      72.643  90.446  84.080  1.00  0.00     0.051 A 
HETATM   22  C13         0      73.851  89.748  84.104  1.00  0.00     0.102 A 
HETATM   23  C19         0      73.933  88.477  83.535  1.00  0.00     0.099 A 
HETATM   24  C23         0      72.808  87.904  82.941  1.00  0.00     0.040 A 
HETATM   25  C15         0      71.600  88.602  82.918  1.00  0.00     0.014 A 
BRANCH  22  26
HETATM   26  O2          0      74.942  90.317  84.687  1.00  0.00    -0.353 OA
HETATM   27  C27         0      75.188  89.996  86.055  1.00  0.00     0.210 C 
ENDBRANCH  22  26
BRANCH  23  28
HETATM   28  O4          0      75.105  87.784  83.553  1.00  0.00    -0.358 OA
HETATM   29  H41         0      75.631  88.030  82.773  1.00  0.00     0.217 HD
ENDBRANCH  23  28
ENDBRANCH  19  20
ENDBRANCH  16  18
ENDBRANCH  15  16
ENDBRANCH  13  15
ENDBRANCH  12  13
ENDBRANCH   7  11
ENDBRANCH   1   3
TORSDOF 10
ENDMDL
MODEL 8
REMARK VINA RESULT:      -6.1     11.460     16.532
REMARK  10 active torsions:
REMARK  status: ('A' for Active; 'I' for Inactive)
REMARK    1  A    between atoms: O1_1  and  C12_12 
REMARK    2  A    between atoms: O2_2  and  C13_13 
REMARK    3  A    between atoms: O3_3  and  C18_18 
REMARK    4  A    between atoms: O4_4  and  C19_19 
REMARK    5  A    between atoms: C7_7  and  C16_16 
REMARK    6  A    between atoms: C8_8  and  C17_17 
REMARK    7  A    between atoms: C9_9  and  C21_21 
REMARK    8  A    between atoms: C9_9  and  C20_20 
REMARK    9  A    between atoms: C20_20  and  C24_24 
REMARK   10  A    between atoms: C21_21  and  C25_25 
ROOT
HETATM    1  O1          0      66.614  91.781  84.641  1.00  0.00    -0.353 OA
HETATM    2  C26         0      66.887  92.161  85.988  1.00  0.00     0.210 C 
ENDROOT
BRANCH   1   3
HETATM    3  C12         0      65.569  90.931  84.435  1.00  0.00     0.102 A 
HETATM    4  C18         0      64.341  91.414  83.985  1.00  0.00     0.099 A 
HETATM    5  C22         0      63.278  90.535  83.779  1.00  0.00     0.040 A 
HETATM    6  C14         0      63.444  89.171  84.023  1.00  0.00     0.014 A 
HETATM    7  C7          0      64.670  88.707  84.471  1.00  0.00    -0.033 A 
HETATM    8  C10         0      65.735  89.568  84.681  1.00  0.00     0.051 A 
BRANCH   4   9
HETATM    9  O3          0      64.167  92.743  83.741  1.00  0.00    -0.358 OA
HETATM   10  H40         0      63.940  93.181  84.579  1.00  0.00     0.217 HD
ENDBRANCH   4   9
BRANCH   7  11
HETATM   11  C16         0      64.845  87.266  84.730  1.00  0.00     0.015 C 
HETATM   12  C24         0      66.026  86.668  84.935  1.00  0.00     0.051 C 
BRANCH  12  13
HETATM   13  C20         0      66.095  85.196  85.179  1.00  0.00     0.156 C 
HETATM   14  O5          0      66.822  84.719  86.045  1.00  0.00    -0.293 OA
BRANCH  13  15
HETATM   15  C9          0      65.250  84.338  84.259  1.00  0.00     0.165 C 
BRANCH  15  16
HETATM   16  C21         0      65.279  82.850  84.551  1.00  0.00     0.156 C 
HETATM   17  O6          0      64.560  82.329  85.401  1.00  0.00    -0.293 OA
BRANCH  16  18
HETATM   18  C25         0      66.207  82.041  83.706  1.00  0.00     0.051 C 
HETATM   19  C17         0      65.865  81.704  82.455  1.00  0.00     0.015 C 
BRANCH  19  20
HETATM   20  C8          0      66.702  80.902  81.546  1.00  0.00    -0.033 A 
HETATM   21  C11         0      68.077  80.900  81.714  1.00  0.00     0.051 A 
HETATM   22  C13         0      68.870  80.141  80.852  1.00  0.00     0.102 A 
HETATM   23  C19         0      68.276  79.395  79.835  1.00  0.00     0.099 A 
HETATM   24  C23         0      66.890  79.407  79.678  1.00  0.00     0.040 A 
HETATM   25  C15         0      66.097  80.166  80.539  1.00  0.00     0.014 A 
BRANCH  22  26
HETATM   26  O2          0      70.222  80.136  81.016  1.00  0.00    -0.353 OA
HETATM   27  C27         0      70.765  81.058  81.959  1.00  0.00     0.210 C 
ENDBRANCH  22  26
BRANCH  23  28
HETATM   28  O4          0      69.038  78.648  78.988  1.00  0.00    -0.358 OA
HETATM   29  H41         0      68.478  78.317  78.266  1.00  0.00     0.217 HD
ENDBRANCH  23  28
ENDBRANCH  19  20
ENDBRANCH  16  18
ENDBRANCH  15  16
ENDBRANCH  13  15
ENDBRANCH  12  13
ENDBRANCH   7  11
ENDBRANCH   1   3
TORSDOF 10
ENDMDL
MODEL 9
REMARK VINA RESULT:      -6.0     11.383     15.664
REMARK  10 active torsions:
REMARK  status: ('A' for Active; 'I' for Inactive)
REMARK    1  A    between atoms: O1_1  and  C12_12 
REMARK    2  A    between atoms: O2_2  and  C13_13 
REMARK    3  A    between atoms: O3_3  and  C18_18 
REMARK    4  A    between atoms: O4_4  and  C19_19 
REMARK    5  A    between atoms: C7_7  and  C16_16 
REMARK    6  A    between atoms: C8_8  and  C17_17 
REMARK    7  A    between atoms: C9_9  and  C21_21 
REMARK    8  A    between atoms: C9_9  and  C20_20 
REMARK    9  A    between atoms: C20_20  and  C24_24 
REMARK   10  A    between atoms: C21_21  and  C25_25 
ROOT
HETATM    1  O1          0      73.638  86.592  83.109  1.00  0.00    -0.353 OA
HETATM    2  C26         0      72.622  85.669  83.496  1.00  0.00     0.210 C 
ENDROOT
BRANCH   1   3
HETATM    3  C12         0      73.507  87.876  83.544  1.00  0.00     0.102 A 
HETATM    4  C18         0      74.512  88.473  84.304  1.00  0.00     0.099 A 
HETATM    5  C22         0      74.367  89.789  84.743  1.00  0.00     0.040 A 
HETATM    6  C14         0      73.215  90.508  84.423  1.00  0.00     0.014 A 
HETATM    7  C7          0      72.226  89.901  83.667  1.00  0.00    -0.033 A 
HETATM    8  C10         0      72.355  88.594  83.223  1.00  0.00     0.051 A 
BRANCH   4   9
HETATM    9  O3          0      75.642  87.782  84.622  1.00  0.00    -0.358 OA
HETATM   10  H40         0      75.448  87.212  85.386  1.00  0.00     0.217 HD
ENDBRANCH   4   9
BRANCH   7  11
HETATM   11  C16         0      71.008  90.660  83.329  1.00  0.00     0.015 C 
HETATM   12  C24         0      70.200  91.240  84.227  1.00  0.00     0.051 C 
BRANCH  12  13
HETATM   13  C20         0      68.981  91.979  83.780  1.00  0.00     0.156 C 
HETATM   14  O5          0      68.930  93.205  83.790  1.00  0.00    -0.293 OA
BRANCH  13  15
HETATM   15  C9          0      67.806  91.117  83.363  1.00  0.00     0.165 C 
BRANCH  15  16
HETATM   16  C21         0      67.109  90.380  84.490  1.00  0.00     0.156 C 
HETATM   17  O6          0      66.653  90.957  85.473  1.00  0.00    -0.293 OA
BRANCH  16  18
HETATM   18  C25         0      66.967  88.905  84.310  1.00  0.00     0.051 C 
HETATM   19  C17         0      65.880  88.266  84.765  1.00  0.00     0.015 C 
BRANCH  19  20
HETATM   20  C8          0      65.650  86.816  84.648  1.00  0.00    -0.033 A 
HETATM   21  C11         0      64.628  86.354  83.834  1.00  0.00     0.051 A 
HETATM   22  C13         0      64.410  84.981  83.724  1.00  0.00     0.102 A 
HETATM   23  C19         0      65.217  84.088  84.429  1.00  0.00     0.099 A 
HETATM   24  C23         0      66.242  84.568  85.245  1.00  0.00     0.040 A 
HETATM   25  C15         0      66.460  85.942  85.355  1.00  0.00     0.014 A 
BRANCH  22  26
HETATM   26  O2          0      63.407  84.524  82.924  1.00  0.00    -0.353 OA
HETATM   27  C27         0      63.672  84.459  81.524  1.00  0.00     0.210 C 
ENDBRANCH  22  26
BRANCH  23  28
HETATM   28  O4          0      65.016  82.745  84.329  1.00  0.00    -0.358 OA
HETATM   29  H41         0      64.080  82.551  84.506  1.00  0.00     0.217 HD
ENDBRANCH  23  28
ENDBRANCH  19  20
ENDBRANCH  16  18
ENDBRANCH  15  16
ENDBRANCH  13  15
ENDBRANCH  12  13
ENDBRANCH   7  11
ENDBRANCH   1   3
TORSDOF 10
ENDMDL
