# Supplementary material for: Evaluation of silvestrol as a potential therapeutic agent for pediatric COVID-19: an interpreted computational and phytochemistry approach
Source: Front Pharmacol. 2025 Sep 17;16:1673591. doi: 10.3389/fphar.2025.1673591 (PMC12484239; doi:10.3389/fphar.2025.1673591)
Supplement: Supplementary file 1 [file DataSheet1.zip › Suplementry Data/MD Docking/Vina/Curcumin/out_ligand_1.pdbqt]

REMARK VINA RESULT:      -6.4      0.000      0.000
REMARK  10 active torsions:
REMARK  status: ('A' for Active; 'I' for Inactive)
REMARK    1  A    between atoms: O1_1  and  C12_12 
REMARK    2  A    between atoms: O2_2  and  C13_13 
REMARK    3  A    between atoms: O3_3  and  C18_18 
REMARK    4  A    between atoms: O4_4  and  C19_19 
REMARK    5  A    between atoms: C7_7  and  C16_16 
REMARK    6  A    between atoms: C8_8  and  C17_17 
REMARK    7  A    between atoms: C9_9  and  C21_21 
REMARK    8  A    between atoms: C9_9  and  C20_20 
REMARK    9  A    between atoms: C20_20  and  C24_24 
REMARK   10  A    between atoms: C21_21  and  C25_25 
ROOT
HETATM    1  O1          0      77.414  77.334  73.834  1.00  0.00    -0.353 OA
HETATM    2  C26         0      76.636  76.144  73.941  1.00  0.00     0.210 C 
ENDROOT
BRANCH   1   3
HETATM    3  C12         0      78.523  77.423  74.620  1.00  0.00     0.102 A 
HETATM    4  C18         0      79.770  77.695  74.059  1.00  0.00     0.099 A 
HETATM    5  C22         0      80.898  77.784  74.874  1.00  0.00     0.040 A 
HETATM    6  C14         0      80.779  77.600  76.252  1.00  0.00     0.014 A 
HETATM    7  C7          0      79.534  77.330  76.794  1.00  0.00    -0.033 A 
HETATM    8  C10         0      78.403  77.239  75.998  1.00  0.00     0.051 A 
BRANCH   4   9
HETATM    9  O3          0      79.899  77.878  72.715  1.00  0.00    -0.358 OA
HETATM   10  H40         0      80.052  77.011  72.301  1.00  0.00     0.217 HD
ENDBRANCH   4   9
BRANCH   7  11
HETATM   11  C16         0      79.408  77.135  78.250  1.00  0.00     0.015 C 
HETATM   12  C24         0      80.347  77.468  79.146  1.00  0.00     0.051 C 
BRANCH  12  13
HETATM   13  C20         0      80.125  77.216  80.601  1.00  0.00     0.156 C 
HETATM   14  O5          0      80.008  76.080  81.050  1.00  0.00    -0.293 OA
BRANCH  13  15
HETATM   15  C9          0      80.007  78.452  81.471  1.00  0.00     0.165 C 
BRANCH  15  16
HETATM   16  C21         0      78.667  79.161  81.415  1.00  0.00     0.156 C 
HETATM   17  O6          0      77.818  79.040  82.295  1.00  0.00    -0.293 OA
BRANCH  16  18
HETATM   18  C25         0      78.457  80.057  80.240  1.00  0.00     0.051 C 
HETATM   19  C17         0      77.509  79.779  79.334  1.00  0.00     0.015 C 
BRANCH  19  20
HETATM   20  C8          0      77.229  80.592  78.138  1.00  0.00    -0.033 A 
HETATM   21  C11         0      76.070  81.348  78.086  1.00  0.00     0.051 A 
HETATM   22  C13         0      75.806  82.117  76.953  1.00  0.00     0.102 A 
HETATM   23  C19         0      76.704  82.118  75.886  1.00  0.00     0.099 A 
HETATM   24  C23         0      77.868  81.351  75.952  1.00  0.00     0.040 A 
HETATM   25  C15         0      78.132  80.582  77.086  1.00  0.00     0.014 A 
BRANCH  22  26
HETATM   26  O2          0      74.667  82.863  76.900  1.00  0.00    -0.353 OA
HETATM   27  C27         0      73.430  82.156  76.842  1.00  0.00     0.210 C 
ENDBRANCH  22  26
BRANCH  23  28
HETATM   28  O4          0      76.459  82.866  74.774  1.00  0.00    -0.358 OA
HETATM   29  H41         0      76.806  82.399  73.995  1.00  0.00     0.217 HD
ENDBRANCH  23  28
ENDBRANCH  19  20
ENDBRANCH  16  18
ENDBRANCH  15  16
ENDBRANCH  13  15
ENDBRANCH  12  13
ENDBRANCH   7  11
ENDBRANCH   1   3
TORSDOF 10
