# Supplementary material for: Evaluation of silvestrol as a potential therapeutic agent for pediatric COVID-19: an interpreted computational and phytochemistry approach
Source: Front Pharmacol. 2025 Sep 17;16:1673591. doi: 10.3389/fphar.2025.1673591 (PMC12484239; doi:10.3389/fphar.2025.1673591)
Supplement: Supplementary file 1 [file DataSheet1.zip › Suplementry Data/MD Docking/Vina/Curcumin/out_ligand_2.pdbqt]

REMARK VINA RESULT:      -6.3     12.168     15.351
REMARK  10 active torsions:
REMARK  status: ('A' for Active; 'I' for Inactive)
REMARK    1  A    between atoms: O1_1  and  C12_12 
REMARK    2  A    between atoms: O2_2  and  C13_13 
REMARK    3  A    between atoms: O3_3  and  C18_18 
REMARK    4  A    between atoms: O4_4  and  C19_19 
REMARK    5  A    between atoms: C7_7  and  C16_16 
REMARK    6  A    between atoms: C8_8  and  C17_17 
REMARK    7  A    between atoms: C9_9  and  C21_21 
REMARK    8  A    between atoms: C9_9  and  C20_20 
REMARK    9  A    between atoms: C20_20  and  C24_24 
REMARK   10  A    between atoms: C21_21  and  C25_25 
ROOT
HETATM    1  O1          0      76.062  89.458  85.758  1.00  0.00    -0.353 OA
HETATM    2  C26         0      76.093  90.533  86.695  1.00  0.00     0.210 C 
ENDROOT
BRANCH   1   3
HETATM    3  C12         0      74.937  89.329  84.999  1.00  0.00     0.102 A 
HETATM    4  C18         0      74.736  88.192  84.218  1.00  0.00     0.099 A 
HETATM    5  C22         0      73.580  88.071  83.446  1.00  0.00     0.040 A 
HETATM    6  C14         0      72.627  89.090  83.455  1.00  0.00     0.014 A 
HETATM    7  C7          0      72.842  90.213  84.236  1.00  0.00    -0.033 A 
HETATM    8  C10         0      73.985  90.348  85.008  1.00  0.00     0.051 A 
BRANCH   4   9
HETATM    9  O3          0      75.659  87.190  84.203  1.00  0.00    -0.358 OA
HETATM   10  H40         0      76.255  87.312  84.961  1.00  0.00     0.217 HD
ENDBRANCH   4   9
BRANCH   7  11
HETATM   11  C16         0      71.834  91.290  84.244  1.00  0.00     0.015 C 
HETATM   12  C24         0      70.568  91.150  83.828  1.00  0.00     0.051 C 
BRANCH  12  13
HETATM   13  C20         0      69.628  92.309  83.867  1.00  0.00     0.156 C 
HETATM   14  O5          0      68.677  92.344  84.643  1.00  0.00    -0.293 OA
BRANCH  13  15
HETATM   15  C9          0      69.898  93.408  82.859  1.00  0.00     0.165 C 
BRANCH  15  16
HETATM   16  C21         0      69.942  92.964  81.410  1.00  0.00     0.156 C 
HETATM   17  O6          0      68.958  93.008  80.675  1.00  0.00    -0.293 OA
BRANCH  16  18
HETATM   18  C25         0      71.273  92.508  80.911  1.00  0.00     0.051 C 
HETATM   19  C17         0      72.393  93.135  81.297  1.00  0.00     0.015 C 
BRANCH  19  20
HETATM   20  C8          0      73.751  92.772  80.856  1.00  0.00    -0.033 A 
HETATM   21  C11         0      74.806  93.625  81.133  1.00  0.00     0.051 A 
HETATM   22  C13         0      76.092  93.281  80.714  1.00  0.00     0.102 A 
HETATM   23  C19         0      76.303  92.088  80.023  1.00  0.00     0.099 A 
HETATM   24  C23         0      75.230  91.239  79.751  1.00  0.00     0.040 A 
HETATM   25  C15         0      73.945  91.583  80.170  1.00  0.00     0.014 A 
BRANCH  22  26
HETATM   26  O2          0      77.132  94.117  80.986  1.00  0.00    -0.353 OA
HETATM   27  C27         0      77.295  94.528  82.342  1.00  0.00     0.210 C 
ENDBRANCH  22  26
BRANCH  23  28
HETATM   28  O4          0      77.554  91.739  79.610  1.00  0.00    -0.358 OA
HETATM   29  H41         0      77.929  91.102  80.241  1.00  0.00     0.217 HD
ENDBRANCH  23  28
ENDBRANCH  19  20
ENDBRANCH  16  18
ENDBRANCH  15  16
ENDBRANCH  13  15
ENDBRANCH  12  13
ENDBRANCH   7  11
ENDBRANCH   1   3
TORSDOF 10
