# Supplementary material for: Evaluation of silvestrol as a potential therapeutic agent for pediatric COVID-19: an interpreted computational and phytochemistry approach
Source: Front Pharmacol. 2025 Sep 17;16:1673591. doi: 10.3389/fphar.2025.1673591 (PMC12484239; doi:10.3389/fphar.2025.1673591)
Supplement: Supplementary file 1 [file DataSheet1.zip › Suplementry Data/MD Docking/Vina/Curcumin/out_ligand_3.pdbqt]

REMARK VINA RESULT:      -6.3     11.851     16.452
REMARK  10 active torsions:
REMARK  status: ('A' for Active; 'I' for Inactive)
REMARK    1  A    between atoms: O1_1  and  C12_12 
REMARK    2  A    between atoms: O2_2  and  C13_13 
REMARK    3  A    between atoms: O3_3  and  C18_18 
REMARK    4  A    between atoms: O4_4  and  C19_19 
REMARK    5  A    between atoms: C7_7  and  C16_16 
REMARK    6  A    between atoms: C8_8  and  C17_17 
REMARK    7  A    between atoms: C9_9  and  C21_21 
REMARK    8  A    between atoms: C9_9  and  C20_20 
REMARK    9  A    between atoms: C20_20  and  C24_24 
REMARK   10  A    between atoms: C21_21  and  C25_25 
ROOT
HETATM    1  O1          0      63.761  84.913  82.824  1.00  0.00    -0.353 OA
HETATM    2  C26         0      64.114  84.990  81.445  1.00  0.00     0.210 C 
ENDROOT
BRANCH   1   3
HETATM    3  C12         0      64.584  85.540  83.711  1.00  0.00     0.102 A 
HETATM    4  C18         0      65.528  84.815  84.436  1.00  0.00     0.099 A 
HETATM    5  C22         0      66.365  85.467  85.341  1.00  0.00     0.040 A 
HETATM    6  C14         0      66.256  86.847  85.521  1.00  0.00     0.014 A 
HETATM    7  C7          0      65.313  87.553  84.793  1.00  0.00    -0.033 A 
HETATM    8  C10         0      64.474  86.919  83.891  1.00  0.00     0.051 A 
BRANCH   4   9
HETATM    9  O3          0      65.645  83.468  84.268  1.00  0.00    -0.358 OA
HETATM   10  H40         0      65.464  83.036  85.120  1.00  0.00     0.217 HD
ENDBRANCH   4   9
BRANCH   7  11
HETATM   11  C16         0      65.197  89.010  84.985  1.00  0.00     0.015 C 
HETATM   12  C24         0      66.216  89.874  84.879  1.00  0.00     0.051 C 
BRANCH  12  13
HETATM   13  C20         0      65.994  91.334  85.104  1.00  0.00     0.156 C 
HETATM   14  O5          0      64.881  91.842  85.000  1.00  0.00    -0.293 OA
BRANCH  13  15
HETATM   15  C9          0      67.235  92.146  85.419  1.00  0.00     0.165 C 
BRANCH  15  16
HETATM   16  C21         0      68.147  92.422  84.239  1.00  0.00     0.156 C 
HETATM   17  O6          0      67.786  93.076  83.263  1.00  0.00    -0.293 OA
BRANCH  16  18
HETATM   18  C25         0      69.536  91.889  84.355  1.00  0.00     0.051 C 
HETATM   19  C17         0      69.923  90.835  83.622  1.00  0.00     0.015 C 
BRANCH  19  20
HETATM   20  C8          0      71.264  90.228  83.670  1.00  0.00    -0.033 A 
HETATM   21  C11         0      71.495  89.039  82.999  1.00  0.00     0.051 A 
HETATM   22  C13         0      72.765  88.463  83.046  1.00  0.00     0.102 A 
HETATM   23  C19         0      73.786  89.085  83.764  1.00  0.00     0.099 A 
HETATM   24  C23         0      73.538  90.283  84.436  1.00  0.00     0.040 A 
HETATM   25  C15         0      72.268  90.858  84.388  1.00  0.00     0.014 A 
BRANCH  22  26
HETATM   26  O2          0      72.996  87.295  82.385  1.00  0.00    -0.353 OA
HETATM   27  C27         0      72.731  86.085  83.094  1.00  0.00     0.210 C 
ENDBRANCH  22  26
BRANCH  23  28
HETATM   28  O4          0      75.031  88.535  83.816  1.00  0.00    -0.358 OA
HETATM   29  H41         0      75.540  88.970  84.521  1.00  0.00     0.217 HD
ENDBRANCH  23  28
ENDBRANCH  19  20
ENDBRANCH  16  18
ENDBRANCH  15  16
ENDBRANCH  13  15
ENDBRANCH  12  13
ENDBRANCH   7  11
ENDBRANCH   1   3
TORSDOF 10
