# Supplementary material for: Evaluation of silvestrol as a potential therapeutic agent for pediatric COVID-19: an interpreted computational and phytochemistry approach
Source: Front Pharmacol. 2025 Sep 17;16:1673591. doi: 10.3389/fphar.2025.1673591 (PMC12484239; doi:10.3389/fphar.2025.1673591)
Supplement: Supplementary file 1 [file DataSheet1.zip › Suplementry Data/MD Docking/Vina/Curcumin/out_ligand_4.pdbqt]

REMARK VINA RESULT:      -6.2     11.928     16.542
REMARK  10 active torsions:
REMARK  status: ('A' for Active; 'I' for Inactive)
REMARK    1  A    between atoms: O1_1  and  C12_12 
REMARK    2  A    between atoms: O2_2  and  C13_13 
REMARK    3  A    between atoms: O3_3  and  C18_18 
REMARK    4  A    between atoms: O4_4  and  C19_19 
REMARK    5  A    between atoms: C7_7  and  C16_16 
REMARK    6  A    between atoms: C8_8  and  C17_17 
REMARK    7  A    between atoms: C9_9  and  C21_21 
REMARK    8  A    between atoms: C9_9  and  C20_20 
REMARK    9  A    between atoms: C20_20  and  C24_24 
REMARK   10  A    between atoms: C21_21  and  C25_25 
ROOT
HETATM    1  O1          0      66.043  85.446  84.648  1.00  0.00    -0.353 OA
HETATM    2  C26         0      66.414  85.007  85.953  1.00  0.00     0.210 C 
ENDROOT
BRANCH   1   3
HETATM    3  C12         0      65.525  86.702  84.540  1.00  0.00     0.102 A 
HETATM    4  C18         0      64.176  86.890  84.243  1.00  0.00     0.099 A 
HETATM    5  C22         0      63.658  88.180  84.136  1.00  0.00     0.040 A 
HETATM    6  C14         0      64.490  89.284  84.325  1.00  0.00     0.014 A 
HETATM    7  C7          0      65.828  89.081  84.620  1.00  0.00    -0.033 A 
HETATM    8  C10         0      66.358  87.805  84.729  1.00  0.00     0.051 A 
BRANCH   4   9
HETATM    9  O3          0      63.353  85.820  84.057  1.00  0.00    -0.358 OA
HETATM   10  H40         0      63.286  85.647  83.103  1.00  0.00     0.217 HD
ENDBRANCH   4   9
BRANCH   7  11
HETATM   11  C16         0      66.708  90.247  84.819  1.00  0.00     0.015 C 
HETATM   12  C24         0      67.750  90.556  84.035  1.00  0.00     0.051 C 
BRANCH  12  13
HETATM   13  C20         0      68.587  91.757  84.332  1.00  0.00     0.156 C 
HETATM   14  O5          0      68.563  92.307  85.429  1.00  0.00    -0.293 OA
BRANCH  13  15
HETATM   15  C9          0      69.425  92.275  83.179  1.00  0.00     0.165 C 
BRANCH  15  16
HETATM   16  C21         0      70.805  92.780  83.555  1.00  0.00     0.156 C 
HETATM   17  O6          0      71.122  93.963  83.464  1.00  0.00    -0.293 OA
BRANCH  16  18
HETATM   18  C25         0      71.747  91.753  84.088  1.00  0.00     0.051 C 
HETATM   19  C17         0      72.144  90.730  83.319  1.00  0.00     0.015 C 
BRANCH  19  20
HETATM   20  C8          0      73.061  89.661  83.753  1.00  0.00    -0.033 A 
HETATM   21  C11         0      74.038  89.946  84.692  1.00  0.00     0.051 A 
HETATM   22  C13         0      74.907  88.934  85.102  1.00  0.00     0.102 A 
HETATM   23  C19         0      74.785  87.652  84.567  1.00  0.00     0.099 A 
HETATM   24  C23         0      73.796  87.381  83.622  1.00  0.00     0.040 A 
HETATM   25  C15         0      72.927  88.392  83.212  1.00  0.00     0.014 A 
BRANCH  22  26
HETATM   26  O2          0      75.868  89.210  86.026  1.00  0.00    -0.353 OA
HETATM   27  C27         0      75.698  90.392  86.806  1.00  0.00     0.210 C 
ENDBRANCH  22  26
BRANCH  23  28
HETATM   28  O4          0      75.626  86.654  84.961  1.00  0.00    -0.358 OA
HETATM   29  H41         0      76.275  86.491  84.256  1.00  0.00     0.217 HD
ENDBRANCH  23  28
ENDBRANCH  19  20
ENDBRANCH  16  18
ENDBRANCH  15  16
ENDBRANCH  13  15
ENDBRANCH  12  13
ENDBRANCH   7  11
ENDBRANCH   1   3
TORSDOF 10
