# Supplementary material for: Evaluation of silvestrol as a potential therapeutic agent for pediatric COVID-19: an interpreted computational and phytochemistry approach
Source: Front Pharmacol. 2025 Sep 17;16:1673591. doi: 10.3389/fphar.2025.1673591 (PMC12484239; doi:10.3389/fphar.2025.1673591)
Supplement: Supplementary file 1 [file DataSheet1.zip › Suplementry Data/MD Docking/Vina/Curcumin/out_ligand_5.pdbqt]

REMARK VINA RESULT:      -6.1      8.749     13.139
REMARK  10 active torsions:
REMARK  status: ('A' for Active; 'I' for Inactive)
REMARK    1  A    between atoms: O1_1  and  C12_12 
REMARK    2  A    between atoms: O2_2  and  C13_13 
REMARK    3  A    between atoms: O3_3  and  C18_18 
REMARK    4  A    between atoms: O4_4  and  C19_19 
REMARK    5  A    between atoms: C7_7  and  C16_16 
REMARK    6  A    between atoms: C8_8  and  C17_17 
REMARK    7  A    between atoms: C9_9  and  C21_21 
REMARK    8  A    between atoms: C9_9  and  C20_20 
REMARK    9  A    between atoms: C20_20  and  C24_24 
REMARK   10  A    between atoms: C21_21  and  C25_25 
ROOT
HETATM    1  O1          0      64.147  82.627  84.015  1.00  0.00    -0.353 OA
HETATM    2  C26         0      63.574  83.840  83.530  1.00  0.00     0.210 C 
ENDROOT
BRANCH   1   3
HETATM    3  C12         0      65.183  82.103  83.303  1.00  0.00     0.102 A 
HETATM    4  C18         0      66.501  82.348  83.685  1.00  0.00     0.099 A 
HETATM    5  C22         0      67.554  81.805  82.949  1.00  0.00     0.040 A 
HETATM    6  C14         0      67.288  81.017  81.828  1.00  0.00     0.014 A 
HETATM    7  C7          0      65.973  80.783  81.462  1.00  0.00    -0.033 A 
HETATM    8  C10         0      64.916  81.316  82.183  1.00  0.00     0.051 A 
BRANCH   4   9
HETATM    9  O3          0      66.774  83.114  84.778  1.00  0.00    -0.358 OA
HETATM   10  H40         0      67.457  82.665  85.305  1.00  0.00     0.217 HD
ENDBRANCH   4   9
BRANCH   7  11
HETATM   11  C16         0      65.691  79.951  80.277  1.00  0.00     0.015 C 
HETATM   12  C24         0      65.891  80.340  79.011  1.00  0.00     0.051 C 
BRANCH  12  13
HETATM   13  C20         0      65.562  79.422  77.879  1.00  0.00     0.156 C 
HETATM   14  O5          0      64.994  79.824  76.867  1.00  0.00    -0.293 OA
BRANCH  13  15
HETATM   15  C9          0      65.929  77.966  78.085  1.00  0.00     0.165 C 
BRANCH  15  16
HETATM   16  C21         0      67.349  77.595  77.705  1.00  0.00     0.156 C 
HETATM   17  O6          0      67.707  77.458  76.538  1.00  0.00    -0.293 OA
BRANCH  16  18
HETATM   18  C25         0      68.307  77.449  78.841  1.00  0.00     0.051 C 
HETATM   19  C17         0      69.005  78.506  79.281  1.00  0.00     0.015 C 
BRANCH  19  20
HETATM   20  C8          0      69.979  78.466  80.384  1.00  0.00    -0.033 A 
HETATM   21  C11         0      70.579  79.642  80.804  1.00  0.00     0.051 A 
HETATM   22  C13         0      71.503  79.603  81.849  1.00  0.00     0.102 A 
HETATM   23  C19         0      71.813  78.388  82.459  1.00  0.00     0.099 A 
HETATM   24  C23         0      71.201  77.212  82.026  1.00  0.00     0.040 A 
HETATM   25  C15         0      70.277  77.251  80.981  1.00  0.00     0.014 A 
BRANCH  22  26
HETATM   26  O2          0      72.094  80.758  82.264  1.00  0.00    -0.353 OA
HETATM   27  C27         0      71.240  81.878  82.489  1.00  0.00     0.210 C 
ENDBRANCH  22  26
BRANCH  23  28
HETATM   28  O4          0      72.712  78.337  83.482  1.00  0.00    -0.358 OA
HETATM   29  H41         0      73.526  78.795  83.212  1.00  0.00     0.217 HD
ENDBRANCH  23  28
ENDBRANCH  19  20
ENDBRANCH  16  18
ENDBRANCH  15  16
ENDBRANCH  13  15
ENDBRANCH  12  13
ENDBRANCH   7  11
ENDBRANCH   1   3
TORSDOF 10
