# Supplementary material for: Evaluation of silvestrol as a potential therapeutic agent for pediatric COVID-19: an interpreted computational and phytochemistry approach
Source: Front Pharmacol. 2025 Sep 17;16:1673591. doi: 10.3389/fphar.2025.1673591 (PMC12484239; doi:10.3389/fphar.2025.1673591)
Supplement: Supplementary file 1 [file DataSheet1.zip › Suplementry Data/MD Docking/Vina/Curcumin/out_ligand_6.pdbqt]

REMARK VINA RESULT:      -6.1     12.641     16.277
REMARK  10 active torsions:
REMARK  status: ('A' for Active; 'I' for Inactive)
REMARK    1  A    between atoms: O1_1  and  C12_12 
REMARK    2  A    between atoms: O2_2  and  C13_13 
REMARK    3  A    between atoms: O3_3  and  C18_18 
REMARK    4  A    between atoms: O4_4  and  C19_19 
REMARK    5  A    between atoms: C7_7  and  C16_16 
REMARK    6  A    between atoms: C8_8  and  C17_17 
REMARK    7  A    between atoms: C9_9  and  C21_21 
REMARK    8  A    between atoms: C9_9  and  C20_20 
REMARK    9  A    between atoms: C20_20  and  C24_24 
REMARK   10  A    between atoms: C21_21  and  C25_25 
ROOT
HETATM    1  O1          0      76.157  89.549  85.866  1.00  0.00    -0.353 OA
HETATM    2  C26         0      76.218  90.672  86.742  1.00  0.00     0.210 C 
ENDROOT
BRANCH   1   3
HETATM    3  C12         0      75.030  89.411  85.112  1.00  0.00     0.102 A 
HETATM    4  C18         0      74.815  88.254  84.364  1.00  0.00     0.099 A 
HETATM    5  C22         0      73.658  88.124  83.596  1.00  0.00     0.040 A 
HETATM    6  C14         0      72.715  89.153  83.577  1.00  0.00     0.014 A 
HETATM    7  C7          0      72.943  90.295  84.326  1.00  0.00    -0.033 A 
HETATM    8  C10         0      74.088  90.439  85.093  1.00  0.00     0.051 A 
BRANCH   4   9
HETATM    9  O3          0      75.728  87.243  84.375  1.00  0.00    -0.358 OA
HETATM   10  H40         0      76.606  87.625  84.542  1.00  0.00     0.217 HD
ENDBRANCH   4   9
BRANCH   7  11
HETATM   11  C16         0      71.947  91.382  84.305  1.00  0.00     0.015 C 
HETATM   12  C24         0      70.812  91.360  83.594  1.00  0.00     0.051 C 
BRANCH  12  13
HETATM   13  C20         0      69.873  92.521  83.633  1.00  0.00     0.156 C 
HETATM   14  O5          0      68.781  92.450  84.190  1.00  0.00    -0.293 OA
BRANCH  13  15
HETATM   15  C9          0      70.337  93.765  82.903  1.00  0.00     0.165 C 
BRANCH  15  16
HETATM   16  C21         0      70.968  93.525  81.545  1.00  0.00     0.156 C 
HETATM   17  O6          0      70.310  93.205  80.558  1.00  0.00    -0.293 OA
BRANCH  16  18
HETATM   18  C25         0      72.442  93.747  81.467  1.00  0.00     0.051 C 
HETATM   19  C17         0      73.103  94.290  82.500  1.00  0.00     0.015 C 
BRANCH  19  20
HETATM   20  C8          0      74.551  94.559  82.518  1.00  0.00    -0.033 A 
HETATM   21  C11         0      75.016  95.797  82.107  1.00  0.00     0.051 A 
HETATM   22  C13         0      76.388  96.052  82.124  1.00  0.00     0.102 A 
HETATM   23  C19         0      77.274  95.065  82.553  1.00  0.00     0.099 A 
HETATM   24  C23         0      76.791  93.822  82.964  1.00  0.00     0.040 A 
HETATM   25  C15         0      75.419  93.568  82.947  1.00  0.00     0.014 A 
BRANCH  22  26
HETATM   26  O2          0      76.848  97.269  81.722  1.00  0.00    -0.353 OA
HETATM   27  C27         0      75.957  98.080  80.959  1.00  0.00     0.210 C 
ENDBRANCH  22  26
BRANCH  23  28
HETATM   28  O4          0      78.616  95.301  82.576  1.00  0.00    -0.358 OA
HETATM   29  H41         0      79.012  94.803  83.311  1.00  0.00     0.217 HD
ENDBRANCH  23  28
ENDBRANCH  19  20
ENDBRANCH  16  18
ENDBRANCH  15  16
ENDBRANCH  13  15
ENDBRANCH  12  13
ENDBRANCH   7  11
ENDBRANCH   1   3
TORSDOF 10
