# Supplementary material for: Evaluation of silvestrol as a potential therapeutic agent for pediatric COVID-19: an interpreted computational and phytochemistry approach
Source: Front Pharmacol. 2025 Sep 17;16:1673591. doi: 10.3389/fphar.2025.1673591 (PMC12484239; doi:10.3389/fphar.2025.1673591)
Supplement: Supplementary file 1 [file DataSheet1.zip › Suplementry Data/MD Docking/Vina/Curcumin/out_ligand_7.pdbqt]

REMARK VINA RESULT:      -6.1     12.219     16.471
REMARK  10 active torsions:
REMARK  status: ('A' for Active; 'I' for Inactive)
REMARK    1  A    between atoms: O1_1  and  C12_12 
REMARK    2  A    between atoms: O2_2  and  C13_13 
REMARK    3  A    between atoms: O3_3  and  C18_18 
REMARK    4  A    between atoms: O4_4  and  C19_19 
REMARK    5  A    between atoms: C7_7  and  C16_16 
REMARK    6  A    between atoms: C8_8  and  C17_17 
REMARK    7  A    between atoms: C9_9  and  C21_21 
REMARK    8  A    between atoms: C9_9  and  C20_20 
REMARK    9  A    between atoms: C20_20  and  C24_24 
REMARK   10  A    between atoms: C21_21  and  C25_25 
ROOT
HETATM    1  O1          0      63.823  85.557  83.165  1.00  0.00    -0.353 OA
HETATM    2  C26         0      64.160  85.402  81.788  1.00  0.00     0.210 C 
ENDROOT
BRANCH   1   3
HETATM    3  C12         0      64.817  85.963  84.004  1.00  0.00     0.102 A 
HETATM    4  C18         0      65.524  85.034  84.767  1.00  0.00     0.099 A 
HETATM    5  C22         0      66.540  85.461  85.622  1.00  0.00     0.040 A 
HETATM    6  C14         0      66.847  86.819  85.715  1.00  0.00     0.014 A 
HETATM    7  C7          0      66.136  87.729  84.951  1.00  0.00    -0.033 A 
HETATM    8  C10         0      65.124  87.320  84.097  1.00  0.00     0.051 A 
BRANCH   4   9
HETATM    9  O3          0      65.234  83.705  84.684  1.00  0.00    -0.358 OA
HETATM   10  H40         0      64.662  83.469  85.434  1.00  0.00     0.217 HD
ENDBRANCH   4   9
BRANCH   7  11
HETATM   11  C16         0      66.461  89.164  85.051  1.00  0.00     0.015 C 
HETATM   12  C24         0      65.719  90.149  84.527  1.00  0.00     0.051 C 
BRANCH  12  13
HETATM   13  C20         0      66.144  91.573  84.675  1.00  0.00     0.156 C 
HETATM   14  O5          0      65.423  92.502  84.321  1.00  0.00    -0.293 OA
BRANCH  13  15
HETATM   15  C9          0      67.533  91.790  85.241  1.00  0.00     0.165 C 
BRANCH  15  16
HETATM   16  C21         0      68.583  92.226  84.237  1.00  0.00     0.156 C 
HETATM   17  O6          0      68.378  93.109  83.408  1.00  0.00    -0.293 OA
BRANCH  16  18
HETATM   18  C25         0      69.907  91.544  84.346  1.00  0.00     0.051 C 
HETATM   19  C17         0      70.260  90.601  83.461  1.00  0.00     0.015 C 
BRANCH  19  20
HETATM   20  C8          0      71.535  89.864  83.488  1.00  0.00    -0.033 A 
HETATM   21  C11         0      72.643  90.446  84.080  1.00  0.00     0.051 A 
HETATM   22  C13         0      73.851  89.748  84.104  1.00  0.00     0.102 A 
HETATM   23  C19         0      73.933  88.477  83.535  1.00  0.00     0.099 A 
HETATM   24  C23         0      72.808  87.904  82.941  1.00  0.00     0.040 A 
HETATM   25  C15         0      71.600  88.602  82.918  1.00  0.00     0.014 A 
BRANCH  22  26
HETATM   26  O2          0      74.942  90.317  84.687  1.00  0.00    -0.353 OA
HETATM   27  C27         0      75.188  89.996  86.055  1.00  0.00     0.210 C 
ENDBRANCH  22  26
BRANCH  23  28
HETATM   28  O4          0      75.105  87.784  83.553  1.00  0.00    -0.358 OA
HETATM   29  H41         0      75.631  88.030  82.773  1.00  0.00     0.217 HD
ENDBRANCH  23  28
ENDBRANCH  19  20
ENDBRANCH  16  18
ENDBRANCH  15  16
ENDBRANCH  13  15
ENDBRANCH  12  13
ENDBRANCH   7  11
ENDBRANCH   1   3
TORSDOF 10
