# Supplementary material for: Evaluation of silvestrol as a potential therapeutic agent for pediatric COVID-19: an interpreted computational and phytochemistry approach
Source: Front Pharmacol. 2025 Sep 17;16:1673591. doi: 10.3389/fphar.2025.1673591 (PMC12484239; doi:10.3389/fphar.2025.1673591)
Supplement: Supplementary file 1 [file DataSheet1.zip › Suplementry Data/MD Docking/Vina/Curcumin/out_ligand_8.pdbqt]

REMARK VINA RESULT:      -6.1     11.460     16.532
REMARK  10 active torsions:
REMARK  status: ('A' for Active; 'I' for Inactive)
REMARK    1  A    between atoms: O1_1  and  C12_12 
REMARK    2  A    between atoms: O2_2  and  C13_13 
REMARK    3  A    between atoms: O3_3  and  C18_18 
REMARK    4  A    between atoms: O4_4  and  C19_19 
REMARK    5  A    between atoms: C7_7  and  C16_16 
REMARK    6  A    between atoms: C8_8  and  C17_17 
REMARK    7  A    between atoms: C9_9  and  C21_21 
REMARK    8  A    between atoms: C9_9  and  C20_20 
REMARK    9  A    between atoms: C20_20  and  C24_24 
REMARK   10  A    between atoms: C21_21  and  C25_25 
ROOT
HETATM    1  O1          0      66.614  91.781  84.641  1.00  0.00    -0.353 OA
HETATM    2  C26         0      66.887  92.161  85.988  1.00  0.00     0.210 C 
ENDROOT
BRANCH   1   3
HETATM    3  C12         0      65.569  90.931  84.435  1.00  0.00     0.102 A 
HETATM    4  C18         0      64.341  91.414  83.985  1.00  0.00     0.099 A 
HETATM    5  C22         0      63.278  90.535  83.779  1.00  0.00     0.040 A 
HETATM    6  C14         0      63.444  89.171  84.023  1.00  0.00     0.014 A 
HETATM    7  C7          0      64.670  88.707  84.471  1.00  0.00    -0.033 A 
HETATM    8  C10         0      65.735  89.568  84.681  1.00  0.00     0.051 A 
BRANCH   4   9
HETATM    9  O3          0      64.167  92.743  83.741  1.00  0.00    -0.358 OA
HETATM   10  H40         0      63.940  93.181  84.579  1.00  0.00     0.217 HD
ENDBRANCH   4   9
BRANCH   7  11
HETATM   11  C16         0      64.845  87.266  84.730  1.00  0.00     0.015 C 
HETATM   12  C24         0      66.026  86.668  84.935  1.00  0.00     0.051 C 
BRANCH  12  13
HETATM   13  C20         0      66.095  85.196  85.179  1.00  0.00     0.156 C 
HETATM   14  O5          0      66.822  84.719  86.045  1.00  0.00    -0.293 OA
BRANCH  13  15
HETATM   15  C9          0      65.250  84.338  84.259  1.00  0.00     0.165 C 
BRANCH  15  16
HETATM   16  C21         0      65.279  82.850  84.551  1.00  0.00     0.156 C 
HETATM   17  O6          0      64.560  82.329  85.401  1.00  0.00    -0.293 OA
BRANCH  16  18
HETATM   18  C25         0      66.207  82.041  83.706  1.00  0.00     0.051 C 
HETATM   19  C17         0      65.865  81.704  82.455  1.00  0.00     0.015 C 
BRANCH  19  20
HETATM   20  C8          0      66.702  80.902  81.546  1.00  0.00    -0.033 A 
HETATM   21  C11         0      68.077  80.900  81.714  1.00  0.00     0.051 A 
HETATM   22  C13         0      68.870  80.141  80.852  1.00  0.00     0.102 A 
HETATM   23  C19         0      68.276  79.395  79.835  1.00  0.00     0.099 A 
HETATM   24  C23         0      66.890  79.407  79.678  1.00  0.00     0.040 A 
HETATM   25  C15         0      66.097  80.166  80.539  1.00  0.00     0.014 A 
BRANCH  22  26
HETATM   26  O2          0      70.222  80.136  81.016  1.00  0.00    -0.353 OA
HETATM   27  C27         0      70.765  81.058  81.959  1.00  0.00     0.210 C 
ENDBRANCH  22  26
BRANCH  23  28
HETATM   28  O4          0      69.038  78.648  78.988  1.00  0.00    -0.358 OA
HETATM   29  H41         0      68.478  78.317  78.266  1.00  0.00     0.217 HD
ENDBRANCH  23  28
ENDBRANCH  19  20
ENDBRANCH  16  18
ENDBRANCH  15  16
ENDBRANCH  13  15
ENDBRANCH  12  13
ENDBRANCH   7  11
ENDBRANCH   1   3
TORSDOF 10
