# Supplementary material for: Evaluation of silvestrol as a potential therapeutic agent for pediatric COVID-19: an interpreted computational and phytochemistry approach
Source: Front Pharmacol. 2025 Sep 17;16:1673591. doi: 10.3389/fphar.2025.1673591 (PMC12484239; doi:10.3389/fphar.2025.1673591)
Supplement: Supplementary file 1 [file DataSheet1.zip › Suplementry Data/MD Docking/Vina/Curcumin/out_ligand_9.pdbqt]

REMARK VINA RESULT:      -6.0     11.383     15.664
REMARK  10 active torsions:
REMARK  status: ('A' for Active; 'I' for Inactive)
REMARK    1  A    between atoms: O1_1  and  C12_12 
REMARK    2  A    between atoms: O2_2  and  C13_13 
REMARK    3  A    between atoms: O3_3  and  C18_18 
REMARK    4  A    between atoms: O4_4  and  C19_19 
REMARK    5  A    between atoms: C7_7  and  C16_16 
REMARK    6  A    between atoms: C8_8  and  C17_17 
REMARK    7  A    between atoms: C9_9  and  C21_21 
REMARK    8  A    between atoms: C9_9  and  C20_20 
REMARK    9  A    between atoms: C20_20  and  C24_24 
REMARK   10  A    between atoms: C21_21  and  C25_25 
ROOT
HETATM    1  O1          0      73.638  86.592  83.109  1.00  0.00    -0.353 OA
HETATM    2  C26         0      72.622  85.669  83.496  1.00  0.00     0.210 C 
ENDROOT
BRANCH   1   3
HETATM    3  C12         0      73.507  87.876  83.544  1.00  0.00     0.102 A 
HETATM    4  C18         0      74.512  88.473  84.304  1.00  0.00     0.099 A 
HETATM    5  C22         0      74.367  89.789  84.743  1.00  0.00     0.040 A 
HETATM    6  C14         0      73.215  90.508  84.423  1.00  0.00     0.014 A 
HETATM    7  C7          0      72.226  89.901  83.667  1.00  0.00    -0.033 A 
HETATM    8  C10         0      72.355  88.594  83.223  1.00  0.00     0.051 A 
BRANCH   4   9
HETATM    9  O3          0      75.642  87.782  84.622  1.00  0.00    -0.358 OA
HETATM   10  H40         0      75.448  87.212  85.386  1.00  0.00     0.217 HD
ENDBRANCH   4   9
BRANCH   7  11
HETATM   11  C16         0      71.008  90.660  83.329  1.00  0.00     0.015 C 
HETATM   12  C24         0      70.200  91.240  84.227  1.00  0.00     0.051 C 
BRANCH  12  13
HETATM   13  C20         0      68.981  91.979  83.780  1.00  0.00     0.156 C 
HETATM   14  O5          0      68.930  93.205  83.790  1.00  0.00    -0.293 OA
BRANCH  13  15
HETATM   15  C9          0      67.806  91.117  83.363  1.00  0.00     0.165 C 
BRANCH  15  16
HETATM   16  C21         0      67.109  90.380  84.490  1.00  0.00     0.156 C 
HETATM   17  O6          0      66.653  90.957  85.473  1.00  0.00    -0.293 OA
BRANCH  16  18
HETATM   18  C25         0      66.967  88.905  84.310  1.00  0.00     0.051 C 
HETATM   19  C17         0      65.880  88.266  84.765  1.00  0.00     0.015 C 
BRANCH  19  20
HETATM   20  C8          0      65.650  86.816  84.648  1.00  0.00    -0.033 A 
HETATM   21  C11         0      64.628  86.354  83.834  1.00  0.00     0.051 A 
HETATM   22  C13         0      64.410  84.981  83.724  1.00  0.00     0.102 A 
HETATM   23  C19         0      65.217  84.088  84.429  1.00  0.00     0.099 A 
HETATM   24  C23         0      66.242  84.568  85.245  1.00  0.00     0.040 A 
HETATM   25  C15         0      66.460  85.942  85.355  1.00  0.00     0.014 A 
BRANCH  22  26
HETATM   26  O2          0      63.407  84.524  82.924  1.00  0.00    -0.353 OA
HETATM   27  C27         0      63.672  84.459  81.524  1.00  0.00     0.210 C 
ENDBRANCH  22  26
BRANCH  23  28
HETATM   28  O4          0      65.016  82.745  84.329  1.00  0.00    -0.358 OA
HETATM   29  H41         0      64.080  82.551  84.506  1.00  0.00     0.217 HD
ENDBRANCH  23  28
ENDBRANCH  19  20
ENDBRANCH  16  18
ENDBRANCH  15  16
ENDBRANCH  13  15
ENDBRANCH  12  13
ENDBRANCH   7  11
ENDBRANCH   1   3
TORSDOF 10
