# Supplementary material for: Evaluation of silvestrol as a potential therapeutic agent for pediatric COVID-19: an interpreted computational and phytochemistry approach
Source: Front Pharmacol. 2025 Sep 17;16:1673591. doi: 10.3389/fphar.2025.1673591 (PMC12484239; doi:10.3389/fphar.2025.1673591)
Supplement: Supplementary file 1 [file DataSheet1.zip › Suplementry Data/MD Docking/Vina/Emetine/Emetine.pdbqt]

REMARK  7 active torsions:
REMARK  status: ('A' for Active; 'I' for Inactive)
REMARK    1  A    between atoms: O1_1  and  C26_26 
REMARK    2  A    between atoms: O2_2  and  C27_27 
REMARK    3  A    between atoms: O3_3  and  C30_30 
REMARK    4  A    between atoms: O4_4  and  C31_31 
REMARK    5  A    between atoms: C7_7  and  C12_12 
REMARK    6  A    between atoms: C8_8  and  C14_14 
REMARK    7  A    between atoms: C12_12  and  C16_16 
ROOT
HETATM    1  O1          0       3.887  -3.462   0.666  1.00  0.00    -0.353 OA
HETATM    2  C32         0       4.293  -3.823   1.984  1.00  0.00     0.210 C 
ENDROOT
BRANCH   1   3
HETATM    3  C26         0       4.153  -2.187   0.263  1.00  0.00     0.102 A 
HETATM    4  C27         0       5.353  -1.883  -0.370  1.00  0.00     0.102 A 
HETATM    5  C23         0       5.617  -0.572  -0.754  1.00  0.00     0.047 A 
HETATM    6  C18         0       4.681   0.445  -0.512  1.00  0.00    -0.045 A 
HETATM    7  C15         0       3.442   0.139   0.086  1.00  0.00    -0.016 A 
HETATM    8  C17         0       5.001   1.853  -0.935  1.00  0.00     0.069 C 
HETATM    9  C21         0       3.210  -1.184   0.497  1.00  0.00     0.049 A 
HETATM   10  C9          0       2.426   1.248   0.365  1.00  0.00     0.257 C 
HETATM   11  N5          0       2.716   2.495  -0.385  1.00  0.00     0.098 N 
HETATM   12  C10         0       0.979   0.824   0.032  1.00  0.00     0.046 C 
HETATM   13  C11         0       1.828   3.587   0.030  1.00  0.00     0.278 C 
HETATM   14  C13         0       4.121   2.883  -0.232  1.00  0.00     0.278 C 
HETATM   15  C8          0       0.360   3.253  -0.288  1.00  0.00     0.018 C 
HETATM   16  C7          0      -0.043   1.922   0.379  1.00  0.00    -0.004 C 
BRANCH   4  17
HETATM   17  O2          0       6.279  -2.853  -0.608  1.00  0.00    -0.353 OA
HETATM   18  C33         0       6.184  -3.549  -1.849  1.00  0.00     0.210 C 
ENDBRANCH   4  17
BRANCH  15  19
HETATM   19  C14         0      -0.535   4.418   0.145  1.00  0.00     0.002 C 
HETATM   20  C20         0      -0.184   5.688  -0.603  1.00  0.00     0.005 C 
ENDBRANCH  15  19
BRANCH  16  21
HETATM   21  C12         0      -1.448   1.464  -0.022  1.00  0.00     0.045 C 
BRANCH  21  22
HETATM   22  C16         0      -1.859   0.199   0.740  1.00  0.00     0.254 C 
HETATM   23  N6          0      -1.693   0.505   2.174  1.00  0.00     0.092 N 
HETATM   24  C22         0      -2.203  -0.577   3.009  1.00  0.00     0.275 C 
HETATM   25  H52         0      -2.189   1.368   2.401  1.00  0.00     0.316 HD
HETATM   26  C25         0      -3.717  -0.676   2.847  1.00  0.00     0.069 C 
HETATM   27  C24         0      -4.132  -0.732   1.399  1.00  0.00    -0.045 A 
HETATM   28  C29         0      -5.415  -1.192   1.069  1.00  0.00     0.047 A 
HETATM   29  C19         0      -3.258  -0.286   0.386  1.00  0.00    -0.016 A 
HETATM   30  C31         0      -5.824  -1.248  -0.261  1.00  0.00     0.102 A 
HETATM   31  C30         0      -4.955  -0.847  -1.270  1.00  0.00     0.102 A 
HETATM   32  C28         0      -3.680  -0.375  -0.950  1.00  0.00     0.049 A 
BRANCH  30  33
HETATM   33  O4          0      -7.072  -1.705  -0.560  1.00  0.00    -0.353 OA
HETATM   34  C35         0      -8.119  -0.738  -0.622  1.00  0.00     0.210 C 
ENDBRANCH  30  33
BRANCH  31  35
HETATM   35  O3          0      -5.335  -0.911  -2.577  1.00  0.00    -0.353 OA
HETATM   36  C34         0      -5.057  -2.124  -3.274  1.00  0.00     0.210 C 
ENDBRANCH  31  35
ENDBRANCH  21  22
ENDBRANCH  16  21
ENDBRANCH   1   3
TORSDOF 7
