# Supplementary material for: Evaluation of silvestrol as a potential therapeutic agent for pediatric COVID-19: an interpreted computational and phytochemistry approach
Source: Front Pharmacol. 2025 Sep 17;16:1673591. doi: 10.3389/fphar.2025.1673591 (PMC12484239; doi:10.3389/fphar.2025.1673591)
Supplement: Supplementary file 1 [file DataSheet1.zip › Suplementry Data/MD Docking/Vina/Emetine/out.pdbqt]

MODEL 1
REMARK VINA RESULT:      -7.7      0.000      0.000
REMARK  7 active torsions:
REMARK  status: ('A' for Active; 'I' for Inactive)
REMARK    1  A    between atoms: O1_1  and  C26_26 
REMARK    2  A    between atoms: O2_2  and  C27_27 
REMARK    3  A    between atoms: O3_3  and  C30_30 
REMARK    4  A    between atoms: O4_4  and  C31_31 
REMARK    5  A    between atoms: C7_7  and  C12_12 
REMARK    6  A    between atoms: C8_8  and  C14_14 
REMARK    7  A    between atoms: C12_12  and  C16_16 
ROOT
HETATM    1  O1          0      72.406  86.859  82.626  1.00  0.00    -0.353 OA
HETATM    2  C32         0      71.022  86.671  82.909  1.00  0.00     0.210 C 
ENDROOT
BRANCH   1   3
HETATM    3  C26         0      73.187  85.742  82.584  1.00  0.00     0.102 A 
HETATM    4  C27         0      74.511  85.790  83.008  1.00  0.00     0.102 A 
HETATM    5  C23         0      75.299  84.646  82.936  1.00  0.00     0.047 A 
HETATM    6  C18         0      74.770  83.444  82.443  1.00  0.00    -0.045 A 
HETATM    7  C15         0      73.417  83.373  82.055  1.00  0.00    -0.016 A 
HETATM    8  C17         0      75.652  82.227  82.373  1.00  0.00     0.069 C 
HETATM    9  C21         0      72.648  84.547  82.103  1.00  0.00     0.049 A 
HETATM   10  C9          0      72.841  82.067  81.503  1.00  0.00     0.257 C 
HETATM   11  N5          0      73.698  80.892  81.796  1.00  0.00     0.098 N 
HETATM   12  C10         0      71.427  81.767  82.046  1.00  0.00     0.046 C 
HETATM   13  C11         0      73.207  79.690  81.112  1.00  0.00     0.278 C 
HETATM   14  C13         0      75.093  81.159  81.437  1.00  0.00     0.278 C 
HETATM   15  C8          0      71.804  79.306  81.614  1.00  0.00     0.018 C 
HETATM   16  C7          0      70.829  80.487  81.434  1.00  0.00    -0.004 C 
BRANCH   4  17
HETATM   17  O2          0      75.047  86.948  83.482  1.00  0.00    -0.353 OA
HETATM   18  C33         0      74.978  87.166  84.890  1.00  0.00     0.210 C 
ENDBRANCH   4  17
BRANCH  15  19
HETATM   19  C14         0      71.331  78.041  80.891  1.00  0.00     0.002 C 
HETATM   20  C20         0      71.561  76.805  81.737  1.00  0.00     0.005 C 
ENDBRANCH  15  19
BRANCH  16  21
HETATM   21  C12         0      69.454  80.214  82.050  1.00  0.00     0.045 C 
BRANCH  21  22
HETATM   22  C16         0      68.330  80.763  81.164  1.00  0.00     0.254 C 
HETATM   23  N6          0      68.001  79.696  80.200  1.00  0.00     0.092 N 
HETATM   24  C22         0      66.833  80.046  79.399  1.00  0.00     0.275 C 
HETATM   25  H52         0      67.818  78.825  80.700  1.00  0.00     0.316 HD
HETATM   26  C25         0      65.599  80.098  80.294  1.00  0.00     0.069 C 
HETATM   27  C24         0      65.818  80.951  81.518  1.00  0.00    -0.045 A 
HETATM   28  C29         0      64.709  81.411  82.243  1.00  0.00     0.047 A 
HETATM   29  C19         0      67.124  81.248  81.958  1.00  0.00    -0.016 A 
HETATM   30  C31         0      64.886  82.196  83.379  1.00  0.00     0.102 A 
HETATM   31  C30         0      66.170  82.527  83.799  1.00  0.00     0.102 A 
HETATM   32  C28         0      67.280  82.062  83.091  1.00  0.00     0.049 A 
BRANCH  30  33
HETATM   33  O4          0      63.795  82.639  84.064  1.00  0.00    -0.353 OA
HETATM   34  C35         0      63.045  83.699  83.474  1.00  0.00     0.210 C 
ENDBRANCH  30  33
BRANCH  31  35
HETATM   35  O3          0      66.358  83.307  84.900  1.00  0.00    -0.353 OA
HETATM   36  C34         0      66.368  84.720  84.700  1.00  0.00     0.210 C 
ENDBRANCH  31  35
ENDBRANCH  21  22
ENDBRANCH  16  21
ENDBRANCH   1   3
TORSDOF 7
ENDMDL
MODEL 2
REMARK VINA RESULT:      -7.4      6.160      8.861
REMARK  7 active torsions:
REMARK  status: ('A' for Active; 'I' for Inactive)
REMARK    1  A    between atoms: O1_1  and  C26_26 
REMARK    2  A    between atoms: O2_2  and  C27_27 
REMARK    3  A    between atoms: O3_3  and  C30_30 
REMARK    4  A    between atoms: O4_4  and  C31_31 
REMARK    5  A    between atoms: C7_7  and  C12_12 
REMARK    6  A    between atoms: C8_8  and  C14_14 
REMARK    7  A    between atoms: C12_12  and  C16_16 
ROOT
HETATM    1  O1          0      78.819  79.332  83.203  1.00  0.00    -0.353 OA
HETATM    2  C32         0      78.415  80.600  83.713  1.00  0.00     0.210 C 
ENDROOT
BRANCH   1   3
HETATM    3  C26         0      78.957  79.224  81.851  1.00  0.00     0.102 A 
HETATM    4  C27         0      79.886  78.345  81.305  1.00  0.00     0.102 A 
HETATM    5  C23         0      80.029  78.264  79.923  1.00  0.00     0.047 A 
HETATM    6  C18         0      79.241  79.058  79.076  1.00  0.00    -0.045 A 
HETATM    7  C15         0      78.263  79.917  79.618  1.00  0.00    -0.016 A 
HETATM    8  C17         0      79.425  78.950  77.587  1.00  0.00     0.069 C 
HETATM    9  C21         0      78.159  80.009  81.016  1.00  0.00     0.049 A 
HETATM   10  C9          0      77.413  80.795  78.698  1.00  0.00     0.257 C 
HETATM   11  N5          0      77.459  80.356  77.282  1.00  0.00     0.098 N 
HETATM   12  C10         0      75.931  80.843  79.129  1.00  0.00     0.046 C 
HETATM   13  C11         0      76.774  81.312  76.404  1.00  0.00     0.278 C 
HETATM   14  C13         0      78.842  80.148  76.843  1.00  0.00     0.278 C 
HETATM   15  C8          0      75.278  81.405  76.753  1.00  0.00     0.018 C 
HETATM   16  C7          0      75.097  81.782  78.237  1.00  0.00    -0.004 C 
BRANCH   4  17
HETATM   17  O2          0      80.667  77.571  82.108  1.00  0.00    -0.353 OA
HETATM   18  C33         0      82.044  77.454  81.756  1.00  0.00     0.210 C 
ENDBRANCH   4  17
BRANCH  15  19
HETATM   19  C14         0      74.594  82.399  75.810  1.00  0.00     0.002 C 
HETATM   20  C20         0      73.382  81.779  75.144  1.00  0.00     0.005 C 
ENDBRANCH  15  19
BRANCH  16  21
HETATM   21  C12         0      73.631  81.746  78.680  1.00  0.00     0.045 C 
BRANCH  21  22
HETATM   22  C16         0      73.352  82.791  79.765  1.00  0.00     0.254 C 
HETATM   23  N6          0      73.982  82.286  81.001  1.00  0.00     0.092 N 
HETATM   24  C22         0      73.916  83.274  82.072  1.00  0.00     0.275 C 
HETATM   25  H52         0      74.959  82.052  80.818  1.00  0.00     0.316 HD
HETATM   26  C25         0      74.779  84.478  81.709  1.00  0.00     0.069 C 
HETATM   27  C24         0      74.471  85.004  80.330  1.00  0.00    -0.045 A 
HETATM   28  C29         0      74.883  86.298  79.980  1.00  0.00     0.047 A 
HETATM   29  C19         0      73.815  84.190  79.383  1.00  0.00    -0.016 A 
HETATM   30  C31         0      74.616  86.804  78.710  1.00  0.00     0.102 A 
HETATM   31  C30         0      73.934  86.024  77.783  1.00  0.00     0.102 A 
HETATM   32  C28         0      73.532  84.729  78.118  1.00  0.00     0.049 A 
BRANCH  30  33
HETATM   33  O4          0      75.018  88.067  78.394  1.00  0.00    -0.353 OA
HETATM   34  C35         0      74.227  89.144  78.892  1.00  0.00     0.210 C 
ENDBRANCH  30  33
BRANCH  31  35
HETATM   35  O3          0      73.651  86.511  76.542  1.00  0.00    -0.353 OA
HETATM   36  C34         0      72.358  87.080  76.349  1.00  0.00     0.210 C 
ENDBRANCH  31  35
ENDBRANCH  21  22
ENDBRANCH  16  21
ENDBRANCH   1   3
TORSDOF 7
ENDMDL
MODEL 3
REMARK VINA RESULT:      -7.3      4.969      7.853
REMARK  7 active torsions:
REMARK  status: ('A' for Active; 'I' for Inactive)
REMARK    1  A    between atoms: O1_1  and  C26_26 
REMARK    2  A    between atoms: O2_2  and  C27_27 
REMARK    3  A    between atoms: O3_3  and  C30_30 
REMARK    4  A    between atoms: O4_4  and  C31_31 
REMARK    5  A    between atoms: C7_7  and  C12_12 
REMARK    6  A    between atoms: C8_8  and  C14_14 
REMARK    7  A    between atoms: C12_12  and  C16_16 
ROOT
HETATM    1  O1          0      79.486  79.218  82.954  1.00  0.00    -0.353 OA
HETATM    2  C32         0      78.666  80.288  83.418  1.00  0.00     0.210 C 
ENDROOT
BRANCH   1   3
HETATM    3  C26         0      79.455  78.949  81.618  1.00  0.00     0.102 A 
HETATM    4  C27         0      80.151  77.862  81.101  1.00  0.00     0.102 A 
HETATM    5  C23         0      80.127  77.616  79.731  1.00  0.00     0.047 A 
HETATM    6  C18         0      79.402  78.452  78.869  1.00  0.00    -0.045 A 
HETATM    7  C15         0      78.654  79.528  79.388  1.00  0.00    -0.016 A 
HETATM    8  C17         0      79.401  78.160  77.393  1.00  0.00     0.069 C 
HETATM    9  C21         0      78.720  79.779  80.769  1.00  0.00     0.049 A 
HETATM   10  C9          0      77.875  80.450  78.449  1.00  0.00     0.257 C 
HETATM   11  N5          0      77.689  79.868  77.096  1.00  0.00     0.098 N 
HETATM   12  C10         0      76.480  80.816  78.999  1.00  0.00     0.046 C 
HETATM   13  C11         0      77.091  80.840  76.174  1.00  0.00     0.278 C 
HETATM   14  C13         0      78.958  79.364  76.565  1.00  0.00     0.278 C 
HETATM   15  C8          0      75.681  81.244  76.640  1.00  0.00     0.018 C 
HETATM   16  C7          0      75.731  81.798  78.079  1.00  0.00    -0.004 C 
BRANCH   4  17
HETATM   17  O2          0      80.867  77.042  81.919  1.00  0.00    -0.353 OA
HETATM   18  C33         0      82.269  77.287  82.015  1.00  0.00     0.210 C 
ENDBRANCH   4  17
BRANCH  15  19
HETATM   19  C14         0      75.082  82.247  75.649  1.00  0.00     0.002 C 
HETATM   20  C20         0      73.722  81.792  75.162  1.00  0.00     0.005 C 
ENDBRANCH  15  19
BRANCH  16  21
HETATM   21  C12         0      74.339  82.080  78.651  1.00  0.00     0.045 C 
BRANCH  21  22
HETATM   22  C16         0      74.402  83.104  79.790  1.00  0.00     0.254 C 
HETATM   23  N6          0      74.560  84.425  79.152  1.00  0.00     0.092 N 
HETATM   24  C22         0      74.477  85.500  80.135  1.00  0.00     0.275 C 
HETATM   25  H52         0      73.833  84.556  78.447  1.00  0.00     0.316 HD
HETATM   26  C25         0      73.065  85.558  80.710  1.00  0.00     0.069 C 
HETATM   27  C24         0      72.591  84.210  81.191  1.00  0.00    -0.045 A 
HETATM   28  C29         0      71.500  84.138  82.069  1.00  0.00     0.047 A 
HETATM   29  C19         0      73.207  83.028  80.730  1.00  0.00    -0.016 A 
HETATM   30  C31         0      71.039  82.905  82.523  1.00  0.00     0.102 A 
HETATM   31  C30         0      71.666  81.736  82.105  1.00  0.00     0.102 A 
HETATM   32  C28         0      72.745  81.797  81.221  1.00  0.00     0.049 A 
BRANCH  30  33
HETATM   33  O4          0      69.983  82.858  83.381  1.00  0.00    -0.353 OA
HETATM   34  C35         0      68.691  83.120  82.835  1.00  0.00     0.210 C 
ENDBRANCH  30  33
BRANCH  31  35
HETATM   35  O3          0      71.237  80.522  82.554  1.00  0.00    -0.353 OA
HETATM   36  C34         0      71.890  79.369  82.027  1.00  0.00     0.210 C 
ENDBRANCH  31  35
ENDBRANCH  21  22
ENDBRANCH  16  21
ENDBRANCH   1   3
TORSDOF 7
ENDMDL
MODEL 4
REMARK VINA RESULT:      -7.2      5.363      8.187
REMARK  7 active torsions:
REMARK  status: ('A' for Active; 'I' for Inactive)
REMARK    1  A    between atoms: O1_1  and  C26_26 
REMARK    2  A    between atoms: O2_2  and  C27_27 
REMARK    3  A    between atoms: O3_3  and  C30_30 
REMARK    4  A    between atoms: O4_4  and  C31_31 
REMARK    5  A    between atoms: C7_7  and  C12_12 
REMARK    6  A    between atoms: C8_8  and  C14_14 
REMARK    7  A    between atoms: C12_12  and  C16_16 
ROOT
HETATM    1  O1          0      80.552  77.955  78.857  1.00  0.00    -0.353 OA
HETATM    2  C32         0      80.008  76.674  79.171  1.00  0.00     0.210 C 
ENDROOT
BRANCH   1   3
HETATM    3  C26         0      79.932  78.667  77.873  1.00  0.00     0.102 A 
HETATM    4  C27         0      80.343  78.547  76.550  1.00  0.00     0.102 A 
HETATM    5  C23         0      79.714  79.299  75.563  1.00  0.00     0.047 A 
HETATM    6  C18         0      78.666  80.172  75.889  1.00  0.00    -0.045 A 
HETATM    7  C15         0      78.210  80.265  77.220  1.00  0.00    -0.016 A 
HETATM    8  C17         0      78.011  80.975  74.798  1.00  0.00     0.069 C 
HETATM    9  C21         0      78.881  79.524  78.206  1.00  0.00     0.049 A 
HETATM   10  C9          0      77.078  81.228  77.582  1.00  0.00     0.257 C 
HETATM   11  N5          0      76.318  81.693  76.395  1.00  0.00     0.098 N 
HETATM   12  C10         0      76.069  80.610  78.574  1.00  0.00     0.046 C 
HETATM   13  C11         0      75.353  82.739  76.754  1.00  0.00     0.278 C 
HETATM   14  C13         0      77.225  82.163  75.344  1.00  0.00     0.278 C 
HETATM   15  C8          0      74.294  82.198  77.730  1.00  0.00     0.018 C 
HETATM   16  C7          0      74.971  81.609  78.984  1.00  0.00    -0.004 C 
BRANCH   4  17
HETATM   17  O2          0      81.364  77.711  76.212  1.00  0.00    -0.353 OA
HETATM   18  C33         0      81.074  76.686  75.264  1.00  0.00     0.210 C 
ENDBRANCH   4  17
BRANCH  15  19
HETATM   19  C14         0      73.298  83.311  78.071  1.00  0.00     0.002 C 
HETATM   20  C20         0      74.010  84.553  78.565  1.00  0.00     0.005 C 
ENDBRANCH  15  19
BRANCH  16  21
HETATM   21  C12         0      73.975  80.924  79.924  1.00  0.00     0.045 C 
BRANCH  21  22
HETATM   22  C16         0      74.018  81.543  81.326  1.00  0.00     0.254 C 
HETATM   23  N6          0      74.991  82.651  81.262  1.00  0.00     0.092 N 
HETATM   24  C22         0      75.003  83.417  82.503  1.00  0.00     0.275 C 
HETATM   25  H52         0      74.755  83.270  80.485  1.00  0.00     0.316 HD
HETATM   26  C25         0      73.667  84.136  82.671  1.00  0.00     0.069 C 
HETATM   27  C24         0      72.495  83.204  82.504  1.00  0.00    -0.045 A 
HETATM   28  C29         0      71.235  83.591  82.983  1.00  0.00     0.047 A 
HETATM   29  C19         0      72.649  81.973  81.833  1.00  0.00    -0.016 A 
HETATM   30  C31         0      70.135  82.750  82.835  1.00  0.00     0.102 A 
HETATM   31  C30         0      70.285  81.517  82.210  1.00  0.00     0.102 A 
HETATM   32  C28         0      71.533  81.129  81.718  1.00  0.00     0.049 A 
BRANCH  30  33
HETATM   33  O4          0      68.922  83.143  83.315  1.00  0.00    -0.353 OA
HETATM   34  C35         0      68.187  84.080  82.530  1.00  0.00     0.210 C 
ENDBRANCH  30  33
BRANCH  31  35
HETATM   35  O3          0      69.221  80.677  82.072  1.00  0.00    -0.353 OA
HETATM   36  C34         0      68.598  80.625  80.790  1.00  0.00     0.210 C 
ENDBRANCH  31  35
ENDBRANCH  21  22
ENDBRANCH  16  21
ENDBRANCH   1   3
TORSDOF 7
ENDMDL
MODEL 5
REMARK VINA RESULT:      -7.2      1.518      7.991
REMARK  7 active torsions:
REMARK  status: ('A' for Active; 'I' for Inactive)
REMARK    1  A    between atoms: O1_1  and  C26_26 
REMARK    2  A    between atoms: O2_2  and  C27_27 
REMARK    3  A    between atoms: O3_3  and  C30_30 
REMARK    4  A    between atoms: O4_4  and  C31_31 
REMARK    5  A    between atoms: C7_7  and  C12_12 
REMARK    6  A    between atoms: C8_8  and  C14_14 
REMARK    7  A    between atoms: C12_12  and  C16_16 
ROOT
HETATM    1  O1          0      66.229  82.653  84.514  1.00  0.00    -0.353 OA
HETATM    2  C32         0      66.665  84.006  84.415  1.00  0.00     0.210 C 
ENDROOT
BRANCH   1   3
HETATM    3  C26         0      65.970  81.998  83.347  1.00  0.00     0.102 A 
HETATM    4  C27         0      64.665  81.865  82.886  1.00  0.00     0.102 A 
HETATM    5  C23         0      64.418  81.174  81.704  1.00  0.00     0.047 A 
HETATM    6  C18         0      65.475  80.614  80.970  1.00  0.00    -0.045 A 
HETATM    7  C15         0      66.805  80.784  81.403  1.00  0.00    -0.016 A 
HETATM    8  C17         0      65.172  79.868  79.699  1.00  0.00     0.069 C 
HETATM    9  C21         0      67.030  81.455  82.617  1.00  0.00     0.049 A 
HETATM   10  C9          0      67.958  80.162  80.614  1.00  0.00     0.257 C 
HETATM   11  N5          0      67.562  79.756  79.243  1.00  0.00     0.098 N 
HETATM   12  C10         0      69.172  81.109  80.492  1.00  0.00     0.046 C 
HETATM   13  C11         0      68.637  79.013  78.574  1.00  0.00     0.278 C 
HETATM   14  C13         0      66.326  78.968  79.267  1.00  0.00     0.278 C 
HETATM   15  C8          0      69.884  79.896  78.392  1.00  0.00     0.018 C 
HETATM   16  C7          0      70.352  80.450  79.754  1.00  0.00    -0.004 C 
BRANCH   4  17
HETATM   17  O2          0      63.623  82.394  83.587  1.00  0.00    -0.353 OA
HETATM   18  C33         0      63.040  83.591  83.076  1.00  0.00     0.210 C 
ENDBRANCH   4  17
BRANCH  15  19
HETATM   19  C14         0      70.979  79.095  77.680  1.00  0.00     0.002 C 
HETATM   20  C20         0      71.343  77.849  78.461  1.00  0.00     0.005 C 
ENDBRANCH  15  19
BRANCH  16  21
HETATM   21  C12         0      71.501  81.452  79.619  1.00  0.00     0.045 C 
BRANCH  21  22
HETATM   22  C16         0      72.706  81.034  80.469  1.00  0.00     0.254 C 
HETATM   23  N6          0      73.732  80.550  79.525  1.00  0.00     0.092 N 
HETATM   24  C22         0      74.990  80.268  80.209  1.00  0.00     0.275 C 
HETATM   25  H52         0      73.893  81.253  78.802  1.00  0.00     0.316 HD
HETATM   26  C25         0      75.587  81.569  80.736  1.00  0.00     0.069 C 
HETATM   27  C24         0      74.590  82.372  81.531  1.00  0.00    -0.045 A 
HETATM   28  C29         0      75.049  83.384  82.387  1.00  0.00     0.047 A 
HETATM   29  C19         0      73.206  82.142  81.386  1.00  0.00    -0.016 A 
HETATM   30  C31         0      74.147  84.143  83.129  1.00  0.00     0.102 A 
HETATM   31  C30         0      72.783  83.897  83.021  1.00  0.00     0.102 A 
HETATM   32  C28         0      72.316  82.901  82.161  1.00  0.00     0.049 A 
BRANCH  30  33
HETATM   33  O4          0      74.615  85.116  83.960  1.00  0.00    -0.353 OA
HETATM   34  C35         0      75.959  85.548  83.761  1.00  0.00     0.210 C 
ENDBRANCH  30  33
BRANCH  31  35
HETATM   35  O3          0      71.889  84.621  83.752  1.00  0.00    -0.353 OA
HETATM   36  C34         0      71.085  85.563  83.044  1.00  0.00     0.210 C 
ENDBRANCH  31  35
ENDBRANCH  21  22
ENDBRANCH  16  21
ENDBRANCH   1   3
TORSDOF 7
ENDMDL
MODEL 6
REMARK VINA RESULT:      -7.2      5.736      9.497
REMARK  7 active torsions:
REMARK  status: ('A' for Active; 'I' for Inactive)
REMARK    1  A    between atoms: O1_1  and  C26_26 
REMARK    2  A    between atoms: O2_2  and  C27_27 
REMARK    3  A    between atoms: O3_3  and  C30_30 
REMARK    4  A    between atoms: O4_4  and  C31_31 
REMARK    5  A    between atoms: C7_7  and  C12_12 
REMARK    6  A    between atoms: C8_8  and  C14_14 
REMARK    7  A    between atoms: C12_12  and  C16_16 
ROOT
HETATM    1  O1          0      80.595  76.833  79.091  1.00  0.00    -0.353 OA
HETATM    2  C32         0      80.028  77.131  80.364  1.00  0.00     0.210 C 
ENDROOT
BRANCH   1   3
HETATM    3  C26         0      80.219  77.623  78.045  1.00  0.00     0.102 A 
HETATM    4  C27         0      80.881  77.541  76.825  1.00  0.00     0.102 A 
HETATM    5  C23         0      80.499  78.370  75.776  1.00  0.00     0.047 A 
HETATM    6  C18         0      79.447  79.286  75.936  1.00  0.00    -0.045 A 
HETATM    7  C15         0      78.738  79.343  77.153  1.00  0.00    -0.016 A 
HETATM    8  C17         0      79.063  80.172  74.783  1.00  0.00     0.069 C 
HETATM    9  C21         0      79.163  78.522  78.210  1.00  0.00     0.049 A 
HETATM   10  C9          0      77.602  80.350  77.336  1.00  0.00     0.257 C 
HETATM   11  N5          0      77.118  80.911  76.050  1.00  0.00     0.098 N 
HETATM   12  C10         0      76.387  79.746  78.073  1.00  0.00     0.046 C 
HETATM   13  C11         0      76.150  81.992  76.269  1.00  0.00     0.278 C 
HETATM   14  C13         0      78.238  81.376  75.227  1.00  0.00     0.278 C 
HETATM   15  C8          0      74.892  81.467  76.983  1.00  0.00     0.018 C 
HETATM   16  C7          0      75.276  80.785  78.312  1.00  0.00    -0.004 C 
BRANCH   4  17
HETATM   17  O2          0      81.910  76.665  76.650  1.00  0.00    -0.353 OA
HETATM   18  C33         0      81.828  75.786  75.530  1.00  0.00     0.210 C 
ENDBRANCH   4  17
BRANCH  15  19
HETATM   19  C14         0      73.900  82.617  77.182  1.00  0.00     0.002 C 
HETATM   20  C20         0      74.615  83.949  77.279  1.00  0.00     0.005 C 
ENDBRANCH  15  19
BRANCH  16  21
HETATM   21  C12         0      74.082  80.115  78.997  1.00  0.00     0.045 C 
BRANCH  21  22
HETATM   22  C16         0      74.208  80.180  80.523  1.00  0.00     0.254 C 
HETATM   23  N6          0      75.332  79.295  80.885  1.00  0.00     0.092 N 
HETATM   24  C22         0      75.648  79.395  82.306  1.00  0.00     0.275 C 
HETATM   25  H52         0      76.157  79.545  80.338  1.00  0.00     0.316 HD
HETATM   26  C25         0      76.189  80.789  82.611  1.00  0.00     0.069 C 
HETATM   27  C24         0      75.295  81.877  82.074  1.00  0.00    -0.045 A 
HETATM   28  C29         0      75.427  83.182  82.570  1.00  0.00     0.047 A 
HETATM   29  C19         0      74.364  81.599  81.052  1.00  0.00    -0.016 A 
HETATM   30  C31         0      74.616  84.206  82.086  1.00  0.00     0.102 A 
HETATM   31  C30         0      73.668  83.933  81.106  1.00  0.00     0.102 A 
HETATM   32  C28         0      73.539  82.639  80.597  1.00  0.00     0.049 A 
BRANCH  30  33
HETATM   33  O4          0      74.756  85.465  82.587  1.00  0.00    -0.353 OA
HETATM   34  C35         0      75.744  85.655  83.598  1.00  0.00     0.210 C 
ENDBRANCH  30  33
BRANCH  31  35
HETATM   35  O3          0      72.857  84.921  80.634  1.00  0.00    -0.353 OA
HETATM   36  C34         0      71.825  84.535  79.729  1.00  0.00     0.210 C 
ENDBRANCH  31  35
ENDBRANCH  21  22
ENDBRANCH  16  21
ENDBRANCH   1   3
TORSDOF 7
ENDMDL
MODEL 7
REMARK VINA RESULT:      -7.1      2.479      8.396
REMARK  7 active torsions:
REMARK  status: ('A' for Active; 'I' for Inactive)
REMARK    1  A    between atoms: O1_1  and  C26_26 
REMARK    2  A    between atoms: O2_2  and  C27_27 
REMARK    3  A    between atoms: O3_3  and  C30_30 
REMARK    4  A    between atoms: O4_4  and  C31_31 
REMARK    5  A    between atoms: C7_7  and  C12_12 
REMARK    6  A    between atoms: C8_8  and  C14_14 
REMARK    7  A    between atoms: C12_12  and  C16_16 
ROOT
HETATM    1  O1          0      65.416  82.701  84.513  1.00  0.00    -0.353 OA
HETATM    2  C32         0      66.325  82.630  85.608  1.00  0.00     0.210 C 
ENDROOT
BRANCH   1   3
HETATM    3  C26         0      65.774  82.053  83.368  1.00  0.00     0.102 A 
HETATM    4  C27         0      64.822  81.748  82.402  1.00  0.00     0.102 A 
HETATM    5  C23         0      65.202  81.067  81.250  1.00  0.00     0.047 A 
HETATM    6  C18         0      66.538  80.687  81.053  1.00  0.00    -0.045 A 
HETATM    7  C15         0      67.520  81.033  82.003  1.00  0.00    -0.016 A 
HETATM    8  C17         0      66.914  79.946  79.798  1.00  0.00     0.069 C 
HETATM    9  C21         0      67.109  81.690  83.175  1.00  0.00     0.049 A 
HETATM   10  C9          0      68.975  80.607  81.799  1.00  0.00     0.257 C 
HETATM   11  N5          0      69.261  80.192  80.403  1.00  0.00     0.098 N 
HETATM   12  C10         0      69.976  81.722  82.173  1.00  0.00     0.046 C 
HETATM   13  C11         0      70.612  79.633  80.279  1.00  0.00     0.278 C 
HETATM   14  C13         0      68.258  79.235  79.926  1.00  0.00     0.278 C 
HETATM   15  C8          0      71.678  80.690  80.615  1.00  0.00     0.018 C 
HETATM   16  C7          0      71.438  81.262  82.027  1.00  0.00    -0.004 C 
BRANCH   4  17
HETATM   17  O2          0      63.518  82.100  82.576  1.00  0.00    -0.353 OA
HETATM   18  C33         0      63.062  83.261  81.885  1.00  0.00     0.210 C 
ENDBRANCH   4  17
BRANCH  15  19
HETATM   19  C14         0      73.073  80.077  80.461  1.00  0.00     0.002 C 
HETATM   20  C20         0      73.642  80.344  79.083  1.00  0.00     0.005 C 
ENDBRANCH  15  19
BRANCH  16  21
HETATM   21  C12         0      72.380  82.423  82.360  1.00  0.00     0.045 C 
BRANCH  21  22
HETATM   22  C16         0      71.827  83.754  81.838  1.00  0.00     0.254 C 
HETATM   23  N6          0      71.470  84.551  83.027  1.00  0.00     0.092 N 
HETATM   24  C22         0      71.075  85.905  82.658  1.00  0.00     0.275 C 
HETATM   25  H52         0      72.267  84.594  83.664  1.00  0.00     0.316 HD
HETATM   26  C25         0      72.278  86.650  82.088  1.00  0.00     0.069 C 
HETATM   27  C24         0      72.972  85.866  81.004  1.00  0.00    -0.045 A 
HETATM   28  C29         0      73.843  86.527  80.127  1.00  0.00     0.047 A 
HETATM   29  C19         0      72.784  84.472  80.897  1.00  0.00    -0.016 A 
HETATM   30  C31         0      74.501  85.824  79.121  1.00  0.00     0.102 A 
HETATM   31  C30         0      74.292  84.456  78.983  1.00  0.00     0.102 A 
HETATM   32  C28         0      73.436  83.786  79.860  1.00  0.00     0.049 A 
BRANCH  30  33
HETATM   33  O4          0      75.337  86.488  78.275  1.00  0.00    -0.353 OA
HETATM   34  C35         0      74.860  87.713  77.720  1.00  0.00     0.210 C 
ENDBRANCH  30  33
BRANCH  31  35
HETATM   35  O3          0      74.915  83.756  77.993  1.00  0.00    -0.353 OA
HETATM   36  C34         0      74.124  83.379  76.868  1.00  0.00     0.210 C 
ENDBRANCH  31  35
ENDBRANCH  21  22
ENDBRANCH  16  21
ENDBRANCH   1   3
TORSDOF 7
ENDMDL
MODEL 8
REMARK VINA RESULT:      -7.0      3.239      6.508
REMARK  7 active torsions:
REMARK  status: ('A' for Active; 'I' for Inactive)
REMARK    1  A    between atoms: O1_1  and  C26_26 
REMARK    2  A    between atoms: O2_2  and  C27_27 
REMARK    3  A    between atoms: O3_3  and  C30_30 
REMARK    4  A    between atoms: O4_4  and  C31_31 
REMARK    5  A    between atoms: C7_7  and  C12_12 
REMARK    6  A    between atoms: C8_8  and  C14_14 
REMARK    7  A    between atoms: C12_12  and  C16_16 
ROOT
HETATM    1  O1          0      71.672  81.347  82.664  1.00  0.00    -0.353 OA
HETATM    2  C32         0      70.857  81.069  81.528  1.00  0.00     0.210 C 
ENDROOT
BRANCH   1   3
HETATM    3  C26         0      72.476  82.445  82.597  1.00  0.00     0.102 A 
HETATM    4  C27         0      73.810  82.321  82.224  1.00  0.00     0.102 A 
HETATM    5  C23         0      74.622  83.450  82.182  1.00  0.00     0.047 A 
HETATM    6  C18         0      74.106  84.713  82.509  1.00  0.00    -0.045 A 
HETATM    7  C15         0      72.744  84.857  82.842  1.00  0.00    -0.016 A 
HETATM    8  C17         0      75.014  85.912  82.459  1.00  0.00     0.069 C 
HETATM    9  C21         0      71.951  83.700  82.911  1.00  0.00     0.049 A 
HETATM   10  C9          0      72.182  86.230  83.213  1.00  0.00     0.257 C 
HETATM   11  N5          0      73.074  87.345  82.808  1.00  0.00     0.098 N 
HETATM   12  C10         0      70.793  86.490  82.593  1.00  0.00     0.046 C 
HETATM   13  C11         0      72.592  88.630  83.325  1.00  0.00     0.278 C 
HETATM   14  C13         0      74.452  87.096  83.241  1.00  0.00     0.278 C 
HETATM   15  C8          0      71.213  88.977  82.736  1.00  0.00     0.018 C 
HETATM   16  C7          0      70.206  87.846  83.026  1.00  0.00    -0.004 C 
BRANCH   4  17
HETATM   17  O2          0      74.334  81.103  81.910  1.00  0.00    -0.353 OA
HETATM   18  C33         0      75.717  80.902  82.190  1.00  0.00     0.210 C 
ENDBRANCH   4  17
BRANCH  15  19
HETATM   19  C14         0      70.748  90.329  83.286  1.00  0.00     0.002 C 
HETATM   20  C20         0      71.787  90.936  84.206  1.00  0.00     0.005 C 
ENDBRANCH  15  19
BRANCH  16  21
HETATM   21  C12         0      68.856  88.068  82.339  1.00  0.00     0.045 C 
BRANCH  21  22
HETATM   22  C16         0      67.736  88.271  83.365  1.00  0.00     0.254 C 
HETATM   23  N6          0      66.949  89.428  82.898  1.00  0.00     0.092 N 
HETATM   24  C22         0      65.757  89.623  83.716  1.00  0.00     0.275 C 
HETATM   25  H52         0      66.671  89.286  81.926  1.00  0.00     0.316 HD
HETATM   26  C25         0      64.803  88.450  83.515  1.00  0.00     0.069 C 
HETATM   27  C24         0      65.491  87.120  83.689  1.00  0.00    -0.045 A 
HETATM   28  C29         0      64.720  85.970  83.910  1.00  0.00     0.047 A 
HETATM   29  C19         0      66.895  87.022  83.589  1.00  0.00    -0.016 A 
HETATM   30  C31         0      65.332  84.729  84.069  1.00  0.00     0.102 A 
HETATM   31  C30         0      66.717  84.628  84.010  1.00  0.00     0.102 A 
HETATM   32  C28         0      67.494  85.766  83.777  1.00  0.00     0.049 A 
BRANCH  30  33
HETATM   33  O4          0      64.563  83.626  84.289  1.00  0.00    -0.353 OA
HETATM   34  C35         0      63.429  83.446  83.444  1.00  0.00     0.210 C 
ENDBRANCH  30  33
BRANCH  31  35
HETATM   35  O3          0      67.332  83.424  84.179  1.00  0.00    -0.353 OA
HETATM   36  C34         0      67.909  82.823  83.022  1.00  0.00     0.210 C 
ENDBRANCH  31  35
ENDBRANCH  21  22
ENDBRANCH  16  21
ENDBRANCH   1   3
TORSDOF 7
ENDMDL
MODEL 9
REMARK VINA RESULT:      -7.0      4.795      8.424
REMARK  7 active torsions:
REMARK  status: ('A' for Active; 'I' for Inactive)
REMARK    1  A    between atoms: O1_1  and  C26_26 
REMARK    2  A    between atoms: O2_2  and  C27_27 
REMARK    3  A    between atoms: O3_3  and  C30_30 
REMARK    4  A    between atoms: O4_4  and  C31_31 
REMARK    5  A    between atoms: C7_7  and  C12_12 
REMARK    6  A    between atoms: C8_8  and  C14_14 
REMARK    7  A    between atoms: C12_12  and  C16_16 
ROOT
HETATM    1  O1          0      78.207  81.249  75.597  1.00  0.00    -0.353 OA
HETATM    2  C32         0      77.030  81.616  74.881  1.00  0.00     0.210 C 
ENDROOT
BRANCH   1   3
HETATM    3  C26         0      78.047  80.853  76.891  1.00  0.00     0.102 A 
HETATM    4  C27         0      79.076  80.203  77.563  1.00  0.00     0.102 A 
HETATM    5  C23         0      78.887  79.785  78.876  1.00  0.00     0.047 A 
HETATM    6  C18         0      77.668  80.018  79.531  1.00  0.00    -0.045 A 
HETATM    7  C15         0      76.635  80.718  78.875  1.00  0.00    -0.016 A 
HETATM    8  C17         0      77.494  79.548  80.949  1.00  0.00     0.069 C 
HETATM    9  C21         0      76.834  81.100  77.538  1.00  0.00     0.049 A 
HETATM   10  C9          0      75.299  80.959  79.580  1.00  0.00     0.257 C 
HETATM   11  N5          0      75.377  80.750  81.047  1.00  0.00     0.098 N 
HETATM   12  C10         0      74.748  82.381  79.336  1.00  0.00     0.046 C 
HETATM   13  C11         0      74.051  80.824  81.669  1.00  0.00     0.278 C 
HETATM   14  C13         0      76.026  79.473  81.360  1.00  0.00     0.278 C 
HETATM   15  C8          0      73.436  82.223  81.490  1.00  0.00     0.018 C 
HETATM   16  C7          0      73.372  82.593  79.994  1.00  0.00    -0.004 C 
BRANCH   4  17
HETATM   17  O2          0      80.265  79.960  76.945  1.00  0.00    -0.353 OA
HETATM   18  C33         0      80.403  78.709  76.274  1.00  0.00     0.210 C 
ENDBRANCH   4  17
BRANCH  15  19
HETATM   19  C14         0      72.061  82.268  82.162  1.00  0.00     0.002 C 
HETATM   20  C20         0      72.032  83.281  83.288  1.00  0.00     0.005 C 
ENDBRANCH  15  19
BRANCH  16  21
HETATM   21  C12         0      72.906  84.032  79.763  1.00  0.00     0.045 C 
BRANCH  21  22
HETATM   22  C16         0      74.097  84.979  79.576  1.00  0.00     0.254 C 
HETATM   23  N6          0      74.006  85.495  78.196  1.00  0.00     0.092 N 
HETATM   24  C22         0      75.003  86.531  77.951  1.00  0.00     0.275 C 
HETATM   25  H52         0      73.074  85.880  78.034  1.00  0.00     0.316 HD
HETATM   26  C25         0      74.686  87.756  78.803  1.00  0.00     0.069 C 
HETATM   27  C24         0      74.471  87.402  80.252  1.00  0.00    -0.045 A 
HETATM   28  C29         0      74.542  88.411  81.224  1.00  0.00     0.047 A 
HETATM   29  C19         0      74.159  86.079  80.627  1.00  0.00    -0.016 A 
HETATM   30  C31         0      74.341  88.110  82.569  1.00  0.00     0.102 A 
HETATM   31  C30         0      74.071  86.801  82.952  1.00  0.00     0.102 A 
HETATM   32  C28         0      73.986  85.792  81.990  1.00  0.00     0.049 A 
BRANCH  30  33
HETATM   33  O4          0      74.422  89.104  83.497  1.00  0.00    -0.353 OA
HETATM   34  C35         0      74.178  90.435  83.045  1.00  0.00     0.210 C 
ENDBRANCH  30  33
BRANCH  31  35
HETATM   35  O3          0      73.888  86.488  84.266  1.00  0.00    -0.353 OA
HETATM   36  C34         0      75.018  85.981  84.974  1.00  0.00     0.210 C 
ENDBRANCH  31  35
ENDBRANCH  21  22
ENDBRANCH  16  21
ENDBRANCH   1   3
TORSDOF 7
ENDMDL
