# Supplementary material for: Evaluation of silvestrol as a potential therapeutic agent for pediatric COVID-19: an interpreted computational and phytochemistry approach
Source: Front Pharmacol. 2025 Sep 17;16:1673591. doi: 10.3389/fphar.2025.1673591 (PMC12484239; doi:10.3389/fphar.2025.1673591)
Supplement: Supplementary file 1 [file DataSheet1.zip › Suplementry Data/MD Docking/Vina/Emetine/out_ligand_1.pdbqt]

REMARK VINA RESULT:      -7.7      0.000      0.000
REMARK  7 active torsions:
REMARK  status: ('A' for Active; 'I' for Inactive)
REMARK    1  A    between atoms: O1_1  and  C26_26 
REMARK    2  A    between atoms: O2_2  and  C27_27 
REMARK    3  A    between atoms: O3_3  and  C30_30 
REMARK    4  A    between atoms: O4_4  and  C31_31 
REMARK    5  A    between atoms: C7_7  and  C12_12 
REMARK    6  A    between atoms: C8_8  and  C14_14 
REMARK    7  A    between atoms: C12_12  and  C16_16 
ROOT
HETATM    1  O1          0      72.406  86.859  82.626  1.00  0.00    -0.353 OA
HETATM    2  C32         0      71.022  86.671  82.909  1.00  0.00     0.210 C 
ENDROOT
BRANCH   1   3
HETATM    3  C26         0      73.187  85.742  82.584  1.00  0.00     0.102 A 
HETATM    4  C27         0      74.511  85.790  83.008  1.00  0.00     0.102 A 
HETATM    5  C23         0      75.299  84.646  82.936  1.00  0.00     0.047 A 
HETATM    6  C18         0      74.770  83.444  82.443  1.00  0.00    -0.045 A 
HETATM    7  C15         0      73.417  83.373  82.055  1.00  0.00    -0.016 A 
HETATM    8  C17         0      75.652  82.227  82.373  1.00  0.00     0.069 C 
HETATM    9  C21         0      72.648  84.547  82.103  1.00  0.00     0.049 A 
HETATM   10  C9          0      72.841  82.067  81.503  1.00  0.00     0.257 C 
HETATM   11  N5          0      73.698  80.892  81.796  1.00  0.00     0.098 N 
HETATM   12  C10         0      71.427  81.767  82.046  1.00  0.00     0.046 C 
HETATM   13  C11         0      73.207  79.690  81.112  1.00  0.00     0.278 C 
HETATM   14  C13         0      75.093  81.159  81.437  1.00  0.00     0.278 C 
HETATM   15  C8          0      71.804  79.306  81.614  1.00  0.00     0.018 C 
HETATM   16  C7          0      70.829  80.487  81.434  1.00  0.00    -0.004 C 
BRANCH   4  17
HETATM   17  O2          0      75.047  86.948  83.482  1.00  0.00    -0.353 OA
HETATM   18  C33         0      74.978  87.166  84.890  1.00  0.00     0.210 C 
ENDBRANCH   4  17
BRANCH  15  19
HETATM   19  C14         0      71.331  78.041  80.891  1.00  0.00     0.002 C 
HETATM   20  C20         0      71.561  76.805  81.737  1.00  0.00     0.005 C 
ENDBRANCH  15  19
BRANCH  16  21
HETATM   21  C12         0      69.454  80.214  82.050  1.00  0.00     0.045 C 
BRANCH  21  22
HETATM   22  C16         0      68.330  80.763  81.164  1.00  0.00     0.254 C 
HETATM   23  N6          0      68.001  79.696  80.200  1.00  0.00     0.092 N 
HETATM   24  C22         0      66.833  80.046  79.399  1.00  0.00     0.275 C 
HETATM   25  H52         0      67.818  78.825  80.700  1.00  0.00     0.316 HD
HETATM   26  C25         0      65.599  80.098  80.294  1.00  0.00     0.069 C 
HETATM   27  C24         0      65.818  80.951  81.518  1.00  0.00    -0.045 A 
HETATM   28  C29         0      64.709  81.411  82.243  1.00  0.00     0.047 A 
HETATM   29  C19         0      67.124  81.248  81.958  1.00  0.00    -0.016 A 
HETATM   30  C31         0      64.886  82.196  83.379  1.00  0.00     0.102 A 
HETATM   31  C30         0      66.170  82.527  83.799  1.00  0.00     0.102 A 
HETATM   32  C28         0      67.280  82.062  83.091  1.00  0.00     0.049 A 
BRANCH  30  33
HETATM   33  O4          0      63.795  82.639  84.064  1.00  0.00    -0.353 OA
HETATM   34  C35         0      63.045  83.699  83.474  1.00  0.00     0.210 C 
ENDBRANCH  30  33
BRANCH  31  35
HETATM   35  O3          0      66.358  83.307  84.900  1.00  0.00    -0.353 OA
HETATM   36  C34         0      66.368  84.720  84.700  1.00  0.00     0.210 C 
ENDBRANCH  31  35
ENDBRANCH  21  22
ENDBRANCH  16  21
ENDBRANCH   1   3
TORSDOF 7
