# Supplementary material for: Evaluation of silvestrol as a potential therapeutic agent for pediatric COVID-19: an interpreted computational and phytochemistry approach
Source: Front Pharmacol. 2025 Sep 17;16:1673591. doi: 10.3389/fphar.2025.1673591 (PMC12484239; doi:10.3389/fphar.2025.1673591)
Supplement: Supplementary file 1 [file DataSheet1.zip › Suplementry Data/MD Docking/Vina/Emetine/out_ligand_2.pdbqt]

REMARK VINA RESULT:      -7.4      6.160      8.861
REMARK  7 active torsions:
REMARK  status: ('A' for Active; 'I' for Inactive)
REMARK    1  A    between atoms: O1_1  and  C26_26 
REMARK    2  A    between atoms: O2_2  and  C27_27 
REMARK    3  A    between atoms: O3_3  and  C30_30 
REMARK    4  A    between atoms: O4_4  and  C31_31 
REMARK    5  A    between atoms: C7_7  and  C12_12 
REMARK    6  A    between atoms: C8_8  and  C14_14 
REMARK    7  A    between atoms: C12_12  and  C16_16 
ROOT
HETATM    1  O1          0      78.819  79.332  83.203  1.00  0.00    -0.353 OA
HETATM    2  C32         0      78.415  80.600  83.713  1.00  0.00     0.210 C 
ENDROOT
BRANCH   1   3
HETATM    3  C26         0      78.957  79.224  81.851  1.00  0.00     0.102 A 
HETATM    4  C27         0      79.886  78.345  81.305  1.00  0.00     0.102 A 
HETATM    5  C23         0      80.029  78.264  79.923  1.00  0.00     0.047 A 
HETATM    6  C18         0      79.241  79.058  79.076  1.00  0.00    -0.045 A 
HETATM    7  C15         0      78.263  79.917  79.618  1.00  0.00    -0.016 A 
HETATM    8  C17         0      79.425  78.950  77.587  1.00  0.00     0.069 C 
HETATM    9  C21         0      78.159  80.009  81.016  1.00  0.00     0.049 A 
HETATM   10  C9          0      77.413  80.795  78.698  1.00  0.00     0.257 C 
HETATM   11  N5          0      77.459  80.356  77.282  1.00  0.00     0.098 N 
HETATM   12  C10         0      75.931  80.843  79.129  1.00  0.00     0.046 C 
HETATM   13  C11         0      76.774  81.312  76.404  1.00  0.00     0.278 C 
HETATM   14  C13         0      78.842  80.148  76.843  1.00  0.00     0.278 C 
HETATM   15  C8          0      75.278  81.405  76.753  1.00  0.00     0.018 C 
HETATM   16  C7          0      75.097  81.782  78.237  1.00  0.00    -0.004 C 
BRANCH   4  17
HETATM   17  O2          0      80.667  77.571  82.108  1.00  0.00    -0.353 OA
HETATM   18  C33         0      82.044  77.454  81.756  1.00  0.00     0.210 C 
ENDBRANCH   4  17
BRANCH  15  19
HETATM   19  C14         0      74.594  82.399  75.810  1.00  0.00     0.002 C 
HETATM   20  C20         0      73.382  81.779  75.144  1.00  0.00     0.005 C 
ENDBRANCH  15  19
BRANCH  16  21
HETATM   21  C12         0      73.631  81.746  78.680  1.00  0.00     0.045 C 
BRANCH  21  22
HETATM   22  C16         0      73.352  82.791  79.765  1.00  0.00     0.254 C 
HETATM   23  N6          0      73.982  82.286  81.001  1.00  0.00     0.092 N 
HETATM   24  C22         0      73.916  83.274  82.072  1.00  0.00     0.275 C 
HETATM   25  H52         0      74.959  82.052  80.818  1.00  0.00     0.316 HD
HETATM   26  C25         0      74.779  84.478  81.709  1.00  0.00     0.069 C 
HETATM   27  C24         0      74.471  85.004  80.330  1.00  0.00    -0.045 A 
HETATM   28  C29         0      74.883  86.298  79.980  1.00  0.00     0.047 A 
HETATM   29  C19         0      73.815  84.190  79.383  1.00  0.00    -0.016 A 
HETATM   30  C31         0      74.616  86.804  78.710  1.00  0.00     0.102 A 
HETATM   31  C30         0      73.934  86.024  77.783  1.00  0.00     0.102 A 
HETATM   32  C28         0      73.532  84.729  78.118  1.00  0.00     0.049 A 
BRANCH  30  33
HETATM   33  O4          0      75.018  88.067  78.394  1.00  0.00    -0.353 OA
HETATM   34  C35         0      74.227  89.144  78.892  1.00  0.00     0.210 C 
ENDBRANCH  30  33
BRANCH  31  35
HETATM   35  O3          0      73.651  86.511  76.542  1.00  0.00    -0.353 OA
HETATM   36  C34         0      72.358  87.080  76.349  1.00  0.00     0.210 C 
ENDBRANCH  31  35
ENDBRANCH  21  22
ENDBRANCH  16  21
ENDBRANCH   1   3
TORSDOF 7
