# Supplementary material for: Evaluation of silvestrol as a potential therapeutic agent for pediatric COVID-19: an interpreted computational and phytochemistry approach
Source: Front Pharmacol. 2025 Sep 17;16:1673591. doi: 10.3389/fphar.2025.1673591 (PMC12484239; doi:10.3389/fphar.2025.1673591)
Supplement: Supplementary file 1 [file DataSheet1.zip › Suplementry Data/MD Docking/Vina/Emetine/out_ligand_3.pdbqt]

REMARK VINA RESULT:      -7.3      4.969      7.853
REMARK  7 active torsions:
REMARK  status: ('A' for Active; 'I' for Inactive)
REMARK    1  A    between atoms: O1_1  and  C26_26 
REMARK    2  A    between atoms: O2_2  and  C27_27 
REMARK    3  A    between atoms: O3_3  and  C30_30 
REMARK    4  A    between atoms: O4_4  and  C31_31 
REMARK    5  A    between atoms: C7_7  and  C12_12 
REMARK    6  A    between atoms: C8_8  and  C14_14 
REMARK    7  A    between atoms: C12_12  and  C16_16 
ROOT
HETATM    1  O1          0      79.486  79.218  82.954  1.00  0.00    -0.353 OA
HETATM    2  C32         0      78.666  80.288  83.418  1.00  0.00     0.210 C 
ENDROOT
BRANCH   1   3
HETATM    3  C26         0      79.455  78.949  81.618  1.00  0.00     0.102 A 
HETATM    4  C27         0      80.151  77.862  81.101  1.00  0.00     0.102 A 
HETATM    5  C23         0      80.127  77.616  79.731  1.00  0.00     0.047 A 
HETATM    6  C18         0      79.402  78.452  78.869  1.00  0.00    -0.045 A 
HETATM    7  C15         0      78.654  79.528  79.388  1.00  0.00    -0.016 A 
HETATM    8  C17         0      79.401  78.160  77.393  1.00  0.00     0.069 C 
HETATM    9  C21         0      78.720  79.779  80.769  1.00  0.00     0.049 A 
HETATM   10  C9          0      77.875  80.450  78.449  1.00  0.00     0.257 C 
HETATM   11  N5          0      77.689  79.868  77.096  1.00  0.00     0.098 N 
HETATM   12  C10         0      76.480  80.816  78.999  1.00  0.00     0.046 C 
HETATM   13  C11         0      77.091  80.840  76.174  1.00  0.00     0.278 C 
HETATM   14  C13         0      78.958  79.364  76.565  1.00  0.00     0.278 C 
HETATM   15  C8          0      75.681  81.244  76.640  1.00  0.00     0.018 C 
HETATM   16  C7          0      75.731  81.798  78.079  1.00  0.00    -0.004 C 
BRANCH   4  17
HETATM   17  O2          0      80.867  77.042  81.919  1.00  0.00    -0.353 OA
HETATM   18  C33         0      82.269  77.287  82.015  1.00  0.00     0.210 C 
ENDBRANCH   4  17
BRANCH  15  19
HETATM   19  C14         0      75.082  82.247  75.649  1.00  0.00     0.002 C 
HETATM   20  C20         0      73.722  81.792  75.162  1.00  0.00     0.005 C 
ENDBRANCH  15  19
BRANCH  16  21
HETATM   21  C12         0      74.339  82.080  78.651  1.00  0.00     0.045 C 
BRANCH  21  22
HETATM   22  C16         0      74.402  83.104  79.790  1.00  0.00     0.254 C 
HETATM   23  N6          0      74.560  84.425  79.152  1.00  0.00     0.092 N 
HETATM   24  C22         0      74.477  85.500  80.135  1.00  0.00     0.275 C 
HETATM   25  H52         0      73.833  84.556  78.447  1.00  0.00     0.316 HD
HETATM   26  C25         0      73.065  85.558  80.710  1.00  0.00     0.069 C 
HETATM   27  C24         0      72.591  84.210  81.191  1.00  0.00    -0.045 A 
HETATM   28  C29         0      71.500  84.138  82.069  1.00  0.00     0.047 A 
HETATM   29  C19         0      73.207  83.028  80.730  1.00  0.00    -0.016 A 
HETATM   30  C31         0      71.039  82.905  82.523  1.00  0.00     0.102 A 
HETATM   31  C30         0      71.666  81.736  82.105  1.00  0.00     0.102 A 
HETATM   32  C28         0      72.745  81.797  81.221  1.00  0.00     0.049 A 
BRANCH  30  33
HETATM   33  O4          0      69.983  82.858  83.381  1.00  0.00    -0.353 OA
HETATM   34  C35         0      68.691  83.120  82.835  1.00  0.00     0.210 C 
ENDBRANCH  30  33
BRANCH  31  35
HETATM   35  O3          0      71.237  80.522  82.554  1.00  0.00    -0.353 OA
HETATM   36  C34         0      71.890  79.369  82.027  1.00  0.00     0.210 C 
ENDBRANCH  31  35
ENDBRANCH  21  22
ENDBRANCH  16  21
ENDBRANCH   1   3
TORSDOF 7
