# Supplementary material for: Evaluation of silvestrol as a potential therapeutic agent for pediatric COVID-19: an interpreted computational and phytochemistry approach
Source: Front Pharmacol. 2025 Sep 17;16:1673591. doi: 10.3389/fphar.2025.1673591 (PMC12484239; doi:10.3389/fphar.2025.1673591)
Supplement: Supplementary file 1 [file DataSheet1.zip › Suplementry Data/MD Docking/Vina/Emetine/out_ligand_4.pdbqt]

REMARK VINA RESULT:      -7.2      5.363      8.187
REMARK  7 active torsions:
REMARK  status: ('A' for Active; 'I' for Inactive)
REMARK    1  A    between atoms: O1_1  and  C26_26 
REMARK    2  A    between atoms: O2_2  and  C27_27 
REMARK    3  A    between atoms: O3_3  and  C30_30 
REMARK    4  A    between atoms: O4_4  and  C31_31 
REMARK    5  A    between atoms: C7_7  and  C12_12 
REMARK    6  A    between atoms: C8_8  and  C14_14 
REMARK    7  A    between atoms: C12_12  and  C16_16 
ROOT
HETATM    1  O1          0      80.552  77.955  78.857  1.00  0.00    -0.353 OA
HETATM    2  C32         0      80.008  76.674  79.171  1.00  0.00     0.210 C 
ENDROOT
BRANCH   1   3
HETATM    3  C26         0      79.932  78.667  77.873  1.00  0.00     0.102 A 
HETATM    4  C27         0      80.343  78.547  76.550  1.00  0.00     0.102 A 
HETATM    5  C23         0      79.714  79.299  75.563  1.00  0.00     0.047 A 
HETATM    6  C18         0      78.666  80.172  75.889  1.00  0.00    -0.045 A 
HETATM    7  C15         0      78.210  80.265  77.220  1.00  0.00    -0.016 A 
HETATM    8  C17         0      78.011  80.975  74.798  1.00  0.00     0.069 C 
HETATM    9  C21         0      78.881  79.524  78.206  1.00  0.00     0.049 A 
HETATM   10  C9          0      77.078  81.228  77.582  1.00  0.00     0.257 C 
HETATM   11  N5          0      76.318  81.693  76.395  1.00  0.00     0.098 N 
HETATM   12  C10         0      76.069  80.610  78.574  1.00  0.00     0.046 C 
HETATM   13  C11         0      75.353  82.739  76.754  1.00  0.00     0.278 C 
HETATM   14  C13         0      77.225  82.163  75.344  1.00  0.00     0.278 C 
HETATM   15  C8          0      74.294  82.198  77.730  1.00  0.00     0.018 C 
HETATM   16  C7          0      74.971  81.609  78.984  1.00  0.00    -0.004 C 
BRANCH   4  17
HETATM   17  O2          0      81.364  77.711  76.212  1.00  0.00    -0.353 OA
HETATM   18  C33         0      81.074  76.686  75.264  1.00  0.00     0.210 C 
ENDBRANCH   4  17
BRANCH  15  19
HETATM   19  C14         0      73.298  83.311  78.071  1.00  0.00     0.002 C 
HETATM   20  C20         0      74.010  84.553  78.565  1.00  0.00     0.005 C 
ENDBRANCH  15  19
BRANCH  16  21
HETATM   21  C12         0      73.975  80.924  79.924  1.00  0.00     0.045 C 
BRANCH  21  22
HETATM   22  C16         0      74.018  81.543  81.326  1.00  0.00     0.254 C 
HETATM   23  N6          0      74.991  82.651  81.262  1.00  0.00     0.092 N 
HETATM   24  C22         0      75.003  83.417  82.503  1.00  0.00     0.275 C 
HETATM   25  H52         0      74.755  83.270  80.485  1.00  0.00     0.316 HD
HETATM   26  C25         0      73.667  84.136  82.671  1.00  0.00     0.069 C 
HETATM   27  C24         0      72.495  83.204  82.504  1.00  0.00    -0.045 A 
HETATM   28  C29         0      71.235  83.591  82.983  1.00  0.00     0.047 A 
HETATM   29  C19         0      72.649  81.973  81.833  1.00  0.00    -0.016 A 
HETATM   30  C31         0      70.135  82.750  82.835  1.00  0.00     0.102 A 
HETATM   31  C30         0      70.285  81.517  82.210  1.00  0.00     0.102 A 
HETATM   32  C28         0      71.533  81.129  81.718  1.00  0.00     0.049 A 
BRANCH  30  33
HETATM   33  O4          0      68.922  83.143  83.315  1.00  0.00    -0.353 OA
HETATM   34  C35         0      68.187  84.080  82.530  1.00  0.00     0.210 C 
ENDBRANCH  30  33
BRANCH  31  35
HETATM   35  O3          0      69.221  80.677  82.072  1.00  0.00    -0.353 OA
HETATM   36  C34         0      68.598  80.625  80.790  1.00  0.00     0.210 C 
ENDBRANCH  31  35
ENDBRANCH  21  22
ENDBRANCH  16  21
ENDBRANCH   1   3
TORSDOF 7
