# Supplementary material for: Evaluation of silvestrol as a potential therapeutic agent for pediatric COVID-19: an interpreted computational and phytochemistry approach
Source: Front Pharmacol. 2025 Sep 17;16:1673591. doi: 10.3389/fphar.2025.1673591 (PMC12484239; doi:10.3389/fphar.2025.1673591)
Supplement: Supplementary file 1 [file DataSheet1.zip › Suplementry Data/MD Docking/Vina/Emetine/out_ligand_5.pdbqt]

REMARK VINA RESULT:      -7.2      1.518      7.991
REMARK  7 active torsions:
REMARK  status: ('A' for Active; 'I' for Inactive)
REMARK    1  A    between atoms: O1_1  and  C26_26 
REMARK    2  A    between atoms: O2_2  and  C27_27 
REMARK    3  A    between atoms: O3_3  and  C30_30 
REMARK    4  A    between atoms: O4_4  and  C31_31 
REMARK    5  A    between atoms: C7_7  and  C12_12 
REMARK    6  A    between atoms: C8_8  and  C14_14 
REMARK    7  A    between atoms: C12_12  and  C16_16 
ROOT
HETATM    1  O1          0      66.229  82.653  84.514  1.00  0.00    -0.353 OA
HETATM    2  C32         0      66.665  84.006  84.415  1.00  0.00     0.210 C 
ENDROOT
BRANCH   1   3
HETATM    3  C26         0      65.970  81.998  83.347  1.00  0.00     0.102 A 
HETATM    4  C27         0      64.665  81.865  82.886  1.00  0.00     0.102 A 
HETATM    5  C23         0      64.418  81.174  81.704  1.00  0.00     0.047 A 
HETATM    6  C18         0      65.475  80.614  80.970  1.00  0.00    -0.045 A 
HETATM    7  C15         0      66.805  80.784  81.403  1.00  0.00    -0.016 A 
HETATM    8  C17         0      65.172  79.868  79.699  1.00  0.00     0.069 C 
HETATM    9  C21         0      67.030  81.455  82.617  1.00  0.00     0.049 A 
HETATM   10  C9          0      67.958  80.162  80.614  1.00  0.00     0.257 C 
HETATM   11  N5          0      67.562  79.756  79.243  1.00  0.00     0.098 N 
HETATM   12  C10         0      69.172  81.109  80.492  1.00  0.00     0.046 C 
HETATM   13  C11         0      68.637  79.013  78.574  1.00  0.00     0.278 C 
HETATM   14  C13         0      66.326  78.968  79.267  1.00  0.00     0.278 C 
HETATM   15  C8          0      69.884  79.896  78.392  1.00  0.00     0.018 C 
HETATM   16  C7          0      70.352  80.450  79.754  1.00  0.00    -0.004 C 
BRANCH   4  17
HETATM   17  O2          0      63.623  82.394  83.587  1.00  0.00    -0.353 OA
HETATM   18  C33         0      63.040  83.591  83.076  1.00  0.00     0.210 C 
ENDBRANCH   4  17
BRANCH  15  19
HETATM   19  C14         0      70.979  79.095  77.680  1.00  0.00     0.002 C 
HETATM   20  C20         0      71.343  77.849  78.461  1.00  0.00     0.005 C 
ENDBRANCH  15  19
BRANCH  16  21
HETATM   21  C12         0      71.501  81.452  79.619  1.00  0.00     0.045 C 
BRANCH  21  22
HETATM   22  C16         0      72.706  81.034  80.469  1.00  0.00     0.254 C 
HETATM   23  N6          0      73.732  80.550  79.525  1.00  0.00     0.092 N 
HETATM   24  C22         0      74.990  80.268  80.209  1.00  0.00     0.275 C 
HETATM   25  H52         0      73.893  81.253  78.802  1.00  0.00     0.316 HD
HETATM   26  C25         0      75.587  81.569  80.736  1.00  0.00     0.069 C 
HETATM   27  C24         0      74.590  82.372  81.531  1.00  0.00    -0.045 A 
HETATM   28  C29         0      75.049  83.384  82.387  1.00  0.00     0.047 A 
HETATM   29  C19         0      73.206  82.142  81.386  1.00  0.00    -0.016 A 
HETATM   30  C31         0      74.147  84.143  83.129  1.00  0.00     0.102 A 
HETATM   31  C30         0      72.783  83.897  83.021  1.00  0.00     0.102 A 
HETATM   32  C28         0      72.316  82.901  82.161  1.00  0.00     0.049 A 
BRANCH  30  33
HETATM   33  O4          0      74.615  85.116  83.960  1.00  0.00    -0.353 OA
HETATM   34  C35         0      75.959  85.548  83.761  1.00  0.00     0.210 C 
ENDBRANCH  30  33
BRANCH  31  35
HETATM   35  O3          0      71.889  84.621  83.752  1.00  0.00    -0.353 OA
HETATM   36  C34         0      71.085  85.563  83.044  1.00  0.00     0.210 C 
ENDBRANCH  31  35
ENDBRANCH  21  22
ENDBRANCH  16  21
ENDBRANCH   1   3
TORSDOF 7
