# Supplementary material for: Evaluation of silvestrol as a potential therapeutic agent for pediatric COVID-19: an interpreted computational and phytochemistry approach
Source: Front Pharmacol. 2025 Sep 17;16:1673591. doi: 10.3389/fphar.2025.1673591 (PMC12484239; doi:10.3389/fphar.2025.1673591)
Supplement: Supplementary file 1 [file DataSheet1.zip › Suplementry Data/MD Docking/Vina/Emetine/out_ligand_6.pdbqt]

REMARK VINA RESULT:      -7.2      5.736      9.497
REMARK  7 active torsions:
REMARK  status: ('A' for Active; 'I' for Inactive)
REMARK    1  A    between atoms: O1_1  and  C26_26 
REMARK    2  A    between atoms: O2_2  and  C27_27 
REMARK    3  A    between atoms: O3_3  and  C30_30 
REMARK    4  A    between atoms: O4_4  and  C31_31 
REMARK    5  A    between atoms: C7_7  and  C12_12 
REMARK    6  A    between atoms: C8_8  and  C14_14 
REMARK    7  A    between atoms: C12_12  and  C16_16 
ROOT
HETATM    1  O1          0      80.595  76.833  79.091  1.00  0.00    -0.353 OA
HETATM    2  C32         0      80.028  77.131  80.364  1.00  0.00     0.210 C 
ENDROOT
BRANCH   1   3
HETATM    3  C26         0      80.219  77.623  78.045  1.00  0.00     0.102 A 
HETATM    4  C27         0      80.881  77.541  76.825  1.00  0.00     0.102 A 
HETATM    5  C23         0      80.499  78.370  75.776  1.00  0.00     0.047 A 
HETATM    6  C18         0      79.447  79.286  75.936  1.00  0.00    -0.045 A 
HETATM    7  C15         0      78.738  79.343  77.153  1.00  0.00    -0.016 A 
HETATM    8  C17         0      79.063  80.172  74.783  1.00  0.00     0.069 C 
HETATM    9  C21         0      79.163  78.522  78.210  1.00  0.00     0.049 A 
HETATM   10  C9          0      77.602  80.350  77.336  1.00  0.00     0.257 C 
HETATM   11  N5          0      77.118  80.911  76.050  1.00  0.00     0.098 N 
HETATM   12  C10         0      76.387  79.746  78.073  1.00  0.00     0.046 C 
HETATM   13  C11         0      76.150  81.992  76.269  1.00  0.00     0.278 C 
HETATM   14  C13         0      78.238  81.376  75.227  1.00  0.00     0.278 C 
HETATM   15  C8          0      74.892  81.467  76.983  1.00  0.00     0.018 C 
HETATM   16  C7          0      75.276  80.785  78.312  1.00  0.00    -0.004 C 
BRANCH   4  17
HETATM   17  O2          0      81.910  76.665  76.650  1.00  0.00    -0.353 OA
HETATM   18  C33         0      81.828  75.786  75.530  1.00  0.00     0.210 C 
ENDBRANCH   4  17
BRANCH  15  19
HETATM   19  C14         0      73.900  82.617  77.182  1.00  0.00     0.002 C 
HETATM   20  C20         0      74.615  83.949  77.279  1.00  0.00     0.005 C 
ENDBRANCH  15  19
BRANCH  16  21
HETATM   21  C12         0      74.082  80.115  78.997  1.00  0.00     0.045 C 
BRANCH  21  22
HETATM   22  C16         0      74.208  80.180  80.523  1.00  0.00     0.254 C 
HETATM   23  N6          0      75.332  79.295  80.885  1.00  0.00     0.092 N 
HETATM   24  C22         0      75.648  79.395  82.306  1.00  0.00     0.275 C 
HETATM   25  H52         0      76.157  79.545  80.338  1.00  0.00     0.316 HD
HETATM   26  C25         0      76.189  80.789  82.611  1.00  0.00     0.069 C 
HETATM   27  C24         0      75.295  81.877  82.074  1.00  0.00    -0.045 A 
HETATM   28  C29         0      75.427  83.182  82.570  1.00  0.00     0.047 A 
HETATM   29  C19         0      74.364  81.599  81.052  1.00  0.00    -0.016 A 
HETATM   30  C31         0      74.616  84.206  82.086  1.00  0.00     0.102 A 
HETATM   31  C30         0      73.668  83.933  81.106  1.00  0.00     0.102 A 
HETATM   32  C28         0      73.539  82.639  80.597  1.00  0.00     0.049 A 
BRANCH  30  33
HETATM   33  O4          0      74.756  85.465  82.587  1.00  0.00    -0.353 OA
HETATM   34  C35         0      75.744  85.655  83.598  1.00  0.00     0.210 C 
ENDBRANCH  30  33
BRANCH  31  35
HETATM   35  O3          0      72.857  84.921  80.634  1.00  0.00    -0.353 OA
HETATM   36  C34         0      71.825  84.535  79.729  1.00  0.00     0.210 C 
ENDBRANCH  31  35
ENDBRANCH  21  22
ENDBRANCH  16  21
ENDBRANCH   1   3
TORSDOF 7
