# Supplementary material for: Evaluation of silvestrol as a potential therapeutic agent for pediatric COVID-19: an interpreted computational and phytochemistry approach
Source: Front Pharmacol. 2025 Sep 17;16:1673591. doi: 10.3389/fphar.2025.1673591 (PMC12484239; doi:10.3389/fphar.2025.1673591)
Supplement: Supplementary file 1 [file DataSheet1.zip › Suplementry Data/MD Docking/Vina/Emetine/out_ligand_7.pdbqt]

REMARK VINA RESULT:      -7.1      2.479      8.396
REMARK  7 active torsions:
REMARK  status: ('A' for Active; 'I' for Inactive)
REMARK    1  A    between atoms: O1_1  and  C26_26 
REMARK    2  A    between atoms: O2_2  and  C27_27 
REMARK    3  A    between atoms: O3_3  and  C30_30 
REMARK    4  A    between atoms: O4_4  and  C31_31 
REMARK    5  A    between atoms: C7_7  and  C12_12 
REMARK    6  A    between atoms: C8_8  and  C14_14 
REMARK    7  A    between atoms: C12_12  and  C16_16 
ROOT
HETATM    1  O1          0      65.416  82.701  84.513  1.00  0.00    -0.353 OA
HETATM    2  C32         0      66.325  82.630  85.608  1.00  0.00     0.210 C 
ENDROOT
BRANCH   1   3
HETATM    3  C26         0      65.774  82.053  83.368  1.00  0.00     0.102 A 
HETATM    4  C27         0      64.822  81.748  82.402  1.00  0.00     0.102 A 
HETATM    5  C23         0      65.202  81.067  81.250  1.00  0.00     0.047 A 
HETATM    6  C18         0      66.538  80.687  81.053  1.00  0.00    -0.045 A 
HETATM    7  C15         0      67.520  81.033  82.003  1.00  0.00    -0.016 A 
HETATM    8  C17         0      66.914  79.946  79.798  1.00  0.00     0.069 C 
HETATM    9  C21         0      67.109  81.690  83.175  1.00  0.00     0.049 A 
HETATM   10  C9          0      68.975  80.607  81.799  1.00  0.00     0.257 C 
HETATM   11  N5          0      69.261  80.192  80.403  1.00  0.00     0.098 N 
HETATM   12  C10         0      69.976  81.722  82.173  1.00  0.00     0.046 C 
HETATM   13  C11         0      70.612  79.633  80.279  1.00  0.00     0.278 C 
HETATM   14  C13         0      68.258  79.235  79.926  1.00  0.00     0.278 C 
HETATM   15  C8          0      71.678  80.690  80.615  1.00  0.00     0.018 C 
HETATM   16  C7          0      71.438  81.262  82.027  1.00  0.00    -0.004 C 
BRANCH   4  17
HETATM   17  O2          0      63.518  82.100  82.576  1.00  0.00    -0.353 OA
HETATM   18  C33         0      63.062  83.261  81.885  1.00  0.00     0.210 C 
ENDBRANCH   4  17
BRANCH  15  19
HETATM   19  C14         0      73.073  80.077  80.461  1.00  0.00     0.002 C 
HETATM   20  C20         0      73.642  80.344  79.083  1.00  0.00     0.005 C 
ENDBRANCH  15  19
BRANCH  16  21
HETATM   21  C12         0      72.380  82.423  82.360  1.00  0.00     0.045 C 
BRANCH  21  22
HETATM   22  C16         0      71.827  83.754  81.838  1.00  0.00     0.254 C 
HETATM   23  N6          0      71.470  84.551  83.027  1.00  0.00     0.092 N 
HETATM   24  C22         0      71.075  85.905  82.658  1.00  0.00     0.275 C 
HETATM   25  H52         0      72.267  84.594  83.664  1.00  0.00     0.316 HD
HETATM   26  C25         0      72.278  86.650  82.088  1.00  0.00     0.069 C 
HETATM   27  C24         0      72.972  85.866  81.004  1.00  0.00    -0.045 A 
HETATM   28  C29         0      73.843  86.527  80.127  1.00  0.00     0.047 A 
HETATM   29  C19         0      72.784  84.472  80.897  1.00  0.00    -0.016 A 
HETATM   30  C31         0      74.501  85.824  79.121  1.00  0.00     0.102 A 
HETATM   31  C30         0      74.292  84.456  78.983  1.00  0.00     0.102 A 
HETATM   32  C28         0      73.436  83.786  79.860  1.00  0.00     0.049 A 
BRANCH  30  33
HETATM   33  O4          0      75.337  86.488  78.275  1.00  0.00    -0.353 OA
HETATM   34  C35         0      74.860  87.713  77.720  1.00  0.00     0.210 C 
ENDBRANCH  30  33
BRANCH  31  35
HETATM   35  O3          0      74.915  83.756  77.993  1.00  0.00    -0.353 OA
HETATM   36  C34         0      74.124  83.379  76.868  1.00  0.00     0.210 C 
ENDBRANCH  31  35
ENDBRANCH  21  22
ENDBRANCH  16  21
ENDBRANCH   1   3
TORSDOF 7
