# Supplementary material for: Evaluation of silvestrol as a potential therapeutic agent for pediatric COVID-19: an interpreted computational and phytochemistry approach
Source: Front Pharmacol. 2025 Sep 17;16:1673591. doi: 10.3389/fphar.2025.1673591 (PMC12484239; doi:10.3389/fphar.2025.1673591)
Supplement: Supplementary file 1 [file DataSheet1.zip › Suplementry Data/MD Docking/Vina/Emetine/out_ligand_8.pdbqt]

REMARK VINA RESULT:      -7.0      3.239      6.508
REMARK  7 active torsions:
REMARK  status: ('A' for Active; 'I' for Inactive)
REMARK    1  A    between atoms: O1_1  and  C26_26 
REMARK    2  A    between atoms: O2_2  and  C27_27 
REMARK    3  A    between atoms: O3_3  and  C30_30 
REMARK    4  A    between atoms: O4_4  and  C31_31 
REMARK    5  A    between atoms: C7_7  and  C12_12 
REMARK    6  A    between atoms: C8_8  and  C14_14 
REMARK    7  A    between atoms: C12_12  and  C16_16 
ROOT
HETATM    1  O1          0      71.672  81.347  82.664  1.00  0.00    -0.353 OA
HETATM    2  C32         0      70.857  81.069  81.528  1.00  0.00     0.210 C 
ENDROOT
BRANCH   1   3
HETATM    3  C26         0      72.476  82.445  82.597  1.00  0.00     0.102 A 
HETATM    4  C27         0      73.810  82.321  82.224  1.00  0.00     0.102 A 
HETATM    5  C23         0      74.622  83.450  82.182  1.00  0.00     0.047 A 
HETATM    6  C18         0      74.106  84.713  82.509  1.00  0.00    -0.045 A 
HETATM    7  C15         0      72.744  84.857  82.842  1.00  0.00    -0.016 A 
HETATM    8  C17         0      75.014  85.912  82.459  1.00  0.00     0.069 C 
HETATM    9  C21         0      71.951  83.700  82.911  1.00  0.00     0.049 A 
HETATM   10  C9          0      72.182  86.230  83.213  1.00  0.00     0.257 C 
HETATM   11  N5          0      73.074  87.345  82.808  1.00  0.00     0.098 N 
HETATM   12  C10         0      70.793  86.490  82.593  1.00  0.00     0.046 C 
HETATM   13  C11         0      72.592  88.630  83.325  1.00  0.00     0.278 C 
HETATM   14  C13         0      74.452  87.096  83.241  1.00  0.00     0.278 C 
HETATM   15  C8          0      71.213  88.977  82.736  1.00  0.00     0.018 C 
HETATM   16  C7          0      70.206  87.846  83.026  1.00  0.00    -0.004 C 
BRANCH   4  17
HETATM   17  O2          0      74.334  81.103  81.910  1.00  0.00    -0.353 OA
HETATM   18  C33         0      75.717  80.902  82.190  1.00  0.00     0.210 C 
ENDBRANCH   4  17
BRANCH  15  19
HETATM   19  C14         0      70.748  90.329  83.286  1.00  0.00     0.002 C 
HETATM   20  C20         0      71.787  90.936  84.206  1.00  0.00     0.005 C 
ENDBRANCH  15  19
BRANCH  16  21
HETATM   21  C12         0      68.856  88.068  82.339  1.00  0.00     0.045 C 
BRANCH  21  22
HETATM   22  C16         0      67.736  88.271  83.365  1.00  0.00     0.254 C 
HETATM   23  N6          0      66.949  89.428  82.898  1.00  0.00     0.092 N 
HETATM   24  C22         0      65.757  89.623  83.716  1.00  0.00     0.275 C 
HETATM   25  H52         0      66.671  89.286  81.926  1.00  0.00     0.316 HD
HETATM   26  C25         0      64.803  88.450  83.515  1.00  0.00     0.069 C 
HETATM   27  C24         0      65.491  87.120  83.689  1.00  0.00    -0.045 A 
HETATM   28  C29         0      64.720  85.970  83.910  1.00  0.00     0.047 A 
HETATM   29  C19         0      66.895  87.022  83.589  1.00  0.00    -0.016 A 
HETATM   30  C31         0      65.332  84.729  84.069  1.00  0.00     0.102 A 
HETATM   31  C30         0      66.717  84.628  84.010  1.00  0.00     0.102 A 
HETATM   32  C28         0      67.494  85.766  83.777  1.00  0.00     0.049 A 
BRANCH  30  33
HETATM   33  O4          0      64.563  83.626  84.289  1.00  0.00    -0.353 OA
HETATM   34  C35         0      63.429  83.446  83.444  1.00  0.00     0.210 C 
ENDBRANCH  30  33
BRANCH  31  35
HETATM   35  O3          0      67.332  83.424  84.179  1.00  0.00    -0.353 OA
HETATM   36  C34         0      67.909  82.823  83.022  1.00  0.00     0.210 C 
ENDBRANCH  31  35
ENDBRANCH  21  22
ENDBRANCH  16  21
ENDBRANCH   1   3
TORSDOF 7
