# Supplementary material for: Evaluation of silvestrol as a potential therapeutic agent for pediatric COVID-19: an interpreted computational and phytochemistry approach
Source: Front Pharmacol. 2025 Sep 17;16:1673591. doi: 10.3389/fphar.2025.1673591 (PMC12484239; doi:10.3389/fphar.2025.1673591)
Supplement: Supplementary file 1 [file DataSheet1.zip › Suplementry Data/MD Docking/Vina/Emetine/out_ligand_9.pdbqt]

REMARK VINA RESULT:      -7.0      4.795      8.424
REMARK  7 active torsions:
REMARK  status: ('A' for Active; 'I' for Inactive)
REMARK    1  A    between atoms: O1_1  and  C26_26 
REMARK    2  A    between atoms: O2_2  and  C27_27 
REMARK    3  A    between atoms: O3_3  and  C30_30 
REMARK    4  A    between atoms: O4_4  and  C31_31 
REMARK    5  A    between atoms: C7_7  and  C12_12 
REMARK    6  A    between atoms: C8_8  and  C14_14 
REMARK    7  A    between atoms: C12_12  and  C16_16 
ROOT
HETATM    1  O1          0      78.207  81.249  75.597  1.00  0.00    -0.353 OA
HETATM    2  C32         0      77.030  81.616  74.881  1.00  0.00     0.210 C 
ENDROOT
BRANCH   1   3
HETATM    3  C26         0      78.047  80.853  76.891  1.00  0.00     0.102 A 
HETATM    4  C27         0      79.076  80.203  77.563  1.00  0.00     0.102 A 
HETATM    5  C23         0      78.887  79.785  78.876  1.00  0.00     0.047 A 
HETATM    6  C18         0      77.668  80.018  79.531  1.00  0.00    -0.045 A 
HETATM    7  C15         0      76.635  80.718  78.875  1.00  0.00    -0.016 A 
HETATM    8  C17         0      77.494  79.548  80.949  1.00  0.00     0.069 C 
HETATM    9  C21         0      76.834  81.100  77.538  1.00  0.00     0.049 A 
HETATM   10  C9          0      75.299  80.959  79.580  1.00  0.00     0.257 C 
HETATM   11  N5          0      75.377  80.750  81.047  1.00  0.00     0.098 N 
HETATM   12  C10         0      74.748  82.381  79.336  1.00  0.00     0.046 C 
HETATM   13  C11         0      74.051  80.824  81.669  1.00  0.00     0.278 C 
HETATM   14  C13         0      76.026  79.473  81.360  1.00  0.00     0.278 C 
HETATM   15  C8          0      73.436  82.223  81.490  1.00  0.00     0.018 C 
HETATM   16  C7          0      73.372  82.593  79.994  1.00  0.00    -0.004 C 
BRANCH   4  17
HETATM   17  O2          0      80.265  79.960  76.945  1.00  0.00    -0.353 OA
HETATM   18  C33         0      80.403  78.709  76.274  1.00  0.00     0.210 C 
ENDBRANCH   4  17
BRANCH  15  19
HETATM   19  C14         0      72.061  82.268  82.162  1.00  0.00     0.002 C 
HETATM   20  C20         0      72.032  83.281  83.288  1.00  0.00     0.005 C 
ENDBRANCH  15  19
BRANCH  16  21
HETATM   21  C12         0      72.906  84.032  79.763  1.00  0.00     0.045 C 
BRANCH  21  22
HETATM   22  C16         0      74.097  84.979  79.576  1.00  0.00     0.254 C 
HETATM   23  N6          0      74.006  85.495  78.196  1.00  0.00     0.092 N 
HETATM   24  C22         0      75.003  86.531  77.951  1.00  0.00     0.275 C 
HETATM   25  H52         0      73.074  85.880  78.034  1.00  0.00     0.316 HD
HETATM   26  C25         0      74.686  87.756  78.803  1.00  0.00     0.069 C 
HETATM   27  C24         0      74.471  87.402  80.252  1.00  0.00    -0.045 A 
HETATM   28  C29         0      74.542  88.411  81.224  1.00  0.00     0.047 A 
HETATM   29  C19         0      74.159  86.079  80.627  1.00  0.00    -0.016 A 
HETATM   30  C31         0      74.341  88.110  82.569  1.00  0.00     0.102 A 
HETATM   31  C30         0      74.071  86.801  82.952  1.00  0.00     0.102 A 
HETATM   32  C28         0      73.986  85.792  81.990  1.00  0.00     0.049 A 
BRANCH  30  33
HETATM   33  O4          0      74.422  89.104  83.497  1.00  0.00    -0.353 OA
HETATM   34  C35         0      74.178  90.435  83.045  1.00  0.00     0.210 C 
ENDBRANCH  30  33
BRANCH  31  35
HETATM   35  O3          0      73.888  86.488  84.266  1.00  0.00    -0.353 OA
HETATM   36  C34         0      75.018  85.981  84.974  1.00  0.00     0.210 C 
ENDBRANCH  31  35
ENDBRANCH  21  22
ENDBRANCH  16  21
ENDBRANCH   1   3
TORSDOF 7
