# Supplementary material for: Evaluation of silvestrol as a potential therapeutic agent for pediatric COVID-19: an interpreted computational and phytochemistry approach
Source: Front Pharmacol. 2025 Sep 17;16:1673591. doi: 10.3389/fphar.2025.1673591 (PMC12484239; doi:10.3389/fphar.2025.1673591)
Supplement: Supplementary file 1 [file DataSheet1.zip › Suplementry Data/MD Docking/Vina/Emodin-8-glucoside/Emodin.pdbqt]

REMARK  9 active torsions:
REMARK  status: ('A' for Active; 'I' for Inactive)
REMARK    1  A    between atoms: O2_2  and  C17_17 
REMARK    2  A    between atoms: O2_2  and  C15_15 
REMARK    3  A    between atoms: O3_3  and  C11_11 
REMARK    4  A    between atoms: O4_4  and  C12_12 
REMARK    5  A    between atoms: O5_5  and  C13_13 
REMARK    6  A    between atoms: O6_6  and  C16_16 
REMARK    7  A    between atoms: O8_8  and  C26_26 
REMARK    8  A    between atoms: O10_10  and  C27_27 
REMARK    9  A    between atoms: C14_14  and  C16_16 
ROOT
HETATM    1  O1          0       2.325   0.164   0.675  1.00  0.00    -0.348 OA
HETATM    2  C11         0       4.762   1.058  -0.555  1.00  0.00     0.183 C 
HETATM    3  C12         0       4.410   1.381   0.897  1.00  0.00     0.180 C 
HETATM    4  C13         0       3.509   0.730  -1.369  1.00  0.00     0.205 C 
HETATM    5  C14         0       3.493   0.306   1.485  1.00  0.00     0.179 C 
HETATM    6  C15         0       2.626  -0.286  -0.644  1.00  0.00     0.298 C 
ENDROOT
BRANCH   6   7
HETATM    7  O2          0       1.419  -0.431  -1.391  1.00  0.00    -0.317 OA
BRANCH   7   8
HETATM    8  C17         0       0.488  -1.298  -0.901  1.00  0.00     0.090 A 
HETATM    9  C18         0      -0.808  -0.905  -0.546  1.00  0.00     0.063 A 
HETATM   10  C19         0      -1.711  -1.848  -0.051  1.00  0.00     0.035 A 
HETATM   11  C20         0      -1.210   0.509  -0.699  1.00  0.00     0.199 A 
HETATM   12  C24         0      -3.082  -1.447   0.327  1.00  0.00     0.194 A 
HETATM   13  C25         0      -1.318  -3.184   0.089  1.00  0.00     0.053 A 
HETATM   14  C23         0      -3.483  -0.033   0.174  1.00  0.00     0.032 A 
HETATM   15  O9          0      -3.873  -2.273   0.762  1.00  0.00    -0.287 OA
HETATM   16  C28         0      -4.779   0.359   0.528  1.00  0.00     0.023 A 
HETATM   17  C22         0      -2.580   0.910  -0.321  1.00  0.00     0.062 A 
HETATM   18  C29         0      -5.167   1.692   0.386  1.00  0.00    -0.058 A 
HETATM   19  C31         0      -6.548   2.110   0.764  1.00  0.00     0.048 C 
HETATM   20  C30         0      -4.266   2.633  -0.108  1.00  0.00     0.044 A 
HETATM   21  C27         0      -2.974   2.246  -0.462  1.00  0.00     0.081 A 
HETATM   22  C26         0      -0.026  -3.572  -0.266  1.00  0.00     0.069 A 
HETATM   23  C21         0       0.875  -2.631  -0.760  1.00  0.00     0.074 A 
HETATM   24  O7          0      -0.418   1.336  -1.133  1.00  0.00    -0.286 OA
BRANCH  21  25
HETATM   25  O10         0      -2.144   3.218  -0.938  1.00  0.00    -0.360 OA
HETATM   26  H51         0      -1.272   2.853  -1.151  1.00  0.00     0.217 HD
ENDBRANCH  21  25
BRANCH  22  27
HETATM   27  O8          0       0.356  -4.871  -0.129  1.00  0.00    -0.361 OA
HETATM   28  H50         0      -0.391  -5.384   0.226  1.00  0.00     0.217 HD
ENDBRANCH  22  27
ENDBRANCH   7   8
ENDBRANCH   6   7
BRANCH   5  29
HETATM   29  C16         0       3.034   0.665   2.895  1.00  0.00     0.198 C 
BRANCH  29  30
HETATM   30  O6          0       2.185  -0.364   3.369  1.00  0.00    -0.398 OA
HETATM   31  H43         0       1.443  -0.444   2.745  1.00  0.00     0.209 HD
ENDBRANCH  29  30
ENDBRANCH   5  29
BRANCH   4  32
HETATM   32  O5          0       3.893   0.173  -2.626  1.00  0.00    -0.388 OA
HETATM   33  H41         0       4.398  -0.640  -2.454  1.00  0.00     0.210 HD
ENDBRANCH   4  32
BRANCH   3  34
HETATM   34  O4          0       5.607   1.452   1.667  1.00  0.00    -0.390 OA
HETATM   35  H40         0       5.394   1.889   2.509  1.00  0.00     0.210 HD
ENDBRANCH   3  34
BRANCH   2  36
HETATM   36  O3          0       5.408   2.201  -1.118  1.00  0.00    -0.390 OA
HETATM   37  H39         0       4.779   2.942  -1.104  1.00  0.00     0.210 HD
ENDBRANCH   2  36
TORSDOF 9
