# Supplementary material for: Evaluation of silvestrol as a potential therapeutic agent for pediatric COVID-19: an interpreted computational and phytochemistry approach
Source: Front Pharmacol. 2025 Sep 17;16:1673591. doi: 10.3389/fphar.2025.1673591 (PMC12484239; doi:10.3389/fphar.2025.1673591)
Supplement: Supplementary file 1 [file DataSheet1.zip › Suplementry Data/MD Docking/Vina/Emodin-8-glucoside/out.pdbqt]

MODEL 1
REMARK VINA RESULT:      -8.0      0.000      0.000
REMARK  9 active torsions:
REMARK  status: ('A' for Active; 'I' for Inactive)
REMARK    1  A    between atoms: O2_2  and  C17_17 
REMARK    2  A    between atoms: O2_2  and  C15_15 
REMARK    3  A    between atoms: O3_3  and  C11_11 
REMARK    4  A    between atoms: O4_4  and  C12_12 
REMARK    5  A    between atoms: O5_5  and  C13_13 
REMARK    6  A    between atoms: O6_6  and  C16_16 
REMARK    7  A    between atoms: O8_8  and  C26_26 
REMARK    8  A    between atoms: O10_10  and  C27_27 
REMARK    9  A    between atoms: C14_14  and  C16_16 
ROOT
HETATM    1  O1          0      78.528  79.471  77.100  1.00  0.00    -0.348 OA
HETATM    2  C11         0      80.765  78.528  75.565  1.00  0.00     0.183 C 
HETATM    3  C12         0      79.741  79.513  75.001  1.00  0.00     0.180 C 
HETATM    4  C13         0      80.183  77.731  76.734  1.00  0.00     0.205 C 
HETATM    5  C14         0      79.107  80.338  76.124  1.00  0.00     0.179 C 
HETATM    6  C15         0      79.498  78.650  77.746  1.00  0.00     0.298 C 
ENDROOT
BRANCH   6   7
HETATM    7  O2          0      78.861  77.829  78.724  1.00  0.00    -0.317 OA
BRANCH   7   8
HETATM    8  C17         0      78.539  78.417  79.911  1.00  0.00     0.090 A 
HETATM    9  C18         0      77.260  78.341  80.477  1.00  0.00     0.063 A 
HETATM   10  C19         0      77.001  78.967  81.698  1.00  0.00     0.035 A 
HETATM   11  C20         0      76.194  77.597  79.776  1.00  0.00     0.199 A 
HETATM   12  C24         0      75.657  78.895  82.307  1.00  0.00     0.194 A 
HETATM   13  C25         0      78.020  79.669  82.353  1.00  0.00     0.053 A 
HETATM   14  C23         0      74.591  78.151  81.605  1.00  0.00     0.032 A 
HETATM   15  O9          0      75.429  79.445  83.377  1.00  0.00    -0.287 OA
HETATM   16  C28         0      73.314  78.075  82.172  1.00  0.00     0.023 A 
HETATM   17  C22         0      74.850  77.525  80.384  1.00  0.00     0.062 A 
HETATM   18  C29         0      72.301  77.373  81.516  1.00  0.00    -0.058 A 
HETATM   19  C31         0      70.939  77.293  82.121  1.00  0.00     0.048 C 
HETATM   20  C30         0      72.560  76.749  80.298  1.00  0.00     0.044 A 
HETATM   21  C27         0      73.831  76.822  79.730  1.00  0.00     0.081 A 
HETATM   22  C26         0      79.293  79.742  81.786  1.00  0.00     0.069 A 
HETATM   23  C21         0      79.551  79.117  80.567  1.00  0.00     0.074 A 
HETATM   24  O7          0      76.421  77.048  78.705  1.00  0.00    -0.286 OA
BRANCH  21  25
HETATM   25  O10         0      74.014  76.188  78.537  1.00  0.00    -0.360 OA
HETATM   26  H51         0      73.703  76.739  77.802  1.00  0.00     0.217 HD
ENDBRANCH  21  25
BRANCH  22  27
HETATM   27  O8          0      80.283  80.425  82.422  1.00  0.00    -0.361 OA
HETATM   28  H50         0      79.882  81.041  83.060  1.00  0.00     0.217 HD
ENDBRANCH  22  27
ENDBRANCH   7   8
ENDBRANCH   6   7
BRANCH   5  29
HETATM   29  C16         0      77.998  81.246  75.599  1.00  0.00     0.198 C 
BRANCH  29  30
HETATM   30  O6          0      77.616  80.795  74.313  1.00  0.00    -0.398 OA
HETATM   31  H43         0      78.015  81.396  73.660  1.00  0.00     0.209 HD
ENDBRANCH  29  30
ENDBRANCH   5  29
BRANCH   4  32
HETATM   32  O5          0      81.234  77.034  77.402  1.00  0.00    -0.388 OA
HETATM   33  H41         0      80.864  76.215  77.774  1.00  0.00     0.210 HD
ENDBRANCH   4  32
BRANCH   3  34
HETATM   34  O4          0      80.386  80.388  74.080  1.00  0.00    -0.390 OA
HETATM   35  H40         0      80.916  81.022  74.592  1.00  0.00     0.210 HD
ENDBRANCH   3  34
BRANCH   2  36
HETATM   36  O3          0      81.139  77.631  74.518  1.00  0.00    -0.390 OA
HETATM   37  H39         0      81.191  76.735  74.892  1.00  0.00     0.210 HD
ENDBRANCH   2  36
TORSDOF 9
ENDMDL
MODEL 2
REMARK VINA RESULT:      -7.7      3.063      4.763
REMARK  9 active torsions:
REMARK  status: ('A' for Active; 'I' for Inactive)
REMARK    1  A    between atoms: O2_2  and  C17_17 
REMARK    2  A    between atoms: O2_2  and  C15_15 
REMARK    3  A    between atoms: O3_3  and  C11_11 
REMARK    4  A    between atoms: O4_4  and  C12_12 
REMARK    5  A    between atoms: O5_5  and  C13_13 
REMARK    6  A    between atoms: O6_6  and  C16_16 
REMARK    7  A    between atoms: O8_8  and  C26_26 
REMARK    8  A    between atoms: O10_10  and  C27_27 
REMARK    9  A    between atoms: C14_14  and  C16_16 
ROOT
HETATM    1  O1          0      80.808  77.432  76.380  1.00  0.00    -0.348 OA
HETATM    2  C11         0      79.825  77.545  73.683  1.00  0.00     0.183 C 
HETATM    3  C12         0      80.933  76.583  74.113  1.00  0.00     0.180 C 
HETATM    4  C13         0      79.722  78.734  74.641  1.00  0.00     0.205 C 
HETATM    5  C14         0      80.806  76.237  75.598  1.00  0.00     0.179 C 
HETATM    6  C15         0      79.692  78.272  76.098  1.00  0.00     0.298 C 
ENDROOT
BRANCH   6   7
HETATM    7  O2          0      79.740  79.433  76.927  1.00  0.00    -0.317 OA
BRANCH   7   8
HETATM    8  C17         0      79.060  79.379  78.107  1.00  0.00     0.090 A 
HETATM    9  C18         0      77.945  80.180  78.383  1.00  0.00     0.063 A 
HETATM   10  C19         0      77.296  80.071  79.614  1.00  0.00     0.035 A 
HETATM   11  C20         0      77.464  81.137  77.364  1.00  0.00     0.199 A 
HETATM   12  C24         0      76.118  80.910  79.918  1.00  0.00     0.194 A 
HETATM   13  C25         0      77.761  79.161  80.570  1.00  0.00     0.053 A 
HETATM   14  C23         0      75.638  81.867  78.899  1.00  0.00     0.032 A 
HETATM   15  O9          0      75.550  80.816  80.997  1.00  0.00    -0.287 OA
HETATM   16  C28         0      74.523  82.666  79.174  1.00  0.00     0.023 A 
HETATM   17  C22         0      76.287  81.976  77.667  1.00  0.00     0.062 A 
HETATM   18  C29         0      74.062  83.572  78.218  1.00  0.00    -0.058 A 
HETATM   19  C31         0      72.874  84.425  78.512  1.00  0.00     0.048 C 
HETATM   20  C30         0      74.710  83.681  76.989  1.00  0.00     0.044 A 
HETATM   21  C27         0      75.821  82.885  76.711  1.00  0.00     0.081 A 
HETATM   22  C26         0      78.872  78.364  80.292  1.00  0.00     0.069 A 
HETATM   23  C21         0      79.520  78.473  79.063  1.00  0.00     0.074 A 
HETATM   24  O7          0      78.034  81.232  76.284  1.00  0.00    -0.286 OA
BRANCH  21  25
HETATM   25  O10         0      76.407  83.043  75.490  1.00  0.00    -0.360 OA
HETATM   26  H51         0      77.349  83.250  75.583  1.00  0.00     0.217 HD
ENDBRANCH  21  25
BRANCH  22  27
HETATM   27  O8          0      79.325  77.480  81.222  1.00  0.00    -0.361 OA
HETATM   28  H50         0      79.887  76.819  80.782  1.00  0.00     0.217 HD
ENDBRANCH  22  27
ENDBRANCH   7   8
ENDBRANCH   6   7
BRANCH   5  29
HETATM   29  C16         0      81.967  75.371  76.077  1.00  0.00     0.198 C 
BRANCH  29  30
HETATM   30  O6          0      82.546  75.982  77.216  1.00  0.00    -0.398 OA
HETATM   31  H43         0      81.985  76.739  77.460  1.00  0.00     0.209 HD
ENDBRANCH  29  30
ENDBRANCH   5  29
BRANCH   4  32
HETATM   32  O5          0      78.519  79.454  74.374  1.00  0.00    -0.388 OA
HETATM   33  H41         0      77.977  78.921  73.767  1.00  0.00     0.210 HD
ENDBRANCH   4  32
BRANCH   3  34
HETATM   34  O4          0      80.845  75.388  73.341  1.00  0.00    -0.390 OA
HETATM   35  H40         0      81.598  75.374  72.727  1.00  0.00     0.210 HD
ENDBRANCH   3  34
BRANCH   2  36
HETATM   36  O3          0      80.134  78.017  72.371  1.00  0.00    -0.390 OA
HETATM   37  H39         0      80.388  78.953  72.438  1.00  0.00     0.210 HD
ENDBRANCH   2  36
TORSDOF 9
ENDMDL
MODEL 3
REMARK VINA RESULT:      -7.4      5.378      8.151
REMARK  9 active torsions:
REMARK  status: ('A' for Active; 'I' for Inactive)
REMARK    1  A    between atoms: O2_2  and  C17_17 
REMARK    2  A    between atoms: O2_2  and  C15_15 
REMARK    3  A    between atoms: O3_3  and  C11_11 
REMARK    4  A    between atoms: O4_4  and  C12_12 
REMARK    5  A    between atoms: O5_5  and  C13_13 
REMARK    6  A    between atoms: O6_6  and  C16_16 
REMARK    7  A    between atoms: O8_8  and  C26_26 
REMARK    8  A    between atoms: O10_10  and  C27_27 
REMARK    9  A    between atoms: C14_14  and  C16_16 
ROOT
HETATM    1  O1          0      72.872  85.380  78.856  1.00  0.00    -0.348 OA
HETATM    2  C11         0      74.837  87.320  78.067  1.00  0.00     0.183 C 
HETATM    3  C12         0      73.403  87.706  78.427  1.00  0.00     0.180 C 
HETATM    4  C13         0      74.927  85.850  77.651  1.00  0.00     0.205 C 
HETATM    5  C14         0      72.799  86.696  79.406  1.00  0.00     0.179 C 
HETATM    6  C15         0      74.214  84.945  78.656  1.00  0.00     0.298 C 
ENDROOT
BRANCH   6   7
HETATM    7  O2          0      74.218  83.618  78.130  1.00  0.00    -0.317 OA
BRANCH   7   8
HETATM    8  C17         0      74.771  82.645  78.909  1.00  0.00     0.090 A 
HETATM    9  C18         0      75.819  81.825  78.476  1.00  0.00     0.063 A 
HETATM   10  C19         0      76.338  80.848  79.328  1.00  0.00     0.035 A 
HETATM   11  C20         0      76.369  82.001  77.115  1.00  0.00     0.199 A 
HETATM   12  C24         0      77.445  79.976  78.883  1.00  0.00     0.194 A 
HETATM   13  C25         0      75.809  80.692  80.614  1.00  0.00     0.053 A 
HETATM   14  C23         0      77.994  80.153  77.523  1.00  0.00     0.032 A 
HETATM   15  O9          0      77.899  79.120  79.630  1.00  0.00    -0.287 OA
HETATM   16  C28         0      79.043  79.334  77.090  1.00  0.00     0.023 A 
HETATM   17  C22         0      77.475  81.130  76.670  1.00  0.00     0.062 A 
HETATM   18  C29         0      79.569  79.494  75.808  1.00  0.00    -0.058 A 
HETATM   19  C31         0      80.686  78.620  75.346  1.00  0.00     0.048 C 
HETATM   20  C30         0      79.051  80.468  74.957  1.00  0.00     0.044 A 
HETATM   21  C27         0      78.006  81.287  75.385  1.00  0.00     0.081 A 
HETATM   22  C26         0      74.764  81.511  81.043  1.00  0.00     0.069 A 
HETATM   23  C21         0      74.246  82.486  80.192  1.00  0.00     0.074 A 
HETATM   24  O7          0      75.914  82.858  76.368  1.00  0.00    -0.286 OA
BRANCH  21  25
HETATM   25  O10         0      77.548  82.219  74.501  1.00  0.00    -0.360 OA
HETATM   26  H51         0      77.370  83.060  74.949  1.00  0.00     0.217 HD
ENDBRANCH  21  25
BRANCH  22  27
HETATM   27  O8          0      74.249  81.358  82.293  1.00  0.00    -0.361 OA
HETATM   28  H50         0      74.961  81.478  82.945  1.00  0.00     0.217 HD
ENDBRANCH  22  27
ENDBRANCH   7   8
ENDBRANCH   6   7
BRANCH   5  29
HETATM   29  C16         0      71.330  86.995  79.691  1.00  0.00     0.198 C 
BRANCH  29  30
HETATM   30  O6          0      70.873  87.951  78.752  1.00  0.00    -0.398 OA
HETATM   31  H43         0      70.066  87.596  78.340  1.00  0.00     0.209 HD
ENDBRANCH  29  30
ENDBRANCH   5  29
BRANCH   4  32
HETATM   32  O5          0      76.299  85.459  77.590  1.00  0.00    -0.388 OA
HETATM   33  H41         0      76.607  85.298  78.498  1.00  0.00     0.210 HD
ENDBRANCH   4  32
BRANCH   3  34
HETATM   34  O4          0      73.399  89.000  79.024  1.00  0.00    -0.390 OA
HETATM   35  H40         0      72.770  88.985  79.765  1.00  0.00     0.210 HD
ENDBRANCH   3  34
BRANCH   2  36
HETATM   36  O3          0      75.257  88.147  76.980  1.00  0.00    -0.390 OA
HETATM   37  H39         0      75.076  89.072  77.216  1.00  0.00     0.210 HD
ENDBRANCH   2  36
TORSDOF 9
ENDMDL
MODEL 4
REMARK VINA RESULT:      -7.4      2.662      4.828
REMARK  9 active torsions:
REMARK  status: ('A' for Active; 'I' for Inactive)
REMARK    1  A    between atoms: O2_2  and  C17_17 
REMARK    2  A    between atoms: O2_2  and  C15_15 
REMARK    3  A    between atoms: O3_3  and  C11_11 
REMARK    4  A    between atoms: O4_4  and  C12_12 
REMARK    5  A    between atoms: O5_5  and  C13_13 
REMARK    6  A    between atoms: O6_6  and  C16_16 
REMARK    7  A    between atoms: O8_8  and  C26_26 
REMARK    8  A    between atoms: O10_10  and  C27_27 
REMARK    9  A    between atoms: C14_14  and  C16_16 
ROOT
HETATM    1  O1          0      77.520  79.110  76.717  1.00  0.00    -0.348 OA
HETATM    2  C11         0      75.056  79.147  75.242  1.00  0.00     0.183 C 
HETATM    3  C12         0      76.056  80.302  75.196  1.00  0.00     0.180 C 
HETATM    4  C13         0      75.238  78.306  76.506  1.00  0.00     0.205 C 
HETATM    5  C14         0      77.476  79.801  75.467  1.00  0.00     0.179 C 
HETATM    6  C15         0      76.706  77.939  76.723  1.00  0.00     0.298 C 
ENDROOT
BRANCH   6   7
HETATM    7  O2          0      76.813  77.284  77.986  1.00  0.00    -0.317 OA
BRANCH   7   8
HETATM    8  C17         0      78.046  77.260  78.568  1.00  0.00     0.090 A 
HETATM    9  C18         0      78.349  77.960  79.741  1.00  0.00     0.063 A 
HETATM   10  C19         0      79.634  77.889  80.283  1.00  0.00     0.035 A 
HETATM   11  C20         0      77.304  78.772  80.398  1.00  0.00     0.199 A 
HETATM   12  C24         0      79.968  78.623  81.521  1.00  0.00     0.194 A 
HETATM   13  C25         0      80.616  77.117  79.651  1.00  0.00     0.053 A 
HETATM   14  C23         0      78.922  79.434  82.177  1.00  0.00     0.032 A 
HETATM   15  O9          0      81.095  78.561  81.995  1.00  0.00    -0.287 OA
HETATM   16  C28         0      79.226  80.134  83.351  1.00  0.00     0.023 A 
HETATM   17  C22         0      77.637  79.506  81.635  1.00  0.00     0.062 A 
HETATM   18  C29         0      78.244  80.902  83.978  1.00  0.00    -0.058 A 
HETATM   19  C31         0      78.568  81.648  85.228  1.00  0.00     0.048 C 
HETATM   20  C30         0      76.961  80.973  83.438  1.00  0.00     0.044 A 
HETATM   21  C27         0      76.655  80.277  82.269  1.00  0.00     0.081 A 
HETATM   22  C26         0      80.310  76.420  78.482  1.00  0.00     0.069 A 
HETATM   23  C21         0      79.028  76.491  77.942  1.00  0.00     0.074 A 
HETATM   24  O7          0      76.177  78.835  79.923  1.00  0.00    -0.286 OA
BRANCH  21  25
HETATM   25  O10         0      75.381  80.392  81.794  1.00  0.00    -0.360 OA
HETATM   26  H51         0      74.757  80.550  82.518  1.00  0.00     0.217 HD
ENDBRANCH  21  25
BRANCH  22  27
HETATM   27  O8          0      81.265  75.669  77.867  1.00  0.00    -0.361 OA
HETATM   28  H50         0      81.018  75.547  76.934  1.00  0.00     0.217 HD
ENDBRANCH  22  27
ENDBRANCH   7   8
ENDBRANCH   6   7
BRANCH   5  29
HETATM   29  C16         0      78.476  80.951  75.542  1.00  0.00     0.198 C 
BRANCH  29  30
HETATM   30  O6          0      79.640  80.494  76.207  1.00  0.00    -0.398 OA
HETATM   31  H43         0      80.403  80.703  75.641  1.00  0.00     0.209 HD
ENDBRANCH  29  30
ENDBRANCH   5  29
BRANCH   4  32
HETATM   32  O5          0      74.488  77.098  76.384  1.00  0.00    -0.388 OA
HETATM   33  H41         0      73.573  77.333  76.153  1.00  0.00     0.210 HD
ENDBRANCH   4  32
BRANCH   3  34
HETATM   34  O4          0      76.010  80.915  73.910  1.00  0.00    -0.390 OA
HETATM   35  H40         0      76.252  80.243  73.251  1.00  0.00     0.210 HD
ENDBRANCH   3  34
BRANCH   2  36
HETATM   36  O3          0      73.739  79.702  75.226  1.00  0.00    -0.390 OA
HETATM   37  H39         0      73.256  79.315  74.476  1.00  0.00     0.210 HD
ENDBRANCH   2  36
TORSDOF 9
ENDMDL
MODEL 5
REMARK VINA RESULT:      -7.4      2.212      4.710
REMARK  9 active torsions:
REMARK  status: ('A' for Active; 'I' for Inactive)
REMARK    1  A    between atoms: O2_2  and  C17_17 
REMARK    2  A    between atoms: O2_2  and  C15_15 
REMARK    3  A    between atoms: O3_3  and  C11_11 
REMARK    4  A    between atoms: O4_4  and  C12_12 
REMARK    5  A    between atoms: O5_5  and  C13_13 
REMARK    6  A    between atoms: O6_6  and  C16_16 
REMARK    7  A    between atoms: O8_8  and  C26_26 
REMARK    8  A    between atoms: O10_10  and  C27_27 
REMARK    9  A    between atoms: C14_14  and  C16_16 
ROOT
HETATM    1  O1          0      78.170  76.932  75.396  1.00  0.00    -0.348 OA
HETATM    2  C11         0      79.917  79.152  74.877  1.00  0.00     0.183 C 
HETATM    3  C12         0      79.808  77.956  73.931  1.00  0.00     0.180 C 
HETATM    4  C13         0      79.462  78.784  76.290  1.00  0.00     0.205 C 
HETATM    5  C14         0      78.428  77.302  74.041  1.00  0.00     0.179 C 
HETATM    6  C15         0      78.117  78.058  76.269  1.00  0.00     0.298 C 
ENDROOT
BRANCH   6   7
HETATM    7  O2          0      77.831  77.624  77.598  1.00  0.00    -0.317 OA
BRANCH   7   8
HETATM    8  C17         0      76.764  78.201  78.222  1.00  0.00     0.090 A 
HETATM    9  C18         0      76.861  78.838  79.464  1.00  0.00     0.063 A 
HETATM   10  C19         0      75.726  79.409  80.045  1.00  0.00     0.035 A 
HETATM   11  C20         0      78.167  78.903  80.153  1.00  0.00     0.199 A 
HETATM   12  C24         0      75.814  80.085  81.355  1.00  0.00     0.194 A 
HETATM   13  C25         0      74.495  79.341  79.382  1.00  0.00     0.053 A 
HETATM   14  C23         0      77.120  80.149  82.043  1.00  0.00     0.032 A 
HETATM   15  O9          0      74.819  80.584  81.864  1.00  0.00    -0.287 OA
HETATM   16  C28         0      77.216  80.787  83.285  1.00  0.00     0.023 A 
HETATM   17  C22         0      78.255  79.578  81.463  1.00  0.00     0.062 A 
HETATM   18  C29         0      78.445  80.853  83.941  1.00  0.00    -0.058 A 
HETATM   19  C31         0      78.547  81.533  85.265  1.00  0.00     0.048 C 
HETATM   20  C30         0      79.578  80.284  83.362  1.00  0.00     0.044 A 
HETATM   21  C27         0      79.486  79.647  82.125  1.00  0.00     0.081 A 
HETATM   22  C26         0      74.403  78.705  78.144  1.00  0.00     0.069 A 
HETATM   23  C21         0      75.535  78.136  77.565  1.00  0.00     0.074 A 
HETATM   24  O7          0      79.162  78.402  79.644  1.00  0.00    -0.286 OA
BRANCH  21  25
HETATM   25  O10         0      80.633  79.112  81.617  1.00  0.00    -0.360 OA
HETATM   26  H51         0      81.285  78.964  82.319  1.00  0.00     0.217 HD
ENDBRANCH  21  25
BRANCH  22  27
HETATM   27  O8          0      73.205  78.639  77.501  1.00  0.00    -0.361 OA
HETATM   28  H50         0      72.641  77.986  77.950  1.00  0.00     0.217 HD
ENDBRANCH  22  27
ENDBRANCH   7   8
ENDBRANCH   6   7
BRANCH   5  29
HETATM   29  C16         0      78.335  76.037  73.193  1.00  0.00     0.198 C 
BRANCH  29  30
HETATM   30  O6          0      78.226  76.413  71.832  1.00  0.00    -0.398 OA
HETATM   31  H43         0      78.362  75.613  71.295  1.00  0.00     0.209 HD
ENDBRANCH  29  30
ENDBRANCH   5  29
BRANCH   4  32
HETATM   32  O5          0      79.316  79.974  77.066  1.00  0.00    -0.388 OA
HETATM   33  H41         0      78.607  79.826  77.714  1.00  0.00     0.210 HD
ENDBRANCH   4  32
BRANCH   3  34
HETATM   34  O4          0      80.016  78.395  72.591  1.00  0.00    -0.390 OA
HETATM   35  H40         0      79.999  79.367  72.590  1.00  0.00     0.210 HD
ENDBRANCH   3  34
BRANCH   2  36
HETATM   36  O3          0      81.284  79.566  74.910  1.00  0.00    -0.390 OA
HETATM   37  H39         0      81.552  79.800  74.006  1.00  0.00     0.210 HD
ENDBRANCH   2  36
TORSDOF 9
ENDMDL
MODEL 6
REMARK VINA RESULT:      -7.2     10.832     12.129
REMARK  9 active torsions:
REMARK  status: ('A' for Active; 'I' for Inactive)
REMARK    1  A    between atoms: O2_2  and  C17_17 
REMARK    2  A    between atoms: O2_2  and  C15_15 
REMARK    3  A    between atoms: O3_3  and  C11_11 
REMARK    4  A    between atoms: O4_4  and  C12_12 
REMARK    5  A    between atoms: O5_5  and  C13_13 
REMARK    6  A    between atoms: O6_6  and  C16_16 
REMARK    7  A    between atoms: O8_8  and  C26_26 
REMARK    8  A    between atoms: O10_10  and  C27_27 
REMARK    9  A    between atoms: C14_14  and  C16_16 
ROOT
HETATM    1  O1          0      73.715  87.729  79.879  1.00  0.00    -0.348 OA
HETATM    2  C11         0      74.889  85.111  79.748  1.00  0.00     0.183 C 
HETATM    3  C12         0      74.774  86.019  78.525  1.00  0.00     0.180 C 
HETATM    4  C13         0      73.871  85.496  80.823  1.00  0.00     0.205 C 
HETATM    5  C14         0      74.766  87.492  78.941  1.00  0.00     0.179 C 
HETATM    6  C15         0      73.891  87.001  81.092  1.00  0.00     0.298 C 
ENDROOT
BRANCH   6   7
HETATM    7  O2          0      72.825  87.300  81.992  1.00  0.00    -0.317 OA
BRANCH   7   8
HETATM    8  C17         0      73.019  88.333  82.861  1.00  0.00     0.090 A 
HETATM    9  C18         0      72.016  89.255  83.186  1.00  0.00     0.063 A 
HETATM   10  C19         0      72.286  90.289  84.085  1.00  0.00     0.035 A 
HETATM   11  C20         0      70.678  89.125  82.572  1.00  0.00     0.199 A 
HETATM   12  C24         0      71.237  91.268  84.437  1.00  0.00     0.194 A 
HETATM   13  C25         0      73.557  90.401  84.658  1.00  0.00     0.053 A 
HETATM   14  C23         0      69.899  91.138  83.823  1.00  0.00     0.032 A 
HETATM   15  O9          0      71.473  92.175  85.223  1.00  0.00    -0.287 OA
HETATM   16  C28         0      68.897  92.059  84.149  1.00  0.00     0.023 A 
HETATM   17  C22         0      69.630  90.104  82.924  1.00  0.00     0.062 A 
HETATM   18  C29         0      67.630  91.943  83.575  1.00  0.00    -0.058 A 
HETATM   19  C31         0      66.563  92.925  83.922  1.00  0.00     0.048 C 
HETATM   20  C30         0      67.362  90.911  82.678  1.00  0.00     0.044 A 
HETATM   21  C27         0      68.357  89.991  82.351  1.00  0.00     0.081 A 
HETATM   22  C26         0      74.553  89.481  84.332  1.00  0.00     0.069 A 
HETATM   23  C21         0      74.285  88.449  83.436  1.00  0.00     0.074 A 
HETATM   24  O7          0      70.442  88.218  81.784  1.00  0.00    -0.286 OA
BRANCH  21  25
HETATM   25  O10         0      68.026  89.007  81.467  1.00  0.00    -0.360 OA
HETATM   26  H51         0      68.744  88.858  80.833  1.00  0.00     0.217 HD
ENDBRANCH  21  25
BRANCH  22  27
HETATM   27  O8          0      75.790  89.591  84.890  1.00  0.00    -0.361 OA
HETATM   28  H50         0      75.711  89.493  85.855  1.00  0.00     0.217 HD
ENDBRANCH  22  27
ENDBRANCH   7   8
ENDBRANCH   6   7
BRANCH   5  29
HETATM   29  C16         0      74.536  88.415  77.749  1.00  0.00     0.198 C 
BRANCH  29  30
HETATM   30  O6          0      75.710  88.434  76.959  1.00  0.00    -0.398 OA
HETATM   31  H43         0      76.006  89.358  76.893  1.00  0.00     0.209 HD
ENDBRANCH  29  30
ENDBRANCH   5  29
BRANCH   4  32
HETATM   32  O5          0      74.186  84.819  82.039  1.00  0.00    -0.388 OA
HETATM   33  H41         0      75.001  85.209  82.399  1.00  0.00     0.210 HD
ENDBRANCH   4  32
BRANCH   3  34
HETATM   34  O4          0      75.878  85.781  77.656  1.00  0.00    -0.390 OA
HETATM   35  H40         0      75.729  84.929  77.212  1.00  0.00     0.210 HD
ENDBRANCH   3  34
BRANCH   2  36
HETATM   36  O3          0      74.648  83.767  79.326  1.00  0.00    -0.390 OA
HETATM   37  H39         0      74.611  83.203  80.116  1.00  0.00     0.210 HD
ENDBRANCH   2  36
TORSDOF 9
ENDMDL
MODEL 7
REMARK VINA RESULT:      -7.1      5.419      9.747
REMARK  9 active torsions:
REMARK  status: ('A' for Active; 'I' for Inactive)
REMARK    1  A    between atoms: O2_2  and  C17_17 
REMARK    2  A    between atoms: O2_2  and  C15_15 
REMARK    3  A    between atoms: O3_3  and  C11_11 
REMARK    4  A    between atoms: O4_4  and  C12_12 
REMARK    5  A    between atoms: O5_5  and  C13_13 
REMARK    6  A    between atoms: O6_6  and  C16_16 
REMARK    7  A    between atoms: O8_8  and  C26_26 
REMARK    8  A    between atoms: O10_10  and  C27_27 
REMARK    9  A    between atoms: C14_14  and  C16_16 
ROOT
HETATM    1  O1          0      72.150  78.753  82.741  1.00  0.00    -0.348 OA
HETATM    2  C11         0      74.536  79.296  81.238  1.00  0.00     0.183 C 
HETATM    3  C12         0      74.560  78.553  82.574  1.00  0.00     0.180 C 
HETATM    4  C13         0      73.273  80.147  81.099  1.00  0.00     0.205 C 
HETATM    5  C14         0      73.235  77.827  82.814  1.00  0.00     0.179 C 
HETATM    6  C15         0      72.021  79.343  81.449  1.00  0.00     0.298 C 
ENDROOT
BRANCH   6   7
HETATM    7  O2          0      70.907  80.235  81.436  1.00  0.00    -0.317 OA
BRANCH   7   8
HETATM    8  C17         0      69.787  79.818  80.782  1.00  0.00     0.090 A 
HETATM    9  C18         0      68.503  80.281  81.096  1.00  0.00     0.063 A 
HETATM   10  C19         0      67.399  79.810  80.383  1.00  0.00     0.035 A 
HETATM   11  C20         0      68.328  81.267  82.183  1.00  0.00     0.199 A 
HETATM   12  C24         0      66.039  80.290  80.703  1.00  0.00     0.194 A 
HETATM   13  C25         0      67.578  78.876  79.356  1.00  0.00     0.053 A 
HETATM   14  C23         0      65.865  81.276  81.790  1.00  0.00     0.032 A 
HETATM   15  O9          0      65.071  79.877  80.079  1.00  0.00    -0.287 OA
HETATM   16  C28         0      64.582  81.739  82.103  1.00  0.00     0.023 A 
HETATM   17  C22         0      66.969  81.747  82.503  1.00  0.00     0.062 A 
HETATM   18  C29         0      64.408  82.671  83.127  1.00  0.00    -0.058 A 
HETATM   19  C31         0      63.040  83.164  83.461  1.00  0.00     0.048 C 
HETATM   20  C30         0      65.510  83.141  83.839  1.00  0.00     0.044 A 
HETATM   21  C27         0      66.789  82.682  83.530  1.00  0.00     0.081 A 
HETATM   22  C26         0      68.858  78.417  79.045  1.00  0.00     0.069 A 
HETATM   23  C21         0      69.960  78.887  79.757  1.00  0.00     0.074 A 
HETATM   24  O7          0      69.297  81.680  82.808  1.00  0.00    -0.286 OA
BRANCH  21  25
HETATM   25  O10         0      67.822  83.183  84.266  1.00  0.00    -0.360 OA
HETATM   26  H51         0      67.680  84.120  84.467  1.00  0.00     0.217 HD
ENDBRANCH  21  25
BRANCH  22  27
HETATM   27  O8          0      69.032  77.509  78.047  1.00  0.00    -0.361 OA
HETATM   28  H50         0      69.684  76.845  78.334  1.00  0.00     0.217 HD
ENDBRANCH  22  27
ENDBRANCH   7   8
ENDBRANCH   6   7
BRANCH   5  29
HETATM   29  C16         0      73.190  77.174  84.193  1.00  0.00     0.198 C 
BRANCH  29  30
HETATM   30  O6          0      73.926  75.966  84.144  1.00  0.00    -0.398 OA
HETATM   31  H43         0      73.985  75.620  85.051  1.00  0.00     0.209 HD
ENDBRANCH  29  30
ENDBRANCH   5  29
BRANCH   4  32
HETATM   32  O5          0      73.152  80.599  79.751  1.00  0.00    -0.388 OA
HETATM   33  H41         0      73.864  81.240  79.583  1.00  0.00     0.210 HD
ENDBRANCH   4  32
BRANCH   3  34
HETATM   34  O4          0      75.623  77.604  82.566  1.00  0.00    -0.390 OA
HETATM   35  H40         0      76.412  78.044  82.206  1.00  0.00     0.210 HD
ENDBRANCH   3  34
BRANCH   2  36
HETATM   36  O3          0      75.687  80.141  81.182  1.00  0.00    -0.390 OA
HETATM   37  H39         0      76.474  79.591  81.329  1.00  0.00     0.210 HD
ENDBRANCH   2  36
TORSDOF 9
ENDMDL
MODEL 8
REMARK VINA RESULT:      -7.1      4.222      8.552
REMARK  9 active torsions:
REMARK  status: ('A' for Active; 'I' for Inactive)
REMARK    1  A    between atoms: O2_2  and  C17_17 
REMARK    2  A    between atoms: O2_2  and  C15_15 
REMARK    3  A    between atoms: O3_3  and  C11_11 
REMARK    4  A    between atoms: O4_4  and  C12_12 
REMARK    5  A    between atoms: O5_5  and  C13_13 
REMARK    6  A    between atoms: O6_6  and  C16_16 
REMARK    7  A    between atoms: O8_8  and  C26_26 
REMARK    8  A    between atoms: O10_10  and  C27_27 
REMARK    9  A    between atoms: C14_14  and  C16_16 
ROOT
HETATM    1  O1          0      75.027  83.528  81.828  1.00  0.00    -0.348 OA
HETATM    2  C11         0      72.350  84.099  82.698  1.00  0.00     0.183 C 
HETATM    3  C12         0      73.573  84.384  83.569  1.00  0.00     0.180 C 
HETATM    4  C13         0      72.656  83.032  81.645  1.00  0.00     0.205 C 
HETATM    5  C14         0      74.809  84.637  82.702  1.00  0.00     0.179 C 
HETATM    6  C15         0      73.957  83.342  80.904  1.00  0.00     0.298 C 
ENDROOT
BRANCH   6   7
HETATM    7  O2          0      74.247  82.239  80.046  1.00  0.00    -0.317 OA
BRANCH   7   8
HETATM    8  C17         0      74.789  82.527  78.829  1.00  0.00     0.090 A 
HETATM    9  C18         0      75.848  81.798  78.274  1.00  0.00     0.063 A 
HETATM   10  C19         0      76.353  82.149  77.020  1.00  0.00     0.035 A 
HETATM   11  C20         0      76.423  80.661  79.022  1.00  0.00     0.199 A 
HETATM   12  C24         0      77.470  81.389  76.422  1.00  0.00     0.194 A 
HETATM   13  C25         0      75.799  83.228  76.321  1.00  0.00     0.053 A 
HETATM   14  C23         0      78.045  80.252  77.171  1.00  0.00     0.032 A 
HETATM   15  O9          0      77.913  81.696  75.324  1.00  0.00    -0.287 OA
HETATM   16  C28         0      79.103  79.524  76.615  1.00  0.00     0.023 A 
HETATM   17  C22         0      77.540  79.901  78.425  1.00  0.00     0.062 A 
HETATM   18  C29         0      79.652  78.448  77.315  1.00  0.00    -0.058 A 
HETATM   19  C31         0      80.780  77.672  76.723  1.00  0.00     0.048 C 
HETATM   20  C30         0      79.148  78.098  78.566  1.00  0.00     0.044 A 
HETATM   21  C27         0      78.094  78.821  79.123  1.00  0.00     0.081 A 
HETATM   22  C26         0      74.744  83.951  76.877  1.00  0.00     0.069 A 
HETATM   23  C21         0      74.240  83.601  78.128  1.00  0.00     0.074 A 
HETATM   24  O7          0      75.981  80.354  80.121  1.00  0.00    -0.286 OA
BRANCH  21  25
HETATM   25  O10         0      77.650  78.425  80.350  1.00  0.00    -0.360 OA
HETATM   26  H51         0      76.863  78.927  80.611  1.00  0.00     0.217 HD
ENDBRANCH  21  25
BRANCH  22  27
HETATM   27  O8          0      74.206  85.001  76.198  1.00  0.00    -0.361 OA
HETATM   28  H50         0      74.912  85.638  75.991  1.00  0.00     0.217 HD
ENDBRANCH  22  27
ENDBRANCH   7   8
ENDBRANCH   6   7
BRANCH   5  29
HETATM   29  C16         0      76.067  84.809  83.548  1.00  0.00     0.198 C 
BRANCH  29  30
HETATM   30  O6          0      76.474  86.164  83.480  1.00  0.00    -0.398 OA
HETATM   31  H43         0      76.248  86.582  84.329  1.00  0.00     0.209 HD
ENDBRANCH  29  30
ENDBRANCH   5  29
BRANCH   4  32
HETATM   32  O5          0      71.596  82.992  80.690  1.00  0.00    -0.388 OA
HETATM   33  H41         0      70.791  83.330  81.118  1.00  0.00     0.210 HD
ENDBRANCH   4  32
BRANCH   3  34
HETATM   34  O4          0      73.320  85.532  84.374  1.00  0.00    -0.390 OA
HETATM   35  H40         0      73.276  86.305  83.786  1.00  0.00     0.210 HD
ENDBRANCH   3  34
BRANCH   2  36
HETATM   36  O3          0      71.300  83.636  83.550  1.00  0.00    -0.390 OA
HETATM   37  H39         0      70.460  83.716  83.066  1.00  0.00     0.210 HD
ENDBRANCH   2  36
TORSDOF 9
ENDMDL
MODEL 9
REMARK VINA RESULT:      -6.9      6.604      8.314
REMARK  9 active torsions:
REMARK  status: ('A' for Active; 'I' for Inactive)
REMARK    1  A    between atoms: O2_2  and  C17_17 
REMARK    2  A    between atoms: O2_2  and  C15_15 
REMARK    3  A    between atoms: O3_3  and  C11_11 
REMARK    4  A    between atoms: O4_4  and  C12_12 
REMARK    5  A    between atoms: O5_5  and  C13_13 
REMARK    6  A    between atoms: O6_6  and  C16_16 
REMARK    7  A    between atoms: O8_8  and  C26_26 
REMARK    8  A    between atoms: O10_10  and  C27_27 
REMARK    9  A    between atoms: C14_14  and  C16_16 
ROOT
HETATM    1  O1          0      75.938  82.701  77.241  1.00  0.00    -0.348 OA
HETATM    2  C11         0      73.512  81.896  75.930  1.00  0.00     0.183 C 
HETATM    3  C12         0      74.889  81.719  75.288  1.00  0.00     0.180 C 
HETATM    4  C13         0      73.537  82.986  77.003  1.00  0.00     0.205 C 
HETATM    5  C14         0      75.972  81.577  76.360  1.00  0.00     0.179 C 
HETATM    6  C15         0      74.712  82.793  77.963  1.00  0.00     0.298 C 
ENDROOT
BRANCH   6   7
HETATM    7  O2          0      74.752  83.918  78.839  1.00  0.00    -0.317 OA
BRANCH   7   8
HETATM    8  C17         0      74.454  83.692  80.150  1.00  0.00     0.090 A 
HETATM    9  C18         0      74.309  84.722  81.088  1.00  0.00     0.063 A 
HETATM   10  C19         0      74.002  84.417  82.416  1.00  0.00     0.035 A 
HETATM   11  C20         0      74.484  86.126  80.663  1.00  0.00     0.199 A 
HETATM   12  C24         0      73.847  85.493  83.416  1.00  0.00     0.194 A 
HETATM   13  C25         0      73.839  83.082  82.805  1.00  0.00     0.053 A 
HETATM   14  C23         0      74.021  86.898  82.990  1.00  0.00     0.032 A 
HETATM   15  O9          0      73.579  85.226  84.579  1.00  0.00    -0.287 OA
HETATM   16  C28         0      73.876  87.926  83.927  1.00  0.00     0.023 A 
HETATM   17  C22         0      74.329  87.202  81.662  1.00  0.00     0.062 A 
HETATM   18  C29         0      74.038  89.256  83.534  1.00  0.00    -0.058 A 
HETATM   19  C31         0      73.884  90.352  84.534  1.00  0.00     0.048 C 
HETATM   20  C30         0      74.345  89.560  82.210  1.00  0.00     0.044 A 
HETATM   21  C27         0      74.490  88.537  81.273  1.00  0.00     0.081 A 
HETATM   22  C26         0      73.984  82.059  81.868  1.00  0.00     0.069 A 
HETATM   23  C21         0      74.290  82.363  80.544  1.00  0.00     0.074 A 
HETATM   24  O7          0      74.753  86.394  79.499  1.00  0.00    -0.286 OA
BRANCH  21  25
HETATM   25  O10         0      74.791  88.906  79.994  1.00  0.00    -0.360 OA
HETATM   26  H51         0      74.715  88.151  79.391  1.00  0.00     0.217 HD
ENDBRANCH  21  25
BRANCH  22  27
HETATM   27  O8          0      73.826  80.762  82.248  1.00  0.00    -0.361 OA
HETATM   28  H50         0      74.023  80.685  83.198  1.00  0.00     0.217 HD
ENDBRANCH  22  27
ENDBRANCH   7   8
ENDBRANCH   6   7
BRANCH   5  29
HETATM   29  C16         0      77.368  81.516  75.747  1.00  0.00     0.198 C 
BRANCH  29  30
HETATM   30  O6          0      77.350  82.211  74.514  1.00  0.00    -0.398 OA
HETATM   31  H43         0      76.946  83.082  74.673  1.00  0.00     0.209 HD
ENDBRANCH  29  30
ENDBRANCH   5  29
BRANCH   4  32
HETATM   32  O5          0      72.328  82.933  77.759  1.00  0.00    -0.388 OA
HETATM   33  H41         0      71.659  83.465  77.296  1.00  0.00     0.210 HD
ENDBRANCH   4  32
BRANCH   3  34
HETATM   34  O4          0      74.880  80.552  74.470  1.00  0.00    -0.390 OA
HETATM   35  H40         0      74.768  79.781  75.052  1.00  0.00     0.210 HD
ENDBRANCH   3  34
BRANCH   2  36
HETATM   36  O3          0      72.590  82.263  74.902  1.00  0.00    -0.390 OA
HETATM   37  H39         0      72.602  83.231  74.816  1.00  0.00     0.210 HD
ENDBRANCH   2  36
TORSDOF 9
ENDMDL
