# Supplementary material for: Evaluation of silvestrol as a potential therapeutic agent for pediatric COVID-19: an interpreted computational and phytochemistry approach
Source: Front Pharmacol. 2025 Sep 17;16:1673591. doi: 10.3389/fphar.2025.1673591 (PMC12484239; doi:10.3389/fphar.2025.1673591)
Supplement: Supplementary file 1 [file DataSheet1.zip › Suplementry Data/MD Docking/Vina/Emodin-8-glucoside/out_ligand_1.pdbqt]

REMARK VINA RESULT:      -8.0      0.000      0.000
REMARK  9 active torsions:
REMARK  status: ('A' for Active; 'I' for Inactive)
REMARK    1  A    between atoms: O2_2  and  C17_17 
REMARK    2  A    between atoms: O2_2  and  C15_15 
REMARK    3  A    between atoms: O3_3  and  C11_11 
REMARK    4  A    between atoms: O4_4  and  C12_12 
REMARK    5  A    between atoms: O5_5  and  C13_13 
REMARK    6  A    between atoms: O6_6  and  C16_16 
REMARK    7  A    between atoms: O8_8  and  C26_26 
REMARK    8  A    between atoms: O10_10  and  C27_27 
REMARK    9  A    between atoms: C14_14  and  C16_16 
ROOT
HETATM    1  O1          0      78.528  79.471  77.100  1.00  0.00    -0.348 OA
HETATM    2  C11         0      80.765  78.528  75.565  1.00  0.00     0.183 C 
HETATM    3  C12         0      79.741  79.513  75.001  1.00  0.00     0.180 C 
HETATM    4  C13         0      80.183  77.731  76.734  1.00  0.00     0.205 C 
HETATM    5  C14         0      79.107  80.338  76.124  1.00  0.00     0.179 C 
HETATM    6  C15         0      79.498  78.650  77.746  1.00  0.00     0.298 C 
ENDROOT
BRANCH   6   7
HETATM    7  O2          0      78.861  77.829  78.724  1.00  0.00    -0.317 OA
BRANCH   7   8
HETATM    8  C17         0      78.539  78.417  79.911  1.00  0.00     0.090 A 
HETATM    9  C18         0      77.260  78.341  80.477  1.00  0.00     0.063 A 
HETATM   10  C19         0      77.001  78.967  81.698  1.00  0.00     0.035 A 
HETATM   11  C20         0      76.194  77.597  79.776  1.00  0.00     0.199 A 
HETATM   12  C24         0      75.657  78.895  82.307  1.00  0.00     0.194 A 
HETATM   13  C25         0      78.020  79.669  82.353  1.00  0.00     0.053 A 
HETATM   14  C23         0      74.591  78.151  81.605  1.00  0.00     0.032 A 
HETATM   15  O9          0      75.429  79.445  83.377  1.00  0.00    -0.287 OA
HETATM   16  C28         0      73.314  78.075  82.172  1.00  0.00     0.023 A 
HETATM   17  C22         0      74.850  77.525  80.384  1.00  0.00     0.062 A 
HETATM   18  C29         0      72.301  77.373  81.516  1.00  0.00    -0.058 A 
HETATM   19  C31         0      70.939  77.293  82.121  1.00  0.00     0.048 C 
HETATM   20  C30         0      72.560  76.749  80.298  1.00  0.00     0.044 A 
HETATM   21  C27         0      73.831  76.822  79.730  1.00  0.00     0.081 A 
HETATM   22  C26         0      79.293  79.742  81.786  1.00  0.00     0.069 A 
HETATM   23  C21         0      79.551  79.117  80.567  1.00  0.00     0.074 A 
HETATM   24  O7          0      76.421  77.048  78.705  1.00  0.00    -0.286 OA
BRANCH  21  25
HETATM   25  O10         0      74.014  76.188  78.537  1.00  0.00    -0.360 OA
HETATM   26  H51         0      73.703  76.739  77.802  1.00  0.00     0.217 HD
ENDBRANCH  21  25
BRANCH  22  27
HETATM   27  O8          0      80.283  80.425  82.422  1.00  0.00    -0.361 OA
HETATM   28  H50         0      79.882  81.041  83.060  1.00  0.00     0.217 HD
ENDBRANCH  22  27
ENDBRANCH   7   8
ENDBRANCH   6   7
BRANCH   5  29
HETATM   29  C16         0      77.998  81.246  75.599  1.00  0.00     0.198 C 
BRANCH  29  30
HETATM   30  O6          0      77.616  80.795  74.313  1.00  0.00    -0.398 OA
HETATM   31  H43         0      78.015  81.396  73.660  1.00  0.00     0.209 HD
ENDBRANCH  29  30
ENDBRANCH   5  29
BRANCH   4  32
HETATM   32  O5          0      81.234  77.034  77.402  1.00  0.00    -0.388 OA
HETATM   33  H41         0      80.864  76.215  77.774  1.00  0.00     0.210 HD
ENDBRANCH   4  32
BRANCH   3  34
HETATM   34  O4          0      80.386  80.388  74.080  1.00  0.00    -0.390 OA
HETATM   35  H40         0      80.916  81.022  74.592  1.00  0.00     0.210 HD
ENDBRANCH   3  34
BRANCH   2  36
HETATM   36  O3          0      81.139  77.631  74.518  1.00  0.00    -0.390 OA
HETATM   37  H39         0      81.191  76.735  74.892  1.00  0.00     0.210 HD
ENDBRANCH   2  36
TORSDOF 9
