# Supplementary material for: Evaluation of silvestrol as a potential therapeutic agent for pediatric COVID-19: an interpreted computational and phytochemistry approach
Source: Front Pharmacol. 2025 Sep 17;16:1673591. doi: 10.3389/fphar.2025.1673591 (PMC12484239; doi:10.3389/fphar.2025.1673591)
Supplement: Supplementary file 1 [file DataSheet1.zip › Suplementry Data/MD Docking/Vina/Emodin-8-glucoside/out_ligand_2.pdbqt]

REMARK VINA RESULT:      -7.7      3.063      4.763
REMARK  9 active torsions:
REMARK  status: ('A' for Active; 'I' for Inactive)
REMARK    1  A    between atoms: O2_2  and  C17_17 
REMARK    2  A    between atoms: O2_2  and  C15_15 
REMARK    3  A    between atoms: O3_3  and  C11_11 
REMARK    4  A    between atoms: O4_4  and  C12_12 
REMARK    5  A    between atoms: O5_5  and  C13_13 
REMARK    6  A    between atoms: O6_6  and  C16_16 
REMARK    7  A    between atoms: O8_8  and  C26_26 
REMARK    8  A    between atoms: O10_10  and  C27_27 
REMARK    9  A    between atoms: C14_14  and  C16_16 
ROOT
HETATM    1  O1          0      80.808  77.432  76.380  1.00  0.00    -0.348 OA
HETATM    2  C11         0      79.825  77.545  73.683  1.00  0.00     0.183 C 
HETATM    3  C12         0      80.933  76.583  74.113  1.00  0.00     0.180 C 
HETATM    4  C13         0      79.722  78.734  74.641  1.00  0.00     0.205 C 
HETATM    5  C14         0      80.806  76.237  75.598  1.00  0.00     0.179 C 
HETATM    6  C15         0      79.692  78.272  76.098  1.00  0.00     0.298 C 
ENDROOT
BRANCH   6   7
HETATM    7  O2          0      79.740  79.433  76.927  1.00  0.00    -0.317 OA
BRANCH   7   8
HETATM    8  C17         0      79.060  79.379  78.107  1.00  0.00     0.090 A 
HETATM    9  C18         0      77.945  80.180  78.383  1.00  0.00     0.063 A 
HETATM   10  C19         0      77.296  80.071  79.614  1.00  0.00     0.035 A 
HETATM   11  C20         0      77.464  81.137  77.364  1.00  0.00     0.199 A 
HETATM   12  C24         0      76.118  80.910  79.918  1.00  0.00     0.194 A 
HETATM   13  C25         0      77.761  79.161  80.570  1.00  0.00     0.053 A 
HETATM   14  C23         0      75.638  81.867  78.899  1.00  0.00     0.032 A 
HETATM   15  O9          0      75.550  80.816  80.997  1.00  0.00    -0.287 OA
HETATM   16  C28         0      74.523  82.666  79.174  1.00  0.00     0.023 A 
HETATM   17  C22         0      76.287  81.976  77.667  1.00  0.00     0.062 A 
HETATM   18  C29         0      74.062  83.572  78.218  1.00  0.00    -0.058 A 
HETATM   19  C31         0      72.874  84.425  78.512  1.00  0.00     0.048 C 
HETATM   20  C30         0      74.710  83.681  76.989  1.00  0.00     0.044 A 
HETATM   21  C27         0      75.821  82.885  76.711  1.00  0.00     0.081 A 
HETATM   22  C26         0      78.872  78.364  80.292  1.00  0.00     0.069 A 
HETATM   23  C21         0      79.520  78.473  79.063  1.00  0.00     0.074 A 
HETATM   24  O7          0      78.034  81.232  76.284  1.00  0.00    -0.286 OA
BRANCH  21  25
HETATM   25  O10         0      76.407  83.043  75.490  1.00  0.00    -0.360 OA
HETATM   26  H51         0      77.349  83.250  75.583  1.00  0.00     0.217 HD
ENDBRANCH  21  25
BRANCH  22  27
HETATM   27  O8          0      79.325  77.480  81.222  1.00  0.00    -0.361 OA
HETATM   28  H50         0      79.887  76.819  80.782  1.00  0.00     0.217 HD
ENDBRANCH  22  27
ENDBRANCH   7   8
ENDBRANCH   6   7
BRANCH   5  29
HETATM   29  C16         0      81.967  75.371  76.077  1.00  0.00     0.198 C 
BRANCH  29  30
HETATM   30  O6          0      82.546  75.982  77.216  1.00  0.00    -0.398 OA
HETATM   31  H43         0      81.985  76.739  77.460  1.00  0.00     0.209 HD
ENDBRANCH  29  30
ENDBRANCH   5  29
BRANCH   4  32
HETATM   32  O5          0      78.519  79.454  74.374  1.00  0.00    -0.388 OA
HETATM   33  H41         0      77.977  78.921  73.767  1.00  0.00     0.210 HD
ENDBRANCH   4  32
BRANCH   3  34
HETATM   34  O4          0      80.845  75.388  73.341  1.00  0.00    -0.390 OA
HETATM   35  H40         0      81.598  75.374  72.727  1.00  0.00     0.210 HD
ENDBRANCH   3  34
BRANCH   2  36
HETATM   36  O3          0      80.134  78.017  72.371  1.00  0.00    -0.390 OA
HETATM   37  H39         0      80.388  78.953  72.438  1.00  0.00     0.210 HD
ENDBRANCH   2  36
TORSDOF 9
