# Supplementary material for: Evaluation of silvestrol as a potential therapeutic agent for pediatric COVID-19: an interpreted computational and phytochemistry approach
Source: Front Pharmacol. 2025 Sep 17;16:1673591. doi: 10.3389/fphar.2025.1673591 (PMC12484239; doi:10.3389/fphar.2025.1673591)
Supplement: Supplementary file 1 [file DataSheet1.zip › Suplementry Data/MD Docking/Vina/Emodin-8-glucoside/out_ligand_3.pdbqt]

REMARK VINA RESULT:      -7.4      5.378      8.151
REMARK  9 active torsions:
REMARK  status: ('A' for Active; 'I' for Inactive)
REMARK    1  A    between atoms: O2_2  and  C17_17 
REMARK    2  A    between atoms: O2_2  and  C15_15 
REMARK    3  A    between atoms: O3_3  and  C11_11 
REMARK    4  A    between atoms: O4_4  and  C12_12 
REMARK    5  A    between atoms: O5_5  and  C13_13 
REMARK    6  A    between atoms: O6_6  and  C16_16 
REMARK    7  A    between atoms: O8_8  and  C26_26 
REMARK    8  A    between atoms: O10_10  and  C27_27 
REMARK    9  A    between atoms: C14_14  and  C16_16 
ROOT
HETATM    1  O1          0      72.872  85.380  78.856  1.00  0.00    -0.348 OA
HETATM    2  C11         0      74.837  87.320  78.067  1.00  0.00     0.183 C 
HETATM    3  C12         0      73.403  87.706  78.427  1.00  0.00     0.180 C 
HETATM    4  C13         0      74.927  85.850  77.651  1.00  0.00     0.205 C 
HETATM    5  C14         0      72.799  86.696  79.406  1.00  0.00     0.179 C 
HETATM    6  C15         0      74.214  84.945  78.656  1.00  0.00     0.298 C 
ENDROOT
BRANCH   6   7
HETATM    7  O2          0      74.218  83.618  78.130  1.00  0.00    -0.317 OA
BRANCH   7   8
HETATM    8  C17         0      74.771  82.645  78.909  1.00  0.00     0.090 A 
HETATM    9  C18         0      75.819  81.825  78.476  1.00  0.00     0.063 A 
HETATM   10  C19         0      76.338  80.848  79.328  1.00  0.00     0.035 A 
HETATM   11  C20         0      76.369  82.001  77.115  1.00  0.00     0.199 A 
HETATM   12  C24         0      77.445  79.976  78.883  1.00  0.00     0.194 A 
HETATM   13  C25         0      75.809  80.692  80.614  1.00  0.00     0.053 A 
HETATM   14  C23         0      77.994  80.153  77.523  1.00  0.00     0.032 A 
HETATM   15  O9          0      77.899  79.120  79.630  1.00  0.00    -0.287 OA
HETATM   16  C28         0      79.043  79.334  77.090  1.00  0.00     0.023 A 
HETATM   17  C22         0      77.475  81.130  76.670  1.00  0.00     0.062 A 
HETATM   18  C29         0      79.569  79.494  75.808  1.00  0.00    -0.058 A 
HETATM   19  C31         0      80.686  78.620  75.346  1.00  0.00     0.048 C 
HETATM   20  C30         0      79.051  80.468  74.957  1.00  0.00     0.044 A 
HETATM   21  C27         0      78.006  81.287  75.385  1.00  0.00     0.081 A 
HETATM   22  C26         0      74.764  81.511  81.043  1.00  0.00     0.069 A 
HETATM   23  C21         0      74.246  82.486  80.192  1.00  0.00     0.074 A 
HETATM   24  O7          0      75.914  82.858  76.368  1.00  0.00    -0.286 OA
BRANCH  21  25
HETATM   25  O10         0      77.548  82.219  74.501  1.00  0.00    -0.360 OA
HETATM   26  H51         0      77.370  83.060  74.949  1.00  0.00     0.217 HD
ENDBRANCH  21  25
BRANCH  22  27
HETATM   27  O8          0      74.249  81.358  82.293  1.00  0.00    -0.361 OA
HETATM   28  H50         0      74.961  81.478  82.945  1.00  0.00     0.217 HD
ENDBRANCH  22  27
ENDBRANCH   7   8
ENDBRANCH   6   7
BRANCH   5  29
HETATM   29  C16         0      71.330  86.995  79.691  1.00  0.00     0.198 C 
BRANCH  29  30
HETATM   30  O6          0      70.873  87.951  78.752  1.00  0.00    -0.398 OA
HETATM   31  H43         0      70.066  87.596  78.340  1.00  0.00     0.209 HD
ENDBRANCH  29  30
ENDBRANCH   5  29
BRANCH   4  32
HETATM   32  O5          0      76.299  85.459  77.590  1.00  0.00    -0.388 OA
HETATM   33  H41         0      76.607  85.298  78.498  1.00  0.00     0.210 HD
ENDBRANCH   4  32
BRANCH   3  34
HETATM   34  O4          0      73.399  89.000  79.024  1.00  0.00    -0.390 OA
HETATM   35  H40         0      72.770  88.985  79.765  1.00  0.00     0.210 HD
ENDBRANCH   3  34
BRANCH   2  36
HETATM   36  O3          0      75.257  88.147  76.980  1.00  0.00    -0.390 OA
HETATM   37  H39         0      75.076  89.072  77.216  1.00  0.00     0.210 HD
ENDBRANCH   2  36
TORSDOF 9
