# Supplementary material for: Evaluation of silvestrol as a potential therapeutic agent for pediatric COVID-19: an interpreted computational and phytochemistry approach
Source: Front Pharmacol. 2025 Sep 17;16:1673591. doi: 10.3389/fphar.2025.1673591 (PMC12484239; doi:10.3389/fphar.2025.1673591)
Supplement: Supplementary file 1 [file DataSheet1.zip › Suplementry Data/MD Docking/Vina/Emodin-8-glucoside/out_ligand_4.pdbqt]

REMARK VINA RESULT:      -7.4      2.662      4.828
REMARK  9 active torsions:
REMARK  status: ('A' for Active; 'I' for Inactive)
REMARK    1  A    between atoms: O2_2  and  C17_17 
REMARK    2  A    between atoms: O2_2  and  C15_15 
REMARK    3  A    between atoms: O3_3  and  C11_11 
REMARK    4  A    between atoms: O4_4  and  C12_12 
REMARK    5  A    between atoms: O5_5  and  C13_13 
REMARK    6  A    between atoms: O6_6  and  C16_16 
REMARK    7  A    between atoms: O8_8  and  C26_26 
REMARK    8  A    between atoms: O10_10  and  C27_27 
REMARK    9  A    between atoms: C14_14  and  C16_16 
ROOT
HETATM    1  O1          0      77.520  79.110  76.717  1.00  0.00    -0.348 OA
HETATM    2  C11         0      75.056  79.147  75.242  1.00  0.00     0.183 C 
HETATM    3  C12         0      76.056  80.302  75.196  1.00  0.00     0.180 C 
HETATM    4  C13         0      75.238  78.306  76.506  1.00  0.00     0.205 C 
HETATM    5  C14         0      77.476  79.801  75.467  1.00  0.00     0.179 C 
HETATM    6  C15         0      76.706  77.939  76.723  1.00  0.00     0.298 C 
ENDROOT
BRANCH   6   7
HETATM    7  O2          0      76.813  77.284  77.986  1.00  0.00    -0.317 OA
BRANCH   7   8
HETATM    8  C17         0      78.046  77.260  78.568  1.00  0.00     0.090 A 
HETATM    9  C18         0      78.349  77.960  79.741  1.00  0.00     0.063 A 
HETATM   10  C19         0      79.634  77.889  80.283  1.00  0.00     0.035 A 
HETATM   11  C20         0      77.304  78.772  80.398  1.00  0.00     0.199 A 
HETATM   12  C24         0      79.968  78.623  81.521  1.00  0.00     0.194 A 
HETATM   13  C25         0      80.616  77.117  79.651  1.00  0.00     0.053 A 
HETATM   14  C23         0      78.922  79.434  82.177  1.00  0.00     0.032 A 
HETATM   15  O9          0      81.095  78.561  81.995  1.00  0.00    -0.287 OA
HETATM   16  C28         0      79.226  80.134  83.351  1.00  0.00     0.023 A 
HETATM   17  C22         0      77.637  79.506  81.635  1.00  0.00     0.062 A 
HETATM   18  C29         0      78.244  80.902  83.978  1.00  0.00    -0.058 A 
HETATM   19  C31         0      78.568  81.648  85.228  1.00  0.00     0.048 C 
HETATM   20  C30         0      76.961  80.973  83.438  1.00  0.00     0.044 A 
HETATM   21  C27         0      76.655  80.277  82.269  1.00  0.00     0.081 A 
HETATM   22  C26         0      80.310  76.420  78.482  1.00  0.00     0.069 A 
HETATM   23  C21         0      79.028  76.491  77.942  1.00  0.00     0.074 A 
HETATM   24  O7          0      76.177  78.835  79.923  1.00  0.00    -0.286 OA
BRANCH  21  25
HETATM   25  O10         0      75.381  80.392  81.794  1.00  0.00    -0.360 OA
HETATM   26  H51         0      74.757  80.550  82.518  1.00  0.00     0.217 HD
ENDBRANCH  21  25
BRANCH  22  27
HETATM   27  O8          0      81.265  75.669  77.867  1.00  0.00    -0.361 OA
HETATM   28  H50         0      81.018  75.547  76.934  1.00  0.00     0.217 HD
ENDBRANCH  22  27
ENDBRANCH   7   8
ENDBRANCH   6   7
BRANCH   5  29
HETATM   29  C16         0      78.476  80.951  75.542  1.00  0.00     0.198 C 
BRANCH  29  30
HETATM   30  O6          0      79.640  80.494  76.207  1.00  0.00    -0.398 OA
HETATM   31  H43         0      80.403  80.703  75.641  1.00  0.00     0.209 HD
ENDBRANCH  29  30
ENDBRANCH   5  29
BRANCH   4  32
HETATM   32  O5          0      74.488  77.098  76.384  1.00  0.00    -0.388 OA
HETATM   33  H41         0      73.573  77.333  76.153  1.00  0.00     0.210 HD
ENDBRANCH   4  32
BRANCH   3  34
HETATM   34  O4          0      76.010  80.915  73.910  1.00  0.00    -0.390 OA
HETATM   35  H40         0      76.252  80.243  73.251  1.00  0.00     0.210 HD
ENDBRANCH   3  34
BRANCH   2  36
HETATM   36  O3          0      73.739  79.702  75.226  1.00  0.00    -0.390 OA
HETATM   37  H39         0      73.256  79.315  74.476  1.00  0.00     0.210 HD
ENDBRANCH   2  36
TORSDOF 9
