# Supplementary material for: Evaluation of silvestrol as a potential therapeutic agent for pediatric COVID-19: an interpreted computational and phytochemistry approach
Source: Front Pharmacol. 2025 Sep 17;16:1673591. doi: 10.3389/fphar.2025.1673591 (PMC12484239; doi:10.3389/fphar.2025.1673591)
Supplement: Supplementary file 1 [file DataSheet1.zip › Suplementry Data/MD Docking/Vina/Emodin-8-glucoside/out_ligand_5.pdbqt]

REMARK VINA RESULT:      -7.4      2.212      4.710
REMARK  9 active torsions:
REMARK  status: ('A' for Active; 'I' for Inactive)
REMARK    1  A    between atoms: O2_2  and  C17_17 
REMARK    2  A    between atoms: O2_2  and  C15_15 
REMARK    3  A    between atoms: O3_3  and  C11_11 
REMARK    4  A    between atoms: O4_4  and  C12_12 
REMARK    5  A    between atoms: O5_5  and  C13_13 
REMARK    6  A    between atoms: O6_6  and  C16_16 
REMARK    7  A    between atoms: O8_8  and  C26_26 
REMARK    8  A    between atoms: O10_10  and  C27_27 
REMARK    9  A    between atoms: C14_14  and  C16_16 
ROOT
HETATM    1  O1          0      78.170  76.932  75.396  1.00  0.00    -0.348 OA
HETATM    2  C11         0      79.917  79.152  74.877  1.00  0.00     0.183 C 
HETATM    3  C12         0      79.808  77.956  73.931  1.00  0.00     0.180 C 
HETATM    4  C13         0      79.462  78.784  76.290  1.00  0.00     0.205 C 
HETATM    5  C14         0      78.428  77.302  74.041  1.00  0.00     0.179 C 
HETATM    6  C15         0      78.117  78.058  76.269  1.00  0.00     0.298 C 
ENDROOT
BRANCH   6   7
HETATM    7  O2          0      77.831  77.624  77.598  1.00  0.00    -0.317 OA
BRANCH   7   8
HETATM    8  C17         0      76.764  78.201  78.222  1.00  0.00     0.090 A 
HETATM    9  C18         0      76.861  78.838  79.464  1.00  0.00     0.063 A 
HETATM   10  C19         0      75.726  79.409  80.045  1.00  0.00     0.035 A 
HETATM   11  C20         0      78.167  78.903  80.153  1.00  0.00     0.199 A 
HETATM   12  C24         0      75.814  80.085  81.355  1.00  0.00     0.194 A 
HETATM   13  C25         0      74.495  79.341  79.382  1.00  0.00     0.053 A 
HETATM   14  C23         0      77.120  80.149  82.043  1.00  0.00     0.032 A 
HETATM   15  O9          0      74.819  80.584  81.864  1.00  0.00    -0.287 OA
HETATM   16  C28         0      77.216  80.787  83.285  1.00  0.00     0.023 A 
HETATM   17  C22         0      78.255  79.578  81.463  1.00  0.00     0.062 A 
HETATM   18  C29         0      78.445  80.853  83.941  1.00  0.00    -0.058 A 
HETATM   19  C31         0      78.547  81.533  85.265  1.00  0.00     0.048 C 
HETATM   20  C30         0      79.578  80.284  83.362  1.00  0.00     0.044 A 
HETATM   21  C27         0      79.486  79.647  82.125  1.00  0.00     0.081 A 
HETATM   22  C26         0      74.403  78.705  78.144  1.00  0.00     0.069 A 
HETATM   23  C21         0      75.535  78.136  77.565  1.00  0.00     0.074 A 
HETATM   24  O7          0      79.162  78.402  79.644  1.00  0.00    -0.286 OA
BRANCH  21  25
HETATM   25  O10         0      80.633  79.112  81.617  1.00  0.00    -0.360 OA
HETATM   26  H51         0      81.285  78.964  82.319  1.00  0.00     0.217 HD
ENDBRANCH  21  25
BRANCH  22  27
HETATM   27  O8          0      73.205  78.639  77.501  1.00  0.00    -0.361 OA
HETATM   28  H50         0      72.641  77.986  77.950  1.00  0.00     0.217 HD
ENDBRANCH  22  27
ENDBRANCH   7   8
ENDBRANCH   6   7
BRANCH   5  29
HETATM   29  C16         0      78.335  76.037  73.193  1.00  0.00     0.198 C 
BRANCH  29  30
HETATM   30  O6          0      78.226  76.413  71.832  1.00  0.00    -0.398 OA
HETATM   31  H43         0      78.362  75.613  71.295  1.00  0.00     0.209 HD
ENDBRANCH  29  30
ENDBRANCH   5  29
BRANCH   4  32
HETATM   32  O5          0      79.316  79.974  77.066  1.00  0.00    -0.388 OA
HETATM   33  H41         0      78.607  79.826  77.714  1.00  0.00     0.210 HD
ENDBRANCH   4  32
BRANCH   3  34
HETATM   34  O4          0      80.016  78.395  72.591  1.00  0.00    -0.390 OA
HETATM   35  H40         0      79.999  79.367  72.590  1.00  0.00     0.210 HD
ENDBRANCH   3  34
BRANCH   2  36
HETATM   36  O3          0      81.284  79.566  74.910  1.00  0.00    -0.390 OA
HETATM   37  H39         0      81.552  79.800  74.006  1.00  0.00     0.210 HD
ENDBRANCH   2  36
TORSDOF 9
