# Supplementary material for: Evaluation of silvestrol as a potential therapeutic agent for pediatric COVID-19: an interpreted computational and phytochemistry approach
Source: Front Pharmacol. 2025 Sep 17;16:1673591. doi: 10.3389/fphar.2025.1673591 (PMC12484239; doi:10.3389/fphar.2025.1673591)
Supplement: Supplementary file 1 [file DataSheet1.zip › Suplementry Data/MD Docking/Vina/Emodin-8-glucoside/out_ligand_6.pdbqt]

REMARK VINA RESULT:      -7.2     10.832     12.129
REMARK  9 active torsions:
REMARK  status: ('A' for Active; 'I' for Inactive)
REMARK    1  A    between atoms: O2_2  and  C17_17 
REMARK    2  A    between atoms: O2_2  and  C15_15 
REMARK    3  A    between atoms: O3_3  and  C11_11 
REMARK    4  A    between atoms: O4_4  and  C12_12 
REMARK    5  A    between atoms: O5_5  and  C13_13 
REMARK    6  A    between atoms: O6_6  and  C16_16 
REMARK    7  A    between atoms: O8_8  and  C26_26 
REMARK    8  A    between atoms: O10_10  and  C27_27 
REMARK    9  A    between atoms: C14_14  and  C16_16 
ROOT
HETATM    1  O1          0      73.715  87.729  79.879  1.00  0.00    -0.348 OA
HETATM    2  C11         0      74.889  85.111  79.748  1.00  0.00     0.183 C 
HETATM    3  C12         0      74.774  86.019  78.525  1.00  0.00     0.180 C 
HETATM    4  C13         0      73.871  85.496  80.823  1.00  0.00     0.205 C 
HETATM    5  C14         0      74.766  87.492  78.941  1.00  0.00     0.179 C 
HETATM    6  C15         0      73.891  87.001  81.092  1.00  0.00     0.298 C 
ENDROOT
BRANCH   6   7
HETATM    7  O2          0      72.825  87.300  81.992  1.00  0.00    -0.317 OA
BRANCH   7   8
HETATM    8  C17         0      73.019  88.333  82.861  1.00  0.00     0.090 A 
HETATM    9  C18         0      72.016  89.255  83.186  1.00  0.00     0.063 A 
HETATM   10  C19         0      72.286  90.289  84.085  1.00  0.00     0.035 A 
HETATM   11  C20         0      70.678  89.125  82.572  1.00  0.00     0.199 A 
HETATM   12  C24         0      71.237  91.268  84.437  1.00  0.00     0.194 A 
HETATM   13  C25         0      73.557  90.401  84.658  1.00  0.00     0.053 A 
HETATM   14  C23         0      69.899  91.138  83.823  1.00  0.00     0.032 A 
HETATM   15  O9          0      71.473  92.175  85.223  1.00  0.00    -0.287 OA
HETATM   16  C28         0      68.897  92.059  84.149  1.00  0.00     0.023 A 
HETATM   17  C22         0      69.630  90.104  82.924  1.00  0.00     0.062 A 
HETATM   18  C29         0      67.630  91.943  83.575  1.00  0.00    -0.058 A 
HETATM   19  C31         0      66.563  92.925  83.922  1.00  0.00     0.048 C 
HETATM   20  C30         0      67.362  90.911  82.678  1.00  0.00     0.044 A 
HETATM   21  C27         0      68.357  89.991  82.351  1.00  0.00     0.081 A 
HETATM   22  C26         0      74.553  89.481  84.332  1.00  0.00     0.069 A 
HETATM   23  C21         0      74.285  88.449  83.436  1.00  0.00     0.074 A 
HETATM   24  O7          0      70.442  88.218  81.784  1.00  0.00    -0.286 OA
BRANCH  21  25
HETATM   25  O10         0      68.026  89.007  81.467  1.00  0.00    -0.360 OA
HETATM   26  H51         0      68.744  88.858  80.833  1.00  0.00     0.217 HD
ENDBRANCH  21  25
BRANCH  22  27
HETATM   27  O8          0      75.790  89.591  84.890  1.00  0.00    -0.361 OA
HETATM   28  H50         0      75.711  89.493  85.855  1.00  0.00     0.217 HD
ENDBRANCH  22  27
ENDBRANCH   7   8
ENDBRANCH   6   7
BRANCH   5  29
HETATM   29  C16         0      74.536  88.415  77.749  1.00  0.00     0.198 C 
BRANCH  29  30
HETATM   30  O6          0      75.710  88.434  76.959  1.00  0.00    -0.398 OA
HETATM   31  H43         0      76.006  89.358  76.893  1.00  0.00     0.209 HD
ENDBRANCH  29  30
ENDBRANCH   5  29
BRANCH   4  32
HETATM   32  O5          0      74.186  84.819  82.039  1.00  0.00    -0.388 OA
HETATM   33  H41         0      75.001  85.209  82.399  1.00  0.00     0.210 HD
ENDBRANCH   4  32
BRANCH   3  34
HETATM   34  O4          0      75.878  85.781  77.656  1.00  0.00    -0.390 OA
HETATM   35  H40         0      75.729  84.929  77.212  1.00  0.00     0.210 HD
ENDBRANCH   3  34
BRANCH   2  36
HETATM   36  O3          0      74.648  83.767  79.326  1.00  0.00    -0.390 OA
HETATM   37  H39         0      74.611  83.203  80.116  1.00  0.00     0.210 HD
ENDBRANCH   2  36
TORSDOF 9
