# Supplementary material for: Evaluation of silvestrol as a potential therapeutic agent for pediatric COVID-19: an interpreted computational and phytochemistry approach
Source: Front Pharmacol. 2025 Sep 17;16:1673591. doi: 10.3389/fphar.2025.1673591 (PMC12484239; doi:10.3389/fphar.2025.1673591)
Supplement: Supplementary file 1 [file DataSheet1.zip › Suplementry Data/MD Docking/Vina/Emodin-8-glucoside/out_ligand_7.pdbqt]

REMARK VINA RESULT:      -7.1      5.419      9.747
REMARK  9 active torsions:
REMARK  status: ('A' for Active; 'I' for Inactive)
REMARK    1  A    between atoms: O2_2  and  C17_17 
REMARK    2  A    between atoms: O2_2  and  C15_15 
REMARK    3  A    between atoms: O3_3  and  C11_11 
REMARK    4  A    between atoms: O4_4  and  C12_12 
REMARK    5  A    between atoms: O5_5  and  C13_13 
REMARK    6  A    between atoms: O6_6  and  C16_16 
REMARK    7  A    between atoms: O8_8  and  C26_26 
REMARK    8  A    between atoms: O10_10  and  C27_27 
REMARK    9  A    between atoms: C14_14  and  C16_16 
ROOT
HETATM    1  O1          0      72.150  78.753  82.741  1.00  0.00    -0.348 OA
HETATM    2  C11         0      74.536  79.296  81.238  1.00  0.00     0.183 C 
HETATM    3  C12         0      74.560  78.553  82.574  1.00  0.00     0.180 C 
HETATM    4  C13         0      73.273  80.147  81.099  1.00  0.00     0.205 C 
HETATM    5  C14         0      73.235  77.827  82.814  1.00  0.00     0.179 C 
HETATM    6  C15         0      72.021  79.343  81.449  1.00  0.00     0.298 C 
ENDROOT
BRANCH   6   7
HETATM    7  O2          0      70.907  80.235  81.436  1.00  0.00    -0.317 OA
BRANCH   7   8
HETATM    8  C17         0      69.787  79.818  80.782  1.00  0.00     0.090 A 
HETATM    9  C18         0      68.503  80.281  81.096  1.00  0.00     0.063 A 
HETATM   10  C19         0      67.399  79.810  80.383  1.00  0.00     0.035 A 
HETATM   11  C20         0      68.328  81.267  82.183  1.00  0.00     0.199 A 
HETATM   12  C24         0      66.039  80.290  80.703  1.00  0.00     0.194 A 
HETATM   13  C25         0      67.578  78.876  79.356  1.00  0.00     0.053 A 
HETATM   14  C23         0      65.865  81.276  81.790  1.00  0.00     0.032 A 
HETATM   15  O9          0      65.071  79.877  80.079  1.00  0.00    -0.287 OA
HETATM   16  C28         0      64.582  81.739  82.103  1.00  0.00     0.023 A 
HETATM   17  C22         0      66.969  81.747  82.503  1.00  0.00     0.062 A 
HETATM   18  C29         0      64.408  82.671  83.127  1.00  0.00    -0.058 A 
HETATM   19  C31         0      63.040  83.164  83.461  1.00  0.00     0.048 C 
HETATM   20  C30         0      65.510  83.141  83.839  1.00  0.00     0.044 A 
HETATM   21  C27         0      66.789  82.682  83.530  1.00  0.00     0.081 A 
HETATM   22  C26         0      68.858  78.417  79.045  1.00  0.00     0.069 A 
HETATM   23  C21         0      69.960  78.887  79.757  1.00  0.00     0.074 A 
HETATM   24  O7          0      69.297  81.680  82.808  1.00  0.00    -0.286 OA
BRANCH  21  25
HETATM   25  O10         0      67.822  83.183  84.266  1.00  0.00    -0.360 OA
HETATM   26  H51         0      67.680  84.120  84.467  1.00  0.00     0.217 HD
ENDBRANCH  21  25
BRANCH  22  27
HETATM   27  O8          0      69.032  77.509  78.047  1.00  0.00    -0.361 OA
HETATM   28  H50         0      69.684  76.845  78.334  1.00  0.00     0.217 HD
ENDBRANCH  22  27
ENDBRANCH   7   8
ENDBRANCH   6   7
BRANCH   5  29
HETATM   29  C16         0      73.190  77.174  84.193  1.00  0.00     0.198 C 
BRANCH  29  30
HETATM   30  O6          0      73.926  75.966  84.144  1.00  0.00    -0.398 OA
HETATM   31  H43         0      73.985  75.620  85.051  1.00  0.00     0.209 HD
ENDBRANCH  29  30
ENDBRANCH   5  29
BRANCH   4  32
HETATM   32  O5          0      73.152  80.599  79.751  1.00  0.00    -0.388 OA
HETATM   33  H41         0      73.864  81.240  79.583  1.00  0.00     0.210 HD
ENDBRANCH   4  32
BRANCH   3  34
HETATM   34  O4          0      75.623  77.604  82.566  1.00  0.00    -0.390 OA
HETATM   35  H40         0      76.412  78.044  82.206  1.00  0.00     0.210 HD
ENDBRANCH   3  34
BRANCH   2  36
HETATM   36  O3          0      75.687  80.141  81.182  1.00  0.00    -0.390 OA
HETATM   37  H39         0      76.474  79.591  81.329  1.00  0.00     0.210 HD
ENDBRANCH   2  36
TORSDOF 9
