# Supplementary material for: Evaluation of silvestrol as a potential therapeutic agent for pediatric COVID-19: an interpreted computational and phytochemistry approach
Source: Front Pharmacol. 2025 Sep 17;16:1673591. doi: 10.3389/fphar.2025.1673591 (PMC12484239; doi:10.3389/fphar.2025.1673591)
Supplement: Supplementary file 1 [file DataSheet1.zip › Suplementry Data/MD Docking/Vina/Emodin-8-glucoside/out_ligand_8.pdbqt]

REMARK VINA RESULT:      -7.1      4.222      8.552
REMARK  9 active torsions:
REMARK  status: ('A' for Active; 'I' for Inactive)
REMARK    1  A    between atoms: O2_2  and  C17_17 
REMARK    2  A    between atoms: O2_2  and  C15_15 
REMARK    3  A    between atoms: O3_3  and  C11_11 
REMARK    4  A    between atoms: O4_4  and  C12_12 
REMARK    5  A    between atoms: O5_5  and  C13_13 
REMARK    6  A    between atoms: O6_6  and  C16_16 
REMARK    7  A    between atoms: O8_8  and  C26_26 
REMARK    8  A    between atoms: O10_10  and  C27_27 
REMARK    9  A    between atoms: C14_14  and  C16_16 
ROOT
HETATM    1  O1          0      75.027  83.528  81.828  1.00  0.00    -0.348 OA
HETATM    2  C11         0      72.350  84.099  82.698  1.00  0.00     0.183 C 
HETATM    3  C12         0      73.573  84.384  83.569  1.00  0.00     0.180 C 
HETATM    4  C13         0      72.656  83.032  81.645  1.00  0.00     0.205 C 
HETATM    5  C14         0      74.809  84.637  82.702  1.00  0.00     0.179 C 
HETATM    6  C15         0      73.957  83.342  80.904  1.00  0.00     0.298 C 
ENDROOT
BRANCH   6   7
HETATM    7  O2          0      74.247  82.239  80.046  1.00  0.00    -0.317 OA
BRANCH   7   8
HETATM    8  C17         0      74.789  82.527  78.829  1.00  0.00     0.090 A 
HETATM    9  C18         0      75.848  81.798  78.274  1.00  0.00     0.063 A 
HETATM   10  C19         0      76.353  82.149  77.020  1.00  0.00     0.035 A 
HETATM   11  C20         0      76.423  80.661  79.022  1.00  0.00     0.199 A 
HETATM   12  C24         0      77.470  81.389  76.422  1.00  0.00     0.194 A 
HETATM   13  C25         0      75.799  83.228  76.321  1.00  0.00     0.053 A 
HETATM   14  C23         0      78.045  80.252  77.171  1.00  0.00     0.032 A 
HETATM   15  O9          0      77.913  81.696  75.324  1.00  0.00    -0.287 OA
HETATM   16  C28         0      79.103  79.524  76.615  1.00  0.00     0.023 A 
HETATM   17  C22         0      77.540  79.901  78.425  1.00  0.00     0.062 A 
HETATM   18  C29         0      79.652  78.448  77.315  1.00  0.00    -0.058 A 
HETATM   19  C31         0      80.780  77.672  76.723  1.00  0.00     0.048 C 
HETATM   20  C30         0      79.148  78.098  78.566  1.00  0.00     0.044 A 
HETATM   21  C27         0      78.094  78.821  79.123  1.00  0.00     0.081 A 
HETATM   22  C26         0      74.744  83.951  76.877  1.00  0.00     0.069 A 
HETATM   23  C21         0      74.240  83.601  78.128  1.00  0.00     0.074 A 
HETATM   24  O7          0      75.981  80.354  80.121  1.00  0.00    -0.286 OA
BRANCH  21  25
HETATM   25  O10         0      77.650  78.425  80.350  1.00  0.00    -0.360 OA
HETATM   26  H51         0      76.863  78.927  80.611  1.00  0.00     0.217 HD
ENDBRANCH  21  25
BRANCH  22  27
HETATM   27  O8          0      74.206  85.001  76.198  1.00  0.00    -0.361 OA
HETATM   28  H50         0      74.912  85.638  75.991  1.00  0.00     0.217 HD
ENDBRANCH  22  27
ENDBRANCH   7   8
ENDBRANCH   6   7
BRANCH   5  29
HETATM   29  C16         0      76.067  84.809  83.548  1.00  0.00     0.198 C 
BRANCH  29  30
HETATM   30  O6          0      76.474  86.164  83.480  1.00  0.00    -0.398 OA
HETATM   31  H43         0      76.248  86.582  84.329  1.00  0.00     0.209 HD
ENDBRANCH  29  30
ENDBRANCH   5  29
BRANCH   4  32
HETATM   32  O5          0      71.596  82.992  80.690  1.00  0.00    -0.388 OA
HETATM   33  H41         0      70.791  83.330  81.118  1.00  0.00     0.210 HD
ENDBRANCH   4  32
BRANCH   3  34
HETATM   34  O4          0      73.320  85.532  84.374  1.00  0.00    -0.390 OA
HETATM   35  H40         0      73.276  86.305  83.786  1.00  0.00     0.210 HD
ENDBRANCH   3  34
BRANCH   2  36
HETATM   36  O3          0      71.300  83.636  83.550  1.00  0.00    -0.390 OA
HETATM   37  H39         0      70.460  83.716  83.066  1.00  0.00     0.210 HD
ENDBRANCH   2  36
TORSDOF 9
