# Supplementary material for: Evaluation of silvestrol as a potential therapeutic agent for pediatric COVID-19: an interpreted computational and phytochemistry approach
Source: Front Pharmacol. 2025 Sep 17;16:1673591. doi: 10.3389/fphar.2025.1673591 (PMC12484239; doi:10.3389/fphar.2025.1673591)
Supplement: Supplementary file 1 [file DataSheet1.zip › Suplementry Data/MD Docking/Vina/Emodin-8-glucoside/out_ligand_9.pdbqt]

REMARK VINA RESULT:      -6.9      6.604      8.314
REMARK  9 active torsions:
REMARK  status: ('A' for Active; 'I' for Inactive)
REMARK    1  A    between atoms: O2_2  and  C17_17 
REMARK    2  A    between atoms: O2_2  and  C15_15 
REMARK    3  A    between atoms: O3_3  and  C11_11 
REMARK    4  A    between atoms: O4_4  and  C12_12 
REMARK    5  A    between atoms: O5_5  and  C13_13 
REMARK    6  A    between atoms: O6_6  and  C16_16 
REMARK    7  A    between atoms: O8_8  and  C26_26 
REMARK    8  A    between atoms: O10_10  and  C27_27 
REMARK    9  A    between atoms: C14_14  and  C16_16 
ROOT
HETATM    1  O1          0      75.938  82.701  77.241  1.00  0.00    -0.348 OA
HETATM    2  C11         0      73.512  81.896  75.930  1.00  0.00     0.183 C 
HETATM    3  C12         0      74.889  81.719  75.288  1.00  0.00     0.180 C 
HETATM    4  C13         0      73.537  82.986  77.003  1.00  0.00     0.205 C 
HETATM    5  C14         0      75.972  81.577  76.360  1.00  0.00     0.179 C 
HETATM    6  C15         0      74.712  82.793  77.963  1.00  0.00     0.298 C 
ENDROOT
BRANCH   6   7
HETATM    7  O2          0      74.752  83.918  78.839  1.00  0.00    -0.317 OA
BRANCH   7   8
HETATM    8  C17         0      74.454  83.692  80.150  1.00  0.00     0.090 A 
HETATM    9  C18         0      74.309  84.722  81.088  1.00  0.00     0.063 A 
HETATM   10  C19         0      74.002  84.417  82.416  1.00  0.00     0.035 A 
HETATM   11  C20         0      74.484  86.126  80.663  1.00  0.00     0.199 A 
HETATM   12  C24         0      73.847  85.493  83.416  1.00  0.00     0.194 A 
HETATM   13  C25         0      73.839  83.082  82.805  1.00  0.00     0.053 A 
HETATM   14  C23         0      74.021  86.898  82.990  1.00  0.00     0.032 A 
HETATM   15  O9          0      73.579  85.226  84.579  1.00  0.00    -0.287 OA
HETATM   16  C28         0      73.876  87.926  83.927  1.00  0.00     0.023 A 
HETATM   17  C22         0      74.329  87.202  81.662  1.00  0.00     0.062 A 
HETATM   18  C29         0      74.038  89.256  83.534  1.00  0.00    -0.058 A 
HETATM   19  C31         0      73.884  90.352  84.534  1.00  0.00     0.048 C 
HETATM   20  C30         0      74.345  89.560  82.210  1.00  0.00     0.044 A 
HETATM   21  C27         0      74.490  88.537  81.273  1.00  0.00     0.081 A 
HETATM   22  C26         0      73.984  82.059  81.868  1.00  0.00     0.069 A 
HETATM   23  C21         0      74.290  82.363  80.544  1.00  0.00     0.074 A 
HETATM   24  O7          0      74.753  86.394  79.499  1.00  0.00    -0.286 OA
BRANCH  21  25
HETATM   25  O10         0      74.791  88.906  79.994  1.00  0.00    -0.360 OA
HETATM   26  H51         0      74.715  88.151  79.391  1.00  0.00     0.217 HD
ENDBRANCH  21  25
BRANCH  22  27
HETATM   27  O8          0      73.826  80.762  82.248  1.00  0.00    -0.361 OA
HETATM   28  H50         0      74.023  80.685  83.198  1.00  0.00     0.217 HD
ENDBRANCH  22  27
ENDBRANCH   7   8
ENDBRANCH   6   7
BRANCH   5  29
HETATM   29  C16         0      77.368  81.516  75.747  1.00  0.00     0.198 C 
BRANCH  29  30
HETATM   30  O6          0      77.350  82.211  74.514  1.00  0.00    -0.398 OA
HETATM   31  H43         0      76.946  83.082  74.673  1.00  0.00     0.209 HD
ENDBRANCH  29  30
ENDBRANCH   5  29
BRANCH   4  32
HETATM   32  O5          0      72.328  82.933  77.759  1.00  0.00    -0.388 OA
HETATM   33  H41         0      71.659  83.465  77.296  1.00  0.00     0.210 HD
ENDBRANCH   4  32
BRANCH   3  34
HETATM   34  O4          0      74.880  80.552  74.470  1.00  0.00    -0.390 OA
HETATM   35  H40         0      74.768  79.781  75.052  1.00  0.00     0.210 HD
ENDBRANCH   3  34
BRANCH   2  36
HETATM   36  O3          0      72.590  82.263  74.902  1.00  0.00    -0.390 OA
HETATM   37  H39         0      72.602  83.231  74.816  1.00  0.00     0.210 HD
ENDBRANCH   2  36
TORSDOF 9
