# Supplementary material for: Evaluation of silvestrol as a potential therapeutic agent for pediatric COVID-19: an interpreted computational and phytochemistry approach
Source: Front Pharmacol. 2025 Sep 17;16:1673591. doi: 10.3389/fphar.2025.1673591 (PMC12484239; doi:10.3389/fphar.2025.1673591)
Supplement: Supplementary file 1 [file DataSheet1.zip › Suplementry Data/MD Docking/Vina/Ginkgolic acid/out.pdbqt]

MODEL 1
REMARK VINA RESULT:      -4.9      0.000      0.000
REMARK  16 active torsions:
REMARK  status: ('A' for Active; 'I' for Inactive)
REMARK    1  A    between atoms: O1_1  and  C22_22 
REMARK    2  A    between atoms: O2_2  and  C25_25 
REMARK    3  A    between atoms: C4_4  and  C6_6 
REMARK    4  A    between atoms: C4_4  and  C5_5 
REMARK    5  A    between atoms: C5_5  and  C7_7 
REMARK    6  A    between atoms: C6_6  and  C8_8 
REMARK    7  A    between atoms: C7_7  and  C9_9 
REMARK    8  A    between atoms: C8_8  and  C10_10 
REMARK    9  A    between atoms: C9_9  and  C14_14 
REMARK   10  A    between atoms: C10_10  and  C16_16 
REMARK   11  A    between atoms: C11_11  and  C13_13 
REMARK   12  A    between atoms: C11_11  and  C12_12 
REMARK   13  A    between atoms: C12_12  and  C15_15 
REMARK   14  A    between atoms: C13_13  and  C17_17 
REMARK   15  A    between atoms: C15_15  and  C18_18 
REMARK   16  A    between atoms: C19_19  and  C25_25 
ROOT
HETATM    1  O1          0      75.198  88.190  76.713  1.00  0.00    -0.360 OA
HETATM    2  H58         0      76.000  87.694  76.473  1.00  0.00     0.217 HD
ENDROOT
BRANCH   1   3
HETATM    3  C22         0      74.966  88.047  78.048  1.00  0.00     0.083 A 
HETATM    4  C19         0      74.890  86.782  78.633  1.00  0.00     0.077 A 
HETATM    5  C14         0      74.651  86.661  80.002  1.00  0.00    -0.038 A 
HETATM    6  C20         0      74.488  87.804  80.786  1.00  0.00     0.008 A 
HETATM    7  C23         0      74.565  89.067  80.201  1.00  0.00     0.003 A 
HETATM    8  C24         0      74.803  89.189  78.833  1.00  0.00     0.037 A 
BRANCH   4   9
HETATM    9  C25         0      75.062  85.592  77.808  1.00  0.00     0.179 C 
HETATM   10  O3          0      74.152  84.853  77.427  1.00  0.00    -0.646 OA
BRANCH   9  11
HETATM   11  O2          0      76.364  85.369  77.488  1.00  0.00    -0.773 OA
HETATM   12  H59         0      76.593  84.416  77.530  1.00  0.00     0.167 HD
ENDBRANCH   9  11
ENDBRANCH   4   9
BRANCH   5  13
HETATM   13  C9          0      74.564  85.308  80.663  1.00  0.00     0.040 C 
BRANCH  13  14
HETATM   14  C7          0      73.421  85.189  81.678  1.00  0.00     0.005 C 
BRANCH  14  15
HETATM   15  C5          0      73.824  84.425  82.944  1.00  0.00     0.000 C 
BRANCH  15  16
HETATM   16  C4          0      74.973  85.127  83.674  1.00  0.00     0.000 C 
BRANCH  16  17
HETATM   17  C6          0      74.526  85.808  84.971  1.00  0.00     0.000 C 
BRANCH  17  18
HETATM   18  C8          0      74.971  87.270  85.074  1.00  0.00     0.004 C 
BRANCH  18  19
HETATM   19  C10         0      74.183  88.197  84.142  1.00  0.00     0.027 C 
BRANCH  19  20
HETATM   20  C16         0      74.224  89.628  84.592  1.00  0.00    -0.031 C 
HETATM   21  C17         0      73.454  90.599  84.078  1.00  0.00    -0.031 C 
BRANCH  21  22
HETATM   22  C13         0      72.451  90.370  82.985  1.00  0.00     0.027 C 
BRANCH  22  23
HETATM   23  C11         0      71.031  90.136  83.509  1.00  0.00     0.004 C 
BRANCH  23  24
HETATM   24  C12         0      70.142  89.235  82.643  1.00  0.00     0.000 C 
BRANCH  24  25
HETATM   25  C15         0      70.605  87.782  82.493  1.00  0.00    -0.000 C 
BRANCH  25  26
HETATM   26  C18         0      70.692  87.322  81.038  1.00  0.00    -0.005 C 
HETATM   27  C21         0      70.902  88.498  80.097  1.00  0.00     0.005 C 
ENDBRANCH  25  26
ENDBRANCH  24  25
ENDBRANCH  23  24
ENDBRANCH  22  23
ENDBRANCH  21  22
ENDBRANCH  19  20
ENDBRANCH  18  19
ENDBRANCH  17  18
ENDBRANCH  16  17
ENDBRANCH  15  16
ENDBRANCH  14  15
ENDBRANCH  13  14
ENDBRANCH   5  13
ENDBRANCH   1   3
TORSDOF 16
ENDMDL
MODEL 2
REMARK VINA RESULT:      -4.9      4.111      6.649
REMARK  16 active torsions:
REMARK  status: ('A' for Active; 'I' for Inactive)
REMARK    1  A    between atoms: O1_1  and  C22_22 
REMARK    2  A    between atoms: O2_2  and  C25_25 
REMARK    3  A    between atoms: C4_4  and  C6_6 
REMARK    4  A    between atoms: C4_4  and  C5_5 
REMARK    5  A    between atoms: C5_5  and  C7_7 
REMARK    6  A    between atoms: C6_6  and  C8_8 
REMARK    7  A    between atoms: C7_7  and  C9_9 
REMARK    8  A    between atoms: C8_8  and  C10_10 
REMARK    9  A    between atoms: C9_9  and  C14_14 
REMARK   10  A    between atoms: C10_10  and  C16_16 
REMARK   11  A    between atoms: C11_11  and  C13_13 
REMARK   12  A    between atoms: C11_11  and  C12_12 
REMARK   13  A    between atoms: C12_12  and  C15_15 
REMARK   14  A    between atoms: C13_13  and  C17_17 
REMARK   15  A    between atoms: C15_15  and  C18_18 
REMARK   16  A    between atoms: C19_19  and  C25_25 
ROOT
HETATM    1  O1          0      75.445  90.108  78.958  1.00  0.00    -0.360 OA
HETATM    2  H58         0      75.056  89.559  78.255  1.00  0.00     0.217 HD
ENDROOT
BRANCH   1   3
HETATM    3  C22         0      74.766  91.288  79.030  1.00  0.00     0.083 A 
HETATM    4  C19         0      75.411  92.504  78.802  1.00  0.00     0.077 A 
HETATM    5  C14         0      74.696  93.698  78.883  1.00  0.00    -0.038 A 
HETATM    6  C20         0      73.334  93.677  79.190  1.00  0.00     0.008 A 
HETATM    7  C23         0      72.690  92.462  79.417  1.00  0.00     0.003 A 
HETATM    8  C24         0      73.405  91.268  79.337  1.00  0.00     0.037 A 
BRANCH   4   9
HETATM    9  C25         0      76.834  92.518  78.481  1.00  0.00     0.179 C 
HETATM   10  O3          0      77.313  92.832  77.390  1.00  0.00    -0.646 OA
BRANCH   9  11
HETATM   11  O2          0      77.605  92.141  79.535  1.00  0.00    -0.773 OA
HETATM   12  H59         0      78.524  91.938  79.261  1.00  0.00     0.167 HD
ENDBRANCH   9  11
ENDBRANCH   4   9
BRANCH   5  13
HETATM   13  C9          0      75.365  95.028  78.641  1.00  0.00     0.040 C 
BRANCH  13  14
HETATM   14  C7          0      75.464  95.906  79.895  1.00  0.00     0.005 C 
BRANCH  14  15
HETATM   15  C5          0      76.540  95.426  80.875  1.00  0.00     0.000 C 
BRANCH  15  16
HETATM   16  C4          0      76.197  95.822  82.314  1.00  0.00     0.000 C 
BRANCH  16  17
HETATM   17  C6          0      76.285  94.646  83.292  1.00  0.00     0.000 C 
BRANCH  17  18
HETATM   18  C8          0      76.196  93.278  82.607  1.00  0.00     0.004 C 
BRANCH  18  19
HETATM   19  C10         0      75.020  92.436  83.115  1.00  0.00     0.027 C 
BRANCH  19  20
HETATM   20  C16         0      75.034  91.042  82.558  1.00  0.00    -0.031 C 
HETATM   21  C17         0      74.307  90.029  83.052  1.00  0.00    -0.031 C 
BRANCH  21  22
HETATM   22  C13         0      73.384  90.168  84.228  1.00  0.00     0.027 C 
BRANCH  22  23
HETATM   23  C11         0      71.908  90.258  83.828  1.00  0.00     0.004 C 
BRANCH  23  24
HETATM   24  C12         0      71.239  91.619  84.056  1.00  0.00     0.000 C 
BRANCH  24  25
HETATM   25  C15         0      71.366  92.629  82.910  1.00  0.00    -0.000 C 
BRANCH  25  26
HETATM   26  C18         0      71.680  94.047  83.386  1.00  0.00    -0.005 C 
HETATM   27  C21         0      72.570  94.780  82.394  1.00  0.00     0.005 C 
ENDBRANCH  25  26
ENDBRANCH  24  25
ENDBRANCH  23  24
ENDBRANCH  22  23
ENDBRANCH  21  22
ENDBRANCH  19  20
ENDBRANCH  18  19
ENDBRANCH  17  18
ENDBRANCH  16  17
ENDBRANCH  15  16
ENDBRANCH  14  15
ENDBRANCH  13  14
ENDBRANCH   5  13
ENDBRANCH   1   3
TORSDOF 16
ENDMDL
MODEL 3
REMARK VINA RESULT:      -4.7      9.241     12.542
REMARK  16 active torsions:
REMARK  status: ('A' for Active; 'I' for Inactive)
REMARK    1  A    between atoms: O1_1  and  C22_22 
REMARK    2  A    between atoms: O2_2  and  C25_25 
REMARK    3  A    between atoms: C4_4  and  C6_6 
REMARK    4  A    between atoms: C4_4  and  C5_5 
REMARK    5  A    between atoms: C5_5  and  C7_7 
REMARK    6  A    between atoms: C6_6  and  C8_8 
REMARK    7  A    between atoms: C7_7  and  C9_9 
REMARK    8  A    between atoms: C8_8  and  C10_10 
REMARK    9  A    between atoms: C9_9  and  C14_14 
REMARK   10  A    between atoms: C10_10  and  C16_16 
REMARK   11  A    between atoms: C11_11  and  C13_13 
REMARK   12  A    between atoms: C11_11  and  C12_12 
REMARK   13  A    between atoms: C12_12  and  C15_15 
REMARK   14  A    between atoms: C13_13  and  C17_17 
REMARK   15  A    between atoms: C15_15  and  C18_18 
REMARK   16  A    between atoms: C19_19  and  C25_25 
ROOT
HETATM    1  O1          0      79.954  78.316  72.464  1.00  0.00    -0.360 OA
HETATM    2  H58         0      79.736  79.232  72.709  1.00  0.00     0.217 HD
ENDROOT
BRANCH   1   3
HETATM    3  C22         0      80.134  77.581  73.597  1.00  0.00     0.083 A 
HETATM    4  C19         0      80.189  78.192  74.849  1.00  0.00     0.077 A 
HETATM    5  C14         0      80.375  77.419  75.995  1.00  0.00    -0.038 A 
HETATM    6  C20         0      80.508  76.033  75.888  1.00  0.00     0.008 A 
HETATM    7  C23         0      80.453  75.423  74.636  1.00  0.00     0.003 A 
HETATM    8  C24         0      80.267  76.196  73.490  1.00  0.00     0.037 A 
BRANCH   4   9
HETATM    9  C25         0      80.049  79.640  74.954  1.00  0.00     0.179 C 
HETATM   10  O3          0      78.990  80.241  75.146  1.00  0.00    -0.646 OA
BRANCH   9  11
HETATM   11  O2          0      81.238  80.285  74.815  1.00  0.00    -0.773 OA
HETATM   12  H59         0      81.235  81.157  75.263  1.00  0.00     0.167 HD
ENDBRANCH   9  11
ENDBRANCH   4   9
BRANCH   5  13
HETATM   13  C9          0      80.438  78.050  77.363  1.00  0.00     0.040 C 
BRANCH  13  14
HETATM   14  C7          0      80.268  77.050  78.513  1.00  0.00     0.005 C 
BRANCH  14  15
HETATM   15  C5          0      80.298  77.718  79.892  1.00  0.00     0.000 C 
BRANCH  15  16
HETATM   16  C4          0      78.893  78.136  80.337  1.00  0.00     0.000 C 
BRANCH  16  17
HETATM   17  C6          0      78.764  79.646  80.559  1.00  0.00     0.000 C 
BRANCH  17  18
HETATM   18  C8          0      77.627  80.283  79.753  1.00  0.00     0.004 C 
BRANCH  18  19
HETATM   19  C10         0      77.520  79.720  78.331  1.00  0.00     0.027 C 
BRANCH  19  20
HETATM   20  C16         0      76.136  79.236  78.012  1.00  0.00    -0.031 C 
HETATM   21  C17         0      75.873  78.126  77.307  1.00  0.00    -0.031 C 
BRANCH  21  22
HETATM   22  C13         0      76.938  77.227  76.748  1.00  0.00     0.027 C 
BRANCH  22  23
HETATM   23  C11         0      76.570  76.633  75.385  1.00  0.00     0.004 C 
BRANCH  23  24
HETATM   24  C12         0      76.564  77.619  74.209  1.00  0.00     0.000 C 
BRANCH  24  25
HETATM   25  C15         0      76.592  76.994  72.811  1.00  0.00    -0.000 C 
BRANCH  25  26
HETATM   26  C18         0      76.118  75.541  72.788  1.00  0.00    -0.005 C 
HETATM   27  C21         0      75.124  75.300  71.662  1.00  0.00     0.005 C 
ENDBRANCH  25  26
ENDBRANCH  24  25
ENDBRANCH  23  24
ENDBRANCH  22  23
ENDBRANCH  21  22
ENDBRANCH  19  20
ENDBRANCH  18  19
ENDBRANCH  17  18
ENDBRANCH  16  17
ENDBRANCH  15  16
ENDBRANCH  14  15
ENDBRANCH  13  14
ENDBRANCH   5  13
ENDBRANCH   1   3
TORSDOF 16
ENDMDL
MODEL 4
REMARK VINA RESULT:      -4.7      7.960      9.705
REMARK  16 active torsions:
REMARK  status: ('A' for Active; 'I' for Inactive)
REMARK    1  A    between atoms: O1_1  and  C22_22 
REMARK    2  A    between atoms: O2_2  and  C25_25 
REMARK    3  A    between atoms: C4_4  and  C6_6 
REMARK    4  A    between atoms: C4_4  and  C5_5 
REMARK    5  A    between atoms: C5_5  and  C7_7 
REMARK    6  A    between atoms: C6_6  and  C8_8 
REMARK    7  A    between atoms: C7_7  and  C9_9 
REMARK    8  A    between atoms: C8_8  and  C10_10 
REMARK    9  A    between atoms: C9_9  and  C14_14 
REMARK   10  A    between atoms: C10_10  and  C16_16 
REMARK   11  A    between atoms: C11_11  and  C13_13 
REMARK   12  A    between atoms: C11_11  and  C12_12 
REMARK   13  A    between atoms: C12_12  and  C15_15 
REMARK   14  A    between atoms: C13_13  and  C17_17 
REMARK   15  A    between atoms: C15_15  and  C18_18 
REMARK   16  A    between atoms: C19_19  and  C25_25 
ROOT
HETATM    1  O1          0      65.362  80.059  79.369  1.00  0.00    -0.360 OA
HETATM    2  H58         0      65.571  80.603  78.590  1.00  0.00     0.217 HD
ENDROOT
BRANCH   1   3
HETATM    3  C22         0      66.174  80.427  80.401  1.00  0.00     0.083 A 
HETATM    4  C19         0      65.674  81.146  81.487  1.00  0.00     0.077 A 
HETATM    5  C14         0      66.524  81.512  82.530  1.00  0.00    -0.038 A 
HETATM    6  C20         0      67.874  81.160  82.488  1.00  0.00     0.008 A 
HETATM    7  C23         0      68.372  80.442  81.402  1.00  0.00     0.003 A 
HETATM    8  C24         0      67.523  80.075  80.358  1.00  0.00     0.037 A 
BRANCH   4   9
HETATM    9  C25         0      64.262  81.510  81.525  1.00  0.00     0.179 C 
HETATM   10  O3          0      63.402  80.954  82.211  1.00  0.00    -0.646 OA
BRANCH   9  11
HETATM   11  O2          0      63.977  82.556  80.705  1.00  0.00    -0.773 OA
HETATM   12  H59         0      64.769  83.105  80.525  1.00  0.00     0.167 HD
ENDBRANCH   9  11
ENDBRANCH   4   9
BRANCH   5  13
HETATM   13  C9          0      66.013  82.289  83.718  1.00  0.00     0.040 C 
BRANCH  13  14
HETATM   14  C7          0      66.747  83.615  83.951  1.00  0.00     0.005 C 
BRANCH  14  15
HETATM   15  C5          0      65.863  84.677  84.614  1.00  0.00     0.000 C 
BRANCH  15  16
HETATM   16  C4          0      66.471  85.159  85.935  1.00  0.00     0.000 C 
BRANCH  16  17
HETATM   17  C6          0      66.568  86.685  86.023  1.00  0.00     0.000 C 
BRANCH  17  18
HETATM   18  C8          0      65.970  87.404  84.809  1.00  0.00     0.004 C 
BRANCH  18  19
HETATM   19  C10         0      64.561  87.946  85.076  1.00  0.00     0.027 C 
BRANCH  19  20
HETATM   20  C16         0      63.809  88.231  83.809  1.00  0.00    -0.031 C 
HETATM   21  C17         0      63.371  89.448  83.454  1.00  0.00    -0.031 C 
BRANCH  21  22
HETATM   22  C13         0      63.580  90.679  84.286  1.00  0.00     0.027 C 
BRANCH  22  23
HETATM   23  C11         0      64.078  91.878  83.473  1.00  0.00     0.004 C 
BRANCH  23  24
HETATM   24  C12         0      65.517  92.326  83.762  1.00  0.00     0.000 C 
BRANCH  24  25
HETATM   25  C15         0      66.231  91.593  84.902  1.00  0.00    -0.000 C 
BRANCH  25  26
HETATM   26  C18         0      67.380  90.705  84.424  1.00  0.00    -0.005 C 
HETATM   27  C21         0      67.260  90.395  82.940  1.00  0.00     0.005 C 
ENDBRANCH  25  26
ENDBRANCH  24  25
ENDBRANCH  23  24
ENDBRANCH  22  23
ENDBRANCH  21  22
ENDBRANCH  19  20
ENDBRANCH  18  19
ENDBRANCH  17  18
ENDBRANCH  16  17
ENDBRANCH  15  16
ENDBRANCH  14  15
ENDBRANCH  13  14
ENDBRANCH   5  13
ENDBRANCH   1   3
TORSDOF 16
ENDMDL
MODEL 5
REMARK VINA RESULT:      -4.7      4.903      7.228
REMARK  16 active torsions:
REMARK  status: ('A' for Active; 'I' for Inactive)
REMARK    1  A    between atoms: O1_1  and  C22_22 
REMARK    2  A    between atoms: O2_2  and  C25_25 
REMARK    3  A    between atoms: C4_4  and  C6_6 
REMARK    4  A    between atoms: C4_4  and  C5_5 
REMARK    5  A    between atoms: C5_5  and  C7_7 
REMARK    6  A    between atoms: C6_6  and  C8_8 
REMARK    7  A    between atoms: C7_7  and  C9_9 
REMARK    8  A    between atoms: C8_8  and  C10_10 
REMARK    9  A    between atoms: C9_9  and  C14_14 
REMARK   10  A    between atoms: C10_10  and  C16_16 
REMARK   11  A    between atoms: C11_11  and  C13_13 
REMARK   12  A    between atoms: C11_11  and  C12_12 
REMARK   13  A    between atoms: C12_12  and  C15_15 
REMARK   14  A    between atoms: C13_13  and  C17_17 
REMARK   15  A    between atoms: C15_15  and  C18_18 
REMARK   16  A    between atoms: C19_19  and  C25_25 
ROOT
HETATM    1  O1          0      77.267  81.525  74.334  1.00  0.00    -0.360 OA
HETATM    2  H58         0      76.373  81.639  74.702  1.00  0.00     0.217 HD
ENDROOT
BRANCH   1   3
HETATM    3  C22         0      78.071  80.963  75.281  1.00  0.00     0.083 A 
HETATM    4  C19         0      77.707  80.969  76.628  1.00  0.00     0.077 A 
HETATM    5  C14         0      78.547  80.389  77.578  1.00  0.00    -0.038 A 
HETATM    6  C20         0      79.751  79.803  77.182  1.00  0.00     0.008 A 
HETATM    7  C23         0      80.113  79.798  75.836  1.00  0.00     0.003 A 
HETATM    8  C24         0      79.274  80.378  74.885  1.00  0.00     0.037 A 
BRANCH   4   9
HETATM    9  C25         0      76.448  81.582  77.035  1.00  0.00     0.179 C 
HETATM   10  O3          0      75.410  80.970  77.293  1.00  0.00    -0.646 OA
BRANCH   9  11
HETATM   11  O2          0      76.533  82.937  77.104  1.00  0.00    -0.773 OA
HETATM   12  H59         0      77.317  83.279  76.625  1.00  0.00     0.167 HD
ENDBRANCH   9  11
ENDBRANCH   4   9
BRANCH   5  13
HETATM   13  C9          0      78.182  80.379  79.042  1.00  0.00     0.040 C 
BRANCH  13  14
HETATM   14  C7          0      79.391  80.267  79.979  1.00  0.00     0.005 C 
BRANCH  14  15
HETATM   15  C5          0      79.057  79.569  81.301  1.00  0.00     0.000 C 
BRANCH  15  16
HETATM   16  C4          0      77.544  79.422  81.485  1.00  0.00     0.000 C 
BRANCH  16  17
HETATM   17  C6          0      76.997  80.283  82.628  1.00  0.00     0.000 C 
BRANCH  17  18
HETATM   18  C8          0      75.470  80.413  82.614  1.00  0.00     0.004 C 
BRANCH  18  19
HETATM   19  C10         0      74.964  81.340  81.503  1.00  0.00     0.027 C 
BRANCH  19  20
HETATM   20  C16         0      73.739  82.105  81.912  1.00  0.00    -0.031 C 
HETATM   21  C17         0      73.731  83.417  82.188  1.00  0.00    -0.031 C 
BRANCH  21  22
HETATM   22  C13         0      74.954  84.286  82.121  1.00  0.00     0.027 C 
BRANCH  22  23
HETATM   23  C11         0      75.643  84.460  83.478  1.00  0.00     0.004 C 
BRANCH  23  24
HETATM   24  C12         0      75.819  85.907  83.955  1.00  0.00     0.000 C 
BRANCH  24  25
HETATM   25  C15         0      74.532  86.651  84.327  1.00  0.00    -0.000 C 
BRANCH  25  26
HETATM   26  C18         0      74.731  88.158  84.491  1.00  0.00    -0.005 C 
HETATM   27  C21         0      73.565  88.937  83.903  1.00  0.00     0.005 C 
ENDBRANCH  25  26
ENDBRANCH  24  25
ENDBRANCH  23  24
ENDBRANCH  22  23
ENDBRANCH  21  22
ENDBRANCH  19  20
ENDBRANCH  18  19
ENDBRANCH  17  18
ENDBRANCH  16  17
ENDBRANCH  15  16
ENDBRANCH  14  15
ENDBRANCH  13  14
ENDBRANCH   5  13
ENDBRANCH   1   3
TORSDOF 16
ENDMDL
MODEL 6
REMARK VINA RESULT:      -4.7      3.961      6.215
REMARK  16 active torsions:
REMARK  status: ('A' for Active; 'I' for Inactive)
REMARK    1  A    between atoms: O1_1  and  C22_22 
REMARK    2  A    between atoms: O2_2  and  C25_25 
REMARK    3  A    between atoms: C4_4  and  C6_6 
REMARK    4  A    between atoms: C4_4  and  C5_5 
REMARK    5  A    between atoms: C5_5  and  C7_7 
REMARK    6  A    between atoms: C6_6  and  C8_8 
REMARK    7  A    between atoms: C7_7  and  C9_9 
REMARK    8  A    between atoms: C8_8  and  C10_10 
REMARK    9  A    between atoms: C9_9  and  C14_14 
REMARK   10  A    between atoms: C10_10  and  C16_16 
REMARK   11  A    between atoms: C11_11  and  C13_13 
REMARK   12  A    between atoms: C11_11  and  C12_12 
REMARK   13  A    between atoms: C12_12  and  C15_15 
REMARK   14  A    between atoms: C13_13  and  C17_17 
REMARK   15  A    between atoms: C15_15  and  C18_18 
REMARK   16  A    between atoms: C19_19  and  C25_25 
ROOT
HETATM    1  O1          0      75.029  94.342  76.843  1.00  0.00    -0.360 OA
HETATM    2  H58         0      75.770  94.368  76.213  1.00  0.00     0.217 HD
ENDROOT
BRANCH   1   3
HETATM    3  C22         0      75.355  93.525  77.883  1.00  0.00     0.083 A 
HETATM    4  C19         0      74.368  92.967  78.696  1.00  0.00     0.077 A 
HETATM    5  C14         0      74.727  92.134  79.756  1.00  0.00    -0.038 A 
HETATM    6  C20         0      76.072  91.858  80.002  1.00  0.00     0.008 A 
HETATM    7  C23         0      77.058  92.416  79.190  1.00  0.00     0.003 A 
HETATM    8  C24         0      76.700  93.249  78.131  1.00  0.00     0.037 A 
BRANCH   4   9
HETATM    9  C25         0      72.964  93.259  78.432  1.00  0.00     0.179 C 
HETATM   10  O3          0      72.264  94.037  79.085  1.00  0.00    -0.646 OA
BRANCH   9  11
HETATM   11  O2          0      72.485  92.569  77.363  1.00  0.00    -0.773 OA
HETATM   12  H59         0      73.193  92.361  76.717  1.00  0.00     0.167 HD
ENDBRANCH   9  11
ENDBRANCH   4   9
BRANCH   5  13
HETATM   13  C9          0      73.683  91.516  80.652  1.00  0.00     0.040 C 
BRANCH  13  14
HETATM   14  C7          0      73.753  89.985  80.716  1.00  0.00     0.005 C 
BRANCH  14  15
HETATM   15  C5          0      73.019  89.406  81.931  1.00  0.00     0.000 C 
BRANCH  15  16
HETATM   16  C4          0      73.884  89.487  83.192  1.00  0.00     0.000 C 
BRANCH  16  17
HETATM   17  C6          0      73.278  90.389  84.272  1.00  0.00     0.000 C 
BRANCH  17  18
HETATM   18  C8          0      71.767  90.590  84.119  1.00  0.00     0.004 C 
BRANCH  18  19
HETATM   19  C10         0      71.330  92.035  84.386  1.00  0.00     0.027 C 
BRANCH  19  20
HETATM   20  C16         0      70.908  92.744  83.133  1.00  0.00    -0.031 C 
HETATM   21  C17         0      71.597  93.749  82.571  1.00  0.00    -0.031 C 
BRANCH  21  22
HETATM   22  C13         0      72.881  94.289  83.132  1.00  0.00     0.027 C 
BRANCH  22  23
HETATM   23  C11         0      73.688  95.100  82.113  1.00  0.00     0.004 C 
BRANCH  23  24
HETATM   24  C12         0      75.202  94.856  82.118  1.00  0.00     0.000 C 
BRANCH  24  25
HETATM   25  C15         0      75.911  95.067  83.459  1.00  0.00    -0.000 C 
BRANCH  25  26
HETATM   26  C18         0      76.780  93.881  83.878  1.00  0.00    -0.005 C 
HETATM   27  C21         0      76.103  92.558  83.556  1.00  0.00     0.005 C 
ENDBRANCH  25  26
ENDBRANCH  24  25
ENDBRANCH  23  24
ENDBRANCH  22  23
ENDBRANCH  21  22
ENDBRANCH  19  20
ENDBRANCH  18  19
ENDBRANCH  17  18
ENDBRANCH  16  17
ENDBRANCH  15  16
ENDBRANCH  14  15
ENDBRANCH  13  14
ENDBRANCH   5  13
ENDBRANCH   1   3
TORSDOF 16
ENDMDL
MODEL 7
REMARK VINA RESULT:      -4.7      7.056      9.422
REMARK  16 active torsions:
REMARK  status: ('A' for Active; 'I' for Inactive)
REMARK    1  A    between atoms: O1_1  and  C22_22 
REMARK    2  A    between atoms: O2_2  and  C25_25 
REMARK    3  A    between atoms: C4_4  and  C6_6 
REMARK    4  A    between atoms: C4_4  and  C5_5 
REMARK    5  A    between atoms: C5_5  and  C7_7 
REMARK    6  A    between atoms: C6_6  and  C8_8 
REMARK    7  A    between atoms: C7_7  and  C9_9 
REMARK    8  A    between atoms: C8_8  and  C10_10 
REMARK    9  A    between atoms: C9_9  and  C14_14 
REMARK   10  A    between atoms: C10_10  and  C16_16 
REMARK   11  A    between atoms: C11_11  and  C13_13 
REMARK   12  A    between atoms: C11_11  and  C12_12 
REMARK   13  A    between atoms: C12_12  and  C15_15 
REMARK   14  A    between atoms: C13_13  and  C17_17 
REMARK   15  A    between atoms: C15_15  and  C18_18 
REMARK   16  A    between atoms: C19_19  and  C25_25 
ROOT
HETATM    1  O1          0      68.668  92.583  84.470  1.00  0.00    -0.360 OA
HETATM    2  H58         0      69.455  92.558  85.042  1.00  0.00     0.217 HD
ENDROOT
BRANCH   1   3
HETATM    3  C22         0      68.294  91.308  84.168  1.00  0.00     0.083 A 
HETATM    4  C19         0      67.146  90.745  84.724  1.00  0.00     0.077 A 
HETATM    5  C14         0      66.784  89.437  84.401  1.00  0.00    -0.038 A 
HETATM    6  C20         0      67.571  88.693  83.521  1.00  0.00     0.008 A 
HETATM    7  C23         0      68.719  89.256  82.966  1.00  0.00     0.003 A 
HETATM    8  C24         0      69.081  90.563  83.289  1.00  0.00     0.037 A 
BRANCH   4   9
HETATM    9  C25         0      66.328  91.529  85.642  1.00  0.00     0.179 C 
HETATM   10  O3          0      65.282  92.110  85.345  1.00  0.00    -0.646 OA
BRANCH   9  11
HETATM   11  O2          0      66.846  91.558  86.899  1.00  0.00    -0.773 OA
HETATM   12  H59         0      66.145  91.641  87.581  1.00  0.00     0.167 HD
ENDBRANCH   9  11
ENDBRANCH   4   9
BRANCH   5  13
HETATM   13  C9          0      65.547  88.801  84.985  1.00  0.00     0.040 C 
BRANCH  13  14
HETATM   14  C7          0      65.561  87.268  84.937  1.00  0.00     0.005 C 
BRANCH  14  15
HETATM   15  C5          0      66.363  86.644  86.084  1.00  0.00     0.000 C 
BRANCH  15  16
HETATM   16  C4          0      66.664  85.167  85.812  1.00  0.00     0.000 C 
BRANCH  16  17
HETATM   17  C6          0      65.705  84.542  84.793  1.00  0.00     0.000 C 
BRANCH  17  18
HETATM   18  C8          0      66.399  83.598  83.806  1.00  0.00     0.004 C 
BRANCH  18  19
HETATM   19  C10         0      66.000  83.866  82.349  1.00  0.00     0.027 C 
BRANCH  19  20
HETATM   20  C16         0      66.696  85.068  81.780  1.00  0.00    -0.031 C 
HETATM   21  C17         0      66.066  86.189  81.400  1.00  0.00    -0.031 C 
BRANCH  21  22
HETATM   22  C13         0      64.580  86.379  81.499  1.00  0.00     0.027 C 
BRANCH  22  23
HETATM   23  C11         0      64.111  87.740  80.974  1.00  0.00     0.004 C 
BRANCH  23  24
HETATM   24  C12         0      63.604  88.724  82.035  1.00  0.00     0.000 C 
BRANCH  24  25
HETATM   25  C15         0      63.969  90.196  81.813  1.00  0.00    -0.000 C 
BRANCH  25  26
HETATM   26  C18         0      65.306  90.386  81.096  1.00  0.00    -0.005 C 
HETATM   27  C21         0      65.902  91.753  81.391  1.00  0.00     0.005 C 
ENDBRANCH  25  26
ENDBRANCH  24  25
ENDBRANCH  23  24
ENDBRANCH  22  23
ENDBRANCH  21  22
ENDBRANCH  19  20
ENDBRANCH  18  19
ENDBRANCH  17  18
ENDBRANCH  16  17
ENDBRANCH  15  16
ENDBRANCH  14  15
ENDBRANCH  13  14
ENDBRANCH   5  13
ENDBRANCH   1   3
TORSDOF 16
ENDMDL
MODEL 8
REMARK VINA RESULT:      -4.6      7.143     10.010
REMARK  16 active torsions:
REMARK  status: ('A' for Active; 'I' for Inactive)
REMARK    1  A    between atoms: O1_1  and  C22_22 
REMARK    2  A    between atoms: O2_2  and  C25_25 
REMARK    3  A    between atoms: C4_4  and  C6_6 
REMARK    4  A    between atoms: C4_4  and  C5_5 
REMARK    5  A    between atoms: C5_5  and  C7_7 
REMARK    6  A    between atoms: C6_6  and  C8_8 
REMARK    7  A    between atoms: C7_7  and  C9_9 
REMARK    8  A    between atoms: C8_8  and  C10_10 
REMARK    9  A    between atoms: C9_9  and  C14_14 
REMARK   10  A    between atoms: C10_10  and  C16_16 
REMARK   11  A    between atoms: C11_11  and  C13_13 
REMARK   12  A    between atoms: C11_11  and  C12_12 
REMARK   13  A    between atoms: C12_12  and  C15_15 
REMARK   14  A    between atoms: C13_13  and  C17_17 
REMARK   15  A    between atoms: C15_15  and  C18_18 
REMARK   16  A    between atoms: C19_19  and  C25_25 
ROOT
HETATM    1  O1          0      80.927  76.509  79.334  1.00  0.00    -0.360 OA
HETATM    2  H58         0      80.969  75.808  80.007  1.00  0.00     0.217 HD
ENDROOT
BRANCH   1   3
HETATM    3  C22         0      80.302  77.599  79.863  1.00  0.00     0.083 A 
HETATM    4  C19         0      79.547  78.454  79.060  1.00  0.00     0.077 A 
HETATM    5  C14         0      78.917  79.563  79.624  1.00  0.00    -0.038 A 
HETATM    6  C20         0      79.042  79.817  80.991  1.00  0.00     0.008 A 
HETATM    7  C23         0      79.797  78.962  81.792  1.00  0.00     0.003 A 
HETATM    8  C24         0      80.427  77.853  81.229  1.00  0.00     0.037 A 
BRANCH   4   9
HETATM    9  C25         0      79.420  78.182  77.633  1.00  0.00     0.179 C 
HETATM   10  O3          0      80.075  78.730  76.744  1.00  0.00    -0.646 OA
BRANCH   9  11
HETATM   11  O2          0      78.480  77.237  77.369  1.00  0.00    -0.773 OA
HETATM   12  H59         0      78.772  76.617  76.668  1.00  0.00     0.167 HD
ENDBRANCH   9  11
ENDBRANCH   4   9
BRANCH   5  13
HETATM   13  C9          0      78.093  80.506  78.783  1.00  0.00     0.040 C 
BRANCH  13  14
HETATM   14  C7          0      76.592  80.194  78.796  1.00  0.00     0.005 C 
BRANCH  14  15
HETATM   15  C5          0      75.725  81.425  78.512  1.00  0.00     0.000 C 
BRANCH  15  16
HETATM   16  C4          0      74.570  81.534  79.513  1.00  0.00     0.000 C 
BRANCH  16  17
HETATM   17  C6          0      74.873  82.492  80.669  1.00  0.00     0.000 C 
BRANCH  17  18
HETATM   18  C8          0      75.299  81.777  81.956  1.00  0.00     0.004 C 
BRANCH  18  19
HETATM   19  C10         0      74.723  80.360  82.065  1.00  0.00     0.027 C 
BRANCH  19  20
HETATM   20  C16         0      75.787  79.328  82.298  1.00  0.00    -0.031 C 
HETATM   21  C17         0      75.767  78.096  81.767  1.00  0.00    -0.031 C 
BRANCH  21  22
HETATM   22  C13         0      74.671  77.598  80.871  1.00  0.00     0.027 C 
BRANCH  22  23
HETATM   23  C11         0      73.926  76.389  81.447  1.00  0.00     0.004 C 
BRANCH  23  24
HETATM   24  C12         0      73.667  76.425  82.959  1.00  0.00     0.000 C 
BRANCH  24  25
HETATM   25  C15         0      72.543  77.356  83.424  1.00  0.00    -0.000 C 
BRANCH  25  26
HETATM   26  C18         0      71.311  77.315  82.520  1.00  0.00    -0.005 C 
HETATM   27  C21         0      70.938  78.705  82.028  1.00  0.00     0.005 C 
ENDBRANCH  25  26
ENDBRANCH  24  25
ENDBRANCH  23  24
ENDBRANCH  22  23
ENDBRANCH  21  22
ENDBRANCH  19  20
ENDBRANCH  18  19
ENDBRANCH  17  18
ENDBRANCH  16  17
ENDBRANCH  15  16
ENDBRANCH  14  15
ENDBRANCH  13  14
ENDBRANCH   5  13
ENDBRANCH   1   3
TORSDOF 16
ENDMDL
MODEL 9
REMARK VINA RESULT:      -4.6      8.960     11.134
REMARK  16 active torsions:
REMARK  status: ('A' for Active; 'I' for Inactive)
REMARK    1  A    between atoms: O1_1  and  C22_22 
REMARK    2  A    between atoms: O2_2  and  C25_25 
REMARK    3  A    between atoms: C4_4  and  C6_6 
REMARK    4  A    between atoms: C4_4  and  C5_5 
REMARK    5  A    between atoms: C5_5  and  C7_7 
REMARK    6  A    between atoms: C6_6  and  C8_8 
REMARK    7  A    between atoms: C7_7  and  C9_9 
REMARK    8  A    between atoms: C8_8  and  C10_10 
REMARK    9  A    between atoms: C9_9  and  C14_14 
REMARK   10  A    between atoms: C10_10  and  C16_16 
REMARK   11  A    between atoms: C11_11  and  C13_13 
REMARK   12  A    between atoms: C11_11  and  C12_12 
REMARK   13  A    between atoms: C12_12  and  C15_15 
REMARK   14  A    between atoms: C13_13  and  C17_17 
REMARK   15  A    between atoms: C15_15  and  C18_18 
REMARK   16  A    between atoms: C19_19  and  C25_25 
ROOT
HETATM    1  O1          0      79.954  78.258  72.470  1.00  0.00    -0.360 OA
HETATM    2  H58         0      80.549  79.027  72.494  1.00  0.00     0.217 HD
ENDROOT
BRANCH   1   3
HETATM    3  C22         0      80.033  77.595  73.658  1.00  0.00     0.083 A 
HETATM    4  C19         0      80.104  78.290  74.866  1.00  0.00     0.077 A 
HETATM    5  C14         0      80.186  77.590  76.069  1.00  0.00    -0.038 A 
HETATM    6  C20         0      80.197  76.194  76.065  1.00  0.00     0.008 A 
HETATM    7  C23         0      80.126  75.500  74.858  1.00  0.00     0.003 A 
HETATM    8  C24         0      80.045  76.200  73.655  1.00  0.00     0.037 A 
BRANCH   4   9
HETATM    9  C25         0      80.092  79.749  74.862  1.00  0.00     0.179 C 
HETATM   10  O3          0      81.042  80.469  75.175  1.00  0.00    -0.646 OA
BRANCH   9  11
HETATM   11  O2          0      78.892  80.253  74.468  1.00  0.00    -0.773 OA
HETATM   12  H59         0      78.778  81.186  74.750  1.00  0.00     0.167 HD
ENDBRANCH   9  11
ENDBRANCH   4   9
BRANCH   5  13
HETATM   13  C9          0      80.263  78.313  77.391  1.00  0.00     0.040 C 
BRANCH  13  14
HETATM   14  C7          0      79.631  77.540  78.555  1.00  0.00     0.005 C 
BRANCH  14  15
HETATM   15  C5          0      80.638  77.195  79.657  1.00  0.00     0.000 C 
BRANCH  15  16
HETATM   16  C4          0      80.263  77.864  80.982  1.00  0.00     0.000 C 
BRANCH  16  17
HETATM   17  C6          0      78.845  78.444  80.976  1.00  0.00     0.000 C 
BRANCH  17  18
HETATM   18  C8          0      78.638  79.554  82.012  1.00  0.00     0.004 C 
BRANCH  18  19
HETATM   19  C10         0      77.161  79.921  82.201  1.00  0.00     0.027 C 
BRANCH  19  20
HETATM   20  C16         0      76.268  79.213  81.225  1.00  0.00    -0.031 C 
HETATM   21  C17         0      75.104  78.635  81.556  1.00  0.00    -0.031 C 
BRANCH  21  22
HETATM   22  C13         0      74.550  78.627  82.951  1.00  0.00     0.027 C 
BRANCH  22  23
HETATM   23  C11         0      73.987  77.264  83.367  1.00  0.00     0.004 C 
BRANCH  23  24
HETATM   24  C12         0      72.837  76.728  82.504  1.00  0.00     0.000 C 
BRANCH  24  25
HETATM   25  C15         0      71.473  77.394  82.716  1.00  0.00    -0.000 C 
BRANCH  25  26
HETATM   26  C18         0      70.742  77.703  81.409  1.00  0.00    -0.005 C 
HETATM   27  C21         0      71.675  77.596  80.213  1.00  0.00     0.005 C 
ENDBRANCH  25  26
ENDBRANCH  24  25
ENDBRANCH  23  24
ENDBRANCH  22  23
ENDBRANCH  21  22
ENDBRANCH  19  20
ENDBRANCH  18  19
ENDBRANCH  17  18
ENDBRANCH  16  17
ENDBRANCH  15  16
ENDBRANCH  14  15
ENDBRANCH  13  14
ENDBRANCH   5  13
ENDBRANCH   1   3
TORSDOF 16
ENDMDL
