# Supplementary material for: Evaluation of silvestrol as a potential therapeutic agent for pediatric COVID-19: an interpreted computational and phytochemistry approach
Source: Front Pharmacol. 2025 Sep 17;16:1673591. doi: 10.3389/fphar.2025.1673591 (PMC12484239; doi:10.3389/fphar.2025.1673591)
Supplement: Supplementary file 1 [file DataSheet1.zip › Suplementry Data/MD Docking/Vina/Ginkgolic acid/out_ligand_2.pdbqt]

REMARK VINA RESULT:      -4.9      4.111      6.649
REMARK  16 active torsions:
REMARK  status: ('A' for Active; 'I' for Inactive)
REMARK    1  A    between atoms: O1_1  and  C22_22 
REMARK    2  A    between atoms: O2_2  and  C25_25 
REMARK    3  A    between atoms: C4_4  and  C6_6 
REMARK    4  A    between atoms: C4_4  and  C5_5 
REMARK    5  A    between atoms: C5_5  and  C7_7 
REMARK    6  A    between atoms: C6_6  and  C8_8 
REMARK    7  A    between atoms: C7_7  and  C9_9 
REMARK    8  A    between atoms: C8_8  and  C10_10 
REMARK    9  A    between atoms: C9_9  and  C14_14 
REMARK   10  A    between atoms: C10_10  and  C16_16 
REMARK   11  A    between atoms: C11_11  and  C13_13 
REMARK   12  A    between atoms: C11_11  and  C12_12 
REMARK   13  A    between atoms: C12_12  and  C15_15 
REMARK   14  A    between atoms: C13_13  and  C17_17 
REMARK   15  A    between atoms: C15_15  and  C18_18 
REMARK   16  A    between atoms: C19_19  and  C25_25 
ROOT
HETATM    1  O1          0      75.445  90.108  78.958  1.00  0.00    -0.360 OA
HETATM    2  H58         0      75.056  89.559  78.255  1.00  0.00     0.217 HD
ENDROOT
BRANCH   1   3
HETATM    3  C22         0      74.766  91.288  79.030  1.00  0.00     0.083 A 
HETATM    4  C19         0      75.411  92.504  78.802  1.00  0.00     0.077 A 
HETATM    5  C14         0      74.696  93.698  78.883  1.00  0.00    -0.038 A 
HETATM    6  C20         0      73.334  93.677  79.190  1.00  0.00     0.008 A 
HETATM    7  C23         0      72.690  92.462  79.417  1.00  0.00     0.003 A 
HETATM    8  C24         0      73.405  91.268  79.337  1.00  0.00     0.037 A 
BRANCH   4   9
HETATM    9  C25         0      76.834  92.518  78.481  1.00  0.00     0.179 C 
HETATM   10  O3          0      77.313  92.832  77.390  1.00  0.00    -0.646 OA
BRANCH   9  11
HETATM   11  O2          0      77.605  92.141  79.535  1.00  0.00    -0.773 OA
HETATM   12  H59         0      78.524  91.938  79.261  1.00  0.00     0.167 HD
ENDBRANCH   9  11
ENDBRANCH   4   9
BRANCH   5  13
HETATM   13  C9          0      75.365  95.028  78.641  1.00  0.00     0.040 C 
BRANCH  13  14
HETATM   14  C7          0      75.464  95.906  79.895  1.00  0.00     0.005 C 
BRANCH  14  15
HETATM   15  C5          0      76.540  95.426  80.875  1.00  0.00     0.000 C 
BRANCH  15  16
HETATM   16  C4          0      76.197  95.822  82.314  1.00  0.00     0.000 C 
BRANCH  16  17
HETATM   17  C6          0      76.285  94.646  83.292  1.00  0.00     0.000 C 
BRANCH  17  18
HETATM   18  C8          0      76.196  93.278  82.607  1.00  0.00     0.004 C 
BRANCH  18  19
HETATM   19  C10         0      75.020  92.436  83.115  1.00  0.00     0.027 C 
BRANCH  19  20
HETATM   20  C16         0      75.034  91.042  82.558  1.00  0.00    -0.031 C 
HETATM   21  C17         0      74.307  90.029  83.052  1.00  0.00    -0.031 C 
BRANCH  21  22
HETATM   22  C13         0      73.384  90.168  84.228  1.00  0.00     0.027 C 
BRANCH  22  23
HETATM   23  C11         0      71.908  90.258  83.828  1.00  0.00     0.004 C 
BRANCH  23  24
HETATM   24  C12         0      71.239  91.619  84.056  1.00  0.00     0.000 C 
BRANCH  24  25
HETATM   25  C15         0      71.366  92.629  82.910  1.00  0.00    -0.000 C 
BRANCH  25  26
HETATM   26  C18         0      71.680  94.047  83.386  1.00  0.00    -0.005 C 
HETATM   27  C21         0      72.570  94.780  82.394  1.00  0.00     0.005 C 
ENDBRANCH  25  26
ENDBRANCH  24  25
ENDBRANCH  23  24
ENDBRANCH  22  23
ENDBRANCH  21  22
ENDBRANCH  19  20
ENDBRANCH  18  19
ENDBRANCH  17  18
ENDBRANCH  16  17
ENDBRANCH  15  16
ENDBRANCH  14  15
ENDBRANCH  13  14
ENDBRANCH   5  13
ENDBRANCH   1   3
TORSDOF 16
