# Supplementary material for: Evaluation of silvestrol as a potential therapeutic agent for pediatric COVID-19: an interpreted computational and phytochemistry approach
Source: Front Pharmacol. 2025 Sep 17;16:1673591. doi: 10.3389/fphar.2025.1673591 (PMC12484239; doi:10.3389/fphar.2025.1673591)
Supplement: Supplementary file 1 [file DataSheet1.zip › Suplementry Data/MD Docking/Vina/Ginkgolic acid/out_ligand_3.pdbqt]

REMARK VINA RESULT:      -4.7      9.241     12.542
REMARK  16 active torsions:
REMARK  status: ('A' for Active; 'I' for Inactive)
REMARK    1  A    between atoms: O1_1  and  C22_22 
REMARK    2  A    between atoms: O2_2  and  C25_25 
REMARK    3  A    between atoms: C4_4  and  C6_6 
REMARK    4  A    between atoms: C4_4  and  C5_5 
REMARK    5  A    between atoms: C5_5  and  C7_7 
REMARK    6  A    between atoms: C6_6  and  C8_8 
REMARK    7  A    between atoms: C7_7  and  C9_9 
REMARK    8  A    between atoms: C8_8  and  C10_10 
REMARK    9  A    between atoms: C9_9  and  C14_14 
REMARK   10  A    between atoms: C10_10  and  C16_16 
REMARK   11  A    between atoms: C11_11  and  C13_13 
REMARK   12  A    between atoms: C11_11  and  C12_12 
REMARK   13  A    between atoms: C12_12  and  C15_15 
REMARK   14  A    between atoms: C13_13  and  C17_17 
REMARK   15  A    between atoms: C15_15  and  C18_18 
REMARK   16  A    between atoms: C19_19  and  C25_25 
ROOT
HETATM    1  O1          0      79.954  78.316  72.464  1.00  0.00    -0.360 OA
HETATM    2  H58         0      79.736  79.232  72.709  1.00  0.00     0.217 HD
ENDROOT
BRANCH   1   3
HETATM    3  C22         0      80.134  77.581  73.597  1.00  0.00     0.083 A 
HETATM    4  C19         0      80.189  78.192  74.849  1.00  0.00     0.077 A 
HETATM    5  C14         0      80.375  77.419  75.995  1.00  0.00    -0.038 A 
HETATM    6  C20         0      80.508  76.033  75.888  1.00  0.00     0.008 A 
HETATM    7  C23         0      80.453  75.423  74.636  1.00  0.00     0.003 A 
HETATM    8  C24         0      80.267  76.196  73.490  1.00  0.00     0.037 A 
BRANCH   4   9
HETATM    9  C25         0      80.049  79.640  74.954  1.00  0.00     0.179 C 
HETATM   10  O3          0      78.990  80.241  75.146  1.00  0.00    -0.646 OA
BRANCH   9  11
HETATM   11  O2          0      81.238  80.285  74.815  1.00  0.00    -0.773 OA
HETATM   12  H59         0      81.235  81.157  75.263  1.00  0.00     0.167 HD
ENDBRANCH   9  11
ENDBRANCH   4   9
BRANCH   5  13
HETATM   13  C9          0      80.438  78.050  77.363  1.00  0.00     0.040 C 
BRANCH  13  14
HETATM   14  C7          0      80.268  77.050  78.513  1.00  0.00     0.005 C 
BRANCH  14  15
HETATM   15  C5          0      80.298  77.718  79.892  1.00  0.00     0.000 C 
BRANCH  15  16
HETATM   16  C4          0      78.893  78.136  80.337  1.00  0.00     0.000 C 
BRANCH  16  17
HETATM   17  C6          0      78.764  79.646  80.559  1.00  0.00     0.000 C 
BRANCH  17  18
HETATM   18  C8          0      77.627  80.283  79.753  1.00  0.00     0.004 C 
BRANCH  18  19
HETATM   19  C10         0      77.520  79.720  78.331  1.00  0.00     0.027 C 
BRANCH  19  20
HETATM   20  C16         0      76.136  79.236  78.012  1.00  0.00    -0.031 C 
HETATM   21  C17         0      75.873  78.126  77.307  1.00  0.00    -0.031 C 
BRANCH  21  22
HETATM   22  C13         0      76.938  77.227  76.748  1.00  0.00     0.027 C 
BRANCH  22  23
HETATM   23  C11         0      76.570  76.633  75.385  1.00  0.00     0.004 C 
BRANCH  23  24
HETATM   24  C12         0      76.564  77.619  74.209  1.00  0.00     0.000 C 
BRANCH  24  25
HETATM   25  C15         0      76.592  76.994  72.811  1.00  0.00    -0.000 C 
BRANCH  25  26
HETATM   26  C18         0      76.118  75.541  72.788  1.00  0.00    -0.005 C 
HETATM   27  C21         0      75.124  75.300  71.662  1.00  0.00     0.005 C 
ENDBRANCH  25  26
ENDBRANCH  24  25
ENDBRANCH  23  24
ENDBRANCH  22  23
ENDBRANCH  21  22
ENDBRANCH  19  20
ENDBRANCH  18  19
ENDBRANCH  17  18
ENDBRANCH  16  17
ENDBRANCH  15  16
ENDBRANCH  14  15
ENDBRANCH  13  14
ENDBRANCH   5  13
ENDBRANCH   1   3
TORSDOF 16
