# Supplementary material for: Evaluation of silvestrol as a potential therapeutic agent for pediatric COVID-19: an interpreted computational and phytochemistry approach
Source: Front Pharmacol. 2025 Sep 17;16:1673591. doi: 10.3389/fphar.2025.1673591 (PMC12484239; doi:10.3389/fphar.2025.1673591)
Supplement: Supplementary file 1 [file DataSheet1.zip › Suplementry Data/MD Docking/Vina/Ginkgolic acid/out_ligand_5.pdbqt]

REMARK VINA RESULT:      -4.7      4.903      7.228
REMARK  16 active torsions:
REMARK  status: ('A' for Active; 'I' for Inactive)
REMARK    1  A    between atoms: O1_1  and  C22_22 
REMARK    2  A    between atoms: O2_2  and  C25_25 
REMARK    3  A    between atoms: C4_4  and  C6_6 
REMARK    4  A    between atoms: C4_4  and  C5_5 
REMARK    5  A    between atoms: C5_5  and  C7_7 
REMARK    6  A    between atoms: C6_6  and  C8_8 
REMARK    7  A    between atoms: C7_7  and  C9_9 
REMARK    8  A    between atoms: C8_8  and  C10_10 
REMARK    9  A    between atoms: C9_9  and  C14_14 
REMARK   10  A    between atoms: C10_10  and  C16_16 
REMARK   11  A    between atoms: C11_11  and  C13_13 
REMARK   12  A    between atoms: C11_11  and  C12_12 
REMARK   13  A    between atoms: C12_12  and  C15_15 
REMARK   14  A    between atoms: C13_13  and  C17_17 
REMARK   15  A    between atoms: C15_15  and  C18_18 
REMARK   16  A    between atoms: C19_19  and  C25_25 
ROOT
HETATM    1  O1          0      77.267  81.525  74.334  1.00  0.00    -0.360 OA
HETATM    2  H58         0      76.373  81.639  74.702  1.00  0.00     0.217 HD
ENDROOT
BRANCH   1   3
HETATM    3  C22         0      78.071  80.963  75.281  1.00  0.00     0.083 A 
HETATM    4  C19         0      77.707  80.969  76.628  1.00  0.00     0.077 A 
HETATM    5  C14         0      78.547  80.389  77.578  1.00  0.00    -0.038 A 
HETATM    6  C20         0      79.751  79.803  77.182  1.00  0.00     0.008 A 
HETATM    7  C23         0      80.113  79.798  75.836  1.00  0.00     0.003 A 
HETATM    8  C24         0      79.274  80.378  74.885  1.00  0.00     0.037 A 
BRANCH   4   9
HETATM    9  C25         0      76.448  81.582  77.035  1.00  0.00     0.179 C 
HETATM   10  O3          0      75.410  80.970  77.293  1.00  0.00    -0.646 OA
BRANCH   9  11
HETATM   11  O2          0      76.533  82.937  77.104  1.00  0.00    -0.773 OA
HETATM   12  H59         0      77.317  83.279  76.625  1.00  0.00     0.167 HD
ENDBRANCH   9  11
ENDBRANCH   4   9
BRANCH   5  13
HETATM   13  C9          0      78.182  80.379  79.042  1.00  0.00     0.040 C 
BRANCH  13  14
HETATM   14  C7          0      79.391  80.267  79.979  1.00  0.00     0.005 C 
BRANCH  14  15
HETATM   15  C5          0      79.057  79.569  81.301  1.00  0.00     0.000 C 
BRANCH  15  16
HETATM   16  C4          0      77.544  79.422  81.485  1.00  0.00     0.000 C 
BRANCH  16  17
HETATM   17  C6          0      76.997  80.283  82.628  1.00  0.00     0.000 C 
BRANCH  17  18
HETATM   18  C8          0      75.470  80.413  82.614  1.00  0.00     0.004 C 
BRANCH  18  19
HETATM   19  C10         0      74.964  81.340  81.503  1.00  0.00     0.027 C 
BRANCH  19  20
HETATM   20  C16         0      73.739  82.105  81.912  1.00  0.00    -0.031 C 
HETATM   21  C17         0      73.731  83.417  82.188  1.00  0.00    -0.031 C 
BRANCH  21  22
HETATM   22  C13         0      74.954  84.286  82.121  1.00  0.00     0.027 C 
BRANCH  22  23
HETATM   23  C11         0      75.643  84.460  83.478  1.00  0.00     0.004 C 
BRANCH  23  24
HETATM   24  C12         0      75.819  85.907  83.955  1.00  0.00     0.000 C 
BRANCH  24  25
HETATM   25  C15         0      74.532  86.651  84.327  1.00  0.00    -0.000 C 
BRANCH  25  26
HETATM   26  C18         0      74.731  88.158  84.491  1.00  0.00    -0.005 C 
HETATM   27  C21         0      73.565  88.937  83.903  1.00  0.00     0.005 C 
ENDBRANCH  25  26
ENDBRANCH  24  25
ENDBRANCH  23  24
ENDBRANCH  22  23
ENDBRANCH  21  22
ENDBRANCH  19  20
ENDBRANCH  18  19
ENDBRANCH  17  18
ENDBRANCH  16  17
ENDBRANCH  15  16
ENDBRANCH  14  15
ENDBRANCH  13  14
ENDBRANCH   5  13
ENDBRANCH   1   3
TORSDOF 16
