# Supplementary material for: Evaluation of silvestrol as a potential therapeutic agent for pediatric COVID-19: an interpreted computational and phytochemistry approach
Source: Front Pharmacol. 2025 Sep 17;16:1673591. doi: 10.3389/fphar.2025.1673591 (PMC12484239; doi:10.3389/fphar.2025.1673591)
Supplement: Supplementary file 1 [file DataSheet1.zip › Suplementry Data/MD Docking/Vina/Ginkgolic acid/out_ligand_7.pdbqt]

REMARK VINA RESULT:      -4.7      7.056      9.422
REMARK  16 active torsions:
REMARK  status: ('A' for Active; 'I' for Inactive)
REMARK    1  A    between atoms: O1_1  and  C22_22 
REMARK    2  A    between atoms: O2_2  and  C25_25 
REMARK    3  A    between atoms: C4_4  and  C6_6 
REMARK    4  A    between atoms: C4_4  and  C5_5 
REMARK    5  A    between atoms: C5_5  and  C7_7 
REMARK    6  A    between atoms: C6_6  and  C8_8 
REMARK    7  A    between atoms: C7_7  and  C9_9 
REMARK    8  A    between atoms: C8_8  and  C10_10 
REMARK    9  A    between atoms: C9_9  and  C14_14 
REMARK   10  A    between atoms: C10_10  and  C16_16 
REMARK   11  A    between atoms: C11_11  and  C13_13 
REMARK   12  A    between atoms: C11_11  and  C12_12 
REMARK   13  A    between atoms: C12_12  and  C15_15 
REMARK   14  A    between atoms: C13_13  and  C17_17 
REMARK   15  A    between atoms: C15_15  and  C18_18 
REMARK   16  A    between atoms: C19_19  and  C25_25 
ROOT
HETATM    1  O1          0      68.668  92.583  84.470  1.00  0.00    -0.360 OA
HETATM    2  H58         0      69.455  92.558  85.042  1.00  0.00     0.217 HD
ENDROOT
BRANCH   1   3
HETATM    3  C22         0      68.294  91.308  84.168  1.00  0.00     0.083 A 
HETATM    4  C19         0      67.146  90.745  84.724  1.00  0.00     0.077 A 
HETATM    5  C14         0      66.784  89.437  84.401  1.00  0.00    -0.038 A 
HETATM    6  C20         0      67.571  88.693  83.521  1.00  0.00     0.008 A 
HETATM    7  C23         0      68.719  89.256  82.966  1.00  0.00     0.003 A 
HETATM    8  C24         0      69.081  90.563  83.289  1.00  0.00     0.037 A 
BRANCH   4   9
HETATM    9  C25         0      66.328  91.529  85.642  1.00  0.00     0.179 C 
HETATM   10  O3          0      65.282  92.110  85.345  1.00  0.00    -0.646 OA
BRANCH   9  11
HETATM   11  O2          0      66.846  91.558  86.899  1.00  0.00    -0.773 OA
HETATM   12  H59         0      66.145  91.641  87.581  1.00  0.00     0.167 HD
ENDBRANCH   9  11
ENDBRANCH   4   9
BRANCH   5  13
HETATM   13  C9          0      65.547  88.801  84.985  1.00  0.00     0.040 C 
BRANCH  13  14
HETATM   14  C7          0      65.561  87.268  84.937  1.00  0.00     0.005 C 
BRANCH  14  15
HETATM   15  C5          0      66.363  86.644  86.084  1.00  0.00     0.000 C 
BRANCH  15  16
HETATM   16  C4          0      66.664  85.167  85.812  1.00  0.00     0.000 C 
BRANCH  16  17
HETATM   17  C6          0      65.705  84.542  84.793  1.00  0.00     0.000 C 
BRANCH  17  18
HETATM   18  C8          0      66.399  83.598  83.806  1.00  0.00     0.004 C 
BRANCH  18  19
HETATM   19  C10         0      66.000  83.866  82.349  1.00  0.00     0.027 C 
BRANCH  19  20
HETATM   20  C16         0      66.696  85.068  81.780  1.00  0.00    -0.031 C 
HETATM   21  C17         0      66.066  86.189  81.400  1.00  0.00    -0.031 C 
BRANCH  21  22
HETATM   22  C13         0      64.580  86.379  81.499  1.00  0.00     0.027 C 
BRANCH  22  23
HETATM   23  C11         0      64.111  87.740  80.974  1.00  0.00     0.004 C 
BRANCH  23  24
HETATM   24  C12         0      63.604  88.724  82.035  1.00  0.00     0.000 C 
BRANCH  24  25
HETATM   25  C15         0      63.969  90.196  81.813  1.00  0.00    -0.000 C 
BRANCH  25  26
HETATM   26  C18         0      65.306  90.386  81.096  1.00  0.00    -0.005 C 
HETATM   27  C21         0      65.902  91.753  81.391  1.00  0.00     0.005 C 
ENDBRANCH  25  26
ENDBRANCH  24  25
ENDBRANCH  23  24
ENDBRANCH  22  23
ENDBRANCH  21  22
ENDBRANCH  19  20
ENDBRANCH  18  19
ENDBRANCH  17  18
ENDBRANCH  16  17
ENDBRANCH  15  16
ENDBRANCH  14  15
ENDBRANCH  13  14
ENDBRANCH   5  13
ENDBRANCH   1   3
TORSDOF 16
