# Supplementary material for: Evaluation of silvestrol as a potential therapeutic agent for pediatric COVID-19: an interpreted computational and phytochemistry approach
Source: Front Pharmacol. 2025 Sep 17;16:1673591. doi: 10.3389/fphar.2025.1673591 (PMC12484239; doi:10.3389/fphar.2025.1673591)
Supplement: Supplementary file 1 [file DataSheet1.zip › Suplementry Data/MD Docking/Vina/Ginkgolic acid/out_ligand_8.pdbqt]

REMARK VINA RESULT:      -4.6      7.143     10.010
REMARK  16 active torsions:
REMARK  status: ('A' for Active; 'I' for Inactive)
REMARK    1  A    between atoms: O1_1  and  C22_22 
REMARK    2  A    between atoms: O2_2  and  C25_25 
REMARK    3  A    between atoms: C4_4  and  C6_6 
REMARK    4  A    between atoms: C4_4  and  C5_5 
REMARK    5  A    between atoms: C5_5  and  C7_7 
REMARK    6  A    between atoms: C6_6  and  C8_8 
REMARK    7  A    between atoms: C7_7  and  C9_9 
REMARK    8  A    between atoms: C8_8  and  C10_10 
REMARK    9  A    between atoms: C9_9  and  C14_14 
REMARK   10  A    between atoms: C10_10  and  C16_16 
REMARK   11  A    between atoms: C11_11  and  C13_13 
REMARK   12  A    between atoms: C11_11  and  C12_12 
REMARK   13  A    between atoms: C12_12  and  C15_15 
REMARK   14  A    between atoms: C13_13  and  C17_17 
REMARK   15  A    between atoms: C15_15  and  C18_18 
REMARK   16  A    between atoms: C19_19  and  C25_25 
ROOT
HETATM    1  O1          0      80.927  76.509  79.334  1.00  0.00    -0.360 OA
HETATM    2  H58         0      80.969  75.808  80.007  1.00  0.00     0.217 HD
ENDROOT
BRANCH   1   3
HETATM    3  C22         0      80.302  77.599  79.863  1.00  0.00     0.083 A 
HETATM    4  C19         0      79.547  78.454  79.060  1.00  0.00     0.077 A 
HETATM    5  C14         0      78.917  79.563  79.624  1.00  0.00    -0.038 A 
HETATM    6  C20         0      79.042  79.817  80.991  1.00  0.00     0.008 A 
HETATM    7  C23         0      79.797  78.962  81.792  1.00  0.00     0.003 A 
HETATM    8  C24         0      80.427  77.853  81.229  1.00  0.00     0.037 A 
BRANCH   4   9
HETATM    9  C25         0      79.420  78.182  77.633  1.00  0.00     0.179 C 
HETATM   10  O3          0      80.075  78.730  76.744  1.00  0.00    -0.646 OA
BRANCH   9  11
HETATM   11  O2          0      78.480  77.237  77.369  1.00  0.00    -0.773 OA
HETATM   12  H59         0      78.772  76.617  76.668  1.00  0.00     0.167 HD
ENDBRANCH   9  11
ENDBRANCH   4   9
BRANCH   5  13
HETATM   13  C9          0      78.093  80.506  78.783  1.00  0.00     0.040 C 
BRANCH  13  14
HETATM   14  C7          0      76.592  80.194  78.796  1.00  0.00     0.005 C 
BRANCH  14  15
HETATM   15  C5          0      75.725  81.425  78.512  1.00  0.00     0.000 C 
BRANCH  15  16
HETATM   16  C4          0      74.570  81.534  79.513  1.00  0.00     0.000 C 
BRANCH  16  17
HETATM   17  C6          0      74.873  82.492  80.669  1.00  0.00     0.000 C 
BRANCH  17  18
HETATM   18  C8          0      75.299  81.777  81.956  1.00  0.00     0.004 C 
BRANCH  18  19
HETATM   19  C10         0      74.723  80.360  82.065  1.00  0.00     0.027 C 
BRANCH  19  20
HETATM   20  C16         0      75.787  79.328  82.298  1.00  0.00    -0.031 C 
HETATM   21  C17         0      75.767  78.096  81.767  1.00  0.00    -0.031 C 
BRANCH  21  22
HETATM   22  C13         0      74.671  77.598  80.871  1.00  0.00     0.027 C 
BRANCH  22  23
HETATM   23  C11         0      73.926  76.389  81.447  1.00  0.00     0.004 C 
BRANCH  23  24
HETATM   24  C12         0      73.667  76.425  82.959  1.00  0.00     0.000 C 
BRANCH  24  25
HETATM   25  C15         0      72.543  77.356  83.424  1.00  0.00    -0.000 C 
BRANCH  25  26
HETATM   26  C18         0      71.311  77.315  82.520  1.00  0.00    -0.005 C 
HETATM   27  C21         0      70.938  78.705  82.028  1.00  0.00     0.005 C 
ENDBRANCH  25  26
ENDBRANCH  24  25
ENDBRANCH  23  24
ENDBRANCH  22  23
ENDBRANCH  21  22
ENDBRANCH  19  20
ENDBRANCH  18  19
ENDBRANCH  17  18
ENDBRANCH  16  17
ENDBRANCH  15  16
ENDBRANCH  14  15
ENDBRANCH  13  14
ENDBRANCH   5  13
ENDBRANCH   1   3
TORSDOF 16
