# Supplementary material for: Evaluation of silvestrol as a potential therapeutic agent for pediatric COVID-19: an interpreted computational and phytochemistry approach
Source: Front Pharmacol. 2025 Sep 17;16:1673591. doi: 10.3389/fphar.2025.1673591 (PMC12484239; doi:10.3389/fphar.2025.1673591)
Supplement: Supplementary file 1 [file DataSheet1.zip › Suplementry Data/MD Docking/Vina/Ginkgolic acid/out_ligand_9.pdbqt]

REMARK VINA RESULT:      -4.6      8.960     11.134
REMARK  16 active torsions:
REMARK  status: ('A' for Active; 'I' for Inactive)
REMARK    1  A    between atoms: O1_1  and  C22_22 
REMARK    2  A    between atoms: O2_2  and  C25_25 
REMARK    3  A    between atoms: C4_4  and  C6_6 
REMARK    4  A    between atoms: C4_4  and  C5_5 
REMARK    5  A    between atoms: C5_5  and  C7_7 
REMARK    6  A    between atoms: C6_6  and  C8_8 
REMARK    7  A    between atoms: C7_7  and  C9_9 
REMARK    8  A    between atoms: C8_8  and  C10_10 
REMARK    9  A    between atoms: C9_9  and  C14_14 
REMARK   10  A    between atoms: C10_10  and  C16_16 
REMARK   11  A    between atoms: C11_11  and  C13_13 
REMARK   12  A    between atoms: C11_11  and  C12_12 
REMARK   13  A    between atoms: C12_12  and  C15_15 
REMARK   14  A    between atoms: C13_13  and  C17_17 
REMARK   15  A    between atoms: C15_15  and  C18_18 
REMARK   16  A    between atoms: C19_19  and  C25_25 
ROOT
HETATM    1  O1          0      79.954  78.258  72.470  1.00  0.00    -0.360 OA
HETATM    2  H58         0      80.549  79.027  72.494  1.00  0.00     0.217 HD
ENDROOT
BRANCH   1   3
HETATM    3  C22         0      80.033  77.595  73.658  1.00  0.00     0.083 A 
HETATM    4  C19         0      80.104  78.290  74.866  1.00  0.00     0.077 A 
HETATM    5  C14         0      80.186  77.590  76.069  1.00  0.00    -0.038 A 
HETATM    6  C20         0      80.197  76.194  76.065  1.00  0.00     0.008 A 
HETATM    7  C23         0      80.126  75.500  74.858  1.00  0.00     0.003 A 
HETATM    8  C24         0      80.045  76.200  73.655  1.00  0.00     0.037 A 
BRANCH   4   9
HETATM    9  C25         0      80.092  79.749  74.862  1.00  0.00     0.179 C 
HETATM   10  O3          0      81.042  80.469  75.175  1.00  0.00    -0.646 OA
BRANCH   9  11
HETATM   11  O2          0      78.892  80.253  74.468  1.00  0.00    -0.773 OA
HETATM   12  H59         0      78.778  81.186  74.750  1.00  0.00     0.167 HD
ENDBRANCH   9  11
ENDBRANCH   4   9
BRANCH   5  13
HETATM   13  C9          0      80.263  78.313  77.391  1.00  0.00     0.040 C 
BRANCH  13  14
HETATM   14  C7          0      79.631  77.540  78.555  1.00  0.00     0.005 C 
BRANCH  14  15
HETATM   15  C5          0      80.638  77.195  79.657  1.00  0.00     0.000 C 
BRANCH  15  16
HETATM   16  C4          0      80.263  77.864  80.982  1.00  0.00     0.000 C 
BRANCH  16  17
HETATM   17  C6          0      78.845  78.444  80.976  1.00  0.00     0.000 C 
BRANCH  17  18
HETATM   18  C8          0      78.638  79.554  82.012  1.00  0.00     0.004 C 
BRANCH  18  19
HETATM   19  C10         0      77.161  79.921  82.201  1.00  0.00     0.027 C 
BRANCH  19  20
HETATM   20  C16         0      76.268  79.213  81.225  1.00  0.00    -0.031 C 
HETATM   21  C17         0      75.104  78.635  81.556  1.00  0.00    -0.031 C 
BRANCH  21  22
HETATM   22  C13         0      74.550  78.627  82.951  1.00  0.00     0.027 C 
BRANCH  22  23
HETATM   23  C11         0      73.987  77.264  83.367  1.00  0.00     0.004 C 
BRANCH  23  24
HETATM   24  C12         0      72.837  76.728  82.504  1.00  0.00     0.000 C 
BRANCH  24  25
HETATM   25  C15         0      71.473  77.394  82.716  1.00  0.00    -0.000 C 
BRANCH  25  26
HETATM   26  C18         0      70.742  77.703  81.409  1.00  0.00    -0.005 C 
HETATM   27  C21         0      71.675  77.596  80.213  1.00  0.00     0.005 C 
ENDBRANCH  25  26
ENDBRANCH  24  25
ENDBRANCH  23  24
ENDBRANCH  22  23
ENDBRANCH  21  22
ENDBRANCH  19  20
ENDBRANCH  18  19
ENDBRANCH  17  18
ENDBRANCH  16  17
ENDBRANCH  15  16
ENDBRANCH  14  15
ENDBRANCH  13  14
ENDBRANCH   5  13
ENDBRANCH   1   3
TORSDOF 16
