# Supplementary material for: Evaluation of silvestrol as a potential therapeutic agent for pediatric COVID-19: an interpreted computational and phytochemistry approach
Source: Front Pharmacol. 2025 Sep 17;16:1673591. doi: 10.3389/fphar.2025.1673591 (PMC12484239; doi:10.3389/fphar.2025.1673591)
Supplement: Supplementary file 1 [file DataSheet1.zip › Suplementry Data/MD Docking/Vina/Lycorine/Lycorine.pdbqt]

REMARK  2 active torsions:
REMARK  status: ('A' for Active; 'I' for Inactive)
REMARK    1  A    between atoms: O1_1  and  C9_9 
REMARK    2  A    between atoms: O2_2  and  C14_14 
ROOT
HETATM    1  O1          0      -1.141  -1.854  -1.711  1.00  0.00    -0.392 OA
HETATM    2  H35         0      -1.431  -2.717  -2.052  1.00  0.00     0.210 HD
ENDROOT
BRANCH   1   3
HETATM    3  C9          0      -1.365  -1.853  -0.301  1.00  0.00     0.161 C 
HETATM    4  C14         0      -2.887  -2.040  -0.032  1.00  0.00     0.170 C 
HETATM    5  C16         0      -3.705  -0.767   0.006  1.00  0.00     0.012 C 
HETATM    6  C8          0      -3.143   0.439  -0.137  1.00  0.00    -0.046 C 
HETATM    7  C11         0      -3.743   1.801   0.047  1.00  0.00     0.066 C 
HETATM    8  C6          0      -1.682   0.606  -0.330  1.00  0.00     0.263 C 
HETATM    9  C10         0      -2.512   2.733  -0.018  1.00  0.00     0.278 C 
HETATM   10  N5          0      -1.389   1.864   0.351  1.00  0.00     0.102 N 
HETATM   11  C13         0      -0.060   2.330  -0.037  1.00  0.00     0.312 C 
HETATM   12  C15         0       0.991   1.225   0.049  1.00  0.00    -0.020 A 
HETATM   13  C12         0       0.617  -0.158   0.153  1.00  0.00    -0.038 A 
HETATM   14  C18         0       2.345   1.586  -0.040  1.00  0.00     0.049 A 
HETATM   15  C17         0       1.615  -1.143   0.208  1.00  0.00     0.048 A 
HETATM   16  C7          0      -0.857  -0.517   0.296  1.00  0.00     0.088 C 
HETATM   17  C19         0       2.933  -0.742   0.124  1.00  0.00     0.105 A 
HETATM   18  C20         0       3.288   0.581   0.002  1.00  0.00     0.105 A 
HETATM   19  O3          0       4.017  -1.566   0.154  1.00  0.00    -0.323 OA
HETATM   20  O4          0       4.637   0.751  -0.065  1.00  0.00    -0.323 OA
HETATM   21  C21         0       5.092  -0.613   0.033  1.00  0.00     0.352 A 
BRANCH   4  22
HETATM   22  O2          0      -3.050  -2.663   1.245  1.00  0.00    -0.389 OA
HETATM   23  H36         0      -2.621  -3.534   1.202  1.00  0.00     0.210 HD
ENDBRANCH   4  22
ENDBRANCH   1   3
TORSDOF 2
