# Supplementary material for: Evaluation of silvestrol as a potential therapeutic agent for pediatric COVID-19: an interpreted computational and phytochemistry approach
Source: Front Pharmacol. 2025 Sep 17;16:1673591. doi: 10.3389/fphar.2025.1673591 (PMC12484239; doi:10.3389/fphar.2025.1673591)
Supplement: Supplementary file 1 [file DataSheet1.zip › Suplementry Data/MD Docking/Vina/Lycorine/out.pdbqt]

MODEL 1
REMARK VINA RESULT:      -6.9      0.000      0.000
REMARK  2 active torsions:
REMARK  status: ('A' for Active; 'I' for Inactive)
REMARK    1  A    between atoms: O1_1  and  C9_9 
REMARK    2  A    between atoms: O2_2  and  C14_14 
ROOT
HETATM    1  O1          0      79.226  77.891  80.604  1.00  0.00    -0.392 OA
HETATM    2  H35         0      79.037  77.428  81.438  1.00  0.00     0.210 HD
ENDROOT
BRANCH   1   3
HETATM    3  C9          0      79.608  79.227  80.932  1.00  0.00     0.161 C 
HETATM    4  C14         0      79.550  79.402  82.478  1.00  0.00     0.170 C 
HETATM    5  C16         0      78.210  79.827  83.038  1.00  0.00     0.012 C 
HETATM    6  C8          0      77.160  80.077  82.247  1.00  0.00    -0.046 C 
HETATM    7  C11         0      75.826  80.671  82.588  1.00  0.00     0.066 C 
HETATM    8  C6          0      77.247  79.967  80.770  1.00  0.00     0.263 C 
HETATM    9  C10         0      75.193  80.919  81.200  1.00  0.00     0.278 C 
HETATM   10  N5          0      76.345  81.013  80.296  1.00  0.00     0.102 N 
HETATM   11  C13         0      76.067  80.809  78.877  1.00  0.00     0.312 C 
HETATM   12  C15         0      77.337  80.559  78.066  1.00  0.00    -0.020 A 
HETATM   13  C12         0      78.578  80.218  78.704  1.00  0.00    -0.038 A 
HETATM   14  C18         0      77.253  80.607  76.665  1.00  0.00     0.049 A 
HETATM   15  C17         0      79.716  79.975  77.920  1.00  0.00     0.048 A 
HETATM   16  C7          0      78.652  80.220  80.226  1.00  0.00     0.088 C 
HETATM   17  C19         0      79.589  80.040  76.548  1.00  0.00     0.105 A 
HETATM   18  C20         0      78.394  80.344  75.938  1.00  0.00     0.105 A 
HETATM   19  O3          0      80.587  79.825  75.647  1.00  0.00    -0.323 OA
HETATM   20  O4          0      78.493  80.353  74.580  1.00  0.00    -0.323 OA
HETATM   21  C21         0      79.885  80.024  74.403  1.00  0.00     0.352 A 
BRANCH   4  22
HETATM   22  O2          0      80.485  80.417  82.856  1.00  0.00    -0.389 OA
HETATM   23  H36         0      80.444  80.506  83.823  1.00  0.00     0.210 HD
ENDBRANCH   4  22
ENDBRANCH   1   3
TORSDOF 2
ENDMDL
MODEL 2
REMARK VINA RESULT:      -6.7      2.629      4.873
REMARK  2 active torsions:
REMARK  status: ('A' for Active; 'I' for Inactive)
REMARK    1  A    between atoms: O1_1  and  C9_9 
REMARK    2  A    between atoms: O2_2  and  C14_14 
ROOT
HETATM    1  O1          0      76.207  84.370  76.893  1.00  0.00    -0.392 OA
HETATM    2  H35         0      75.984  84.636  77.802  1.00  0.00     0.210 HD
ENDROOT
BRANCH   1   3
HETATM    3  C9          0      75.264  83.375  76.494  1.00  0.00     0.161 C 
HETATM    4  C14         0      73.827  83.894  76.792  1.00  0.00     0.170 C 
HETATM    5  C16         0      73.300  83.597  78.180  1.00  0.00     0.012 C 
HETATM    6  C8          0      74.010  82.895  79.070  1.00  0.00    -0.046 C 
HETATM    7  C11         0      73.599  82.351  80.406  1.00  0.00     0.066 C 
HETATM    8  C6          0      75.353  82.353  78.751  1.00  0.00     0.263 C 
HETATM    9  C10         0      74.787  81.440  80.790  1.00  0.00     0.278 C 
HETATM   10  N5          0      75.405  81.102  79.503  1.00  0.00     0.102 N 
HETATM   11  C13         0      76.784  80.622  79.557  1.00  0.00     0.312 C 
HETATM   12  C15         0      77.461  80.646  78.188  1.00  0.00    -0.020 A 
HETATM   13  C12         0      76.904  81.384  77.089  1.00  0.00    -0.038 A 
HETATM   14  C18         0      78.686  79.975  78.040  1.00  0.00     0.049 A 
HETATM   15  C17         0      77.570  81.396  75.854  1.00  0.00     0.048 A 
HETATM   16  C7          0      75.550  82.062  77.264  1.00  0.00     0.088 C 
HETATM   17  C19         0      78.768  80.718  75.752  1.00  0.00     0.105 A 
HETATM   18  C20         0      79.310  80.030  76.812  1.00  0.00     0.105 A 
HETATM   19  O3          0      79.541  80.636  74.634  1.00  0.00    -0.323 OA
HETATM   20  O4          0      80.493  79.436  76.492  1.00  0.00    -0.323 OA
HETATM   21  C21         0      80.632  79.823  75.111  1.00  0.00     0.352 A 
BRANCH   4  22
HETATM   22  O2          0      72.920  83.275  75.875  1.00  0.00    -0.389 OA
HETATM   23  H36         0      73.332  82.449  75.570  1.00  0.00     0.210 HD
ENDBRANCH   4  22
ENDBRANCH   1   3
TORSDOF 2
ENDMDL
MODEL 3
REMARK VINA RESULT:      -6.7      2.290      6.482
REMARK  2 active torsions:
REMARK  status: ('A' for Active; 'I' for Inactive)
REMARK    1  A    between atoms: O1_1  and  C9_9 
REMARK    2  A    between atoms: O2_2  and  C14_14 
ROOT
HETATM    1  O1          0      75.136  80.239  76.577  1.00  0.00    -0.392 OA
HETATM    2  H35         0      75.396  79.670  77.321  1.00  0.00     0.210 HD
ENDROOT
BRANCH   1   3
HETATM    3  C9          0      75.824  81.481  76.727  1.00  0.00     0.161 C 
HETATM    4  C14         0      76.049  82.107  75.320  1.00  0.00     0.170 C 
HETATM    5  C16         0      77.318  81.682  74.612  1.00  0.00     0.012 C 
HETATM    6  C8          0      78.205  80.859  75.183  1.00  0.00    -0.046 C 
HETATM    7  C11         0      79.580  80.472  74.728  1.00  0.00     0.066 C 
HETATM    8  C6          0      78.007  80.320  76.551  1.00  0.00     0.263 C 
HETATM    9  C10         0      80.148  79.714  75.950  1.00  0.00     0.278 C 
HETATM   10  N5          0      79.365  80.226  77.080  1.00  0.00     0.102 N 
HETATM   11  C13         0      79.362  79.402  78.286  1.00  0.00     0.312 C 
HETATM   12  C15         0      78.256  79.803  79.260  1.00  0.00    -0.020 A 
HETATM   13  C12         0      77.164  80.642  78.850  1.00  0.00    -0.038 A 
HETATM   14  C18         0      78.294  79.280  80.563  1.00  0.00     0.049 A 
HETATM   15  C17         0      76.157  80.969  79.772  1.00  0.00     0.048 A 
HETATM   16  C7          0      77.173  81.234  77.446  1.00  0.00     0.088 C 
HETATM   17  C19         0      76.239  80.437  81.043  1.00  0.00     0.105 A 
HETATM   18  C20         0      77.273  79.616  81.427  1.00  0.00     0.105 A 
HETATM   19  O3          0      75.346  80.647  82.050  1.00  0.00    -0.323 OA
HETATM   20  O4          0      77.156  79.205  82.719  1.00  0.00    -0.323 OA
HETATM   21  C21         0      75.934  79.863  83.108  1.00  0.00     0.352 A 
BRANCH   4  22
HETATM   22  O2          0      76.121  83.528  75.460  1.00  0.00    -0.389 OA
HETATM   23  H36         0      76.774  83.853  74.817  1.00  0.00     0.210 HD
ENDBRANCH   4  22
ENDBRANCH   1   3
TORSDOF 2
ENDMDL
MODEL 4
REMARK VINA RESULT:      -6.7      3.042      4.720
REMARK  2 active torsions:
REMARK  status: ('A' for Active; 'I' for Inactive)
REMARK    1  A    between atoms: O1_1  and  C9_9 
REMARK    2  A    between atoms: O2_2  and  C14_14 
ROOT
HETATM    1  O1          0      78.454  76.884  75.860  1.00  0.00    -0.392 OA
HETATM    2  H35         0      77.800  77.396  75.356  1.00  0.00     0.210 HD
ENDROOT
BRANCH   1   3
HETATM    3  C9          0      79.667  77.637  75.878  1.00  0.00     0.161 C 
HETATM    4  C14         0      80.856  76.672  76.154  1.00  0.00     0.170 C 
HETATM    5  C16         0      81.179  76.434  77.614  1.00  0.00     0.012 C 
HETATM    6  C8          0      80.511  77.052  78.595  1.00  0.00    -0.046 C 
HETATM    7  C11         0      80.793  77.088  80.068  1.00  0.00     0.066 C 
HETATM    8  C6          0      79.421  78.018  78.316  1.00  0.00     0.263 C 
HETATM    9  C10         0      79.814  78.167  80.582  1.00  0.00     0.278 C 
HETATM   10  N5          0      79.540  78.991  79.398  1.00  0.00     0.102 N 
HETATM   11  C13         0      78.333  79.812  79.451  1.00  0.00     0.312 C 
HETATM   12  C15         0      77.930  80.340  78.075  1.00  0.00    -0.020 A 
HETATM   13  C12         0      78.481  79.786  76.869  1.00  0.00    -0.038 A 
HETATM   14  C18         0      76.953  81.346  78.009  1.00  0.00     0.049 A 
HETATM   15  C17         0      78.067  80.287  75.626  1.00  0.00     0.048 A 
HETATM   16  C7          0      79.574  78.729  76.972  1.00  0.00     0.088 C 
HETATM   17  C19         0      77.109  81.281  75.608  1.00  0.00     0.105 A 
HETATM   18  C20         0      76.567  81.794  76.763  1.00  0.00     0.105 A 
HETATM   19  O3          0      76.595  81.868  74.492  1.00  0.00    -0.323 OA
HETATM   20  O4          0      75.643  82.762  76.516  1.00  0.00    -0.323 OA
HETATM   21  C21         0      75.666  82.804  75.075  1.00  0.00     0.352 A 
BRANCH   4  22
HETATM   22  O2          0      82.036  77.223  75.565  1.00  0.00    -0.389 OA
HETATM   23  H36         0      82.313  77.976  76.114  1.00  0.00     0.210 HD
ENDBRANCH   4  22
ENDBRANCH   1   3
TORSDOF 2
ENDMDL
MODEL 5
REMARK VINA RESULT:      -6.6      3.141      5.526
REMARK  2 active torsions:
REMARK  status: ('A' for Active; 'I' for Inactive)
REMARK    1  A    between atoms: O1_1  and  C9_9 
REMARK    2  A    between atoms: O2_2  and  C14_14 
ROOT
HETATM    1  O1          0      77.852  79.476  74.446  1.00  0.00    -0.392 OA
HETATM    2  H35         0      77.219  79.248  75.148  1.00  0.00     0.210 HD
ENDROOT
BRANCH   1   3
HETATM    3  C9          0      78.885  80.263  75.039  1.00  0.00     0.161 C 
HETATM    4  C14         0      80.251  79.549  74.820  1.00  0.00     0.170 C 
HETATM    5  C16         0      80.639  78.542  75.881  1.00  0.00     0.012 C 
HETATM    6  C8          0      79.876  78.319  76.957  1.00  0.00    -0.046 C 
HETATM    7  C11         0      80.168  77.511  78.186  1.00  0.00     0.066 C 
HETATM    8  C6          0      78.607  79.052  77.185  1.00  0.00     0.263 C 
HETATM    9  C10         0      78.997  77.874  79.126  1.00  0.00     0.278 C 
HETATM   10  N5          0      78.542  79.180  78.638  1.00  0.00     0.102 N 
HETATM   11  C13         0      77.193  79.581  79.032  1.00  0.00     0.312 C 
HETATM   12  C15         0      76.668  80.750  78.201  1.00  0.00    -0.020 A 
HETATM   13  C12         0      77.300  81.138  76.971  1.00  0.00    -0.038 A 
HETATM   14  C18         0      75.505  81.405  78.635  1.00  0.00     0.049 A 
HETATM   15  C17         0      76.773  82.204  76.227  1.00  0.00     0.048 A 
HETATM   16  C7          0      78.588  80.441  76.549  1.00  0.00     0.088 C 
HETATM   17  C19         0      75.632  82.824  76.695  1.00  0.00     0.105 A 
HETATM   18  C20         0      75.015  82.436  77.861  1.00  0.00     0.105 A 
HETATM   19  O3          0      74.990  83.864  76.094  1.00  0.00    -0.323 OA
HETATM   20  O4          0      73.908  83.180  78.134  1.00  0.00    -0.323 OA
HETATM   21  C21         0      73.899  84.083  77.011  1.00  0.00     0.352 A 
BRANCH   4  22
HETATM   22  O2          0      81.284  80.538  74.805  1.00  0.00    -0.389 OA
HETATM   23  H36         0      81.454  80.797  75.727  1.00  0.00     0.210 HD
ENDBRANCH   4  22
ENDBRANCH   1   3
TORSDOF 2
ENDMDL
MODEL 6
REMARK VINA RESULT:      -6.6      3.035      7.061
REMARK  2 active torsions:
REMARK  status: ('A' for Active; 'I' for Inactive)
REMARK    1  A    between atoms: O1_1  and  C9_9 
REMARK    2  A    between atoms: O2_2  and  C14_14 
ROOT
HETATM    1  O1          0      77.711  78.400  75.775  1.00  0.00    -0.392 OA
HETATM    2  H35         0      77.754  77.979  76.650  1.00  0.00     0.210 HD
ENDROOT
BRANCH   1   3
HETATM    3  C9          0      78.928  79.120  75.585  1.00  0.00     0.161 C 
HETATM    4  C14         0      79.280  79.125  74.068  1.00  0.00     0.170 C 
HETATM    5  C16         0      80.098  77.947  73.584  1.00  0.00     0.012 C 
HETATM    6  C8          0      80.526  76.992  74.419  1.00  0.00    -0.046 C 
HETATM    7  C11         0      81.480  75.862  74.170  1.00  0.00     0.066 C 
HETATM    8  C6          0      80.236  77.033  75.873  1.00  0.00     0.263 C 
HETATM    9  C10         0      81.732  75.304  75.589  1.00  0.00     0.278 C 
HETATM   10  N5          0      81.422  76.431  76.475  1.00  0.00     0.102 N 
HETATM   11  C13         0      81.144  76.097  77.869  1.00  0.00     0.312 C 
HETATM   12  C15         0      80.484  77.250  78.623  1.00  0.00    -0.020 A 
HETATM   13  C12         0      79.904  78.365  77.927  1.00  0.00    -0.038 A 
HETATM   14  C18         0      80.399  77.169  80.022  1.00  0.00     0.049 A 
HETATM   15  C17         0      79.288  79.393  78.657  1.00  0.00     0.048 A 
HETATM   16  C7          0      80.053  78.451  76.413  1.00  0.00     0.088 C 
HETATM   17  C19         0      79.233  79.275  80.031  1.00  0.00     0.105 A 
HETATM   18  C20         0      79.770  78.196  80.694  1.00  0.00     0.105 A 
HETATM   19  O3          0      78.669  80.174  80.883  1.00  0.00    -0.323 OA
HETATM   20  O4          0      79.604  78.282  82.042  1.00  0.00    -0.323 OA
HETATM   21  C21         0      78.907  79.538  82.155  1.00  0.00     0.352 A 
BRANCH   4  22
HETATM   22  O2          0      80.051  80.295  73.783  1.00  0.00    -0.389 OA
HETATM   23  H36         0      80.983  80.080  73.955  1.00  0.00     0.210 HD
ENDBRANCH   4  22
ENDBRANCH   1   3
TORSDOF 2
ENDMDL
MODEL 7
REMARK VINA RESULT:      -6.5      1.724      5.521
REMARK  2 active torsions:
REMARK  status: ('A' for Active; 'I' for Inactive)
REMARK    1  A    between atoms: O1_1  and  C9_9 
REMARK    2  A    between atoms: O2_2  and  C14_14 
ROOT
HETATM    1  O1          0      80.458  80.470  76.336  1.00  0.00    -0.392 OA
HETATM    2  H35         0      80.512  80.558  77.302  1.00  0.00     0.210 HD
ENDROOT
BRANCH   1   3
HETATM    3  C9          0      79.486  79.463  76.051  1.00  0.00     0.161 C 
HETATM    4  C14         0      78.777  79.812  74.709  1.00  0.00     0.170 C 
HETATM    5  C16         0      77.566  80.712  74.825  1.00  0.00     0.012 C 
HETATM    6  C8          0      77.113  81.139  76.010  1.00  0.00    -0.046 C 
HETATM    7  C11         0      75.848  81.874  76.342  1.00  0.00     0.066 C 
HETATM    8  C6          0      77.761  80.748  77.285  1.00  0.00     0.263 C 
HETATM    9  C10         0      75.818  81.831  77.886  1.00  0.00     0.278 C 
HETATM   10  N5          0      76.646  80.668  78.225  1.00  0.00     0.102 N 
HETATM   11  C13         0      77.163  80.622  79.591  1.00  0.00     0.312 C 
HETATM   12  C15         0      78.289  79.603  79.752  1.00  0.00    -0.020 A 
HETATM   13  C12         0      78.964  79.046  78.612  1.00  0.00    -0.038 A 
HETATM   14  C18         0      78.700  79.265  81.051  1.00  0.00     0.049 A 
HETATM   15  C17         0      80.008  78.129  78.806  1.00  0.00     0.048 A 
HETATM   16  C7          0      78.466  79.394  77.215  1.00  0.00     0.088 C 
HETATM   17  C19         0      80.374  77.821  80.101  1.00  0.00     0.105 A 
HETATM   18  C20         0      79.741  78.372  81.190  1.00  0.00     0.105 A 
HETATM   19  O3          0      81.366  76.960  80.462  1.00  0.00    -0.323 OA
HETATM   20  O4          0      80.261  77.931  82.369  1.00  0.00    -0.323 OA
HETATM   21  C21         0      81.289  77.037  81.899  1.00  0.00     0.352 A 
BRANCH   4  22
HETATM   22  O2          0      78.321  78.598  74.107  1.00  0.00    -0.389 OA
HETATM   23  H36         0      78.511  78.654  73.156  1.00  0.00     0.210 HD
ENDBRANCH   4  22
ENDBRANCH   1   3
TORSDOF 2
ENDMDL
MODEL 8
REMARK VINA RESULT:      -6.5      2.711      4.567
REMARK  2 active torsions:
REMARK  status: ('A' for Active; 'I' for Inactive)
REMARK    1  A    between atoms: O1_1  and  C9_9 
REMARK    2  A    between atoms: O2_2  and  C14_14 
ROOT
HETATM    1  O1          0      79.533  80.347  79.945  1.00  0.00    -0.392 OA
HETATM    2  H35         0      80.409  80.068  79.627  1.00  0.00     0.210 HD
ENDROOT
BRANCH   1   3
HETATM    3  C9          0      78.643  79.245  79.769  1.00  0.00     0.161 C 
HETATM    4  C14         0      79.205  78.015  80.540  1.00  0.00     0.170 C 
HETATM    5  C16         0      80.170  77.143  79.764  1.00  0.00     0.012 C 
HETATM    6  C8          0      80.478  77.393  78.486  1.00  0.00    -0.046 C 
HETATM    7  C11         0      81.256  76.562  77.510  1.00  0.00     0.066 C 
HETATM    8  C6          0      79.886  78.533  77.745  1.00  0.00     0.263 C 
HETATM    9  C10         0      81.024  77.295  76.170  1.00  0.00     0.278 C 
HETATM   10  N5          0      79.772  78.030  76.379  1.00  0.00     0.102 N 
HETATM   11  C13         0      79.520  79.145  75.469  1.00  0.00     0.312 C 
HETATM   12  C15         0      78.410  80.066  75.972  1.00  0.00    -0.020 A 
HETATM   13  C12         0      77.951  80.013  77.332  1.00  0.00    -0.038 A 
HETATM   14  C18         0      77.885  81.020  75.086  1.00  0.00     0.049 A 
HETATM   15  C17         0      76.944  80.892  77.758  1.00  0.00     0.048 A 
HETATM   16  C7          0      78.504  78.936  78.258  1.00  0.00     0.088 C 
HETATM   17  C19         0      76.452  81.809  76.851  1.00  0.00     0.105 A 
HETATM   18  C20         0      76.909  81.873  75.556  1.00  0.00     0.105 A 
HETATM   19  O3          0      75.484  82.733  77.103  1.00  0.00    -0.323 OA
HETATM   20  O4          0      76.289  82.848  74.836  1.00  0.00    -0.323 OA
HETATM   21  C21         0      75.387  83.388  75.822  1.00  0.00     0.352 A 
BRANCH   4  22
HETATM   22  O2          0      78.111  77.173  80.913  1.00  0.00    -0.389 OA
HETATM   23  H36         0      78.481  76.319  81.193  1.00  0.00     0.210 HD
ENDBRANCH   4  22
ENDBRANCH   1   3
TORSDOF 2
ENDMDL
MODEL 9
REMARK VINA RESULT:      -6.4      4.687      6.385
REMARK  2 active torsions:
REMARK  status: ('A' for Active; 'I' for Inactive)
REMARK    1  A    between atoms: O1_1  and  C9_9 
REMARK    2  A    between atoms: O2_2  and  C14_14 
ROOT
HETATM    1  O1          0      80.014  79.891  73.851  1.00  0.00    -0.392 OA
HETATM    2  H35         0      79.678  79.267  73.186  1.00  0.00     0.210 HD
ENDROOT
BRANCH   1   3
HETATM    3  C9          0      79.917  79.254  75.125  1.00  0.00     0.161 C 
HETATM    4  C14         0      80.893  78.042  75.159  1.00  0.00     0.170 C 
HETATM    5  C16         0      80.328  76.734  74.648  1.00  0.00     0.012 C 
HETATM    6  C8          0      79.058  76.623  74.240  1.00  0.00    -0.046 C 
HETATM    7  C11         0      78.274  75.398  73.877  1.00  0.00     0.066 C 
HETATM    8  C6          0      78.121  77.772  74.271  1.00  0.00     0.263 C 
HETATM    9  C10         0      76.831  75.936  73.747  1.00  0.00     0.278 C 
HETATM   10  N5          0      76.832  77.153  74.566  1.00  0.00     0.102 N 
HETATM   11  C13         0      75.760  78.109  74.299  1.00  0.00     0.312 C 
HETATM   12  C15         0      76.037  79.479  74.915  1.00  0.00    -0.020 A 
HETATM   13  C12         0      77.348  79.842  75.376  1.00  0.00    -0.038 A 
HETATM   14  C18         0      74.988  80.411  74.964  1.00  0.00     0.049 A 
HETATM   15  C17         0      77.563  81.119  75.916  1.00  0.00     0.048 A 
HETATM   16  C7          0      78.455  78.795  75.355  1.00  0.00     0.088 C 
HETATM   17  C19         0      76.501  82.000  75.951  1.00  0.00     0.105 A 
HETATM   18  C20         0      75.252  81.659  75.487  1.00  0.00     0.105 A 
HETATM   19  O3          0      76.542  83.274  76.432  1.00  0.00    -0.323 OA
HETATM   20  O4          0      74.356  82.675  75.616  1.00  0.00    -0.323 OA
HETATM   21  C21         0      75.180  83.695  76.216  1.00  0.00     0.352 A 
BRANCH   4  22
HETATM   22  O2          0      81.284  77.811  76.515  1.00  0.00    -0.389 OA
HETATM   23  H36         0      80.519  78.014  77.078  1.00  0.00     0.210 HD
ENDBRANCH   4  22
ENDBRANCH   1   3
TORSDOF 2
ENDMDL
