# Supplementary material for: Evaluation of silvestrol as a potential therapeutic agent for pediatric COVID-19: an interpreted computational and phytochemistry approach
Source: Front Pharmacol. 2025 Sep 17;16:1673591. doi: 10.3389/fphar.2025.1673591 (PMC12484239; doi:10.3389/fphar.2025.1673591)
Supplement: Supplementary file 1 [file DataSheet1.zip › Suplementry Data/MD Docking/Vina/Lycorine/out_ligand_1.pdbqt]

REMARK VINA RESULT:      -6.9      0.000      0.000
REMARK  2 active torsions:
REMARK  status: ('A' for Active; 'I' for Inactive)
REMARK    1  A    between atoms: O1_1  and  C9_9 
REMARK    2  A    between atoms: O2_2  and  C14_14 
ROOT
HETATM    1  O1          0      79.226  77.891  80.604  1.00  0.00    -0.392 OA
HETATM    2  H35         0      79.037  77.428  81.438  1.00  0.00     0.210 HD
ENDROOT
BRANCH   1   3
HETATM    3  C9          0      79.608  79.227  80.932  1.00  0.00     0.161 C 
HETATM    4  C14         0      79.550  79.402  82.478  1.00  0.00     0.170 C 
HETATM    5  C16         0      78.210  79.827  83.038  1.00  0.00     0.012 C 
HETATM    6  C8          0      77.160  80.077  82.247  1.00  0.00    -0.046 C 
HETATM    7  C11         0      75.826  80.671  82.588  1.00  0.00     0.066 C 
HETATM    8  C6          0      77.247  79.967  80.770  1.00  0.00     0.263 C 
HETATM    9  C10         0      75.193  80.919  81.200  1.00  0.00     0.278 C 
HETATM   10  N5          0      76.345  81.013  80.296  1.00  0.00     0.102 N 
HETATM   11  C13         0      76.067  80.809  78.877  1.00  0.00     0.312 C 
HETATM   12  C15         0      77.337  80.559  78.066  1.00  0.00    -0.020 A 
HETATM   13  C12         0      78.578  80.218  78.704  1.00  0.00    -0.038 A 
HETATM   14  C18         0      77.253  80.607  76.665  1.00  0.00     0.049 A 
HETATM   15  C17         0      79.716  79.975  77.920  1.00  0.00     0.048 A 
HETATM   16  C7          0      78.652  80.220  80.226  1.00  0.00     0.088 C 
HETATM   17  C19         0      79.589  80.040  76.548  1.00  0.00     0.105 A 
HETATM   18  C20         0      78.394  80.344  75.938  1.00  0.00     0.105 A 
HETATM   19  O3          0      80.587  79.825  75.647  1.00  0.00    -0.323 OA
HETATM   20  O4          0      78.493  80.353  74.580  1.00  0.00    -0.323 OA
HETATM   21  C21         0      79.885  80.024  74.403  1.00  0.00     0.352 A 
BRANCH   4  22
HETATM   22  O2          0      80.485  80.417  82.856  1.00  0.00    -0.389 OA
HETATM   23  H36         0      80.444  80.506  83.823  1.00  0.00     0.210 HD
ENDBRANCH   4  22
ENDBRANCH   1   3
TORSDOF 2
