# Supplementary material for: Evaluation of silvestrol as a potential therapeutic agent for pediatric COVID-19: an interpreted computational and phytochemistry approach
Source: Front Pharmacol. 2025 Sep 17;16:1673591. doi: 10.3389/fphar.2025.1673591 (PMC12484239; doi:10.3389/fphar.2025.1673591)
Supplement: Supplementary file 1 [file DataSheet1.zip › Suplementry Data/MD Docking/Vina/Lycorine/out_ligand_2.pdbqt]

REMARK VINA RESULT:      -6.7      2.629      4.873
REMARK  2 active torsions:
REMARK  status: ('A' for Active; 'I' for Inactive)
REMARK    1  A    between atoms: O1_1  and  C9_9 
REMARK    2  A    between atoms: O2_2  and  C14_14 
ROOT
HETATM    1  O1          0      76.207  84.370  76.893  1.00  0.00    -0.392 OA
HETATM    2  H35         0      75.984  84.636  77.802  1.00  0.00     0.210 HD
ENDROOT
BRANCH   1   3
HETATM    3  C9          0      75.264  83.375  76.494  1.00  0.00     0.161 C 
HETATM    4  C14         0      73.827  83.894  76.792  1.00  0.00     0.170 C 
HETATM    5  C16         0      73.300  83.597  78.180  1.00  0.00     0.012 C 
HETATM    6  C8          0      74.010  82.895  79.070  1.00  0.00    -0.046 C 
HETATM    7  C11         0      73.599  82.351  80.406  1.00  0.00     0.066 C 
HETATM    8  C6          0      75.353  82.353  78.751  1.00  0.00     0.263 C 
HETATM    9  C10         0      74.787  81.440  80.790  1.00  0.00     0.278 C 
HETATM   10  N5          0      75.405  81.102  79.503  1.00  0.00     0.102 N 
HETATM   11  C13         0      76.784  80.622  79.557  1.00  0.00     0.312 C 
HETATM   12  C15         0      77.461  80.646  78.188  1.00  0.00    -0.020 A 
HETATM   13  C12         0      76.904  81.384  77.089  1.00  0.00    -0.038 A 
HETATM   14  C18         0      78.686  79.975  78.040  1.00  0.00     0.049 A 
HETATM   15  C17         0      77.570  81.396  75.854  1.00  0.00     0.048 A 
HETATM   16  C7          0      75.550  82.062  77.264  1.00  0.00     0.088 C 
HETATM   17  C19         0      78.768  80.718  75.752  1.00  0.00     0.105 A 
HETATM   18  C20         0      79.310  80.030  76.812  1.00  0.00     0.105 A 
HETATM   19  O3          0      79.541  80.636  74.634  1.00  0.00    -0.323 OA
HETATM   20  O4          0      80.493  79.436  76.492  1.00  0.00    -0.323 OA
HETATM   21  C21         0      80.632  79.823  75.111  1.00  0.00     0.352 A 
BRANCH   4  22
HETATM   22  O2          0      72.920  83.275  75.875  1.00  0.00    -0.389 OA
HETATM   23  H36         0      73.332  82.449  75.570  1.00  0.00     0.210 HD
ENDBRANCH   4  22
ENDBRANCH   1   3
TORSDOF 2
