# Supplementary material for: Evaluation of silvestrol as a potential therapeutic agent for pediatric COVID-19: an interpreted computational and phytochemistry approach
Source: Front Pharmacol. 2025 Sep 17;16:1673591. doi: 10.3389/fphar.2025.1673591 (PMC12484239; doi:10.3389/fphar.2025.1673591)
Supplement: Supplementary file 1 [file DataSheet1.zip › Suplementry Data/MD Docking/Vina/Lycorine/out_ligand_3.pdbqt]

REMARK VINA RESULT:      -6.7      2.290      6.482
REMARK  2 active torsions:
REMARK  status: ('A' for Active; 'I' for Inactive)
REMARK    1  A    between atoms: O1_1  and  C9_9 
REMARK    2  A    between atoms: O2_2  and  C14_14 
ROOT
HETATM    1  O1          0      75.136  80.239  76.577  1.00  0.00    -0.392 OA
HETATM    2  H35         0      75.396  79.670  77.321  1.00  0.00     0.210 HD
ENDROOT
BRANCH   1   3
HETATM    3  C9          0      75.824  81.481  76.727  1.00  0.00     0.161 C 
HETATM    4  C14         0      76.049  82.107  75.320  1.00  0.00     0.170 C 
HETATM    5  C16         0      77.318  81.682  74.612  1.00  0.00     0.012 C 
HETATM    6  C8          0      78.205  80.859  75.183  1.00  0.00    -0.046 C 
HETATM    7  C11         0      79.580  80.472  74.728  1.00  0.00     0.066 C 
HETATM    8  C6          0      78.007  80.320  76.551  1.00  0.00     0.263 C 
HETATM    9  C10         0      80.148  79.714  75.950  1.00  0.00     0.278 C 
HETATM   10  N5          0      79.365  80.226  77.080  1.00  0.00     0.102 N 
HETATM   11  C13         0      79.362  79.402  78.286  1.00  0.00     0.312 C 
HETATM   12  C15         0      78.256  79.803  79.260  1.00  0.00    -0.020 A 
HETATM   13  C12         0      77.164  80.642  78.850  1.00  0.00    -0.038 A 
HETATM   14  C18         0      78.294  79.280  80.563  1.00  0.00     0.049 A 
HETATM   15  C17         0      76.157  80.969  79.772  1.00  0.00     0.048 A 
HETATM   16  C7          0      77.173  81.234  77.446  1.00  0.00     0.088 C 
HETATM   17  C19         0      76.239  80.437  81.043  1.00  0.00     0.105 A 
HETATM   18  C20         0      77.273  79.616  81.427  1.00  0.00     0.105 A 
HETATM   19  O3          0      75.346  80.647  82.050  1.00  0.00    -0.323 OA
HETATM   20  O4          0      77.156  79.205  82.719  1.00  0.00    -0.323 OA
HETATM   21  C21         0      75.934  79.863  83.108  1.00  0.00     0.352 A 
BRANCH   4  22
HETATM   22  O2          0      76.121  83.528  75.460  1.00  0.00    -0.389 OA
HETATM   23  H36         0      76.774  83.853  74.817  1.00  0.00     0.210 HD
ENDBRANCH   4  22
ENDBRANCH   1   3
TORSDOF 2
