# Supplementary material for: Evaluation of silvestrol as a potential therapeutic agent for pediatric COVID-19: an interpreted computational and phytochemistry approach
Source: Front Pharmacol. 2025 Sep 17;16:1673591. doi: 10.3389/fphar.2025.1673591 (PMC12484239; doi:10.3389/fphar.2025.1673591)
Supplement: Supplementary file 1 [file DataSheet1.zip › Suplementry Data/MD Docking/Vina/Lycorine/out_ligand_4.pdbqt]

REMARK VINA RESULT:      -6.7      3.042      4.720
REMARK  2 active torsions:
REMARK  status: ('A' for Active; 'I' for Inactive)
REMARK    1  A    between atoms: O1_1  and  C9_9 
REMARK    2  A    between atoms: O2_2  and  C14_14 
ROOT
HETATM    1  O1          0      78.454  76.884  75.860  1.00  0.00    -0.392 OA
HETATM    2  H35         0      77.800  77.396  75.356  1.00  0.00     0.210 HD
ENDROOT
BRANCH   1   3
HETATM    3  C9          0      79.667  77.637  75.878  1.00  0.00     0.161 C 
HETATM    4  C14         0      80.856  76.672  76.154  1.00  0.00     0.170 C 
HETATM    5  C16         0      81.179  76.434  77.614  1.00  0.00     0.012 C 
HETATM    6  C8          0      80.511  77.052  78.595  1.00  0.00    -0.046 C 
HETATM    7  C11         0      80.793  77.088  80.068  1.00  0.00     0.066 C 
HETATM    8  C6          0      79.421  78.018  78.316  1.00  0.00     0.263 C 
HETATM    9  C10         0      79.814  78.167  80.582  1.00  0.00     0.278 C 
HETATM   10  N5          0      79.540  78.991  79.398  1.00  0.00     0.102 N 
HETATM   11  C13         0      78.333  79.812  79.451  1.00  0.00     0.312 C 
HETATM   12  C15         0      77.930  80.340  78.075  1.00  0.00    -0.020 A 
HETATM   13  C12         0      78.481  79.786  76.869  1.00  0.00    -0.038 A 
HETATM   14  C18         0      76.953  81.346  78.009  1.00  0.00     0.049 A 
HETATM   15  C17         0      78.067  80.287  75.626  1.00  0.00     0.048 A 
HETATM   16  C7          0      79.574  78.729  76.972  1.00  0.00     0.088 C 
HETATM   17  C19         0      77.109  81.281  75.608  1.00  0.00     0.105 A 
HETATM   18  C20         0      76.567  81.794  76.763  1.00  0.00     0.105 A 
HETATM   19  O3          0      76.595  81.868  74.492  1.00  0.00    -0.323 OA
HETATM   20  O4          0      75.643  82.762  76.516  1.00  0.00    -0.323 OA
HETATM   21  C21         0      75.666  82.804  75.075  1.00  0.00     0.352 A 
BRANCH   4  22
HETATM   22  O2          0      82.036  77.223  75.565  1.00  0.00    -0.389 OA
HETATM   23  H36         0      82.313  77.976  76.114  1.00  0.00     0.210 HD
ENDBRANCH   4  22
ENDBRANCH   1   3
TORSDOF 2
