# Supplementary material for: Evaluation of silvestrol as a potential therapeutic agent for pediatric COVID-19: an interpreted computational and phytochemistry approach
Source: Front Pharmacol. 2025 Sep 17;16:1673591. doi: 10.3389/fphar.2025.1673591 (PMC12484239; doi:10.3389/fphar.2025.1673591)
Supplement: Supplementary file 1 [file DataSheet1.zip › Suplementry Data/MD Docking/Vina/Lycorine/out_ligand_5.pdbqt]

REMARK VINA RESULT:      -6.6      3.141      5.526
REMARK  2 active torsions:
REMARK  status: ('A' for Active; 'I' for Inactive)
REMARK    1  A    between atoms: O1_1  and  C9_9 
REMARK    2  A    between atoms: O2_2  and  C14_14 
ROOT
HETATM    1  O1          0      77.852  79.476  74.446  1.00  0.00    -0.392 OA
HETATM    2  H35         0      77.219  79.248  75.148  1.00  0.00     0.210 HD
ENDROOT
BRANCH   1   3
HETATM    3  C9          0      78.885  80.263  75.039  1.00  0.00     0.161 C 
HETATM    4  C14         0      80.251  79.549  74.820  1.00  0.00     0.170 C 
HETATM    5  C16         0      80.639  78.542  75.881  1.00  0.00     0.012 C 
HETATM    6  C8          0      79.876  78.319  76.957  1.00  0.00    -0.046 C 
HETATM    7  C11         0      80.168  77.511  78.186  1.00  0.00     0.066 C 
HETATM    8  C6          0      78.607  79.052  77.185  1.00  0.00     0.263 C 
HETATM    9  C10         0      78.997  77.874  79.126  1.00  0.00     0.278 C 
HETATM   10  N5          0      78.542  79.180  78.638  1.00  0.00     0.102 N 
HETATM   11  C13         0      77.193  79.581  79.032  1.00  0.00     0.312 C 
HETATM   12  C15         0      76.668  80.750  78.201  1.00  0.00    -0.020 A 
HETATM   13  C12         0      77.300  81.138  76.971  1.00  0.00    -0.038 A 
HETATM   14  C18         0      75.505  81.405  78.635  1.00  0.00     0.049 A 
HETATM   15  C17         0      76.773  82.204  76.227  1.00  0.00     0.048 A 
HETATM   16  C7          0      78.588  80.441  76.549  1.00  0.00     0.088 C 
HETATM   17  C19         0      75.632  82.824  76.695  1.00  0.00     0.105 A 
HETATM   18  C20         0      75.015  82.436  77.861  1.00  0.00     0.105 A 
HETATM   19  O3          0      74.990  83.864  76.094  1.00  0.00    -0.323 OA
HETATM   20  O4          0      73.908  83.180  78.134  1.00  0.00    -0.323 OA
HETATM   21  C21         0      73.899  84.083  77.011  1.00  0.00     0.352 A 
BRANCH   4  22
HETATM   22  O2          0      81.284  80.538  74.805  1.00  0.00    -0.389 OA
HETATM   23  H36         0      81.454  80.797  75.727  1.00  0.00     0.210 HD
ENDBRANCH   4  22
ENDBRANCH   1   3
TORSDOF 2
