# Supplementary material for: Evaluation of silvestrol as a potential therapeutic agent for pediatric COVID-19: an interpreted computational and phytochemistry approach
Source: Front Pharmacol. 2025 Sep 17;16:1673591. doi: 10.3389/fphar.2025.1673591 (PMC12484239; doi:10.3389/fphar.2025.1673591)
Supplement: Supplementary file 1 [file DataSheet1.zip › Suplementry Data/MD Docking/Vina/Lycorine/out_ligand_6.pdbqt]

REMARK VINA RESULT:      -6.6      3.035      7.061
REMARK  2 active torsions:
REMARK  status: ('A' for Active; 'I' for Inactive)
REMARK    1  A    between atoms: O1_1  and  C9_9 
REMARK    2  A    between atoms: O2_2  and  C14_14 
ROOT
HETATM    1  O1          0      77.711  78.400  75.775  1.00  0.00    -0.392 OA
HETATM    2  H35         0      77.754  77.979  76.650  1.00  0.00     0.210 HD
ENDROOT
BRANCH   1   3
HETATM    3  C9          0      78.928  79.120  75.585  1.00  0.00     0.161 C 
HETATM    4  C14         0      79.280  79.125  74.068  1.00  0.00     0.170 C 
HETATM    5  C16         0      80.098  77.947  73.584  1.00  0.00     0.012 C 
HETATM    6  C8          0      80.526  76.992  74.419  1.00  0.00    -0.046 C 
HETATM    7  C11         0      81.480  75.862  74.170  1.00  0.00     0.066 C 
HETATM    8  C6          0      80.236  77.033  75.873  1.00  0.00     0.263 C 
HETATM    9  C10         0      81.732  75.304  75.589  1.00  0.00     0.278 C 
HETATM   10  N5          0      81.422  76.431  76.475  1.00  0.00     0.102 N 
HETATM   11  C13         0      81.144  76.097  77.869  1.00  0.00     0.312 C 
HETATM   12  C15         0      80.484  77.250  78.623  1.00  0.00    -0.020 A 
HETATM   13  C12         0      79.904  78.365  77.927  1.00  0.00    -0.038 A 
HETATM   14  C18         0      80.399  77.169  80.022  1.00  0.00     0.049 A 
HETATM   15  C17         0      79.288  79.393  78.657  1.00  0.00     0.048 A 
HETATM   16  C7          0      80.053  78.451  76.413  1.00  0.00     0.088 C 
HETATM   17  C19         0      79.233  79.275  80.031  1.00  0.00     0.105 A 
HETATM   18  C20         0      79.770  78.196  80.694  1.00  0.00     0.105 A 
HETATM   19  O3          0      78.669  80.174  80.883  1.00  0.00    -0.323 OA
HETATM   20  O4          0      79.604  78.282  82.042  1.00  0.00    -0.323 OA
HETATM   21  C21         0      78.907  79.538  82.155  1.00  0.00     0.352 A 
BRANCH   4  22
HETATM   22  O2          0      80.051  80.295  73.783  1.00  0.00    -0.389 OA
HETATM   23  H36         0      80.983  80.080  73.955  1.00  0.00     0.210 HD
ENDBRANCH   4  22
ENDBRANCH   1   3
TORSDOF 2
