# Supplementary material for: Evaluation of silvestrol as a potential therapeutic agent for pediatric COVID-19: an interpreted computational and phytochemistry approach
Source: Front Pharmacol. 2025 Sep 17;16:1673591. doi: 10.3389/fphar.2025.1673591 (PMC12484239; doi:10.3389/fphar.2025.1673591)
Supplement: Supplementary file 1 [file DataSheet1.zip › Suplementry Data/MD Docking/Vina/Lycorine/out_ligand_7.pdbqt]

REMARK VINA RESULT:      -6.5      1.724      5.521
REMARK  2 active torsions:
REMARK  status: ('A' for Active; 'I' for Inactive)
REMARK    1  A    between atoms: O1_1  and  C9_9 
REMARK    2  A    between atoms: O2_2  and  C14_14 
ROOT
HETATM    1  O1          0      80.458  80.470  76.336  1.00  0.00    -0.392 OA
HETATM    2  H35         0      80.512  80.558  77.302  1.00  0.00     0.210 HD
ENDROOT
BRANCH   1   3
HETATM    3  C9          0      79.486  79.463  76.051  1.00  0.00     0.161 C 
HETATM    4  C14         0      78.777  79.812  74.709  1.00  0.00     0.170 C 
HETATM    5  C16         0      77.566  80.712  74.825  1.00  0.00     0.012 C 
HETATM    6  C8          0      77.113  81.139  76.010  1.00  0.00    -0.046 C 
HETATM    7  C11         0      75.848  81.874  76.342  1.00  0.00     0.066 C 
HETATM    8  C6          0      77.761  80.748  77.285  1.00  0.00     0.263 C 
HETATM    9  C10         0      75.818  81.831  77.886  1.00  0.00     0.278 C 
HETATM   10  N5          0      76.646  80.668  78.225  1.00  0.00     0.102 N 
HETATM   11  C13         0      77.163  80.622  79.591  1.00  0.00     0.312 C 
HETATM   12  C15         0      78.289  79.603  79.752  1.00  0.00    -0.020 A 
HETATM   13  C12         0      78.964  79.046  78.612  1.00  0.00    -0.038 A 
HETATM   14  C18         0      78.700  79.265  81.051  1.00  0.00     0.049 A 
HETATM   15  C17         0      80.008  78.129  78.806  1.00  0.00     0.048 A 
HETATM   16  C7          0      78.466  79.394  77.215  1.00  0.00     0.088 C 
HETATM   17  C19         0      80.374  77.821  80.101  1.00  0.00     0.105 A 
HETATM   18  C20         0      79.741  78.372  81.190  1.00  0.00     0.105 A 
HETATM   19  O3          0      81.366  76.960  80.462  1.00  0.00    -0.323 OA
HETATM   20  O4          0      80.261  77.931  82.369  1.00  0.00    -0.323 OA
HETATM   21  C21         0      81.289  77.037  81.899  1.00  0.00     0.352 A 
BRANCH   4  22
HETATM   22  O2          0      78.321  78.598  74.107  1.00  0.00    -0.389 OA
HETATM   23  H36         0      78.511  78.654  73.156  1.00  0.00     0.210 HD
ENDBRANCH   4  22
ENDBRANCH   1   3
TORSDOF 2
