# Supplementary material for: Evaluation of silvestrol as a potential therapeutic agent for pediatric COVID-19: an interpreted computational and phytochemistry approach
Source: Front Pharmacol. 2025 Sep 17;16:1673591. doi: 10.3389/fphar.2025.1673591 (PMC12484239; doi:10.3389/fphar.2025.1673591)
Supplement: Supplementary file 1 [file DataSheet1.zip › Suplementry Data/MD Docking/Vina/Lycorine/out_ligand_8.pdbqt]

REMARK VINA RESULT:      -6.5      2.711      4.567
REMARK  2 active torsions:
REMARK  status: ('A' for Active; 'I' for Inactive)
REMARK    1  A    between atoms: O1_1  and  C9_9 
REMARK    2  A    between atoms: O2_2  and  C14_14 
ROOT
HETATM    1  O1          0      79.533  80.347  79.945  1.00  0.00    -0.392 OA
HETATM    2  H35         0      80.409  80.068  79.627  1.00  0.00     0.210 HD
ENDROOT
BRANCH   1   3
HETATM    3  C9          0      78.643  79.245  79.769  1.00  0.00     0.161 C 
HETATM    4  C14         0      79.205  78.015  80.540  1.00  0.00     0.170 C 
HETATM    5  C16         0      80.170  77.143  79.764  1.00  0.00     0.012 C 
HETATM    6  C8          0      80.478  77.393  78.486  1.00  0.00    -0.046 C 
HETATM    7  C11         0      81.256  76.562  77.510  1.00  0.00     0.066 C 
HETATM    8  C6          0      79.886  78.533  77.745  1.00  0.00     0.263 C 
HETATM    9  C10         0      81.024  77.295  76.170  1.00  0.00     0.278 C 
HETATM   10  N5          0      79.772  78.030  76.379  1.00  0.00     0.102 N 
HETATM   11  C13         0      79.520  79.145  75.469  1.00  0.00     0.312 C 
HETATM   12  C15         0      78.410  80.066  75.972  1.00  0.00    -0.020 A 
HETATM   13  C12         0      77.951  80.013  77.332  1.00  0.00    -0.038 A 
HETATM   14  C18         0      77.885  81.020  75.086  1.00  0.00     0.049 A 
HETATM   15  C17         0      76.944  80.892  77.758  1.00  0.00     0.048 A 
HETATM   16  C7          0      78.504  78.936  78.258  1.00  0.00     0.088 C 
HETATM   17  C19         0      76.452  81.809  76.851  1.00  0.00     0.105 A 
HETATM   18  C20         0      76.909  81.873  75.556  1.00  0.00     0.105 A 
HETATM   19  O3          0      75.484  82.733  77.103  1.00  0.00    -0.323 OA
HETATM   20  O4          0      76.289  82.848  74.836  1.00  0.00    -0.323 OA
HETATM   21  C21         0      75.387  83.388  75.822  1.00  0.00     0.352 A 
BRANCH   4  22
HETATM   22  O2          0      78.111  77.173  80.913  1.00  0.00    -0.389 OA
HETATM   23  H36         0      78.481  76.319  81.193  1.00  0.00     0.210 HD
ENDBRANCH   4  22
ENDBRANCH   1   3
TORSDOF 2
