# Supplementary material for: Evaluation of silvestrol as a potential therapeutic agent for pediatric COVID-19: an interpreted computational and phytochemistry approach
Source: Front Pharmacol. 2025 Sep 17;16:1673591. doi: 10.3389/fphar.2025.1673591 (PMC12484239; doi:10.3389/fphar.2025.1673591)
Supplement: Supplementary file 1 [file DataSheet1.zip › Suplementry Data/MD Docking/Vina/Lycorine/out_ligand_9.pdbqt]

REMARK VINA RESULT:      -6.4      4.687      6.385
REMARK  2 active torsions:
REMARK  status: ('A' for Active; 'I' for Inactive)
REMARK    1  A    between atoms: O1_1  and  C9_9 
REMARK    2  A    between atoms: O2_2  and  C14_14 
ROOT
HETATM    1  O1          0      80.014  79.891  73.851  1.00  0.00    -0.392 OA
HETATM    2  H35         0      79.678  79.267  73.186  1.00  0.00     0.210 HD
ENDROOT
BRANCH   1   3
HETATM    3  C9          0      79.917  79.254  75.125  1.00  0.00     0.161 C 
HETATM    4  C14         0      80.893  78.042  75.159  1.00  0.00     0.170 C 
HETATM    5  C16         0      80.328  76.734  74.648  1.00  0.00     0.012 C 
HETATM    6  C8          0      79.058  76.623  74.240  1.00  0.00    -0.046 C 
HETATM    7  C11         0      78.274  75.398  73.877  1.00  0.00     0.066 C 
HETATM    8  C6          0      78.121  77.772  74.271  1.00  0.00     0.263 C 
HETATM    9  C10         0      76.831  75.936  73.747  1.00  0.00     0.278 C 
HETATM   10  N5          0      76.832  77.153  74.566  1.00  0.00     0.102 N 
HETATM   11  C13         0      75.760  78.109  74.299  1.00  0.00     0.312 C 
HETATM   12  C15         0      76.037  79.479  74.915  1.00  0.00    -0.020 A 
HETATM   13  C12         0      77.348  79.842  75.376  1.00  0.00    -0.038 A 
HETATM   14  C18         0      74.988  80.411  74.964  1.00  0.00     0.049 A 
HETATM   15  C17         0      77.563  81.119  75.916  1.00  0.00     0.048 A 
HETATM   16  C7          0      78.455  78.795  75.355  1.00  0.00     0.088 C 
HETATM   17  C19         0      76.501  82.000  75.951  1.00  0.00     0.105 A 
HETATM   18  C20         0      75.252  81.659  75.487  1.00  0.00     0.105 A 
HETATM   19  O3          0      76.542  83.274  76.432  1.00  0.00    -0.323 OA
HETATM   20  O4          0      74.356  82.675  75.616  1.00  0.00    -0.323 OA
HETATM   21  C21         0      75.180  83.695  76.216  1.00  0.00     0.352 A 
BRANCH   4  22
HETATM   22  O2          0      81.284  77.811  76.515  1.00  0.00    -0.389 OA
HETATM   23  H36         0      80.519  78.014  77.078  1.00  0.00     0.210 HD
ENDBRANCH   4  22
ENDBRANCH   1   3
TORSDOF 2
