# Supplementary material for: Evaluation of silvestrol as a potential therapeutic agent for pediatric COVID-19: an interpreted computational and phytochemistry approach
Source: Front Pharmacol. 2025 Sep 17;16:1673591. doi: 10.3389/fphar.2025.1673591 (PMC12484239; doi:10.3389/fphar.2025.1673591)
Supplement: Supplementary file 1 [file DataSheet1.zip › Suplementry Data/MD Docking/Vina/Moronic Acid/Moronic_Acid.pdbqt]

REMARK  2 active torsions:
REMARK  status: ('A' for Active; 'I' for Inactive)
REMARK    1  A    between atoms: O2_2  and  C31_31 
REMARK    2  A    between atoms: C19_19  and  C31_31 
ROOT
HETATM    1  O1          0      -6.935   1.136   0.607  1.00  0.00    -0.297 OA
HETATM    2  C4          0      -0.818  -0.903  -0.026  1.00  0.00    -0.032 C 
HETATM    3  C5          0      -1.493   0.492   0.273  1.00  0.00     0.003 C 
HETATM    4  C6          0       0.707  -0.661  -0.552  1.00  0.00    -0.029 C 
HETATM    5  C7          0      -3.063   0.518   0.533  1.00  0.00    -0.035 C 
HETATM    6  C8          0       1.506   0.219   0.480  1.00  0.00     0.024 C 
HETATM    7  C9          0      -3.778  -0.312  -0.591  1.00  0.00     0.009 C 
HETATM    8  C10         0      -1.673  -1.636  -1.096  1.00  0.00     0.011 C 
HETATM    9  C11         0      -0.670   1.288   1.302  1.00  0.00     0.007 C 
HETATM   10  C12         0      -3.164  -1.713  -0.758  1.00  0.00     0.007 C 
HETATM   11  C13         0       0.759   1.525   0.818  1.00  0.00     0.010 C 
HETATM   12  C14         0       1.476  -2.012  -0.705  1.00  0.00     0.012 C 
HETATM   13  C15         0      -5.347  -0.325  -0.507  1.00  0.00     0.017 C 
HETATM   14  C16         0      -3.549   2.008   0.420  1.00  0.00     0.017 C 
HETATM   15  C17         0       2.981   0.396   0.071  1.00  0.00    -0.059 C 
HETATM   16  C18         0      -0.790  -1.810   1.238  1.00  0.00     0.016 C 
HETATM   17  C19         0       3.745  -0.897  -0.192  1.00  0.00     0.069 C 
HETATM   18  C20         0       2.948  -1.855  -1.104  1.00  0.00     0.026 C 
HETATM   19  C21         0       0.720   0.035  -1.951  1.00  0.00     0.016 C 
HETATM   20  C22         0      -3.444   0.043   1.955  1.00  0.00     0.016 C 
HETATM   21  C23         0      -4.948   2.208  -0.154  1.00  0.00     0.080 C 
HETATM   22  C24         0      -5.837   1.011   0.064  1.00  0.00     0.135 C 
HETATM   23  C25         0       5.141  -0.687  -0.826  1.00  0.00     0.026 C 
HETATM   24  C26         0       3.581   1.598  -0.059  1.00  0.00    -0.013 C 
HETATM   25  C27         0       5.034   1.823  -0.422  1.00  0.00    -0.030 C 
HETATM   26  C28         0      -5.942  -0.438  -1.927  1.00  0.00     0.023 C 
HETATM   27  C29         0      -5.930  -1.478   0.331  1.00  0.00     0.023 C 
HETATM   28  C30         0       5.862   0.532  -0.260  1.00  0.00     0.014 C 
HETATM   29  C32         0       5.629   2.902   0.502  1.00  0.00     0.019 C 
HETATM   30  C33         0       5.098   2.332  -1.874  1.00  0.00     0.019 C 
ENDROOT
BRANCH  17  31
HETATM   31  C31         0       3.964  -1.544   1.158  1.00  0.00     0.153 C 
HETATM   32  O3          0       3.586  -1.085   2.225  1.00  0.00    -0.649 OA
BRANCH  31  33
HETATM   33  O2          0       4.644  -2.709   1.026  1.00  0.00    -0.776 OA
HETATM   34  H79         0       4.797  -3.144   1.892  1.00  0.00     0.167 HD
ENDBRANCH  31  33
ENDBRANCH  17  31
TORSDOF 2
