# Supplementary material for: Evaluation of silvestrol as a potential therapeutic agent for pediatric COVID-19: an interpreted computational and phytochemistry approach
Source: Front Pharmacol. 2025 Sep 17;16:1673591. doi: 10.3389/fphar.2025.1673591 (PMC12484239; doi:10.3389/fphar.2025.1673591)
Supplement: Supplementary file 1 [file DataSheet1.zip › Suplementry Data/MD Docking/Vina/Moronic Acid/out.pdbqt]

MODEL 1
REMARK VINA RESULT:      -8.1      0.000      0.000
REMARK  2 active torsions:
REMARK  status: ('A' for Active; 'I' for Inactive)
REMARK    1  A    between atoms: O2_2  and  C31_31 
REMARK    2  A    between atoms: C19_19  and  C31_31 
ROOT
HETATM    1  O1          0      66.184  92.669  84.779  1.00  0.00    -0.297 OA
HETATM    2  C4          0      64.944  86.671  82.666  1.00  0.00    -0.032 C 
HETATM    3  C5          0      66.233  87.413  83.195  1.00  0.00     0.003 C 
HETATM    4  C6          0      65.392  85.345  81.828  1.00  0.00    -0.029 C 
HETATM    5  C7          0      66.055  88.874  83.801  1.00  0.00    -0.035 C 
HETATM    6  C8          0      66.328  84.435  82.708  1.00  0.00     0.024 C 
HETATM    7  C9          0      65.182  89.729  82.817  1.00  0.00     0.009 C 
HETATM    8  C10         0      64.149  87.661  81.771  1.00  0.00     0.011 C 
HETATM    9  C11         0      67.089  86.471  84.061  1.00  0.00     0.007 C 
HETATM   10  C12         0      63.875  89.016  82.429  1.00  0.00     0.007 C 
HETATM   11  C13         0      67.519  85.227  83.285  1.00  0.00     0.010 C 
HETATM   12  C14         0      64.154  84.484  81.423  1.00  0.00     0.012 C 
HETATM   13  C15         0      64.971  91.225  83.249  1.00  0.00     0.017 C 
HETATM   14  C16         0      67.476  89.538  83.893  1.00  0.00     0.017 C 
HETATM   15  C17         0      66.702  83.124  81.991  1.00  0.00    -0.059 C 
HETATM   16  C18         0      64.004  86.251  83.833  1.00  0.00     0.016 C 
HETATM   17  C19         0      65.524  82.299  81.483  1.00  0.00     0.069 C 
HETATM   18  C20         0      64.506  83.171  80.715  1.00  0.00     0.026 C 
HETATM   19  C21         0      66.133  85.733  80.508  1.00  0.00     0.016 C 
HETATM   20  C22         0      65.487  88.861  85.240  1.00  0.00     0.016 C 
HETATM   21  C23         0      67.520  91.045  83.661  1.00  0.00     0.080 C 
HETATM   22  C24         0      66.215  91.719  83.997  1.00  0.00     0.135 C 
HETATM   23  C25         0      65.928  81.119  80.567  1.00  0.00     0.026 C 
HETATM   24  C26         0      67.973  82.709  81.805  1.00  0.00    -0.013 C 
HETATM   25  C27         0      68.389  81.414  81.140  1.00  0.00    -0.030 C 
HETATM   26  C28         0      64.835  92.114  81.994  1.00  0.00     0.023 C 
HETATM   27  C29         0      63.726  91.465  84.123  1.00  0.00     0.023 C 
HETATM   28  C30         0      67.206  80.430  81.032  1.00  0.00     0.014 C 
HETATM   29  C32         0      69.501  80.748  81.973  1.00  0.00     0.019 C 
HETATM   30  C33         0      68.953  81.743  79.745  1.00  0.00     0.019 C 
ENDROOT
BRANCH  17  31
HETATM   31  C31         0      64.862  81.704  82.707  1.00  0.00     0.153 C 
HETATM   32  O3          0      65.237  81.871  83.857  1.00  0.00    -0.649 OA
BRANCH  31  33
HETATM   33  O2          0      63.791  80.952  82.354  1.00  0.00    -0.776 OA
HETATM   34  H79         0      62.953  81.320  82.705  1.00  0.00     0.167 HD
ENDBRANCH  31  33
ENDBRANCH  17  31
TORSDOF 2
ENDMDL
MODEL 2
REMARK VINA RESULT:      -8.0      1.748      8.451
REMARK  2 active torsions:
REMARK  status: ('A' for Active; 'I' for Inactive)
REMARK    1  A    between atoms: O2_2  and  C31_31 
REMARK    2  A    between atoms: C19_19  and  C31_31 
ROOT
HETATM    1  O1          0      63.994  81.331  82.701  1.00  0.00    -0.297 OA
HETATM    2  C4          0      65.926  87.366  84.050  1.00  0.00    -0.032 C 
HETATM    3  C5          0      65.266  86.671  82.796  1.00  0.00     0.003 C 
HETATM    4  C6          0      66.620  88.767  83.585  1.00  0.00    -0.029 C 
HETATM    5  C7          0      64.771  85.166  82.955  1.00  0.00    -0.035 C 
HETATM    6  C8          0      65.572  89.673  82.839  1.00  0.00     0.024 C 
HETATM    7  C9          0      65.912  84.324  83.628  1.00  0.00     0.009 C 
HETATM    8  C10         0      66.974  86.390  84.650  1.00  0.00     0.011 C 
HETATM    9  C11         0      64.240  87.605  82.130  1.00  0.00     0.007 C 
HETATM   10  C12         0      66.435  84.982  84.917  1.00  0.00     0.007 C 
HETATM   11  C13         0      64.881  88.919  81.685  1.00  0.00     0.010 C 
HETATM   12  C14         0      67.144  89.576  84.814  1.00  0.00     0.012 C 
HETATM   13  C15         0      65.595  82.794  83.793  1.00  0.00     0.017 C 
HETATM   14  C16         0      64.521  84.583  81.517  1.00  0.00     0.017 C 
HETATM   15  C17         0      66.158  91.048  82.463  1.00  0.00    -0.059 C 
HETATM   16  C18         0      64.878  87.655  85.164  1.00  0.00     0.016 C 
HETATM   17  C19         0      66.777  91.831  83.615  1.00  0.00     0.069 C 
HETATM   18  C20         0      67.724  90.951  84.459  1.00  0.00     0.026 C 
HETATM   19  C21         0      67.845  88.508  82.650  1.00  0.00     0.016 C 
HETATM   20  C22         0      63.425  85.053  83.710  1.00  0.00     0.016 C 
HETATM   21  C23         0      64.827  83.100  81.340  1.00  0.00     0.080 C 
HETATM   22  C24         0      64.711  82.329  82.630  1.00  0.00     0.135 C 
HETATM   23  C25         0      67.563  93.089  83.173  1.00  0.00     0.026 C 
HETATM   24  C26         0      66.145  91.548  81.209  1.00  0.00    -0.013 C 
HETATM   25  C27         0      66.674  92.906  80.796  1.00  0.00    -0.030 C 
HETATM   26  C28         0      66.903  81.980  83.700  1.00  0.00     0.023 C 
HETATM   27  C29         0      64.915  82.425  85.125  1.00  0.00     0.023 C 
HETATM   28  C30         0      66.889  93.822  82.018  1.00  0.00     0.014 C 
HETATM   29  C32         0      65.661  93.582  79.853  1.00  0.00     0.019 C 
HETATM   30  C33         0      67.994  92.699  80.030  1.00  0.00     0.019 C 
ENDROOT
BRANCH  17  31
HETATM   31  C31         0      65.625  92.307  84.473  1.00  0.00     0.153 C 
HETATM   32  O3          0      64.477  92.457  84.084  1.00  0.00    -0.649 OA
BRANCH  31  33
HETATM   33  O2          0      66.040  92.550  85.740  1.00  0.00    -0.776 OA
HETATM   34  H79         0      66.012  93.506  85.958  1.00  0.00     0.167 HD
ENDBRANCH  31  33
ENDBRANCH  17  31
TORSDOF 2
ENDMDL
MODEL 3
REMARK VINA RESULT:      -7.7      5.696      9.954
REMARK  2 active torsions:
REMARK  status: ('A' for Active; 'I' for Inactive)
REMARK    1  A    between atoms: O2_2  and  C31_31 
REMARK    2  A    between atoms: C19_19  and  C31_31 
ROOT
HETATM    1  O1          0      64.068  91.720  84.567  1.00  0.00    -0.297 OA
HETATM    2  C4          0      70.223  91.183  82.619  1.00  0.00    -0.032 C 
HETATM    3  C5          0      69.159  92.349  82.612  1.00  0.00     0.003 C 
HETATM    4  C6          0      71.403  91.525  81.545  1.00  0.00    -0.029 C 
HETATM    5  C7          0      67.784  92.105  83.375  1.00  0.00    -0.035 C 
HETATM    6  C8          0      72.017  92.943  81.843  1.00  0.00     0.024 C 
HETATM    7  C9          0      67.207  90.709  82.949  1.00  0.00     0.009 C 
HETATM    8  C10         0      69.496  89.860  82.254  1.00  0.00     0.011 C 
HETATM    9  C11         0      69.826  93.700  82.929  1.00  0.00     0.007 C 
HETATM   10  C12         0      68.246  89.583  83.094  1.00  0.00     0.007 C 
HETATM   11  C13         0      70.929  94.032  81.927  1.00  0.00     0.010 C 
HETATM   12  C14         0      72.566  90.486  81.630  1.00  0.00     0.012 C 
HETATM   13  C15         0      65.810  90.352  83.574  1.00  0.00     0.017 C 
HETATM   14  C16         0      66.769  93.211  82.911  1.00  0.00     0.017 C 
HETATM   15  C17         0      73.200  93.270  80.911  1.00  0.00    -0.059 C 
HETATM   16  C18         0      70.851  90.987  84.029  1.00  0.00     0.016 C 
HETATM   17  C19         0      74.314  92.230  80.882  1.00  0.00     0.069 C 
HETATM   18  C20         0      73.756  90.800  80.715  1.00  0.00     0.026 C 
HETATM   19  C21         0      70.862  91.489  80.079  1.00  0.00     0.016 C 
HETATM   20  C22         0      67.915  92.251  84.909  1.00  0.00     0.016 C 
HETATM   21  C23         0      65.308  92.779  82.830  1.00  0.00     0.080 C 
HETATM   22  C24         0      64.993  91.635  83.759  1.00  0.00     0.135 C 
HETATM   23  C25         0      75.366  92.463  79.771  1.00  0.00     0.026 C 
HETATM   24  C26         0      73.270  94.387  80.158  1.00  0.00    -0.013 C 
HETATM   25  C27         0      74.425  94.771  79.256  1.00  0.00    -0.030 C 
HETATM   26  C28         0      65.015  89.464  82.593  1.00  0.00     0.023 C 
HETATM   27  C29         0      65.886  89.602  84.917  1.00  0.00     0.023 C 
HETATM   28  C30         0      75.686  93.941  79.571  1.00  0.00     0.014 C 
HETATM   29  C32         0      74.759  96.260  79.461  1.00  0.00     0.019 C 
HETATM   30  C33         0      73.989  94.563  77.794  1.00  0.00     0.019 C 
ENDROOT
BRANCH  17  31
HETATM   31  C31         0      75.037  92.342  82.207  1.00  0.00     0.153 C 
HETATM   32  O3          0      75.061  93.341  82.909  1.00  0.00    -0.649 OA
BRANCH  31  33
HETATM   33  O2          0      75.661  91.179  82.512  1.00  0.00    -0.776 OA
HETATM   34  H79         0      76.310  91.291  83.239  1.00  0.00     0.167 HD
ENDBRANCH  31  33
ENDBRANCH  17  31
TORSDOF 2
ENDMDL
MODEL 4
REMARK VINA RESULT:      -7.6      1.954      8.398
REMARK  2 active torsions:
REMARK  status: ('A' for Active; 'I' for Inactive)
REMARK    1  A    between atoms: O2_2  and  C31_31 
REMARK    2  A    between atoms: C19_19  and  C31_31 
ROOT
HETATM    1  O1          0      64.920  81.713  81.800  1.00  0.00    -0.297 OA
HETATM    2  C4          0      65.111  88.040  83.181  1.00  0.00    -0.032 C 
HETATM    3  C5          0      66.013  87.068  82.325  1.00  0.00     0.003 C 
HETATM    4  C6          0      65.961  89.385  83.541  1.00  0.00    -0.029 C 
HETATM    5  C7          0      65.492  85.582  82.093  1.00  0.00    -0.035 C 
HETATM    6  C8          0      66.526  90.041  82.226  1.00  0.00     0.024 C 
HETATM    7  C9          0      65.031  84.984  83.470  1.00  0.00     0.009 C 
HETATM    8  C10         0      64.673  87.289  84.468  1.00  0.00     0.011 C 
HETATM    9  C11         0      66.513  87.767  81.049  1.00  0.00     0.007 C 
HETATM   10  C12         0      64.053  85.914  84.208  1.00  0.00     0.007 C 
HETATM   11  C13         0      67.315  89.026  81.374  1.00  0.00     0.010 C 
HETATM   12  C14         0      65.064  90.453  84.244  1.00  0.00     0.012 C 
HETATM   13  C15         0      64.548  83.490  83.413  1.00  0.00     0.017 C 
HETATM   14  C16         0      66.697  84.721  81.569  1.00  0.00     0.017 C 
HETATM   15  C17         0      67.258  91.367  82.508  1.00  0.00    -0.059 C 
HETATM   16  C18         0      63.814  88.439  82.419  1.00  0.00     0.016 C 
HETATM   17  C19         0      66.455  92.403  83.287  1.00  0.00     0.069 C 
HETATM   18  C20         0      65.774  91.782  84.526  1.00  0.00     0.026 C 
HETATM   19  C21         0      67.142  89.066  84.513  1.00  0.00     0.016 C 
HETATM   20  C22         0      64.391  85.494  81.010  1.00  0.00     0.016 C 
HETATM   21  C23         0      66.716  83.263  82.017  1.00  0.00     0.080 C 
HETATM   22  C24         0      65.339  82.740  82.335  1.00  0.00     0.135 C 
HETATM   23  C25         0      67.286  93.620  83.759  1.00  0.00     0.026 C 
HETATM   24  C26         0      68.523  91.621  82.111  1.00  0.00    -0.013 C 
HETATM   25  C27         0      69.272  92.919  82.331  1.00  0.00    -0.030 C 
HETATM   26  C28         0      64.865  82.791  84.753  1.00  0.00     0.023 C 
HETATM   27  C29         0      63.041  83.318  83.148  1.00  0.00     0.023 C 
HETATM   28  C30         0      68.314  94.062  82.724  1.00  0.00     0.014 C 
HETATM   29  C32         0      69.997  93.315  81.032  1.00  0.00     0.019 C 
HETATM   30  C33         0      70.326  92.690  83.431  1.00  0.00     0.019 C 
ENDROOT
BRANCH  17  31
HETATM   31  C31         0      65.402  92.927  82.335  1.00  0.00     0.153 C 
HETATM   32  O3          0      65.375  92.715  81.133  1.00  0.00    -0.649 OA
BRANCH  31  33
HETATM   33  O2          0      64.486  93.673  83.000  1.00  0.00    -0.776 OA
HETATM   34  H79         0      64.631  94.634  82.869  1.00  0.00     0.167 HD
ENDBRANCH  31  33
ENDBRANCH  17  31
TORSDOF 2
ENDMDL
MODEL 5
REMARK VINA RESULT:      -7.5      8.686     13.638
REMARK  2 active torsions:
REMARK  status: ('A' for Active; 'I' for Inactive)
REMARK    1  A    between atoms: O2_2  and  C31_31 
REMARK    2  A    between atoms: C19_19  and  C31_31 
ROOT
HETATM    1  O1          0      72.077  86.137  80.284  1.00  0.00    -0.297 OA
HETATM    2  C4          0      74.496  92.132  79.852  1.00  0.00    -0.032 C 
HETATM    3  C5          0      73.789  91.305  80.995  1.00  0.00     0.003 C 
HETATM    4  C6          0      74.409  93.722  80.206  1.00  0.00    -0.029 C 
HETATM    5  C7          0      73.509  89.761  80.732  1.00  0.00    -0.035 C 
HETATM    6  C8          0      74.998  93.995  81.640  1.00  0.00     0.024 C 
HETATM    7  C9          0      72.846  89.598  79.319  1.00  0.00     0.009 C 
HETATM    8  C10         0      73.782  91.814  78.510  1.00  0.00     0.011 C 
HETATM    9  C11         0      74.427  91.606  82.363  1.00  0.00     0.007 C 
HETATM   10  C12         0      73.643  90.318  78.217  1.00  0.00     0.007 C 
HETATM   11  C13         0      74.347  93.092  82.707  1.00  0.00     0.010 C 
HETATM   12  C14         0      75.237  94.576  79.193  1.00  0.00     0.012 C 
HETATM   13  C15         0      72.448  88.126  78.940  1.00  0.00     0.017 C 
HETATM   14  C16         0      72.482  89.262  81.811  1.00  0.00     0.017 C 
HETATM   15  C17         0      75.023  95.497  81.980  1.00  0.00    -0.059 C 
HETATM   16  C18         0      75.988  91.722  79.686  1.00  0.00     0.016 C 
HETATM   17  C19         0      75.731  96.385  80.963  1.00  0.00     0.069 C 
HETATM   18  C20         0      75.279  96.073  79.520  1.00  0.00     0.026 C 
HETATM   19  C21         0      72.935  94.237  80.141  1.00  0.00     0.016 C 
HETATM   20  C22         0      74.774  88.885  80.898  1.00  0.00     0.016 C 
HETATM   21  C23         0      71.501  88.190  81.348  1.00  0.00     0.080 C 
HETATM   22  C24         0      72.043  87.366  80.208  1.00  0.00     0.135 C 
HETATM   23  C25         0      75.537  97.901  81.206  1.00  0.00     0.026 C 
HETATM   24  C26         0      74.461  96.021  83.090  1.00  0.00    -0.013 C 
HETATM   25  C27         0      74.490  97.482  83.487  1.00  0.00    -0.030 C 
HETATM   26  C28         0      71.205  88.143  78.025  1.00  0.00     0.023 C 
HETATM   27  C29         0      73.550  87.337  78.207  1.00  0.00     0.023 C 
HETATM   28  C30         0      75.553  98.262  82.688  1.00  0.00     0.014 C 
HETATM   29  C32         0      74.827  97.597  84.986  1.00  0.00     0.019 C 
HETATM   30  C33         0      73.089  98.076  83.253  1.00  0.00     0.019 C 
ENDROOT
BRANCH  17  31
HETATM   31  C31         0      77.210  96.100  81.106  1.00  0.00     0.153 C 
HETATM   32  O3          0      77.694  95.265  81.855  1.00  0.00    -0.649 OA
BRANCH  31  33
HETATM   33  O2          0      77.934  96.902  80.289  1.00  0.00    -0.776 OA
HETATM   34  H79         0      78.290  97.684  80.764  1.00  0.00     0.167 HD
ENDBRANCH  31  33
ENDBRANCH  17  31
TORSDOF 2
ENDMDL
MODEL 6
REMARK VINA RESULT:      -7.5      5.559      9.584
REMARK  2 active torsions:
REMARK  status: ('A' for Active; 'I' for Inactive)
REMARK    1  A    between atoms: O2_2  and  C31_31 
REMARK    2  A    between atoms: C19_19  and  C31_31 
ROOT
HETATM    1  O1          0      77.305  92.469  79.924  1.00  0.00    -0.297 OA
HETATM    2  C4          0      71.222  92.948  82.103  1.00  0.00    -0.032 C 
HETATM    3  C5          0      72.259  91.765  81.969  1.00  0.00     0.003 C 
HETATM    4  C6          0      69.719  92.332  82.249  1.00  0.00    -0.029 C 
HETATM    5  C7          0      73.749  92.126  81.540  1.00  0.00    -0.035 C 
HETATM    6  C8          0      69.664  91.305  83.442  1.00  0.00     0.024 C 
HETATM    7  C9          0      73.702  93.082  80.296  1.00  0.00     0.009 C 
HETATM    8  C10         0      71.343  93.844  80.840  1.00  0.00     0.011 C 
HETATM    9  C11         0      72.163  90.814  83.176  1.00  0.00     0.007 C 
HETATM   10  C12         0      72.774  94.288  80.524  1.00  0.00     0.007 C 
HETATM   11  C13         0      70.760  90.227  83.320  1.00  0.00     0.010 C 
HETATM   12  C14         0      68.673  93.452  82.551  1.00  0.00     0.012 C 
HETATM   13  C15         0      75.106  93.477  79.713  1.00  0.00     0.017 C 
HETATM   14  C16         0      74.465  90.797  81.105  1.00  0.00     0.017 C 
HETATM   15  C17         0      68.240  90.767  83.678  1.00  0.00    -0.059 C 
HETATM   16  C18         0      71.534  93.847  83.334  1.00  0.00     0.016 C 
HETATM   17  C19         0      67.165  91.830  83.873  1.00  0.00     0.069 C 
HETATM   18  C20         0      67.251  92.934  82.797  1.00  0.00     0.026 C 
HETATM   19  C21         0      69.266  91.625  80.931  1.00  0.00     0.016 C 
HETATM   20  C22         0      74.583  92.709  82.705  1.00  0.00     0.016 C 
HETATM   21  C23         0      75.487  90.931  79.981  1.00  0.00     0.080 C 
HETATM   22  C24         0      76.084  92.313  79.907  1.00  0.00     0.135 C 
HETATM   23  C25         0      65.720  91.274  83.870  1.00  0.00     0.026 C 
HETATM   24  C26         0      67.934  89.453  83.709  1.00  0.00    -0.013 C 
HETATM   25  C27         0      66.560  88.874  83.974  1.00  0.00    -0.030 C 
HETATM   26  C28         0      74.991  93.702  78.190  1.00  0.00     0.023 C 
HETATM   27  C29         0      75.712  94.755  80.323  1.00  0.00     0.023 C 
HETATM   28  C30         0      65.611  89.928  84.580  1.00  0.00     0.014 C 
HETATM   29  C32         0      66.682  87.702  84.966  1.00  0.00     0.019 C 
HETATM   30  C33         0      65.997  88.335  82.646  1.00  0.00     0.019 C 
ENDROOT
BRANCH  17  31
HETATM   31  C31         0      67.405  92.432  85.240  1.00  0.00     0.153 C 
HETATM   32  O3          0      68.356  92.175  85.962  1.00  0.00    -0.649 OA
BRANCH  31  33
HETATM   33  O2          0      66.415  93.300  85.562  1.00  0.00    -0.776 OA
HETATM   34  H79         0      66.073  93.775  84.774  1.00  0.00     0.167 HD
ENDBRANCH  31  33
ENDBRANCH  17  31
TORSDOF 2
ENDMDL
MODEL 7
REMARK VINA RESULT:      -7.5      4.901      8.609
REMARK  2 active torsions:
REMARK  status: ('A' for Active; 'I' for Inactive)
REMARK    1  A    between atoms: O2_2  and  C31_31 
REMARK    2  A    between atoms: C19_19  and  C31_31 
ROOT
HETATM    1  O1          0      75.763  90.266  80.051  1.00  0.00    -0.297 OA
HETATM    2  C4          0      70.011  91.797  82.610  1.00  0.00    -0.032 C 
HETATM    3  C5          0      70.650  90.471  82.041  1.00  0.00     0.003 C 
HETATM    4  C6          0      68.387  91.645  82.634  1.00  0.00    -0.029 C 
HETATM    5  C7          0      72.197  90.491  81.669  1.00  0.00    -0.035 C 
HETATM    6  C8          0      67.973  90.352  83.430  1.00  0.00     0.024 C 
HETATM    7  C9          0      72.496  91.768  80.806  1.00  0.00     0.009 C 
HETATM    8  C10         0      70.453  92.977  81.702  1.00  0.00     0.011 C 
HETATM    9  C11         0      70.218  89.253  82.877  1.00  0.00     0.007 C 
HETATM   10  C12         0      71.963  93.052  81.466  1.00  0.00     0.007 C 
HETATM   11  C13         0      68.699  89.098  82.903  1.00  0.00     0.010 C 
HETATM   12  C14         0      67.713  92.863  83.342  1.00  0.00     0.012 C 
HETATM   13  C15         0      73.980  91.895  80.304  1.00  0.00     0.017 C 
HETATM   14  C16         0      72.501  89.227  80.786  1.00  0.00     0.017 C 
HETATM   15  C17         0      66.443  90.216  83.559  1.00  0.00    -0.059 C 
HETATM   16  C18         0      70.521  92.109  84.047  1.00  0.00     0.016 C 
HETATM   17  C19         0      65.729  91.426  84.150  1.00  0.00     0.069 C 
HETATM   18  C20         0      66.191  92.742  83.487  1.00  0.00     0.026 C 
HETATM   19  C21         0      67.804  91.575  81.186  1.00  0.00     0.016 C 
HETATM   20  C22         0      73.115  90.385  82.910  1.00  0.00     0.016 C 
HETATM   21  C23         0      73.566  89.410  79.710  1.00  0.00     0.080 C 
HETATM   22  C24         0      74.553  90.495  80.054  1.00  0.00     0.135 C 
HETATM   23  C25         0      64.186  91.359  84.049  1.00  0.00     0.026 C 
HETATM   24  C26         0      65.756  89.118  83.180  1.00  0.00    -0.013 C 
HETATM   25  C27         0      64.261  88.922  83.320  1.00  0.00    -0.030 C 
HETATM   26  C28         0      74.007  92.628  78.946  1.00  0.00     0.023 C 
HETATM   27  C29         0      74.912  92.661  81.260  1.00  0.00     0.023 C 
HETATM   28  C30         0      63.646  89.953  84.289  1.00  0.00     0.014 C 
HETATM   29  C32         0      63.981  87.511  83.870  1.00  0.00     0.019 C 
HETATM   30  C33         0      63.623  89.039  81.923  1.00  0.00     0.019 C 
ENDROOT
BRANCH  17  31
HETATM   31  C31         0      66.076  91.449  85.622  1.00  0.00     0.153 C 
HETATM   32  O3          0      65.944  92.414  86.359  1.00  0.00    -0.649 OA
BRANCH  31  33
HETATM   33  O2          0      66.560  90.246  86.019  1.00  0.00    -0.776 OA
HETATM   34  H79         0      66.607  89.607  85.276  1.00  0.00     0.167 HD
ENDBRANCH  31  33
ENDBRANCH  17  31
TORSDOF 2
ENDMDL
MODEL 8
REMARK VINA RESULT:      -7.4      6.123      9.981
REMARK  2 active torsions:
REMARK  status: ('A' for Active; 'I' for Inactive)
REMARK    1  A    between atoms: O2_2  and  C31_31 
REMARK    2  A    between atoms: C19_19  and  C31_31 
ROOT
HETATM    1  O1          0      76.911  96.688  82.234  1.00  0.00    -0.297 OA
HETATM    2  C4          0      72.552  91.896  82.330  1.00  0.00    -0.032 C 
HETATM    3  C5          0      72.494  93.448  82.609  1.00  0.00     0.003 C 
HETATM    4  C6          0      71.251  91.180  83.005  1.00  0.00    -0.029 C 
HETATM    5  C7          0      73.793  94.310  82.285  1.00  0.00    -0.035 C 
HETATM    6  C8          0      69.928  91.864  82.497  1.00  0.00     0.024 C 
HETATM    7  C9          0      75.045  93.595  82.903  1.00  0.00     0.009 C 
HETATM    8  C10         0      73.874  91.344  82.931  1.00  0.00     0.011 C 
HETATM    9  C11         0      71.185  94.052  82.069  1.00  0.00     0.007 C 
HETATM   10  C12         0      75.125  92.112  82.499  1.00  0.00     0.007 C 
HETATM   11  C13         0      69.960  93.393  82.698  1.00  0.00     0.010 C 
HETATM   12  C14         0      71.171  89.668  82.619  1.00  0.00     0.012 C 
HETATM   13  C15         0      76.403  94.364  82.722  1.00  0.00     0.017 C 
HETATM   14  C16         0      73.635  95.707  82.988  1.00  0.00     0.017 C 
HETATM   15  C17         0      68.667  91.160  83.035  1.00  0.00    -0.059 C 
HETATM   16  C18         0      72.578  91.587  80.805  1.00  0.00     0.016 C 
HETATM   17  C19         0      68.596  89.660  82.773  1.00  0.00     0.069 C 
HETATM   18  C20         0      69.919  88.953  83.140  1.00  0.00     0.026 C 
HETATM   19  C21         0      71.310  91.252  84.565  1.00  0.00     0.016 C 
HETATM   20  C22         0      73.960  94.600  80.775  1.00  0.00     0.016 C 
HETATM   21  C23         0      74.925  96.340  83.502  1.00  0.00     0.080 C 
HETATM   22  C24         0      76.139  95.874  82.741  1.00  0.00     0.135 C 
HETATM   23  C25         0      67.448  88.942  83.523  1.00  0.00     0.026 C 
HETATM   24  C26         0      67.682  91.798  83.700  1.00  0.00    -0.013 C 
HETATM   25  C27         0      66.409  91.159  84.216  1.00  0.00    -0.030 C 
HETATM   26  C28         0      77.332  94.067  83.919  1.00  0.00     0.023 C 
HETATM   27  C29         0      77.174  94.002  81.439  1.00  0.00     0.023 C 
HETATM   28  C30         0      66.173  89.776  83.575  1.00  0.00     0.014 C 
HETATM   29  C32         0      65.210  92.064  83.877  1.00  0.00     0.019 C 
HETATM   30  C33         0      66.514  91.038  85.748  1.00  0.00     0.019 C 
ENDROOT
BRANCH  17  31
HETATM   31  C31         0      68.326  89.499  81.293  1.00  0.00     0.153 C 
HETATM   32  O3          0      67.938  90.387  80.550  1.00  0.00    -0.649 OA
BRANCH  31  33
HETATM   33  O2          0      68.572  88.226  80.897  1.00  0.00    -0.776 OA
HETATM   34  H79         0      68.689  88.160  79.925  1.00  0.00     0.167 HD
ENDBRANCH  31  33
ENDBRANCH  17  31
TORSDOF 2
ENDMDL
MODEL 9
REMARK VINA RESULT:      -7.3      7.995     10.147
REMARK  2 active torsions:
REMARK  status: ('A' for Active; 'I' for Inactive)
REMARK    1  A    between atoms: O2_2  and  C31_31 
REMARK    2  A    between atoms: C19_19  and  C31_31 
ROOT
HETATM    1  O1          0      75.655  97.795  80.348  1.00  0.00    -0.297 OA
HETATM    2  C4          0      74.212  91.817  82.387  1.00  0.00    -0.032 C 
HETATM    3  C5          0      74.731  92.426  81.026  1.00  0.00     0.003 C 
HETATM    4  C6          0      73.573  90.342  82.107  1.00  0.00    -0.029 C 
HETATM    5  C7          0      75.141  93.964  81.008  1.00  0.00    -0.035 C 
HETATM    6  C8          0      74.618  89.428  81.364  1.00  0.00     0.024 C 
HETATM    7  C9          0      74.003  94.801  81.692  1.00  0.00     0.009 C 
HETATM    8  C10         0      73.151  92.786  82.978  1.00  0.00     0.011 C 
HETATM    9  C11         0      75.761  91.491  80.367  1.00  0.00     0.007 C 
HETATM   10  C12         0      73.619  94.241  83.073  1.00  0.00     0.007 C 
HETATM   11  C13         0      75.173  90.108  80.096  1.00  0.00     0.010 C 
HETATM   12  C14         0      73.194  89.625  83.442  1.00  0.00     0.012 C 
HETATM   13  C15         0      74.235  96.355  81.692  1.00  0.00     0.017 C 
HETATM   14  C16         0      75.246  94.420  79.508  1.00  0.00     0.017 C 
HETATM   15  C17         0      74.093  87.994  81.162  1.00  0.00    -0.059 C 
HETATM   16  C18         0      75.355  91.694  83.434  1.00  0.00     0.016 C 
HETATM   17  C19         0      73.612  87.291  82.427  1.00  0.00     0.069 C 
HETATM   18  C20         0      72.677  88.193  83.261  1.00  0.00     0.026 C 
HETATM   19  C21         0      72.268  90.442  81.254  1.00  0.00     0.016 C 
HETATM   20  C22         0      76.529  94.222  81.639  1.00  0.00     0.016 C 
HETATM   21  C23         0      74.835  95.861  79.223  1.00  0.00     0.080 C 
HETATM   22  C24         0      74.999  96.756  80.425  1.00  0.00     0.135 C 
HETATM   23  C25         0      72.876  85.955  82.164  1.00  0.00     0.026 C 
HETATM   24  C26         0      74.044  87.379  79.962  1.00  0.00    -0.013 C 
HETATM   25  C27         0      73.572  85.961  79.717  1.00  0.00    -0.030 C 
HETATM   26  C28         0      72.874  97.083  81.631  1.00  0.00     0.023 C 
HETATM   27  C29         0      74.987  96.886  82.926  1.00  0.00     0.023 C 
HETATM   28  C30         0      73.506  85.154  81.030  1.00  0.00     0.014 C 
HETATM   29  C32         0      74.552  85.255  78.761  1.00  0.00     0.019 C 
HETATM   30  C33         0      72.188  86.020  79.044  1.00  0.00     0.019 C 
ENDROOT
BRANCH  17  31
HETATM   31  C31         0      74.852  86.963  83.229  1.00  0.00     0.153 C 
HETATM   32  O3          0      74.903  86.904  84.448  1.00  0.00    -0.649 OA
BRANCH  31  33
HETATM   33  O2          0      75.909  86.746  82.409  1.00  0.00    -0.776 OA
HETATM   34  H79         0      76.759  86.995  82.832  1.00  0.00     0.167 HD
ENDBRANCH  31  33
ENDBRANCH  17  31
TORSDOF 2
ENDMDL
