# Supplementary material for: Evaluation of silvestrol as a potential therapeutic agent for pediatric COVID-19: an interpreted computational and phytochemistry approach
Source: Front Pharmacol. 2025 Sep 17;16:1673591. doi: 10.3389/fphar.2025.1673591 (PMC12484239; doi:10.3389/fphar.2025.1673591)
Supplement: Supplementary file 1 [file DataSheet1.zip › Suplementry Data/MD Docking/Vina/Moronic Acid/out_ligand_1.pdbqt]

REMARK VINA RESULT:      -8.1      0.000      0.000
REMARK  2 active torsions:
REMARK  status: ('A' for Active; 'I' for Inactive)
REMARK    1  A    between atoms: O2_2  and  C31_31 
REMARK    2  A    between atoms: C19_19  and  C31_31 
ROOT
HETATM    1  O1          0      66.184  92.669  84.779  1.00  0.00    -0.297 OA
HETATM    2  C4          0      64.944  86.671  82.666  1.00  0.00    -0.032 C 
HETATM    3  C5          0      66.233  87.413  83.195  1.00  0.00     0.003 C 
HETATM    4  C6          0      65.392  85.345  81.828  1.00  0.00    -0.029 C 
HETATM    5  C7          0      66.055  88.874  83.801  1.00  0.00    -0.035 C 
HETATM    6  C8          0      66.328  84.435  82.708  1.00  0.00     0.024 C 
HETATM    7  C9          0      65.182  89.729  82.817  1.00  0.00     0.009 C 
HETATM    8  C10         0      64.149  87.661  81.771  1.00  0.00     0.011 C 
HETATM    9  C11         0      67.089  86.471  84.061  1.00  0.00     0.007 C 
HETATM   10  C12         0      63.875  89.016  82.429  1.00  0.00     0.007 C 
HETATM   11  C13         0      67.519  85.227  83.285  1.00  0.00     0.010 C 
HETATM   12  C14         0      64.154  84.484  81.423  1.00  0.00     0.012 C 
HETATM   13  C15         0      64.971  91.225  83.249  1.00  0.00     0.017 C 
HETATM   14  C16         0      67.476  89.538  83.893  1.00  0.00     0.017 C 
HETATM   15  C17         0      66.702  83.124  81.991  1.00  0.00    -0.059 C 
HETATM   16  C18         0      64.004  86.251  83.833  1.00  0.00     0.016 C 
HETATM   17  C19         0      65.524  82.299  81.483  1.00  0.00     0.069 C 
HETATM   18  C20         0      64.506  83.171  80.715  1.00  0.00     0.026 C 
HETATM   19  C21         0      66.133  85.733  80.508  1.00  0.00     0.016 C 
HETATM   20  C22         0      65.487  88.861  85.240  1.00  0.00     0.016 C 
HETATM   21  C23         0      67.520  91.045  83.661  1.00  0.00     0.080 C 
HETATM   22  C24         0      66.215  91.719  83.997  1.00  0.00     0.135 C 
HETATM   23  C25         0      65.928  81.119  80.567  1.00  0.00     0.026 C 
HETATM   24  C26         0      67.973  82.709  81.805  1.00  0.00    -0.013 C 
HETATM   25  C27         0      68.389  81.414  81.140  1.00  0.00    -0.030 C 
HETATM   26  C28         0      64.835  92.114  81.994  1.00  0.00     0.023 C 
HETATM   27  C29         0      63.726  91.465  84.123  1.00  0.00     0.023 C 
HETATM   28  C30         0      67.206  80.430  81.032  1.00  0.00     0.014 C 
HETATM   29  C32         0      69.501  80.748  81.973  1.00  0.00     0.019 C 
HETATM   30  C33         0      68.953  81.743  79.745  1.00  0.00     0.019 C 
ENDROOT
BRANCH  17  31
HETATM   31  C31         0      64.862  81.704  82.707  1.00  0.00     0.153 C 
HETATM   32  O3          0      65.237  81.871  83.857  1.00  0.00    -0.649 OA
BRANCH  31  33
HETATM   33  O2          0      63.791  80.952  82.354  1.00  0.00    -0.776 OA
HETATM   34  H79         0      62.953  81.320  82.705  1.00  0.00     0.167 HD
ENDBRANCH  31  33
ENDBRANCH  17  31
TORSDOF 2
