# Supplementary material for: Evaluation of silvestrol as a potential therapeutic agent for pediatric COVID-19: an interpreted computational and phytochemistry approach
Source: Front Pharmacol. 2025 Sep 17;16:1673591. doi: 10.3389/fphar.2025.1673591 (PMC12484239; doi:10.3389/fphar.2025.1673591)
Supplement: Supplementary file 1 [file DataSheet1.zip › Suplementry Data/MD Docking/Vina/Moronic Acid/out_ligand_2.pdbqt]

REMARK VINA RESULT:      -8.0      1.748      8.451
REMARK  2 active torsions:
REMARK  status: ('A' for Active; 'I' for Inactive)
REMARK    1  A    between atoms: O2_2  and  C31_31 
REMARK    2  A    between atoms: C19_19  and  C31_31 
ROOT
HETATM    1  O1          0      63.994  81.331  82.701  1.00  0.00    -0.297 OA
HETATM    2  C4          0      65.926  87.366  84.050  1.00  0.00    -0.032 C 
HETATM    3  C5          0      65.266  86.671  82.796  1.00  0.00     0.003 C 
HETATM    4  C6          0      66.620  88.767  83.585  1.00  0.00    -0.029 C 
HETATM    5  C7          0      64.771  85.166  82.955  1.00  0.00    -0.035 C 
HETATM    6  C8          0      65.572  89.673  82.839  1.00  0.00     0.024 C 
HETATM    7  C9          0      65.912  84.324  83.628  1.00  0.00     0.009 C 
HETATM    8  C10         0      66.974  86.390  84.650  1.00  0.00     0.011 C 
HETATM    9  C11         0      64.240  87.605  82.130  1.00  0.00     0.007 C 
HETATM   10  C12         0      66.435  84.982  84.917  1.00  0.00     0.007 C 
HETATM   11  C13         0      64.881  88.919  81.685  1.00  0.00     0.010 C 
HETATM   12  C14         0      67.144  89.576  84.814  1.00  0.00     0.012 C 
HETATM   13  C15         0      65.595  82.794  83.793  1.00  0.00     0.017 C 
HETATM   14  C16         0      64.521  84.583  81.517  1.00  0.00     0.017 C 
HETATM   15  C17         0      66.158  91.048  82.463  1.00  0.00    -0.059 C 
HETATM   16  C18         0      64.878  87.655  85.164  1.00  0.00     0.016 C 
HETATM   17  C19         0      66.777  91.831  83.615  1.00  0.00     0.069 C 
HETATM   18  C20         0      67.724  90.951  84.459  1.00  0.00     0.026 C 
HETATM   19  C21         0      67.845  88.508  82.650  1.00  0.00     0.016 C 
HETATM   20  C22         0      63.425  85.053  83.710  1.00  0.00     0.016 C 
HETATM   21  C23         0      64.827  83.100  81.340  1.00  0.00     0.080 C 
HETATM   22  C24         0      64.711  82.329  82.630  1.00  0.00     0.135 C 
HETATM   23  C25         0      67.563  93.089  83.173  1.00  0.00     0.026 C 
HETATM   24  C26         0      66.145  91.548  81.209  1.00  0.00    -0.013 C 
HETATM   25  C27         0      66.674  92.906  80.796  1.00  0.00    -0.030 C 
HETATM   26  C28         0      66.903  81.980  83.700  1.00  0.00     0.023 C 
HETATM   27  C29         0      64.915  82.425  85.125  1.00  0.00     0.023 C 
HETATM   28  C30         0      66.889  93.822  82.018  1.00  0.00     0.014 C 
HETATM   29  C32         0      65.661  93.582  79.853  1.00  0.00     0.019 C 
HETATM   30  C33         0      67.994  92.699  80.030  1.00  0.00     0.019 C 
ENDROOT
BRANCH  17  31
HETATM   31  C31         0      65.625  92.307  84.473  1.00  0.00     0.153 C 
HETATM   32  O3          0      64.477  92.457  84.084  1.00  0.00    -0.649 OA
BRANCH  31  33
HETATM   33  O2          0      66.040  92.550  85.740  1.00  0.00    -0.776 OA
HETATM   34  H79         0      66.012  93.506  85.958  1.00  0.00     0.167 HD
ENDBRANCH  31  33
ENDBRANCH  17  31
TORSDOF 2
