# Supplementary material for: Evaluation of silvestrol as a potential therapeutic agent for pediatric COVID-19: an interpreted computational and phytochemistry approach
Source: Front Pharmacol. 2025 Sep 17;16:1673591. doi: 10.3389/fphar.2025.1673591 (PMC12484239; doi:10.3389/fphar.2025.1673591)
Supplement: Supplementary file 1 [file DataSheet1.zip › Suplementry Data/MD Docking/Vina/Moronic Acid/out_ligand_3.pdbqt]

REMARK VINA RESULT:      -7.7      5.696      9.954
REMARK  2 active torsions:
REMARK  status: ('A' for Active; 'I' for Inactive)
REMARK    1  A    between atoms: O2_2  and  C31_31 
REMARK    2  A    between atoms: C19_19  and  C31_31 
ROOT
HETATM    1  O1          0      64.068  91.720  84.567  1.00  0.00    -0.297 OA
HETATM    2  C4          0      70.223  91.183  82.619  1.00  0.00    -0.032 C 
HETATM    3  C5          0      69.159  92.349  82.612  1.00  0.00     0.003 C 
HETATM    4  C6          0      71.403  91.525  81.545  1.00  0.00    -0.029 C 
HETATM    5  C7          0      67.784  92.105  83.375  1.00  0.00    -0.035 C 
HETATM    6  C8          0      72.017  92.943  81.843  1.00  0.00     0.024 C 
HETATM    7  C9          0      67.207  90.709  82.949  1.00  0.00     0.009 C 
HETATM    8  C10         0      69.496  89.860  82.254  1.00  0.00     0.011 C 
HETATM    9  C11         0      69.826  93.700  82.929  1.00  0.00     0.007 C 
HETATM   10  C12         0      68.246  89.583  83.094  1.00  0.00     0.007 C 
HETATM   11  C13         0      70.929  94.032  81.927  1.00  0.00     0.010 C 
HETATM   12  C14         0      72.566  90.486  81.630  1.00  0.00     0.012 C 
HETATM   13  C15         0      65.810  90.352  83.574  1.00  0.00     0.017 C 
HETATM   14  C16         0      66.769  93.211  82.911  1.00  0.00     0.017 C 
HETATM   15  C17         0      73.200  93.270  80.911  1.00  0.00    -0.059 C 
HETATM   16  C18         0      70.851  90.987  84.029  1.00  0.00     0.016 C 
HETATM   17  C19         0      74.314  92.230  80.882  1.00  0.00     0.069 C 
HETATM   18  C20         0      73.756  90.800  80.715  1.00  0.00     0.026 C 
HETATM   19  C21         0      70.862  91.489  80.079  1.00  0.00     0.016 C 
HETATM   20  C22         0      67.915  92.251  84.909  1.00  0.00     0.016 C 
HETATM   21  C23         0      65.308  92.779  82.830  1.00  0.00     0.080 C 
HETATM   22  C24         0      64.993  91.635  83.759  1.00  0.00     0.135 C 
HETATM   23  C25         0      75.366  92.463  79.771  1.00  0.00     0.026 C 
HETATM   24  C26         0      73.270  94.387  80.158  1.00  0.00    -0.013 C 
HETATM   25  C27         0      74.425  94.771  79.256  1.00  0.00    -0.030 C 
HETATM   26  C28         0      65.015  89.464  82.593  1.00  0.00     0.023 C 
HETATM   27  C29         0      65.886  89.602  84.917  1.00  0.00     0.023 C 
HETATM   28  C30         0      75.686  93.941  79.571  1.00  0.00     0.014 C 
HETATM   29  C32         0      74.759  96.260  79.461  1.00  0.00     0.019 C 
HETATM   30  C33         0      73.989  94.563  77.794  1.00  0.00     0.019 C 
ENDROOT
BRANCH  17  31
HETATM   31  C31         0      75.037  92.342  82.207  1.00  0.00     0.153 C 
HETATM   32  O3          0      75.061  93.341  82.909  1.00  0.00    -0.649 OA
BRANCH  31  33
HETATM   33  O2          0      75.661  91.179  82.512  1.00  0.00    -0.776 OA
HETATM   34  H79         0      76.310  91.291  83.239  1.00  0.00     0.167 HD
ENDBRANCH  31  33
ENDBRANCH  17  31
TORSDOF 2
