# Supplementary material for: Evaluation of silvestrol as a potential therapeutic agent for pediatric COVID-19: an interpreted computational and phytochemistry approach
Source: Front Pharmacol. 2025 Sep 17;16:1673591. doi: 10.3389/fphar.2025.1673591 (PMC12484239; doi:10.3389/fphar.2025.1673591)
Supplement: Supplementary file 1 [file DataSheet1.zip › Suplementry Data/MD Docking/Vina/Moronic Acid/out_ligand_4.pdbqt]

REMARK VINA RESULT:      -7.6      1.954      8.398
REMARK  2 active torsions:
REMARK  status: ('A' for Active; 'I' for Inactive)
REMARK    1  A    between atoms: O2_2  and  C31_31 
REMARK    2  A    between atoms: C19_19  and  C31_31 
ROOT
HETATM    1  O1          0      64.920  81.713  81.800  1.00  0.00    -0.297 OA
HETATM    2  C4          0      65.111  88.040  83.181  1.00  0.00    -0.032 C 
HETATM    3  C5          0      66.013  87.068  82.325  1.00  0.00     0.003 C 
HETATM    4  C6          0      65.961  89.385  83.541  1.00  0.00    -0.029 C 
HETATM    5  C7          0      65.492  85.582  82.093  1.00  0.00    -0.035 C 
HETATM    6  C8          0      66.526  90.041  82.226  1.00  0.00     0.024 C 
HETATM    7  C9          0      65.031  84.984  83.470  1.00  0.00     0.009 C 
HETATM    8  C10         0      64.673  87.289  84.468  1.00  0.00     0.011 C 
HETATM    9  C11         0      66.513  87.767  81.049  1.00  0.00     0.007 C 
HETATM   10  C12         0      64.053  85.914  84.208  1.00  0.00     0.007 C 
HETATM   11  C13         0      67.315  89.026  81.374  1.00  0.00     0.010 C 
HETATM   12  C14         0      65.064  90.453  84.244  1.00  0.00     0.012 C 
HETATM   13  C15         0      64.548  83.490  83.413  1.00  0.00     0.017 C 
HETATM   14  C16         0      66.697  84.721  81.569  1.00  0.00     0.017 C 
HETATM   15  C17         0      67.258  91.367  82.508  1.00  0.00    -0.059 C 
HETATM   16  C18         0      63.814  88.439  82.419  1.00  0.00     0.016 C 
HETATM   17  C19         0      66.455  92.403  83.287  1.00  0.00     0.069 C 
HETATM   18  C20         0      65.774  91.782  84.526  1.00  0.00     0.026 C 
HETATM   19  C21         0      67.142  89.066  84.513  1.00  0.00     0.016 C 
HETATM   20  C22         0      64.391  85.494  81.010  1.00  0.00     0.016 C 
HETATM   21  C23         0      66.716  83.263  82.017  1.00  0.00     0.080 C 
HETATM   22  C24         0      65.339  82.740  82.335  1.00  0.00     0.135 C 
HETATM   23  C25         0      67.286  93.620  83.759  1.00  0.00     0.026 C 
HETATM   24  C26         0      68.523  91.621  82.111  1.00  0.00    -0.013 C 
HETATM   25  C27         0      69.272  92.919  82.331  1.00  0.00    -0.030 C 
HETATM   26  C28         0      64.865  82.791  84.753  1.00  0.00     0.023 C 
HETATM   27  C29         0      63.041  83.318  83.148  1.00  0.00     0.023 C 
HETATM   28  C30         0      68.314  94.062  82.724  1.00  0.00     0.014 C 
HETATM   29  C32         0      69.997  93.315  81.032  1.00  0.00     0.019 C 
HETATM   30  C33         0      70.326  92.690  83.431  1.00  0.00     0.019 C 
ENDROOT
BRANCH  17  31
HETATM   31  C31         0      65.402  92.927  82.335  1.00  0.00     0.153 C 
HETATM   32  O3          0      65.375  92.715  81.133  1.00  0.00    -0.649 OA
BRANCH  31  33
HETATM   33  O2          0      64.486  93.673  83.000  1.00  0.00    -0.776 OA
HETATM   34  H79         0      64.631  94.634  82.869  1.00  0.00     0.167 HD
ENDBRANCH  31  33
ENDBRANCH  17  31
TORSDOF 2
