# Supplementary material for: Evaluation of silvestrol as a potential therapeutic agent for pediatric COVID-19: an interpreted computational and phytochemistry approach
Source: Front Pharmacol. 2025 Sep 17;16:1673591. doi: 10.3389/fphar.2025.1673591 (PMC12484239; doi:10.3389/fphar.2025.1673591)
Supplement: Supplementary file 1 [file DataSheet1.zip › Suplementry Data/MD Docking/Vina/Moronic Acid/out_ligand_5.pdbqt]

REMARK VINA RESULT:      -7.5      8.686     13.638
REMARK  2 active torsions:
REMARK  status: ('A' for Active; 'I' for Inactive)
REMARK    1  A    between atoms: O2_2  and  C31_31 
REMARK    2  A    between atoms: C19_19  and  C31_31 
ROOT
HETATM    1  O1          0      72.077  86.137  80.284  1.00  0.00    -0.297 OA
HETATM    2  C4          0      74.496  92.132  79.852  1.00  0.00    -0.032 C 
HETATM    3  C5          0      73.789  91.305  80.995  1.00  0.00     0.003 C 
HETATM    4  C6          0      74.409  93.722  80.206  1.00  0.00    -0.029 C 
HETATM    5  C7          0      73.509  89.761  80.732  1.00  0.00    -0.035 C 
HETATM    6  C8          0      74.998  93.995  81.640  1.00  0.00     0.024 C 
HETATM    7  C9          0      72.846  89.598  79.319  1.00  0.00     0.009 C 
HETATM    8  C10         0      73.782  91.814  78.510  1.00  0.00     0.011 C 
HETATM    9  C11         0      74.427  91.606  82.363  1.00  0.00     0.007 C 
HETATM   10  C12         0      73.643  90.318  78.217  1.00  0.00     0.007 C 
HETATM   11  C13         0      74.347  93.092  82.707  1.00  0.00     0.010 C 
HETATM   12  C14         0      75.237  94.576  79.193  1.00  0.00     0.012 C 
HETATM   13  C15         0      72.448  88.126  78.940  1.00  0.00     0.017 C 
HETATM   14  C16         0      72.482  89.262  81.811  1.00  0.00     0.017 C 
HETATM   15  C17         0      75.023  95.497  81.980  1.00  0.00    -0.059 C 
HETATM   16  C18         0      75.988  91.722  79.686  1.00  0.00     0.016 C 
HETATM   17  C19         0      75.731  96.385  80.963  1.00  0.00     0.069 C 
HETATM   18  C20         0      75.279  96.073  79.520  1.00  0.00     0.026 C 
HETATM   19  C21         0      72.935  94.237  80.141  1.00  0.00     0.016 C 
HETATM   20  C22         0      74.774  88.885  80.898  1.00  0.00     0.016 C 
HETATM   21  C23         0      71.501  88.190  81.348  1.00  0.00     0.080 C 
HETATM   22  C24         0      72.043  87.366  80.208  1.00  0.00     0.135 C 
HETATM   23  C25         0      75.537  97.901  81.206  1.00  0.00     0.026 C 
HETATM   24  C26         0      74.461  96.021  83.090  1.00  0.00    -0.013 C 
HETATM   25  C27         0      74.490  97.482  83.487  1.00  0.00    -0.030 C 
HETATM   26  C28         0      71.205  88.143  78.025  1.00  0.00     0.023 C 
HETATM   27  C29         0      73.550  87.337  78.207  1.00  0.00     0.023 C 
HETATM   28  C30         0      75.553  98.262  82.688  1.00  0.00     0.014 C 
HETATM   29  C32         0      74.827  97.597  84.986  1.00  0.00     0.019 C 
HETATM   30  C33         0      73.089  98.076  83.253  1.00  0.00     0.019 C 
ENDROOT
BRANCH  17  31
HETATM   31  C31         0      77.210  96.100  81.106  1.00  0.00     0.153 C 
HETATM   32  O3          0      77.694  95.265  81.855  1.00  0.00    -0.649 OA
BRANCH  31  33
HETATM   33  O2          0      77.934  96.902  80.289  1.00  0.00    -0.776 OA
HETATM   34  H79         0      78.290  97.684  80.764  1.00  0.00     0.167 HD
ENDBRANCH  31  33
ENDBRANCH  17  31
TORSDOF 2
