# Supplementary material for: Evaluation of silvestrol as a potential therapeutic agent for pediatric COVID-19: an interpreted computational and phytochemistry approach
Source: Front Pharmacol. 2025 Sep 17;16:1673591. doi: 10.3389/fphar.2025.1673591 (PMC12484239; doi:10.3389/fphar.2025.1673591)
Supplement: Supplementary file 1 [file DataSheet1.zip › Suplementry Data/MD Docking/Vina/Moronic Acid/out_ligand_6.pdbqt]

REMARK VINA RESULT:      -7.5      5.559      9.584
REMARK  2 active torsions:
REMARK  status: ('A' for Active; 'I' for Inactive)
REMARK    1  A    between atoms: O2_2  and  C31_31 
REMARK    2  A    between atoms: C19_19  and  C31_31 
ROOT
HETATM    1  O1          0      77.305  92.469  79.924  1.00  0.00    -0.297 OA
HETATM    2  C4          0      71.222  92.948  82.103  1.00  0.00    -0.032 C 
HETATM    3  C5          0      72.259  91.765  81.969  1.00  0.00     0.003 C 
HETATM    4  C6          0      69.719  92.332  82.249  1.00  0.00    -0.029 C 
HETATM    5  C7          0      73.749  92.126  81.540  1.00  0.00    -0.035 C 
HETATM    6  C8          0      69.664  91.305  83.442  1.00  0.00     0.024 C 
HETATM    7  C9          0      73.702  93.082  80.296  1.00  0.00     0.009 C 
HETATM    8  C10         0      71.343  93.844  80.840  1.00  0.00     0.011 C 
HETATM    9  C11         0      72.163  90.814  83.176  1.00  0.00     0.007 C 
HETATM   10  C12         0      72.774  94.288  80.524  1.00  0.00     0.007 C 
HETATM   11  C13         0      70.760  90.227  83.320  1.00  0.00     0.010 C 
HETATM   12  C14         0      68.673  93.452  82.551  1.00  0.00     0.012 C 
HETATM   13  C15         0      75.106  93.477  79.713  1.00  0.00     0.017 C 
HETATM   14  C16         0      74.465  90.797  81.105  1.00  0.00     0.017 C 
HETATM   15  C17         0      68.240  90.767  83.678  1.00  0.00    -0.059 C 
HETATM   16  C18         0      71.534  93.847  83.334  1.00  0.00     0.016 C 
HETATM   17  C19         0      67.165  91.830  83.873  1.00  0.00     0.069 C 
HETATM   18  C20         0      67.251  92.934  82.797  1.00  0.00     0.026 C 
HETATM   19  C21         0      69.266  91.625  80.931  1.00  0.00     0.016 C 
HETATM   20  C22         0      74.583  92.709  82.705  1.00  0.00     0.016 C 
HETATM   21  C23         0      75.487  90.931  79.981  1.00  0.00     0.080 C 
HETATM   22  C24         0      76.084  92.313  79.907  1.00  0.00     0.135 C 
HETATM   23  C25         0      65.720  91.274  83.870  1.00  0.00     0.026 C 
HETATM   24  C26         0      67.934  89.453  83.709  1.00  0.00    -0.013 C 
HETATM   25  C27         0      66.560  88.874  83.974  1.00  0.00    -0.030 C 
HETATM   26  C28         0      74.991  93.702  78.190  1.00  0.00     0.023 C 
HETATM   27  C29         0      75.712  94.755  80.323  1.00  0.00     0.023 C 
HETATM   28  C30         0      65.611  89.928  84.580  1.00  0.00     0.014 C 
HETATM   29  C32         0      66.682  87.702  84.966  1.00  0.00     0.019 C 
HETATM   30  C33         0      65.997  88.335  82.646  1.00  0.00     0.019 C 
ENDROOT
BRANCH  17  31
HETATM   31  C31         0      67.405  92.432  85.240  1.00  0.00     0.153 C 
HETATM   32  O3          0      68.356  92.175  85.962  1.00  0.00    -0.649 OA
BRANCH  31  33
HETATM   33  O2          0      66.415  93.300  85.562  1.00  0.00    -0.776 OA
HETATM   34  H79         0      66.073  93.775  84.774  1.00  0.00     0.167 HD
ENDBRANCH  31  33
ENDBRANCH  17  31
TORSDOF 2
