# Supplementary material for: Evaluation of silvestrol as a potential therapeutic agent for pediatric COVID-19: an interpreted computational and phytochemistry approach
Source: Front Pharmacol. 2025 Sep 17;16:1673591. doi: 10.3389/fphar.2025.1673591 (PMC12484239; doi:10.3389/fphar.2025.1673591)
Supplement: Supplementary file 1 [file DataSheet1.zip › Suplementry Data/MD Docking/Vina/Moronic Acid/out_ligand_7.pdbqt]

REMARK VINA RESULT:      -7.5      4.901      8.609
REMARK  2 active torsions:
REMARK  status: ('A' for Active; 'I' for Inactive)
REMARK    1  A    between atoms: O2_2  and  C31_31 
REMARK    2  A    between atoms: C19_19  and  C31_31 
ROOT
HETATM    1  O1          0      75.763  90.266  80.051  1.00  0.00    -0.297 OA
HETATM    2  C4          0      70.011  91.797  82.610  1.00  0.00    -0.032 C 
HETATM    3  C5          0      70.650  90.471  82.041  1.00  0.00     0.003 C 
HETATM    4  C6          0      68.387  91.645  82.634  1.00  0.00    -0.029 C 
HETATM    5  C7          0      72.197  90.491  81.669  1.00  0.00    -0.035 C 
HETATM    6  C8          0      67.973  90.352  83.430  1.00  0.00     0.024 C 
HETATM    7  C9          0      72.496  91.768  80.806  1.00  0.00     0.009 C 
HETATM    8  C10         0      70.453  92.977  81.702  1.00  0.00     0.011 C 
HETATM    9  C11         0      70.218  89.253  82.877  1.00  0.00     0.007 C 
HETATM   10  C12         0      71.963  93.052  81.466  1.00  0.00     0.007 C 
HETATM   11  C13         0      68.699  89.098  82.903  1.00  0.00     0.010 C 
HETATM   12  C14         0      67.713  92.863  83.342  1.00  0.00     0.012 C 
HETATM   13  C15         0      73.980  91.895  80.304  1.00  0.00     0.017 C 
HETATM   14  C16         0      72.501  89.227  80.786  1.00  0.00     0.017 C 
HETATM   15  C17         0      66.443  90.216  83.559  1.00  0.00    -0.059 C 
HETATM   16  C18         0      70.521  92.109  84.047  1.00  0.00     0.016 C 
HETATM   17  C19         0      65.729  91.426  84.150  1.00  0.00     0.069 C 
HETATM   18  C20         0      66.191  92.742  83.487  1.00  0.00     0.026 C 
HETATM   19  C21         0      67.804  91.575  81.186  1.00  0.00     0.016 C 
HETATM   20  C22         0      73.115  90.385  82.910  1.00  0.00     0.016 C 
HETATM   21  C23         0      73.566  89.410  79.710  1.00  0.00     0.080 C 
HETATM   22  C24         0      74.553  90.495  80.054  1.00  0.00     0.135 C 
HETATM   23  C25         0      64.186  91.359  84.049  1.00  0.00     0.026 C 
HETATM   24  C26         0      65.756  89.118  83.180  1.00  0.00    -0.013 C 
HETATM   25  C27         0      64.261  88.922  83.320  1.00  0.00    -0.030 C 
HETATM   26  C28         0      74.007  92.628  78.946  1.00  0.00     0.023 C 
HETATM   27  C29         0      74.912  92.661  81.260  1.00  0.00     0.023 C 
HETATM   28  C30         0      63.646  89.953  84.289  1.00  0.00     0.014 C 
HETATM   29  C32         0      63.981  87.511  83.870  1.00  0.00     0.019 C 
HETATM   30  C33         0      63.623  89.039  81.923  1.00  0.00     0.019 C 
ENDROOT
BRANCH  17  31
HETATM   31  C31         0      66.076  91.449  85.622  1.00  0.00     0.153 C 
HETATM   32  O3          0      65.944  92.414  86.359  1.00  0.00    -0.649 OA
BRANCH  31  33
HETATM   33  O2          0      66.560  90.246  86.019  1.00  0.00    -0.776 OA
HETATM   34  H79         0      66.607  89.607  85.276  1.00  0.00     0.167 HD
ENDBRANCH  31  33
ENDBRANCH  17  31
TORSDOF 2
