# Supplementary material for: Evaluation of silvestrol as a potential therapeutic agent for pediatric COVID-19: an interpreted computational and phytochemistry approach
Source: Front Pharmacol. 2025 Sep 17;16:1673591. doi: 10.3389/fphar.2025.1673591 (PMC12484239; doi:10.3389/fphar.2025.1673591)
Supplement: Supplementary file 1 [file DataSheet1.zip › Suplementry Data/MD Docking/Vina/Moronic Acid/out_ligand_8.pdbqt]

REMARK VINA RESULT:      -7.4      6.123      9.981
REMARK  2 active torsions:
REMARK  status: ('A' for Active; 'I' for Inactive)
REMARK    1  A    between atoms: O2_2  and  C31_31 
REMARK    2  A    between atoms: C19_19  and  C31_31 
ROOT
HETATM    1  O1          0      76.911  96.688  82.234  1.00  0.00    -0.297 OA
HETATM    2  C4          0      72.552  91.896  82.330  1.00  0.00    -0.032 C 
HETATM    3  C5          0      72.494  93.448  82.609  1.00  0.00     0.003 C 
HETATM    4  C6          0      71.251  91.180  83.005  1.00  0.00    -0.029 C 
HETATM    5  C7          0      73.793  94.310  82.285  1.00  0.00    -0.035 C 
HETATM    6  C8          0      69.928  91.864  82.497  1.00  0.00     0.024 C 
HETATM    7  C9          0      75.045  93.595  82.903  1.00  0.00     0.009 C 
HETATM    8  C10         0      73.874  91.344  82.931  1.00  0.00     0.011 C 
HETATM    9  C11         0      71.185  94.052  82.069  1.00  0.00     0.007 C 
HETATM   10  C12         0      75.125  92.112  82.499  1.00  0.00     0.007 C 
HETATM   11  C13         0      69.960  93.393  82.698  1.00  0.00     0.010 C 
HETATM   12  C14         0      71.171  89.668  82.619  1.00  0.00     0.012 C 
HETATM   13  C15         0      76.403  94.364  82.722  1.00  0.00     0.017 C 
HETATM   14  C16         0      73.635  95.707  82.988  1.00  0.00     0.017 C 
HETATM   15  C17         0      68.667  91.160  83.035  1.00  0.00    -0.059 C 
HETATM   16  C18         0      72.578  91.587  80.805  1.00  0.00     0.016 C 
HETATM   17  C19         0      68.596  89.660  82.773  1.00  0.00     0.069 C 
HETATM   18  C20         0      69.919  88.953  83.140  1.00  0.00     0.026 C 
HETATM   19  C21         0      71.310  91.252  84.565  1.00  0.00     0.016 C 
HETATM   20  C22         0      73.960  94.600  80.775  1.00  0.00     0.016 C 
HETATM   21  C23         0      74.925  96.340  83.502  1.00  0.00     0.080 C 
HETATM   22  C24         0      76.139  95.874  82.741  1.00  0.00     0.135 C 
HETATM   23  C25         0      67.448  88.942  83.523  1.00  0.00     0.026 C 
HETATM   24  C26         0      67.682  91.798  83.700  1.00  0.00    -0.013 C 
HETATM   25  C27         0      66.409  91.159  84.216  1.00  0.00    -0.030 C 
HETATM   26  C28         0      77.332  94.067  83.919  1.00  0.00     0.023 C 
HETATM   27  C29         0      77.174  94.002  81.439  1.00  0.00     0.023 C 
HETATM   28  C30         0      66.173  89.776  83.575  1.00  0.00     0.014 C 
HETATM   29  C32         0      65.210  92.064  83.877  1.00  0.00     0.019 C 
HETATM   30  C33         0      66.514  91.038  85.748  1.00  0.00     0.019 C 
ENDROOT
BRANCH  17  31
HETATM   31  C31         0      68.326  89.499  81.293  1.00  0.00     0.153 C 
HETATM   32  O3          0      67.938  90.387  80.550  1.00  0.00    -0.649 OA
BRANCH  31  33
HETATM   33  O2          0      68.572  88.226  80.897  1.00  0.00    -0.776 OA
HETATM   34  H79         0      68.689  88.160  79.925  1.00  0.00     0.167 HD
ENDBRANCH  31  33
ENDBRANCH  17  31
TORSDOF 2
