# Supplementary material for: Evaluation of silvestrol as a potential therapeutic agent for pediatric COVID-19: an interpreted computational and phytochemistry approach
Source: Front Pharmacol. 2025 Sep 17;16:1673591. doi: 10.3389/fphar.2025.1673591 (PMC12484239; doi:10.3389/fphar.2025.1673591)
Supplement: Supplementary file 1 [file DataSheet1.zip › Suplementry Data/MD Docking/Vina/Moronic Acid/out_ligand_9.pdbqt]

REMARK VINA RESULT:      -7.3      7.995     10.147
REMARK  2 active torsions:
REMARK  status: ('A' for Active; 'I' for Inactive)
REMARK    1  A    between atoms: O2_2  and  C31_31 
REMARK    2  A    between atoms: C19_19  and  C31_31 
ROOT
HETATM    1  O1          0      75.655  97.795  80.348  1.00  0.00    -0.297 OA
HETATM    2  C4          0      74.212  91.817  82.387  1.00  0.00    -0.032 C 
HETATM    3  C5          0      74.731  92.426  81.026  1.00  0.00     0.003 C 
HETATM    4  C6          0      73.573  90.342  82.107  1.00  0.00    -0.029 C 
HETATM    5  C7          0      75.141  93.964  81.008  1.00  0.00    -0.035 C 
HETATM    6  C8          0      74.618  89.428  81.364  1.00  0.00     0.024 C 
HETATM    7  C9          0      74.003  94.801  81.692  1.00  0.00     0.009 C 
HETATM    8  C10         0      73.151  92.786  82.978  1.00  0.00     0.011 C 
HETATM    9  C11         0      75.761  91.491  80.367  1.00  0.00     0.007 C 
HETATM   10  C12         0      73.619  94.241  83.073  1.00  0.00     0.007 C 
HETATM   11  C13         0      75.173  90.108  80.096  1.00  0.00     0.010 C 
HETATM   12  C14         0      73.194  89.625  83.442  1.00  0.00     0.012 C 
HETATM   13  C15         0      74.235  96.355  81.692  1.00  0.00     0.017 C 
HETATM   14  C16         0      75.246  94.420  79.508  1.00  0.00     0.017 C 
HETATM   15  C17         0      74.093  87.994  81.162  1.00  0.00    -0.059 C 
HETATM   16  C18         0      75.355  91.694  83.434  1.00  0.00     0.016 C 
HETATM   17  C19         0      73.612  87.291  82.427  1.00  0.00     0.069 C 
HETATM   18  C20         0      72.677  88.193  83.261  1.00  0.00     0.026 C 
HETATM   19  C21         0      72.268  90.442  81.254  1.00  0.00     0.016 C 
HETATM   20  C22         0      76.529  94.222  81.639  1.00  0.00     0.016 C 
HETATM   21  C23         0      74.835  95.861  79.223  1.00  0.00     0.080 C 
HETATM   22  C24         0      74.999  96.756  80.425  1.00  0.00     0.135 C 
HETATM   23  C25         0      72.876  85.955  82.164  1.00  0.00     0.026 C 
HETATM   24  C26         0      74.044  87.379  79.962  1.00  0.00    -0.013 C 
HETATM   25  C27         0      73.572  85.961  79.717  1.00  0.00    -0.030 C 
HETATM   26  C28         0      72.874  97.083  81.631  1.00  0.00     0.023 C 
HETATM   27  C29         0      74.987  96.886  82.926  1.00  0.00     0.023 C 
HETATM   28  C30         0      73.506  85.154  81.030  1.00  0.00     0.014 C 
HETATM   29  C32         0      74.552  85.255  78.761  1.00  0.00     0.019 C 
HETATM   30  C33         0      72.188  86.020  79.044  1.00  0.00     0.019 C 
ENDROOT
BRANCH  17  31
HETATM   31  C31         0      74.852  86.963  83.229  1.00  0.00     0.153 C 
HETATM   32  O3          0      74.903  86.904  84.448  1.00  0.00    -0.649 OA
BRANCH  31  33
HETATM   33  O2          0      75.909  86.746  82.409  1.00  0.00    -0.776 OA
HETATM   34  H79         0      76.759  86.995  82.832  1.00  0.00     0.167 HD
ENDBRANCH  31  33
ENDBRANCH  17  31
TORSDOF 2
