# Supplementary material for: Evaluation of silvestrol as a potential therapeutic agent for pediatric COVID-19: an interpreted computational and phytochemistry approach
Source: Front Pharmacol. 2025 Sep 17;16:1673591. doi: 10.3389/fphar.2025.1673591 (PMC12484239; doi:10.3389/fphar.2025.1673591)
Supplement: Supplementary file 1 [file DataSheet1.zip › Suplementry Data/MD Docking/Vina/Patentiflorin A/out.pdbqt]

MODEL 1
REMARK VINA RESULT:      -8.3      0.000      0.000
REMARK  8 active torsions:
REMARK  status: ('A' for Active; 'I' for Inactive)
REMARK    1  A    between atoms: O2_2  and  C17_17 
REMARK    2  A    between atoms: O2_2  and  C16_16 
REMARK    3  A    between atoms: O3_3  and  C12_12 
REMARK    4  A    between atoms: O4_4  and  C13_13 
REMARK    5  A    between atoms: O5_5  and  C14_14 
REMARK    6  A    between atoms: O7_7  and  C29_29 
REMARK    7  A    between atoms: O9_9  and  C30_30 
REMARK    8  A    between atoms: C22_22  and  C25_25 
ROOT
HETATM    1  O1          0      75.047  83.609  82.962  1.00  0.00    -0.351 OA
HETATM    2  C12         0      72.453  84.837  83.104  1.00  0.00     0.183 C 
HETATM    3  C13         0      73.687  85.447  83.771  1.00  0.00     0.178 C 
HETATM    4  C14         0      72.634  83.337  82.870  1.00  0.00     0.205 C 
HETATM    5  C15         0      74.963  85.034  83.032  1.00  0.00     0.152 C 
HETATM    6  C16         0      73.980  83.036  82.209  1.00  0.00     0.298 C 
HETATM    7  C18         0      76.215  85.533  83.747  1.00  0.00     0.042 C 
ENDROOT
BRANCH   6   8
HETATM    8  O2          0      74.135  81.619  82.155  1.00  0.00    -0.316 OA
BRANCH   8   9
HETATM    9  C17         0      74.957  81.129  81.179  1.00  0.00     0.092 A 
HETATM   10  C20         0      76.255  80.676  81.467  1.00  0.00     0.012 A 
HETATM   11  C23         0      77.078  80.173  80.416  1.00  0.00    -0.008 A 
HETATM   12  C26         0      76.763  80.708  82.775  1.00  0.00     0.054 A 
HETATM   13  C28         0      78.373  79.723  80.716  1.00  0.00     0.053 A 
HETATM   14  C22         0      76.585  80.134  79.101  1.00  0.00     0.002 A 
HETATM   15  C30         0      78.856  79.765  82.024  1.00  0.00     0.102 A 
HETATM   16  C29         0      78.053  80.255  83.050  1.00  0.00     0.102 A 
HETATM   17  C21         0      75.301  80.592  78.874  1.00  0.00     0.062 A 
HETATM   18  C27         0      74.572  80.653  77.617  1.00  0.00     0.295 A 
HETATM   19  C19         0      74.496  81.080  79.879  1.00  0.00     0.018 A 
HETATM   20  O8          0      74.954  80.313  76.515  1.00  0.00    -0.259 OA
HETATM   21  O6          0      73.343  81.181  77.914  1.00  0.00    -0.313 OA
HETATM   22  C24         0      73.194  81.487  79.323  1.00  0.00     0.221 A 
BRANCH  15  23
HETATM   23  O9          0      80.118  79.321  82.285  1.00  0.00    -0.353 OA
HETATM   24  C38         0      80.520  78.106  81.656  1.00  0.00     0.210 C 
ENDBRANCH  15  23
BRANCH  16  25
HETATM   25  O7          0      78.517  80.298  84.331  1.00  0.00    -0.353 OA
HETATM   26  C37         0      78.606  81.583  84.944  1.00  0.00     0.210 C 
ENDBRANCH  16  25
BRANCH  14  27
HETATM   27  C25         0      77.382  79.630  77.994  1.00  0.00    -0.021 A 
HETATM   28  C32         0      77.319  78.268  77.664  1.00  0.00     0.015 A 
HETATM   29  C35         0      78.075  77.762  76.604  1.00  0.00     0.040 A 
HETATM   30  C34         0      78.874  78.647  75.909  1.00  0.00     0.105 A 
HETATM   31  O11         0      79.675  78.339  74.853  1.00  0.00    -0.323 OA
HETATM   32  C33         0      78.933  79.982  76.238  1.00  0.00     0.105 A 
HETATM   33  C36         0      80.246  79.629  74.554  1.00  0.00     0.352 A 
HETATM   34  O10         0      79.778  80.677  75.428  1.00  0.00    -0.323 OA
HETATM   35  C31         0      78.196  80.506  77.279  1.00  0.00     0.052 A 
ENDBRANCH  14  27
ENDBRANCH   8   9
ENDBRANCH   6   8
BRANCH   3  36
HETATM   36  O4          0      73.575  86.867  83.760  1.00  0.00    -0.390 OA
HETATM   37  H48         0      74.398  87.231  83.391  1.00  0.00     0.210 HD
ENDBRANCH   3  36
BRANCH   4  38
HETATM   38  O5          0      71.598  82.864  82.011  1.00  0.00    -0.388 OA
HETATM   39  H49         0      71.681  83.321  81.157  1.00  0.00     0.210 HD
ENDBRANCH   4  38
BRANCH   2  40
HETATM   40  O3          0      71.334  85.053  83.964  1.00  0.00    -0.390 OA
HETATM   41  H47         0      70.765  85.717  83.540  1.00  0.00     0.210 HD
ENDBRANCH   2  40
TORSDOF 8
ENDMDL
MODEL 2
REMARK VINA RESULT:      -8.2      1.795      8.092
REMARK  8 active torsions:
REMARK  status: ('A' for Active; 'I' for Inactive)
REMARK    1  A    between atoms: O2_2  and  C17_17 
REMARK    2  A    between atoms: O2_2  and  C16_16 
REMARK    3  A    between atoms: O3_3  and  C12_12 
REMARK    4  A    between atoms: O4_4  and  C13_13 
REMARK    5  A    between atoms: O5_5  and  C14_14 
REMARK    6  A    between atoms: O7_7  and  C29_29 
REMARK    7  A    between atoms: O9_9  and  C30_30 
REMARK    8  A    between atoms: C22_22  and  C25_25 
ROOT
HETATM    1  O1          0      80.159  78.464  76.938  1.00  0.00    -0.351 OA
HETATM    2  C12         0      79.622  78.098  74.139  1.00  0.00     0.183 C 
HETATM    3  C13         0      80.691  77.296  74.881  1.00  0.00     0.178 C 
HETATM    4  C14         0      79.307  79.406  74.867  1.00  0.00     0.205 C 
HETATM    5  C15         0      80.341  77.167  76.366  1.00  0.00     0.152 C 
HETATM    6  C16         0      79.063  79.168  76.357  1.00  0.00     0.298 C 
HETATM    7  C18         0      81.451  76.472  77.149  1.00  0.00     0.042 C 
ENDROOT
BRANCH   6   8
HETATM    8  O2          0      78.919  80.440  76.987  1.00  0.00    -0.316 OA
BRANCH   8   9
HETATM    9  C17         0      77.873  80.577  77.858  1.00  0.00     0.092 A 
HETATM   10  C20         0      78.018  80.313  79.230  1.00  0.00     0.012 A 
HETATM   11  C23         0      76.900  80.470  80.101  1.00  0.00    -0.008 A 
HETATM   12  C26         0      79.246  79.894  79.764  1.00  0.00     0.054 A 
HETATM   13  C28         0      77.055  80.203  81.470  1.00  0.00     0.053 A 
HETATM   14  C22         0      75.663  80.888  79.583  1.00  0.00     0.002 A 
HETATM   15  C30         0      78.287  79.788  81.980  1.00  0.00     0.102 A 
HETATM   16  C29         0      79.378  79.635  81.129  1.00  0.00     0.102 A 
HETATM   17  C21         0      75.578  81.134  78.226  1.00  0.00     0.062 A 
HETATM   18  C27         0      74.423  81.572  77.457  1.00  0.00     0.295 A 
HETATM   19  C19         0      76.649  80.987  77.373  1.00  0.00     0.018 A 
HETATM   20  O8          0      73.302  81.807  77.863  1.00  0.00    -0.259 OA
HETATM   21  O6          0      74.845  81.674  76.158  1.00  0.00    -0.313 OA
HETATM   22  C24         0      76.242  81.323  75.997  1.00  0.00     0.221 A 
BRANCH  15  23
HETATM   23  O9          0      78.409  79.536  83.313  1.00  0.00    -0.353 OA
HETATM   24  C38         0      78.623  80.658  84.167  1.00  0.00     0.210 C 
ENDBRANCH  15  23
BRANCH  16  25
HETATM   25  O7          0      80.585  79.231  81.618  1.00  0.00    -0.353 OA
HETATM   26  C37         0      80.951  77.871  81.395  1.00  0.00     0.210 C 
ENDBRANCH  16  25
BRANCH  14  27
HETATM   27  C25         0      74.493  81.064  80.427  1.00  0.00    -0.021 A 
HETATM   28  C32         0      73.594  79.998  80.591  1.00  0.00     0.015 A 
HETATM   29  C35         0      72.464  80.145  81.398  1.00  0.00     0.040 A 
HETATM   30  C34         0      72.272  81.364  82.015  1.00  0.00     0.105 A 
HETATM   31  O11         0      71.235  81.690  82.834  1.00  0.00    -0.323 OA
HETATM   32  C33         0      73.156  82.406  81.851  1.00  0.00     0.105 A 
HETATM   33  C36         0      71.565  83.054  83.166  1.00  0.00     0.352 A 
HETATM   34  O10         0      72.783  83.515  82.547  1.00  0.00    -0.323 OA
HETATM   35  C31         0      74.280  82.287  81.060  1.00  0.00     0.052 A 
ENDBRANCH  14  27
ENDBRANCH   8   9
ENDBRANCH   6   8
BRANCH   3  36
HETATM   36  O4          0      80.788  75.996  74.305  1.00  0.00    -0.390 OA
HETATM   37  H48         0      80.987  76.100  73.359  1.00  0.00     0.210 HD
ENDBRANCH   3  36
BRANCH   4  38
HETATM   38  O5          0      78.130  79.987  74.308  1.00  0.00    -0.388 OA
HETATM   39  H49         0      77.477  79.278  74.174  1.00  0.00     0.210 HD
ENDBRANCH   4  38
BRANCH   2  40
HETATM   40  O3          0      80.115  78.389  72.831  1.00  0.00    -0.390 OA
HETATM   41  H47         0      80.019  77.582  72.298  1.00  0.00     0.210 HD
ENDBRANCH   2  40
TORSDOF 8
ENDMDL
MODEL 3
REMARK VINA RESULT:      -8.0      2.702      5.068
REMARK  8 active torsions:
REMARK  status: ('A' for Active; 'I' for Inactive)
REMARK    1  A    between atoms: O2_2  and  C17_17 
REMARK    2  A    between atoms: O2_2  and  C16_16 
REMARK    3  A    between atoms: O3_3  and  C12_12 
REMARK    4  A    between atoms: O4_4  and  C13_13 
REMARK    5  A    between atoms: O5_5  and  C14_14 
REMARK    6  A    between atoms: O7_7  and  C29_29 
REMARK    7  A    between atoms: O9_9  and  C30_30 
REMARK    8  A    between atoms: C22_22  and  C25_25 
ROOT
HETATM    1  O1          0      73.958  84.013  79.147  1.00  0.00    -0.351 OA
HETATM    2  C12         0      74.165  85.871  76.966  1.00  0.00     0.183 C 
HETATM    3  C13         0      73.522  86.244  78.303  1.00  0.00     0.178 C 
HETATM    4  C14         0      74.157  84.357  76.751  1.00  0.00     0.205 C 
HETATM    5  C15         0      74.109  85.403  79.440  1.00  0.00     0.152 C 
HETATM    6  C16         0      74.680  83.618  77.983  1.00  0.00     0.298 C 
HETATM    7  C18         0      73.402  85.673  80.765  1.00  0.00     0.042 C 
ENDROOT
BRANCH   6   8
HETATM    8  O2          0      74.509  82.219  77.761  1.00  0.00    -0.316 OA
BRANCH   8   9
HETATM    9  C17         0      75.440  81.391  78.323  1.00  0.00     0.092 A 
HETATM   10  C20         0      75.218  80.767  79.562  1.00  0.00     0.012 A 
HETATM   11  C23         0      76.218  79.911  80.110  1.00  0.00    -0.008 A 
HETATM   12  C26         0      74.027  80.969  80.275  1.00  0.00     0.054 A 
HETATM   13  C28         0      75.986  79.292  81.349  1.00  0.00     0.053 A 
HETATM   14  C22         0      77.417  79.697  79.410  1.00  0.00     0.002 A 
HETATM   15  C30         0      74.794  79.508  82.040  1.00  0.00     0.102 A 
HETATM   16  C29         0      73.818  80.343  81.505  1.00  0.00     0.102 A 
HETATM   17  C21         0      77.582  80.336  78.195  1.00  0.00     0.062 A 
HETATM   18  C27         0      78.718  80.276  77.289  1.00  0.00     0.295 A 
HETATM   19  C19         0      76.625  81.166  77.653  1.00  0.00     0.018 A 
HETATM   20  O8          0      79.750  79.650  77.427  1.00  0.00    -0.259 OA
HETATM   21  O6          0      78.401  81.079  76.225  1.00  0.00    -0.313 OA
HETATM   22  C24         0      77.094  81.691  76.359  1.00  0.00     0.221 A 
BRANCH  15  23
HETATM   23  O9          0      74.596  78.894  83.241  1.00  0.00    -0.353 OA
HETATM   24  C38         0      74.156  77.538  83.209  1.00  0.00     0.210 C 
ENDBRANCH  15  23
BRANCH  16  25
HETATM   25  O7          0      72.649  80.560  82.173  1.00  0.00    -0.353 OA
HETATM   26  C37         0      71.471  79.972  81.626  1.00  0.00     0.210 C 
ENDBRANCH  16  25
BRANCH  14  27
HETATM   27  C25         0      78.467  78.834  79.923  1.00  0.00    -0.021 A 
HETATM   28  C32         0      78.487  77.479  79.557  1.00  0.00     0.015 A 
HETATM   29  C35         0      79.487  76.631  80.039  1.00  0.00     0.040 A 
HETATM   30  C34         0      80.438  77.176  80.877  1.00  0.00     0.105 A 
HETATM   31  O11         0      81.482  76.508  81.440  1.00  0.00    -0.323 OA
HETATM   32  C33         0      80.413  78.505  81.235  1.00  0.00     0.105 A 
HETATM   33  C36         0      82.112  77.565  82.192  1.00  0.00     0.352 A 
HETATM   34  O10         0      81.440  78.836  82.065  1.00  0.00    -0.323 OA
HETATM   35  C31         0      79.438  79.363  80.772  1.00  0.00     0.052 A 
ENDBRANCH  14  27
ENDBRANCH   8   9
ENDBRANCH   6   8
BRANCH   3  36
HETATM   36  O4          0      73.755  87.624  78.569  1.00  0.00    -0.390 OA
HETATM   37  H48         0      73.938  88.067  77.723  1.00  0.00     0.210 HD
ENDBRANCH   3  36
BRANCH   4  38
HETATM   38  O5          0      74.997  84.033  75.644  1.00  0.00    -0.388 OA
HETATM   39  H49         0      75.616  83.339  75.928  1.00  0.00     0.210 HD
ENDBRANCH   4  38
BRANCH   2  40
HETATM   40  O3          0      73.418  86.504  75.926  1.00  0.00    -0.390 OA
HETATM   41  H47         0      72.699  85.900  75.676  1.00  0.00     0.210 HD
ENDBRANCH   2  40
TORSDOF 8
ENDMDL
MODEL 4
REMARK VINA RESULT:      -7.8      6.477     11.888
REMARK  8 active torsions:
REMARK  status: ('A' for Active; 'I' for Inactive)
REMARK    1  A    between atoms: O2_2  and  C17_17 
REMARK    2  A    between atoms: O2_2  and  C16_16 
REMARK    3  A    between atoms: O3_3  and  C12_12 
REMARK    4  A    between atoms: O4_4  and  C13_13 
REMARK    5  A    between atoms: O5_5  and  C14_14 
REMARK    6  A    between atoms: O7_7  and  C29_29 
REMARK    7  A    between atoms: O9_9  and  C30_30 
REMARK    8  A    between atoms: C22_22  and  C25_25 
ROOT
HETATM    1  O1          0      72.866  87.412  78.563  1.00  0.00    -0.351 OA
HETATM    2  C12         0      74.774  85.280  78.817  1.00  0.00     0.183 C 
HETATM    3  C13         0      73.892  85.449  77.579  1.00  0.00     0.178 C 
HETATM    4  C14         0      74.160  85.975  80.033  1.00  0.00     0.205 C 
HETATM    5  C15         0      73.505  86.917  77.385  1.00  0.00     0.152 C 
HETATM    6  C16         0      73.730  87.403  79.698  1.00  0.00     0.298 C 
HETATM    7  C18         0      72.530  87.095  76.225  1.00  0.00     0.042 C 
ENDROOT
BRANCH   6   8
HETATM    8  O2          0      73.042  87.931  80.831  1.00  0.00    -0.316 OA
BRANCH   8   9
HETATM    9  C17         0      73.422  89.175  81.253  1.00  0.00     0.092 A 
HETATM   10  C20         0      74.029  89.376  82.503  1.00  0.00     0.012 A 
HETATM   11  C23         0      74.408  90.692  82.901  1.00  0.00    -0.008 A 
HETATM   12  C26         0      74.271  88.303  83.374  1.00  0.00     0.054 A 
HETATM   13  C28         0      75.014  90.881  84.153  1.00  0.00     0.053 A 
HETATM   14  C22         0      74.173  91.778  82.041  1.00  0.00     0.002 A 
HETATM   15  C30         0      75.245  89.799  85.003  1.00  0.00     0.102 A 
HETATM   16  C29         0      74.875  88.514  84.614  1.00  0.00     0.102 A 
HETATM   17  C21         0      73.573  91.522  80.823  1.00  0.00     0.062 A 
HETATM   18  C27         0      73.229  92.465  79.769  1.00  0.00     0.295 A 
HETATM   19  C19         0      73.201  90.257  80.425  1.00  0.00     0.018 A 
HETATM   20  O8          0      73.402  93.667  79.758  1.00  0.00    -0.259 OA
HETATM   21  O6          0      72.658  91.726  78.767  1.00  0.00    -0.313 OA
HETATM   22  C24         0      72.592  90.313  79.085  1.00  0.00     0.221 A 
BRANCH  15  23
HETATM   23  O9          0      75.835  90.012  86.213  1.00  0.00    -0.353 OA
HETATM   24  C38         0      76.946  90.906  86.242  1.00  0.00     0.210 C 
ENDBRANCH  15  23
BRANCH  16  25
HETATM   25  O7          0      75.098  87.451  85.438  1.00  0.00    -0.353 OA
HETATM   26  C37         0      74.701  86.168  84.961  1.00  0.00     0.210 C 
ENDBRANCH  16  25
BRANCH  14  27
HETATM   27  C25         0      74.541  93.137  82.398  1.00  0.00    -0.021 A 
HETATM   28  C32         0      75.859  93.573  82.188  1.00  0.00     0.015 A 
HETATM   29  C35         0      76.235  94.876  82.523  1.00  0.00     0.040 A 
HETATM   30  C34         0      75.269  95.701  83.062  1.00  0.00     0.105 A 
HETATM   31  O11         0      75.448  96.994  83.445  1.00  0.00    -0.323 OA
HETATM   32  C33         0      73.978  95.269  83.266  1.00  0.00     0.105 A 
HETATM   33  C36         0      74.127  97.329  83.915  1.00  0.00     0.352 A 
HETATM   34  O10         0      73.188  96.239  83.803  1.00  0.00    -0.323 OA
HETATM   35  C31         0      73.582  93.989  82.943  1.00  0.00     0.052 A 
ENDBRANCH  14  27
ENDBRANCH   8   9
ENDBRANCH   6   8
BRANCH   3  36
HETATM   36  O4          0      74.601  84.993  76.429  1.00  0.00    -0.390 OA
HETATM   37  H48         0      75.382  85.561  76.314  1.00  0.00     0.210 HD
ENDBRANCH   3  36
BRANCH   4  38
HETATM   38  O5          0      75.125  86.032  81.081  1.00  0.00    -0.388 OA
HETATM   39  H49         0      75.922  85.560  80.785  1.00  0.00     0.210 HD
ENDBRANCH   4  38
BRANCH   2  40
HETATM   40  O3          0      74.900  83.882  79.081  1.00  0.00    -0.390 OA
HETATM   41  H47         0      75.500  83.782  79.839  1.00  0.00     0.210 HD
ENDBRANCH   2  40
TORSDOF 8
ENDMDL
MODEL 5
REMARK VINA RESULT:      -7.8      2.211      3.495
REMARK  8 active torsions:
REMARK  status: ('A' for Active; 'I' for Inactive)
REMARK    1  A    between atoms: O2_2  and  C17_17 
REMARK    2  A    between atoms: O2_2  and  C16_16 
REMARK    3  A    between atoms: O3_3  and  C12_12 
REMARK    4  A    between atoms: O4_4  and  C13_13 
REMARK    5  A    between atoms: O5_5  and  C14_14 
REMARK    6  A    between atoms: O7_7  and  C29_29 
REMARK    7  A    between atoms: O9_9  and  C30_30 
REMARK    8  A    between atoms: C22_22  and  C25_25 
ROOT
HETATM    1  O1          0      72.358  81.618  79.398  1.00  0.00    -0.351 OA
HETATM    2  C12         0      71.797  81.355  82.203  1.00  0.00     0.183 C 
HETATM    3  C13         0      70.694  81.378  81.145  1.00  0.00     0.178 C 
HETATM    4  C14         0      73.075  82.014  81.685  1.00  0.00     0.205 C 
HETATM    5  C15         0      71.218  80.858  79.803  1.00  0.00     0.152 C 
HETATM    6  C16         0      73.453  81.483  80.302  1.00  0.00     0.298 C 
HETATM    7  C18         0      70.169  80.981  78.702  1.00  0.00     0.042 C 
ENDROOT
BRANCH   6   8
HETATM    8  O2          0      74.565  82.243  79.829  1.00  0.00    -0.316 OA
BRANCH   8   9
HETATM    9  C17         0      75.404  81.617  78.949  1.00  0.00     0.092 A 
HETATM   10  C20         0      76.422  80.754  79.389  1.00  0.00     0.012 A 
HETATM   11  C23         0      77.274  80.123  78.435  1.00  0.00    -0.008 A 
HETATM   12  C26         0      76.619  80.499  80.754  1.00  0.00     0.054 A 
HETATM   13  C28         0      78.287  79.263  78.885  1.00  0.00     0.053 A 
HETATM   14  C22         0      77.090  80.368  77.064  1.00  0.00     0.002 A 
HETATM   15  C30         0      78.465  79.024  80.248  1.00  0.00     0.102 A 
HETATM   16  C29         0      77.633  79.639  81.179  1.00  0.00     0.102 A 
HETATM   17  C21         0      76.073  81.225  76.688  1.00  0.00     0.062 A 
HETATM   18  C27         0      75.685  81.634  75.347  1.00  0.00     0.295 A 
HETATM   19  C19         0      75.243  81.842  77.598  1.00  0.00     0.018 A 
HETATM   20  O8          0      76.184  81.300  74.291  1.00  0.00    -0.259 OA
HETATM   21  O6          0      74.626  82.489  75.500  1.00  0.00    -0.313 OA
HETATM   22  C24         0      74.267  82.688  76.890  1.00  0.00     0.221 A 
BRANCH  15  23
HETATM   23  O9          0      79.457  78.183  80.656  1.00  0.00    -0.353 OA
HETATM   24  C38         0      80.282  77.615  79.642  1.00  0.00     0.210 C 
ENDBRANCH  15  23
BRANCH  16  25
HETATM   25  O7          0      77.798  79.410  82.513  1.00  0.00    -0.353 OA
HETATM   26  C37         0      77.569  80.509  83.392  1.00  0.00     0.210 C 
ENDBRANCH  16  25
BRANCH  14  27
HETATM   27  C25         0      77.930  79.751  76.051  1.00  0.00    -0.021 A 
HETATM   28  C32         0      79.113  80.392  75.652  1.00  0.00     0.015 A 
HETATM   29  C35         0      79.936  79.816  74.681  1.00  0.00     0.040 A 
HETATM   30  C34         0      79.539  78.610  74.140  1.00  0.00     0.105 A 
HETATM   31  O11         0      80.209  77.904  73.189  1.00  0.00    -0.323 OA
HETATM   32  C33         0      78.377  77.986  74.534  1.00  0.00     0.105 A 
HETATM   33  C36         0      79.339  76.765  73.028  1.00  0.00     0.352 A 
HETATM   34  O10         0      78.175  76.810  73.879  1.00  0.00    -0.323 OA
HETATM   35  C31         0      77.548  78.533  75.491  1.00  0.00     0.052 A 
ENDBRANCH  14  27
ENDBRANCH   8   9
ENDBRANCH   6   8
BRANCH   3  36
HETATM   36  O4          0      69.609  80.559  81.576  1.00  0.00    -0.390 OA
HETATM   37  H48         0      69.099  81.059  82.235  1.00  0.00     0.210 HD
ENDBRANCH   3  36
BRANCH   4  38
HETATM   38  O5          0      74.149  81.732  82.581  1.00  0.00    -0.388 OA
HETATM   39  H49         0      74.805  81.192  82.108  1.00  0.00     0.210 HD
ENDBRANCH   4  38
BRANCH   2  40
HETATM   40  O3          0      71.325  82.066  83.348  1.00  0.00    -0.390 OA
HETATM   41  H47         0      72.096  82.479  83.773  1.00  0.00     0.210 HD
ENDBRANCH   2  40
TORSDOF 8
ENDMDL
MODEL 6
REMARK VINA RESULT:      -7.7      9.763     13.373
REMARK  8 active torsions:
REMARK  status: ('A' for Active; 'I' for Inactive)
REMARK    1  A    between atoms: O2_2  and  C17_17 
REMARK    2  A    between atoms: O2_2  and  C16_16 
REMARK    3  A    between atoms: O3_3  and  C12_12 
REMARK    4  A    between atoms: O4_4  and  C13_13 
REMARK    5  A    between atoms: O5_5  and  C14_14 
REMARK    6  A    between atoms: O7_7  and  C29_29 
REMARK    7  A    between atoms: O9_9  and  C30_30 
REMARK    8  A    between atoms: C22_22  and  C25_25 
ROOT
HETATM    1  O1          0      67.330  89.704  84.183  1.00  0.00    -0.351 OA
HETATM    2  C12         0      66.783  92.474  84.712  1.00  0.00     0.183 C 
HETATM    3  C13         0      68.191  91.959  84.415  1.00  0.00     0.178 C 
HETATM    4  C14         0      65.878  91.352  85.223  1.00  0.00     0.205 C 
HETATM    5  C15         0      68.136  90.698  83.547  1.00  0.00     0.152 C 
HETATM    6  C16         0      65.972  90.114  84.330  1.00  0.00     0.298 C 
HETATM    7  C18         0      69.522  90.098  83.335  1.00  0.00     0.042 C 
ENDROOT
BRANCH   6   8
HETATM    8  O2          0      65.218  89.071  84.946  1.00  0.00    -0.316 OA
BRANCH   8   9
HETATM    9  C17         0      65.273  87.841  84.351  1.00  0.00     0.092 A 
HETATM   10  C20         0      64.777  87.627  83.054  1.00  0.00     0.012 A 
HETATM   11  C23         0      64.857  86.327  82.473  1.00  0.00    -0.008 A 
HETATM   12  C26         0      64.202  88.671  82.315  1.00  0.00     0.054 A 
HETATM   13  C28         0      64.358  86.125  81.177  1.00  0.00     0.053 A 
HETATM   14  C22         0      65.429  85.270  83.200  1.00  0.00     0.002 A 
HETATM   15  C30         0      63.790  87.179  80.460  1.00  0.00     0.102 A 
HETATM   16  C29         0      63.713  88.448  81.027  1.00  0.00     0.102 A 
HETATM   17  C21         0      65.901  85.537  84.471  1.00  0.00     0.062 A 
HETATM   18  C27         0      66.531  84.624  85.412  1.00  0.00     0.295 A 
HETATM   19  C19         0      65.832  86.788  85.045  1.00  0.00     0.018 A 
HETATM   20  O8          0      66.763  83.441  85.262  1.00  0.00    -0.259 OA
HETATM   21  O6          0      66.819  85.364  86.528  1.00  0.00    -0.313 OA
HETATM   22  C24         0      66.415  86.750  86.397  1.00  0.00     0.221 A 
BRANCH  15  23
HETATM   23  O9          0      63.314  86.953  79.203  1.00  0.00    -0.353 OA
HETATM   24  C38         0      64.269  86.929  78.144  1.00  0.00     0.210 C 
ENDBRANCH  15  23
BRANCH  16  25
HETATM   25  O7          0      63.161  89.483  80.333  1.00  0.00    -0.353 OA
HETATM   26  C37         0      63.042  90.729  81.015  1.00  0.00     0.210 C 
ENDBRANCH  16  25
BRANCH  14  27
HETATM   27  C25         0      65.535  83.928  82.654  1.00  0.00    -0.021 A 
HETATM   28  C32         0      64.492  83.013  82.868  1.00  0.00     0.015 A 
HETATM   29  C35         0      64.573  81.717  82.352  1.00  0.00     0.040 A 
HETATM   30  C34         0      65.704  81.382  81.636  1.00  0.00     0.105 A 
HETATM   31  O11         0      65.956  80.175  81.061  1.00  0.00    -0.323 OA
HETATM   32  C33         0      66.724  82.283  81.430  1.00  0.00     0.105 A 
HETATM   33  C36         0      67.249  80.416  80.471  1.00  0.00     0.352 A 
HETATM   34  O10         0      67.742  81.752  80.699  1.00  0.00    -0.323 OA
HETATM   35  C31         0      66.669  83.568  81.928  1.00  0.00     0.052 A 
ENDBRANCH  14  27
ENDBRANCH   8   9
ENDBRANCH   6   8
BRANCH   3  36
HETATM   36  O4          0      68.928  92.969  83.731  1.00  0.00    -0.390 OA
HETATM   37  H48         0      69.306  92.573  82.927  1.00  0.00     0.210 HD
ENDBRANCH   3  36
BRANCH   4  38
HETATM   38  O5          0      64.524  91.800  85.226  1.00  0.00    -0.388 OA
HETATM   39  H49         0      64.421  92.455  84.515  1.00  0.00     0.210 HD
ENDBRANCH   4  38
BRANCH   2  40
HETATM   40  O3          0      66.887  93.492  85.709  1.00  0.00    -0.390 OA
HETATM   41  H47         0      66.038  93.965  85.731  1.00  0.00     0.210 HD
ENDBRANCH   2  40
TORSDOF 8
ENDMDL
MODEL 7
REMARK VINA RESULT:      -7.6      6.642     12.010
REMARK  8 active torsions:
REMARK  status: ('A' for Active; 'I' for Inactive)
REMARK    1  A    between atoms: O2_2  and  C17_17 
REMARK    2  A    between atoms: O2_2  and  C16_16 
REMARK    3  A    between atoms: O3_3  and  C12_12 
REMARK    4  A    between atoms: O4_4  and  C13_13 
REMARK    5  A    between atoms: O5_5  and  C14_14 
REMARK    6  A    between atoms: O7_7  and  C29_29 
REMARK    7  A    between atoms: O9_9  and  C30_30 
REMARK    8  A    between atoms: C22_22  and  C25_25 
ROOT
HETATM    1  O1          0      65.670  80.252  77.389  1.00  0.00    -0.351 OA
HETATM    2  C12         0      67.363  78.658  75.702  1.00  0.00     0.183 C 
HETATM    3  C13         0      66.312  79.615  75.139  1.00  0.00     0.178 C 
HETATM    4  C14         0      67.033  78.257  77.140  1.00  0.00     0.205 C 
HETATM    5  C15         0      66.052  80.768  76.112  1.00  0.00     0.152 C 
HETATM    6  C16         0      66.704  79.479  77.997  1.00  0.00     0.298 C 
HETATM    7  C18         0      64.923  81.673  75.627  1.00  0.00     0.042 C 
ENDROOT
BRANCH   6   8
HETATM    8  O2          0      66.271  79.017  79.275  1.00  0.00    -0.316 OA
BRANCH   8   9
HETATM    9  C17         0      66.359  79.906  80.310  1.00  0.00     0.092 A 
HETATM   10  C20         0      67.593  80.245  80.888  1.00  0.00     0.012 A 
HETATM   11  C23         0      67.636  81.177  81.966  1.00  0.00    -0.008 A 
HETATM   12  C26         0      68.792  79.682  80.423  1.00  0.00     0.054 A 
HETATM   13  C28         0      68.876  81.509  82.535  1.00  0.00     0.053 A 
HETATM   14  C22         0      66.446  81.750  82.443  1.00  0.00     0.002 A 
HETATM   15  C30         0      70.055  80.936  82.057  1.00  0.00     0.102 A 
HETATM   16  C29         0      70.013  80.027  81.004  1.00  0.00     0.102 A 
HETATM   17  C21         0      65.260  81.381  81.838  1.00  0.00     0.062 A 
HETATM   18  C27         0      63.910  81.828  82.145  1.00  0.00     0.295 A 
HETATM   19  C19         0      65.203  80.481  80.796  1.00  0.00     0.018 A 
HETATM   20  O8          0      63.563  82.618  83.001  1.00  0.00    -0.259 OA
HETATM   21  O6          0      63.083  81.177  81.269  1.00  0.00    -0.313 OA
HETATM   22  C24         0      63.804  80.298  80.371  1.00  0.00     0.221 A 
BRANCH  15  23
HETATM   23  O9          0      71.244  81.277  82.629  1.00  0.00    -0.353 OA
HETATM   24  C38         0      71.429  82.650  82.969  1.00  0.00     0.210 C 
ENDBRANCH  15  23
BRANCH  16  25
HETATM   25  O7          0      71.160  79.464  80.530  1.00  0.00    -0.353 OA
HETATM   26  C37         0      71.218  79.190  79.132  1.00  0.00     0.210 C 
ENDBRANCH  16  25
BRANCH  14  27
HETATM   27  C25         0      66.435  82.705  83.538  1.00  0.00    -0.021 A 
HETATM   28  C32         0      66.276  82.243  84.854  1.00  0.00     0.015 A 
HETATM   29  C35         0      66.263  83.143  85.922  1.00  0.00     0.040 A 
HETATM   30  C34         0      66.409  84.484  85.631  1.00  0.00     0.105 A 
HETATM   31  O11         0      66.422  85.500  86.535  1.00  0.00    -0.323 OA
HETATM   32  C33         0      66.563  84.932  84.338  1.00  0.00     0.105 A 
HETATM   33  C36         0      66.601  86.639  85.668  1.00  0.00     0.352 A 
HETATM   34  O10         0      66.693  86.285  84.273  1.00  0.00    -0.323 OA
HETATM   35  C31         0      66.580  84.064  83.267  1.00  0.00     0.052 A 
ENDBRANCH  14  27
ENDBRANCH   8   9
ENDBRANCH   6   8
BRANCH   3  36
HETATM   36  O4          0      66.771  80.142  73.897  1.00  0.00    -0.390 OA
HETATM   37  H48         0      66.280  80.962  73.718  1.00  0.00     0.210 HD
ENDBRANCH   3  36
BRANCH   4  38
HETATM   38  O5          0      68.158  77.596  77.717  1.00  0.00    -0.388 OA
HETATM   39  H49         0      68.902  77.667  77.094  1.00  0.00     0.210 HD
ENDBRANCH   4  38
BRANCH   2  40
HETATM   40  O3          0      67.385  77.492  74.876  1.00  0.00    -0.390 OA
HETATM   41  H47         0      67.470  76.722  75.463  1.00  0.00     0.210 HD
ENDBRANCH   2  40
TORSDOF 8
ENDMDL
MODEL 8
REMARK VINA RESULT:      -7.4      1.886      8.980
REMARK  8 active torsions:
REMARK  status: ('A' for Active; 'I' for Inactive)
REMARK    1  A    between atoms: O2_2  and  C17_17 
REMARK    2  A    between atoms: O2_2  and  C16_16 
REMARK    3  A    between atoms: O3_3  and  C12_12 
REMARK    4  A    between atoms: O4_4  and  C13_13 
REMARK    5  A    between atoms: O5_5  and  C14_14 
REMARK    6  A    between atoms: O7_7  and  C29_29 
REMARK    7  A    between atoms: O9_9  and  C30_30 
REMARK    8  A    between atoms: C22_22  and  C25_25 
ROOT
HETATM    1  O1          0      78.024  77.606  77.282  1.00  0.00    -0.351 OA
HETATM    2  C12         0      79.847  78.176  75.136  1.00  0.00     0.183 C 
HETATM    3  C13         0      79.044  76.877  75.207  1.00  0.00     0.178 C 
HETATM    4  C14         0      79.986  78.817  76.517  1.00  0.00     0.205 C 
HETATM    5  C15         0      77.740  77.086  75.982  1.00  0.00     0.152 C 
HETATM    6  C16         0      78.638  78.893  77.234  1.00  0.00     0.298 C 
HETATM    7  C18         0      76.978  75.777  76.168  1.00  0.00     0.042 C 
ENDROOT
BRANCH   6   8
HETATM    8  O2          0      78.870  79.366  78.559  1.00  0.00    -0.316 OA
BRANCH   8   9
HETATM    9  C17         0      77.824  79.992  79.179  1.00  0.00     0.092 A 
HETATM   10  C20         0      76.991  80.890  78.492  1.00  0.00     0.012 A 
HETATM   11  C23         0      75.912  81.520  79.179  1.00  0.00    -0.008 A 
HETATM   12  C26         0      77.200  81.183  77.135  1.00  0.00     0.054 A 
HETATM   13  C28         0      75.086  82.415  78.482  1.00  0.00     0.053 A 
HETATM   14  C22         0      75.689  81.238  80.537  1.00  0.00     0.002 A 
HETATM   15  C30         0      75.313  82.691  77.133  1.00  0.00     0.102 A 
HETATM   16  C29         0      76.366  82.076  76.462  1.00  0.00     0.102 A 
HETATM   17  C21         0      76.539  80.347  81.163  1.00  0.00     0.062 A 
HETATM   18  C27         0      76.516  79.895  82.546  1.00  0.00     0.295 A 
HETATM   19  C19         0      77.585  79.731  80.512  1.00  0.00     0.018 A 
HETATM   20  O8          0      75.740  80.218  83.424  1.00  0.00    -0.259 OA
HETATM   21  O6          0      77.558  79.017  82.678  1.00  0.00    -0.313 OA
HETATM   22  C24         0      78.301  78.843  81.445  1.00  0.00     0.221 A 
BRANCH  15  23
HETATM   23  O9          0      74.494  83.565  76.482  1.00  0.00    -0.353 OA
HETATM   24  C38         0      73.882  84.586  77.267  1.00  0.00     0.210 C 
ENDBRANCH  15  23
BRANCH  16  25
HETATM   25  O7          0      76.594  82.339  75.144  1.00  0.00    -0.353 OA
HETATM   26  C37         0      77.723  81.707  74.544  1.00  0.00     0.210 C 
ENDBRANCH  16  25
BRANCH  14  27
HETATM   27  C25         0      74.603  81.852  81.283  1.00  0.00    -0.021 A 
HETATM   28  C32         0      73.377  81.177  81.397  1.00  0.00     0.015 A 
HETATM   29  C35         0      72.320  81.748  82.110  1.00  0.00     0.040 A 
HETATM   30  C34         0      72.531  82.984  82.686  1.00  0.00     0.105 A 
HETATM   31  O11         0      71.623  83.690  83.414  1.00  0.00    -0.323 OA
HETATM   32  C33         0      73.734  83.642  82.570  1.00  0.00     0.105 A 
HETATM   33  C36         0      72.389  84.866  83.743  1.00  0.00     0.352 A 
HETATM   34  O10         0      73.731  84.842  83.212  1.00  0.00    -0.323 OA
HETATM   35  C31         0      74.793  83.100  81.872  1.00  0.00     0.052 A 
ENDBRANCH  14  27
ENDBRANCH   8   9
ENDBRANCH   6   8
BRANCH   3  36
HETATM   36  O4          0      78.741  76.437  73.886  1.00  0.00    -0.390 OA
HETATM   37  H48         0      77.777  76.333  73.817  1.00  0.00     0.210 HD
ENDBRANCH   3  36
BRANCH   4  38
HETATM   38  O5          0      80.492  80.144  76.374  1.00  0.00    -0.388 OA
HETATM   39  H49         0      80.372  80.415  75.448  1.00  0.00     0.210 HD
ENDBRANCH   4  38
BRANCH   2  40
HETATM   40  O3          0      81.143  77.867  74.622  1.00  0.00    -0.390 OA
HETATM   41  H47         0      81.771  77.926  75.362  1.00  0.00     0.210 HD
ENDBRANCH   2  40
TORSDOF 8
ENDMDL
MODEL 9
REMARK VINA RESULT:      -7.4      1.936      2.469
REMARK  8 active torsions:
REMARK  status: ('A' for Active; 'I' for Inactive)
REMARK    1  A    between atoms: O2_2  and  C17_17 
REMARK    2  A    between atoms: O2_2  and  C16_16 
REMARK    3  A    between atoms: O3_3  and  C12_12 
REMARK    4  A    between atoms: O4_4  and  C13_13 
REMARK    5  A    between atoms: O5_5  and  C14_14 
REMARK    6  A    between atoms: O7_7  and  C29_29 
REMARK    7  A    between atoms: O9_9  and  C30_30 
REMARK    8  A    between atoms: C22_22  and  C25_25 
ROOT
HETATM    1  O1          0      74.622  83.937  81.514  1.00  0.00    -0.351 OA
HETATM    2  C12         0      73.397  86.345  80.537  1.00  0.00     0.183 C 
HETATM    3  C13         0      73.896  86.204  81.976  1.00  0.00     0.178 C 
HETATM    4  C14         0      73.125  84.978  79.908  1.00  0.00     0.205 C 
HETATM    5  C15         0      75.041  85.191  82.056  1.00  0.00     0.152 C 
HETATM    6  C16         0      74.298  84.022  80.127  1.00  0.00     0.298 C 
HETATM    7  C18         0      75.477  84.945  83.497  1.00  0.00     0.042 C 
ENDROOT
BRANCH   6   8
HETATM    8  O2          0      73.913  82.737  79.642  1.00  0.00    -0.316 OA
BRANCH   8   9
HETATM    9  C17         0      74.863  82.032  78.956  1.00  0.00     0.092 A 
HETATM   10  C20         0      75.756  81.167  79.612  1.00  0.00     0.012 A 
HETATM   11  C23         0      76.730  80.452  78.855  1.00  0.00    -0.008 A 
HETATM   12  C26         0      75.709  80.993  81.003  1.00  0.00     0.054 A 
HETATM   13  C28         0      77.617  79.591  79.520  1.00  0.00     0.053 A 
HETATM   14  C22         0      76.791  80.615  77.461  1.00  0.00     0.002 A 
HETATM   15  C30         0      77.551  79.433  80.905  1.00  0.00     0.102 A 
HETATM   16  C29         0      76.600  80.131  81.643  1.00  0.00     0.102 A 
HETATM   17  C21         0      75.888  81.478  76.869  1.00  0.00     0.062 A 
HETATM   18  C27         0      75.749  81.813  75.460  1.00  0.00     0.295 A 
HETATM   19  C19         0      74.942  82.176  77.586  1.00  0.00     0.018 A 
HETATM   20  O8          0      76.405  81.397  74.526  1.00  0.00    -0.259 OA
HETATM   21  O6          0      74.715  82.708  75.380  1.00  0.00    -0.313 OA
HETATM   22  C24         0      74.135  83.005  76.675  1.00  0.00     0.221 A 
BRANCH  15  23
HETATM   23  O9          0      78.425  78.590  81.524  1.00  0.00    -0.353 OA
HETATM   24  C38         0      79.734  78.491  80.967  1.00  0.00     0.210 C 
ENDBRANCH  15  23
BRANCH  16  25
HETATM   25  O7          0      76.529  79.982  82.996  1.00  0.00    -0.353 OA
HETATM   26  C37         0      77.256  80.917  83.790  1.00  0.00     0.210 C 
ENDBRANCH  16  25
BRANCH  14  27
HETATM   27  C25         0      77.763  79.909  76.644  1.00  0.00    -0.021 A 
HETATM   28  C32         0      79.016  80.496  76.402  1.00  0.00     0.015 A 
HETATM   29  C35         0      79.966  79.835  75.620  1.00  0.00     0.040 A 
HETATM   30  C34         0      79.624  78.602  75.103  1.00  0.00     0.105 A 
HETATM   31  O11         0      80.416  77.816  74.325  1.00  0.00    -0.323 OA
HETATM   32  C33         0      78.394  78.032  75.343  1.00  0.00     0.105 A 
HETATM   33  C36         0      79.548  76.687  74.100  1.00  0.00     0.352 A 
HETATM   34  O10         0      78.263  76.816  74.744  1.00  0.00    -0.323 OA
HETATM   35  C31         0      77.439  78.663  76.112  1.00  0.00     0.052 A 
ENDBRANCH  14  27
ENDBRANCH   8   9
ENDBRANCH   6   8
BRANCH   3  36
HETATM   36  O4          0      74.353  87.470  82.443  1.00  0.00    -0.390 OA
HETATM   37  H48         0      73.735  88.149  82.123  1.00  0.00     0.210 HD
ENDBRANCH   3  36
BRANCH   4  38
HETATM   38  O5          0      72.931  85.134  78.504  1.00  0.00    -0.388 OA
HETATM   39  H49         0      72.049  85.517  78.361  1.00  0.00     0.210 HD
ENDBRANCH   4  38
BRANCH   2  40
HETATM   40  O3          0      72.189  87.106  80.562  1.00  0.00    -0.390 OA
HETATM   41  H47         0      71.793  87.052  79.676  1.00  0.00     0.210 HD
ENDBRANCH   2  40
TORSDOF 8
ENDMDL
