# Supplementary material for: Evaluation of silvestrol as a potential therapeutic agent for pediatric COVID-19: an interpreted computational and phytochemistry approach
Source: Front Pharmacol. 2025 Sep 17;16:1673591. doi: 10.3389/fphar.2025.1673591 (PMC12484239; doi:10.3389/fphar.2025.1673591)
Supplement: Supplementary file 1 [file DataSheet1.zip › Suplementry Data/MD Docking/Vina/Patentiflorin A/out_ligand_1.pdbqt]

REMARK VINA RESULT:      -8.3      0.000      0.000
REMARK  8 active torsions:
REMARK  status: ('A' for Active; 'I' for Inactive)
REMARK    1  A    between atoms: O2_2  and  C17_17 
REMARK    2  A    between atoms: O2_2  and  C16_16 
REMARK    3  A    between atoms: O3_3  and  C12_12 
REMARK    4  A    between atoms: O4_4  and  C13_13 
REMARK    5  A    between atoms: O5_5  and  C14_14 
REMARK    6  A    between atoms: O7_7  and  C29_29 
REMARK    7  A    between atoms: O9_9  and  C30_30 
REMARK    8  A    between atoms: C22_22  and  C25_25 
ROOT
HETATM    1  O1          0      75.047  83.609  82.962  1.00  0.00    -0.351 OA
HETATM    2  C12         0      72.453  84.837  83.104  1.00  0.00     0.183 C 
HETATM    3  C13         0      73.687  85.447  83.771  1.00  0.00     0.178 C 
HETATM    4  C14         0      72.634  83.337  82.870  1.00  0.00     0.205 C 
HETATM    5  C15         0      74.963  85.034  83.032  1.00  0.00     0.152 C 
HETATM    6  C16         0      73.980  83.036  82.209  1.00  0.00     0.298 C 
HETATM    7  C18         0      76.215  85.533  83.747  1.00  0.00     0.042 C 
ENDROOT
BRANCH   6   8
HETATM    8  O2          0      74.135  81.619  82.155  1.00  0.00    -0.316 OA
BRANCH   8   9
HETATM    9  C17         0      74.957  81.129  81.179  1.00  0.00     0.092 A 
HETATM   10  C20         0      76.255  80.676  81.467  1.00  0.00     0.012 A 
HETATM   11  C23         0      77.078  80.173  80.416  1.00  0.00    -0.008 A 
HETATM   12  C26         0      76.763  80.708  82.775  1.00  0.00     0.054 A 
HETATM   13  C28         0      78.373  79.723  80.716  1.00  0.00     0.053 A 
HETATM   14  C22         0      76.585  80.134  79.101  1.00  0.00     0.002 A 
HETATM   15  C30         0      78.856  79.765  82.024  1.00  0.00     0.102 A 
HETATM   16  C29         0      78.053  80.255  83.050  1.00  0.00     0.102 A 
HETATM   17  C21         0      75.301  80.592  78.874  1.00  0.00     0.062 A 
HETATM   18  C27         0      74.572  80.653  77.617  1.00  0.00     0.295 A 
HETATM   19  C19         0      74.496  81.080  79.879  1.00  0.00     0.018 A 
HETATM   20  O8          0      74.954  80.313  76.515  1.00  0.00    -0.259 OA
HETATM   21  O6          0      73.343  81.181  77.914  1.00  0.00    -0.313 OA
HETATM   22  C24         0      73.194  81.487  79.323  1.00  0.00     0.221 A 
BRANCH  15  23
HETATM   23  O9          0      80.118  79.321  82.285  1.00  0.00    -0.353 OA
HETATM   24  C38         0      80.520  78.106  81.656  1.00  0.00     0.210 C 
ENDBRANCH  15  23
BRANCH  16  25
HETATM   25  O7          0      78.517  80.298  84.331  1.00  0.00    -0.353 OA
HETATM   26  C37         0      78.606  81.583  84.944  1.00  0.00     0.210 C 
ENDBRANCH  16  25
BRANCH  14  27
HETATM   27  C25         0      77.382  79.630  77.994  1.00  0.00    -0.021 A 
HETATM   28  C32         0      77.319  78.268  77.664  1.00  0.00     0.015 A 
HETATM   29  C35         0      78.075  77.762  76.604  1.00  0.00     0.040 A 
HETATM   30  C34         0      78.874  78.647  75.909  1.00  0.00     0.105 A 
HETATM   31  O11         0      79.675  78.339  74.853  1.00  0.00    -0.323 OA
HETATM   32  C33         0      78.933  79.982  76.238  1.00  0.00     0.105 A 
HETATM   33  C36         0      80.246  79.629  74.554  1.00  0.00     0.352 A 
HETATM   34  O10         0      79.778  80.677  75.428  1.00  0.00    -0.323 OA
HETATM   35  C31         0      78.196  80.506  77.279  1.00  0.00     0.052 A 
ENDBRANCH  14  27
ENDBRANCH   8   9
ENDBRANCH   6   8
BRANCH   3  36
HETATM   36  O4          0      73.575  86.867  83.760  1.00  0.00    -0.390 OA
HETATM   37  H48         0      74.398  87.231  83.391  1.00  0.00     0.210 HD
ENDBRANCH   3  36
BRANCH   4  38
HETATM   38  O5          0      71.598  82.864  82.011  1.00  0.00    -0.388 OA
HETATM   39  H49         0      71.681  83.321  81.157  1.00  0.00     0.210 HD
ENDBRANCH   4  38
BRANCH   2  40
HETATM   40  O3          0      71.334  85.053  83.964  1.00  0.00    -0.390 OA
HETATM   41  H47         0      70.765  85.717  83.540  1.00  0.00     0.210 HD
ENDBRANCH   2  40
TORSDOF 8
