# Supplementary material for: Evaluation of silvestrol as a potential therapeutic agent for pediatric COVID-19: an interpreted computational and phytochemistry approach
Source: Front Pharmacol. 2025 Sep 17;16:1673591. doi: 10.3389/fphar.2025.1673591 (PMC12484239; doi:10.3389/fphar.2025.1673591)
Supplement: Supplementary file 1 [file DataSheet1.zip › Suplementry Data/MD Docking/Vina/Patentiflorin A/out_ligand_2.pdbqt]

REMARK VINA RESULT:      -8.2      1.795      8.092
REMARK  8 active torsions:
REMARK  status: ('A' for Active; 'I' for Inactive)
REMARK    1  A    between atoms: O2_2  and  C17_17 
REMARK    2  A    between atoms: O2_2  and  C16_16 
REMARK    3  A    between atoms: O3_3  and  C12_12 
REMARK    4  A    between atoms: O4_4  and  C13_13 
REMARK    5  A    between atoms: O5_5  and  C14_14 
REMARK    6  A    between atoms: O7_7  and  C29_29 
REMARK    7  A    between atoms: O9_9  and  C30_30 
REMARK    8  A    between atoms: C22_22  and  C25_25 
ROOT
HETATM    1  O1          0      80.159  78.464  76.938  1.00  0.00    -0.351 OA
HETATM    2  C12         0      79.622  78.098  74.139  1.00  0.00     0.183 C 
HETATM    3  C13         0      80.691  77.296  74.881  1.00  0.00     0.178 C 
HETATM    4  C14         0      79.307  79.406  74.867  1.00  0.00     0.205 C 
HETATM    5  C15         0      80.341  77.167  76.366  1.00  0.00     0.152 C 
HETATM    6  C16         0      79.063  79.168  76.357  1.00  0.00     0.298 C 
HETATM    7  C18         0      81.451  76.472  77.149  1.00  0.00     0.042 C 
ENDROOT
BRANCH   6   8
HETATM    8  O2          0      78.919  80.440  76.987  1.00  0.00    -0.316 OA
BRANCH   8   9
HETATM    9  C17         0      77.873  80.577  77.858  1.00  0.00     0.092 A 
HETATM   10  C20         0      78.018  80.313  79.230  1.00  0.00     0.012 A 
HETATM   11  C23         0      76.900  80.470  80.101  1.00  0.00    -0.008 A 
HETATM   12  C26         0      79.246  79.894  79.764  1.00  0.00     0.054 A 
HETATM   13  C28         0      77.055  80.203  81.470  1.00  0.00     0.053 A 
HETATM   14  C22         0      75.663  80.888  79.583  1.00  0.00     0.002 A 
HETATM   15  C30         0      78.287  79.788  81.980  1.00  0.00     0.102 A 
HETATM   16  C29         0      79.378  79.635  81.129  1.00  0.00     0.102 A 
HETATM   17  C21         0      75.578  81.134  78.226  1.00  0.00     0.062 A 
HETATM   18  C27         0      74.423  81.572  77.457  1.00  0.00     0.295 A 
HETATM   19  C19         0      76.649  80.987  77.373  1.00  0.00     0.018 A 
HETATM   20  O8          0      73.302  81.807  77.863  1.00  0.00    -0.259 OA
HETATM   21  O6          0      74.845  81.674  76.158  1.00  0.00    -0.313 OA
HETATM   22  C24         0      76.242  81.323  75.997  1.00  0.00     0.221 A 
BRANCH  15  23
HETATM   23  O9          0      78.409  79.536  83.313  1.00  0.00    -0.353 OA
HETATM   24  C38         0      78.623  80.658  84.167  1.00  0.00     0.210 C 
ENDBRANCH  15  23
BRANCH  16  25
HETATM   25  O7          0      80.585  79.231  81.618  1.00  0.00    -0.353 OA
HETATM   26  C37         0      80.951  77.871  81.395  1.00  0.00     0.210 C 
ENDBRANCH  16  25
BRANCH  14  27
HETATM   27  C25         0      74.493  81.064  80.427  1.00  0.00    -0.021 A 
HETATM   28  C32         0      73.594  79.998  80.591  1.00  0.00     0.015 A 
HETATM   29  C35         0      72.464  80.145  81.398  1.00  0.00     0.040 A 
HETATM   30  C34         0      72.272  81.364  82.015  1.00  0.00     0.105 A 
HETATM   31  O11         0      71.235  81.690  82.834  1.00  0.00    -0.323 OA
HETATM   32  C33         0      73.156  82.406  81.851  1.00  0.00     0.105 A 
HETATM   33  C36         0      71.565  83.054  83.166  1.00  0.00     0.352 A 
HETATM   34  O10         0      72.783  83.515  82.547  1.00  0.00    -0.323 OA
HETATM   35  C31         0      74.280  82.287  81.060  1.00  0.00     0.052 A 
ENDBRANCH  14  27
ENDBRANCH   8   9
ENDBRANCH   6   8
BRANCH   3  36
HETATM   36  O4          0      80.788  75.996  74.305  1.00  0.00    -0.390 OA
HETATM   37  H48         0      80.987  76.100  73.359  1.00  0.00     0.210 HD
ENDBRANCH   3  36
BRANCH   4  38
HETATM   38  O5          0      78.130  79.987  74.308  1.00  0.00    -0.388 OA
HETATM   39  H49         0      77.477  79.278  74.174  1.00  0.00     0.210 HD
ENDBRANCH   4  38
BRANCH   2  40
HETATM   40  O3          0      80.115  78.389  72.831  1.00  0.00    -0.390 OA
HETATM   41  H47         0      80.019  77.582  72.298  1.00  0.00     0.210 HD
ENDBRANCH   2  40
TORSDOF 8
