# Supplementary material for: Evaluation of silvestrol as a potential therapeutic agent for pediatric COVID-19: an interpreted computational and phytochemistry approach
Source: Front Pharmacol. 2025 Sep 17;16:1673591. doi: 10.3389/fphar.2025.1673591 (PMC12484239; doi:10.3389/fphar.2025.1673591)
Supplement: Supplementary file 1 [file DataSheet1.zip › Suplementry Data/MD Docking/Vina/Patentiflorin A/out_ligand_3.pdbqt]

REMARK VINA RESULT:      -8.0      2.702      5.068
REMARK  8 active torsions:
REMARK  status: ('A' for Active; 'I' for Inactive)
REMARK    1  A    between atoms: O2_2  and  C17_17 
REMARK    2  A    between atoms: O2_2  and  C16_16 
REMARK    3  A    between atoms: O3_3  and  C12_12 
REMARK    4  A    between atoms: O4_4  and  C13_13 
REMARK    5  A    between atoms: O5_5  and  C14_14 
REMARK    6  A    between atoms: O7_7  and  C29_29 
REMARK    7  A    between atoms: O9_9  and  C30_30 
REMARK    8  A    between atoms: C22_22  and  C25_25 
ROOT
HETATM    1  O1          0      73.958  84.013  79.147  1.00  0.00    -0.351 OA
HETATM    2  C12         0      74.165  85.871  76.966  1.00  0.00     0.183 C 
HETATM    3  C13         0      73.522  86.244  78.303  1.00  0.00     0.178 C 
HETATM    4  C14         0      74.157  84.357  76.751  1.00  0.00     0.205 C 
HETATM    5  C15         0      74.109  85.403  79.440  1.00  0.00     0.152 C 
HETATM    6  C16         0      74.680  83.618  77.983  1.00  0.00     0.298 C 
HETATM    7  C18         0      73.402  85.673  80.765  1.00  0.00     0.042 C 
ENDROOT
BRANCH   6   8
HETATM    8  O2          0      74.509  82.219  77.761  1.00  0.00    -0.316 OA
BRANCH   8   9
HETATM    9  C17         0      75.440  81.391  78.323  1.00  0.00     0.092 A 
HETATM   10  C20         0      75.218  80.767  79.562  1.00  0.00     0.012 A 
HETATM   11  C23         0      76.218  79.911  80.110  1.00  0.00    -0.008 A 
HETATM   12  C26         0      74.027  80.969  80.275  1.00  0.00     0.054 A 
HETATM   13  C28         0      75.986  79.292  81.349  1.00  0.00     0.053 A 
HETATM   14  C22         0      77.417  79.697  79.410  1.00  0.00     0.002 A 
HETATM   15  C30         0      74.794  79.508  82.040  1.00  0.00     0.102 A 
HETATM   16  C29         0      73.818  80.343  81.505  1.00  0.00     0.102 A 
HETATM   17  C21         0      77.582  80.336  78.195  1.00  0.00     0.062 A 
HETATM   18  C27         0      78.718  80.276  77.289  1.00  0.00     0.295 A 
HETATM   19  C19         0      76.625  81.166  77.653  1.00  0.00     0.018 A 
HETATM   20  O8          0      79.750  79.650  77.427  1.00  0.00    -0.259 OA
HETATM   21  O6          0      78.401  81.079  76.225  1.00  0.00    -0.313 OA
HETATM   22  C24         0      77.094  81.691  76.359  1.00  0.00     0.221 A 
BRANCH  15  23
HETATM   23  O9          0      74.596  78.894  83.241  1.00  0.00    -0.353 OA
HETATM   24  C38         0      74.156  77.538  83.209  1.00  0.00     0.210 C 
ENDBRANCH  15  23
BRANCH  16  25
HETATM   25  O7          0      72.649  80.560  82.173  1.00  0.00    -0.353 OA
HETATM   26  C37         0      71.471  79.972  81.626  1.00  0.00     0.210 C 
ENDBRANCH  16  25
BRANCH  14  27
HETATM   27  C25         0      78.467  78.834  79.923  1.00  0.00    -0.021 A 
HETATM   28  C32         0      78.487  77.479  79.557  1.00  0.00     0.015 A 
HETATM   29  C35         0      79.487  76.631  80.039  1.00  0.00     0.040 A 
HETATM   30  C34         0      80.438  77.176  80.877  1.00  0.00     0.105 A 
HETATM   31  O11         0      81.482  76.508  81.440  1.00  0.00    -0.323 OA
HETATM   32  C33         0      80.413  78.505  81.235  1.00  0.00     0.105 A 
HETATM   33  C36         0      82.112  77.565  82.192  1.00  0.00     0.352 A 
HETATM   34  O10         0      81.440  78.836  82.065  1.00  0.00    -0.323 OA
HETATM   35  C31         0      79.438  79.363  80.772  1.00  0.00     0.052 A 
ENDBRANCH  14  27
ENDBRANCH   8   9
ENDBRANCH   6   8
BRANCH   3  36
HETATM   36  O4          0      73.755  87.624  78.569  1.00  0.00    -0.390 OA
HETATM   37  H48         0      73.938  88.067  77.723  1.00  0.00     0.210 HD
ENDBRANCH   3  36
BRANCH   4  38
HETATM   38  O5          0      74.997  84.033  75.644  1.00  0.00    -0.388 OA
HETATM   39  H49         0      75.616  83.339  75.928  1.00  0.00     0.210 HD
ENDBRANCH   4  38
BRANCH   2  40
HETATM   40  O3          0      73.418  86.504  75.926  1.00  0.00    -0.390 OA
HETATM   41  H47         0      72.699  85.900  75.676  1.00  0.00     0.210 HD
ENDBRANCH   2  40
TORSDOF 8
