# Supplementary material for: Evaluation of silvestrol as a potential therapeutic agent for pediatric COVID-19: an interpreted computational and phytochemistry approach
Source: Front Pharmacol. 2025 Sep 17;16:1673591. doi: 10.3389/fphar.2025.1673591 (PMC12484239; doi:10.3389/fphar.2025.1673591)
Supplement: Supplementary file 1 [file DataSheet1.zip › Suplementry Data/MD Docking/Vina/Patentiflorin A/out_ligand_4.pdbqt]

REMARK VINA RESULT:      -7.8      6.477     11.888
REMARK  8 active torsions:
REMARK  status: ('A' for Active; 'I' for Inactive)
REMARK    1  A    between atoms: O2_2  and  C17_17 
REMARK    2  A    between atoms: O2_2  and  C16_16 
REMARK    3  A    between atoms: O3_3  and  C12_12 
REMARK    4  A    between atoms: O4_4  and  C13_13 
REMARK    5  A    between atoms: O5_5  and  C14_14 
REMARK    6  A    between atoms: O7_7  and  C29_29 
REMARK    7  A    between atoms: O9_9  and  C30_30 
REMARK    8  A    between atoms: C22_22  and  C25_25 
ROOT
HETATM    1  O1          0      72.866  87.412  78.563  1.00  0.00    -0.351 OA
HETATM    2  C12         0      74.774  85.280  78.817  1.00  0.00     0.183 C 
HETATM    3  C13         0      73.892  85.449  77.579  1.00  0.00     0.178 C 
HETATM    4  C14         0      74.160  85.975  80.033  1.00  0.00     0.205 C 
HETATM    5  C15         0      73.505  86.917  77.385  1.00  0.00     0.152 C 
HETATM    6  C16         0      73.730  87.403  79.698  1.00  0.00     0.298 C 
HETATM    7  C18         0      72.530  87.095  76.225  1.00  0.00     0.042 C 
ENDROOT
BRANCH   6   8
HETATM    8  O2          0      73.042  87.931  80.831  1.00  0.00    -0.316 OA
BRANCH   8   9
HETATM    9  C17         0      73.422  89.175  81.253  1.00  0.00     0.092 A 
HETATM   10  C20         0      74.029  89.376  82.503  1.00  0.00     0.012 A 
HETATM   11  C23         0      74.408  90.692  82.901  1.00  0.00    -0.008 A 
HETATM   12  C26         0      74.271  88.303  83.374  1.00  0.00     0.054 A 
HETATM   13  C28         0      75.014  90.881  84.153  1.00  0.00     0.053 A 
HETATM   14  C22         0      74.173  91.778  82.041  1.00  0.00     0.002 A 
HETATM   15  C30         0      75.245  89.799  85.003  1.00  0.00     0.102 A 
HETATM   16  C29         0      74.875  88.514  84.614  1.00  0.00     0.102 A 
HETATM   17  C21         0      73.573  91.522  80.823  1.00  0.00     0.062 A 
HETATM   18  C27         0      73.229  92.465  79.769  1.00  0.00     0.295 A 
HETATM   19  C19         0      73.201  90.257  80.425  1.00  0.00     0.018 A 
HETATM   20  O8          0      73.402  93.667  79.758  1.00  0.00    -0.259 OA
HETATM   21  O6          0      72.658  91.726  78.767  1.00  0.00    -0.313 OA
HETATM   22  C24         0      72.592  90.313  79.085  1.00  0.00     0.221 A 
BRANCH  15  23
HETATM   23  O9          0      75.835  90.012  86.213  1.00  0.00    -0.353 OA
HETATM   24  C38         0      76.946  90.906  86.242  1.00  0.00     0.210 C 
ENDBRANCH  15  23
BRANCH  16  25
HETATM   25  O7          0      75.098  87.451  85.438  1.00  0.00    -0.353 OA
HETATM   26  C37         0      74.701  86.168  84.961  1.00  0.00     0.210 C 
ENDBRANCH  16  25
BRANCH  14  27
HETATM   27  C25         0      74.541  93.137  82.398  1.00  0.00    -0.021 A 
HETATM   28  C32         0      75.859  93.573  82.188  1.00  0.00     0.015 A 
HETATM   29  C35         0      76.235  94.876  82.523  1.00  0.00     0.040 A 
HETATM   30  C34         0      75.269  95.701  83.062  1.00  0.00     0.105 A 
HETATM   31  O11         0      75.448  96.994  83.445  1.00  0.00    -0.323 OA
HETATM   32  C33         0      73.978  95.269  83.266  1.00  0.00     0.105 A 
HETATM   33  C36         0      74.127  97.329  83.915  1.00  0.00     0.352 A 
HETATM   34  O10         0      73.188  96.239  83.803  1.00  0.00    -0.323 OA
HETATM   35  C31         0      73.582  93.989  82.943  1.00  0.00     0.052 A 
ENDBRANCH  14  27
ENDBRANCH   8   9
ENDBRANCH   6   8
BRANCH   3  36
HETATM   36  O4          0      74.601  84.993  76.429  1.00  0.00    -0.390 OA
HETATM   37  H48         0      75.382  85.561  76.314  1.00  0.00     0.210 HD
ENDBRANCH   3  36
BRANCH   4  38
HETATM   38  O5          0      75.125  86.032  81.081  1.00  0.00    -0.388 OA
HETATM   39  H49         0      75.922  85.560  80.785  1.00  0.00     0.210 HD
ENDBRANCH   4  38
BRANCH   2  40
HETATM   40  O3          0      74.900  83.882  79.081  1.00  0.00    -0.390 OA
HETATM   41  H47         0      75.500  83.782  79.839  1.00  0.00     0.210 HD
ENDBRANCH   2  40
TORSDOF 8
