# Supplementary material for: Evaluation of silvestrol as a potential therapeutic agent for pediatric COVID-19: an interpreted computational and phytochemistry approach
Source: Front Pharmacol. 2025 Sep 17;16:1673591. doi: 10.3389/fphar.2025.1673591 (PMC12484239; doi:10.3389/fphar.2025.1673591)
Supplement: Supplementary file 1 [file DataSheet1.zip › Suplementry Data/MD Docking/Vina/Patentiflorin A/out_ligand_5.pdbqt]

REMARK VINA RESULT:      -7.8      2.211      3.495
REMARK  8 active torsions:
REMARK  status: ('A' for Active; 'I' for Inactive)
REMARK    1  A    between atoms: O2_2  and  C17_17 
REMARK    2  A    between atoms: O2_2  and  C16_16 
REMARK    3  A    between atoms: O3_3  and  C12_12 
REMARK    4  A    between atoms: O4_4  and  C13_13 
REMARK    5  A    between atoms: O5_5  and  C14_14 
REMARK    6  A    between atoms: O7_7  and  C29_29 
REMARK    7  A    between atoms: O9_9  and  C30_30 
REMARK    8  A    between atoms: C22_22  and  C25_25 
ROOT
HETATM    1  O1          0      72.358  81.618  79.398  1.00  0.00    -0.351 OA
HETATM    2  C12         0      71.797  81.355  82.203  1.00  0.00     0.183 C 
HETATM    3  C13         0      70.694  81.378  81.145  1.00  0.00     0.178 C 
HETATM    4  C14         0      73.075  82.014  81.685  1.00  0.00     0.205 C 
HETATM    5  C15         0      71.218  80.858  79.803  1.00  0.00     0.152 C 
HETATM    6  C16         0      73.453  81.483  80.302  1.00  0.00     0.298 C 
HETATM    7  C18         0      70.169  80.981  78.702  1.00  0.00     0.042 C 
ENDROOT
BRANCH   6   8
HETATM    8  O2          0      74.565  82.243  79.829  1.00  0.00    -0.316 OA
BRANCH   8   9
HETATM    9  C17         0      75.404  81.617  78.949  1.00  0.00     0.092 A 
HETATM   10  C20         0      76.422  80.754  79.389  1.00  0.00     0.012 A 
HETATM   11  C23         0      77.274  80.123  78.435  1.00  0.00    -0.008 A 
HETATM   12  C26         0      76.619  80.499  80.754  1.00  0.00     0.054 A 
HETATM   13  C28         0      78.287  79.263  78.885  1.00  0.00     0.053 A 
HETATM   14  C22         0      77.090  80.368  77.064  1.00  0.00     0.002 A 
HETATM   15  C30         0      78.465  79.024  80.248  1.00  0.00     0.102 A 
HETATM   16  C29         0      77.633  79.639  81.179  1.00  0.00     0.102 A 
HETATM   17  C21         0      76.073  81.225  76.688  1.00  0.00     0.062 A 
HETATM   18  C27         0      75.685  81.634  75.347  1.00  0.00     0.295 A 
HETATM   19  C19         0      75.243  81.842  77.598  1.00  0.00     0.018 A 
HETATM   20  O8          0      76.184  81.300  74.291  1.00  0.00    -0.259 OA
HETATM   21  O6          0      74.626  82.489  75.500  1.00  0.00    -0.313 OA
HETATM   22  C24         0      74.267  82.688  76.890  1.00  0.00     0.221 A 
BRANCH  15  23
HETATM   23  O9          0      79.457  78.183  80.656  1.00  0.00    -0.353 OA
HETATM   24  C38         0      80.282  77.615  79.642  1.00  0.00     0.210 C 
ENDBRANCH  15  23
BRANCH  16  25
HETATM   25  O7          0      77.798  79.410  82.513  1.00  0.00    -0.353 OA
HETATM   26  C37         0      77.569  80.509  83.392  1.00  0.00     0.210 C 
ENDBRANCH  16  25
BRANCH  14  27
HETATM   27  C25         0      77.930  79.751  76.051  1.00  0.00    -0.021 A 
HETATM   28  C32         0      79.113  80.392  75.652  1.00  0.00     0.015 A 
HETATM   29  C35         0      79.936  79.816  74.681  1.00  0.00     0.040 A 
HETATM   30  C34         0      79.539  78.610  74.140  1.00  0.00     0.105 A 
HETATM   31  O11         0      80.209  77.904  73.189  1.00  0.00    -0.323 OA
HETATM   32  C33         0      78.377  77.986  74.534  1.00  0.00     0.105 A 
HETATM   33  C36         0      79.339  76.765  73.028  1.00  0.00     0.352 A 
HETATM   34  O10         0      78.175  76.810  73.879  1.00  0.00    -0.323 OA
HETATM   35  C31         0      77.548  78.533  75.491  1.00  0.00     0.052 A 
ENDBRANCH  14  27
ENDBRANCH   8   9
ENDBRANCH   6   8
BRANCH   3  36
HETATM   36  O4          0      69.609  80.559  81.576  1.00  0.00    -0.390 OA
HETATM   37  H48         0      69.099  81.059  82.235  1.00  0.00     0.210 HD
ENDBRANCH   3  36
BRANCH   4  38
HETATM   38  O5          0      74.149  81.732  82.581  1.00  0.00    -0.388 OA
HETATM   39  H49         0      74.805  81.192  82.108  1.00  0.00     0.210 HD
ENDBRANCH   4  38
BRANCH   2  40
HETATM   40  O3          0      71.325  82.066  83.348  1.00  0.00    -0.390 OA
HETATM   41  H47         0      72.096  82.479  83.773  1.00  0.00     0.210 HD
ENDBRANCH   2  40
TORSDOF 8
