# Supplementary material for: Evaluation of silvestrol as a potential therapeutic agent for pediatric COVID-19: an interpreted computational and phytochemistry approach
Source: Front Pharmacol. 2025 Sep 17;16:1673591. doi: 10.3389/fphar.2025.1673591 (PMC12484239; doi:10.3389/fphar.2025.1673591)
Supplement: Supplementary file 1 [file DataSheet1.zip › Suplementry Data/MD Docking/Vina/Patentiflorin A/out_ligand_6.pdbqt]

REMARK VINA RESULT:      -7.7      9.763     13.373
REMARK  8 active torsions:
REMARK  status: ('A' for Active; 'I' for Inactive)
REMARK    1  A    between atoms: O2_2  and  C17_17 
REMARK    2  A    between atoms: O2_2  and  C16_16 
REMARK    3  A    between atoms: O3_3  and  C12_12 
REMARK    4  A    between atoms: O4_4  and  C13_13 
REMARK    5  A    between atoms: O5_5  and  C14_14 
REMARK    6  A    between atoms: O7_7  and  C29_29 
REMARK    7  A    between atoms: O9_9  and  C30_30 
REMARK    8  A    between atoms: C22_22  and  C25_25 
ROOT
HETATM    1  O1          0      67.330  89.704  84.183  1.00  0.00    -0.351 OA
HETATM    2  C12         0      66.783  92.474  84.712  1.00  0.00     0.183 C 
HETATM    3  C13         0      68.191  91.959  84.415  1.00  0.00     0.178 C 
HETATM    4  C14         0      65.878  91.352  85.223  1.00  0.00     0.205 C 
HETATM    5  C15         0      68.136  90.698  83.547  1.00  0.00     0.152 C 
HETATM    6  C16         0      65.972  90.114  84.330  1.00  0.00     0.298 C 
HETATM    7  C18         0      69.522  90.098  83.335  1.00  0.00     0.042 C 
ENDROOT
BRANCH   6   8
HETATM    8  O2          0      65.218  89.071  84.946  1.00  0.00    -0.316 OA
BRANCH   8   9
HETATM    9  C17         0      65.273  87.841  84.351  1.00  0.00     0.092 A 
HETATM   10  C20         0      64.777  87.627  83.054  1.00  0.00     0.012 A 
HETATM   11  C23         0      64.857  86.327  82.473  1.00  0.00    -0.008 A 
HETATM   12  C26         0      64.202  88.671  82.315  1.00  0.00     0.054 A 
HETATM   13  C28         0      64.358  86.125  81.177  1.00  0.00     0.053 A 
HETATM   14  C22         0      65.429  85.270  83.200  1.00  0.00     0.002 A 
HETATM   15  C30         0      63.790  87.179  80.460  1.00  0.00     0.102 A 
HETATM   16  C29         0      63.713  88.448  81.027  1.00  0.00     0.102 A 
HETATM   17  C21         0      65.901  85.537  84.471  1.00  0.00     0.062 A 
HETATM   18  C27         0      66.531  84.624  85.412  1.00  0.00     0.295 A 
HETATM   19  C19         0      65.832  86.788  85.045  1.00  0.00     0.018 A 
HETATM   20  O8          0      66.763  83.441  85.262  1.00  0.00    -0.259 OA
HETATM   21  O6          0      66.819  85.364  86.528  1.00  0.00    -0.313 OA
HETATM   22  C24         0      66.415  86.750  86.397  1.00  0.00     0.221 A 
BRANCH  15  23
HETATM   23  O9          0      63.314  86.953  79.203  1.00  0.00    -0.353 OA
HETATM   24  C38         0      64.269  86.929  78.144  1.00  0.00     0.210 C 
ENDBRANCH  15  23
BRANCH  16  25
HETATM   25  O7          0      63.161  89.483  80.333  1.00  0.00    -0.353 OA
HETATM   26  C37         0      63.042  90.729  81.015  1.00  0.00     0.210 C 
ENDBRANCH  16  25
BRANCH  14  27
HETATM   27  C25         0      65.535  83.928  82.654  1.00  0.00    -0.021 A 
HETATM   28  C32         0      64.492  83.013  82.868  1.00  0.00     0.015 A 
HETATM   29  C35         0      64.573  81.717  82.352  1.00  0.00     0.040 A 
HETATM   30  C34         0      65.704  81.382  81.636  1.00  0.00     0.105 A 
HETATM   31  O11         0      65.956  80.175  81.061  1.00  0.00    -0.323 OA
HETATM   32  C33         0      66.724  82.283  81.430  1.00  0.00     0.105 A 
HETATM   33  C36         0      67.249  80.416  80.471  1.00  0.00     0.352 A 
HETATM   34  O10         0      67.742  81.752  80.699  1.00  0.00    -0.323 OA
HETATM   35  C31         0      66.669  83.568  81.928  1.00  0.00     0.052 A 
ENDBRANCH  14  27
ENDBRANCH   8   9
ENDBRANCH   6   8
BRANCH   3  36
HETATM   36  O4          0      68.928  92.969  83.731  1.00  0.00    -0.390 OA
HETATM   37  H48         0      69.306  92.573  82.927  1.00  0.00     0.210 HD
ENDBRANCH   3  36
BRANCH   4  38
HETATM   38  O5          0      64.524  91.800  85.226  1.00  0.00    -0.388 OA
HETATM   39  H49         0      64.421  92.455  84.515  1.00  0.00     0.210 HD
ENDBRANCH   4  38
BRANCH   2  40
HETATM   40  O3          0      66.887  93.492  85.709  1.00  0.00    -0.390 OA
HETATM   41  H47         0      66.038  93.965  85.731  1.00  0.00     0.210 HD
ENDBRANCH   2  40
TORSDOF 8
