# Supplementary material for: Evaluation of silvestrol as a potential therapeutic agent for pediatric COVID-19: an interpreted computational and phytochemistry approach
Source: Front Pharmacol. 2025 Sep 17;16:1673591. doi: 10.3389/fphar.2025.1673591 (PMC12484239; doi:10.3389/fphar.2025.1673591)
Supplement: Supplementary file 1 [file DataSheet1.zip › Suplementry Data/MD Docking/Vina/Patentiflorin A/out_ligand_7.pdbqt]

REMARK VINA RESULT:      -7.6      6.642     12.010
REMARK  8 active torsions:
REMARK  status: ('A' for Active; 'I' for Inactive)
REMARK    1  A    between atoms: O2_2  and  C17_17 
REMARK    2  A    between atoms: O2_2  and  C16_16 
REMARK    3  A    between atoms: O3_3  and  C12_12 
REMARK    4  A    between atoms: O4_4  and  C13_13 
REMARK    5  A    between atoms: O5_5  and  C14_14 
REMARK    6  A    between atoms: O7_7  and  C29_29 
REMARK    7  A    between atoms: O9_9  and  C30_30 
REMARK    8  A    between atoms: C22_22  and  C25_25 
ROOT
HETATM    1  O1          0      65.670  80.252  77.389  1.00  0.00    -0.351 OA
HETATM    2  C12         0      67.363  78.658  75.702  1.00  0.00     0.183 C 
HETATM    3  C13         0      66.312  79.615  75.139  1.00  0.00     0.178 C 
HETATM    4  C14         0      67.033  78.257  77.140  1.00  0.00     0.205 C 
HETATM    5  C15         0      66.052  80.768  76.112  1.00  0.00     0.152 C 
HETATM    6  C16         0      66.704  79.479  77.997  1.00  0.00     0.298 C 
HETATM    7  C18         0      64.923  81.673  75.627  1.00  0.00     0.042 C 
ENDROOT
BRANCH   6   8
HETATM    8  O2          0      66.271  79.017  79.275  1.00  0.00    -0.316 OA
BRANCH   8   9
HETATM    9  C17         0      66.359  79.906  80.310  1.00  0.00     0.092 A 
HETATM   10  C20         0      67.593  80.245  80.888  1.00  0.00     0.012 A 
HETATM   11  C23         0      67.636  81.177  81.966  1.00  0.00    -0.008 A 
HETATM   12  C26         0      68.792  79.682  80.423  1.00  0.00     0.054 A 
HETATM   13  C28         0      68.876  81.509  82.535  1.00  0.00     0.053 A 
HETATM   14  C22         0      66.446  81.750  82.443  1.00  0.00     0.002 A 
HETATM   15  C30         0      70.055  80.936  82.057  1.00  0.00     0.102 A 
HETATM   16  C29         0      70.013  80.027  81.004  1.00  0.00     0.102 A 
HETATM   17  C21         0      65.260  81.381  81.838  1.00  0.00     0.062 A 
HETATM   18  C27         0      63.910  81.828  82.145  1.00  0.00     0.295 A 
HETATM   19  C19         0      65.203  80.481  80.796  1.00  0.00     0.018 A 
HETATM   20  O8          0      63.563  82.618  83.001  1.00  0.00    -0.259 OA
HETATM   21  O6          0      63.083  81.177  81.269  1.00  0.00    -0.313 OA
HETATM   22  C24         0      63.804  80.298  80.371  1.00  0.00     0.221 A 
BRANCH  15  23
HETATM   23  O9          0      71.244  81.277  82.629  1.00  0.00    -0.353 OA
HETATM   24  C38         0      71.429  82.650  82.969  1.00  0.00     0.210 C 
ENDBRANCH  15  23
BRANCH  16  25
HETATM   25  O7          0      71.160  79.464  80.530  1.00  0.00    -0.353 OA
HETATM   26  C37         0      71.218  79.190  79.132  1.00  0.00     0.210 C 
ENDBRANCH  16  25
BRANCH  14  27
HETATM   27  C25         0      66.435  82.705  83.538  1.00  0.00    -0.021 A 
HETATM   28  C32         0      66.276  82.243  84.854  1.00  0.00     0.015 A 
HETATM   29  C35         0      66.263  83.143  85.922  1.00  0.00     0.040 A 
HETATM   30  C34         0      66.409  84.484  85.631  1.00  0.00     0.105 A 
HETATM   31  O11         0      66.422  85.500  86.535  1.00  0.00    -0.323 OA
HETATM   32  C33         0      66.563  84.932  84.338  1.00  0.00     0.105 A 
HETATM   33  C36         0      66.601  86.639  85.668  1.00  0.00     0.352 A 
HETATM   34  O10         0      66.693  86.285  84.273  1.00  0.00    -0.323 OA
HETATM   35  C31         0      66.580  84.064  83.267  1.00  0.00     0.052 A 
ENDBRANCH  14  27
ENDBRANCH   8   9
ENDBRANCH   6   8
BRANCH   3  36
HETATM   36  O4          0      66.771  80.142  73.897  1.00  0.00    -0.390 OA
HETATM   37  H48         0      66.280  80.962  73.718  1.00  0.00     0.210 HD
ENDBRANCH   3  36
BRANCH   4  38
HETATM   38  O5          0      68.158  77.596  77.717  1.00  0.00    -0.388 OA
HETATM   39  H49         0      68.902  77.667  77.094  1.00  0.00     0.210 HD
ENDBRANCH   4  38
BRANCH   2  40
HETATM   40  O3          0      67.385  77.492  74.876  1.00  0.00    -0.390 OA
HETATM   41  H47         0      67.470  76.722  75.463  1.00  0.00     0.210 HD
ENDBRANCH   2  40
TORSDOF 8
