# Supplementary material for: Evaluation of silvestrol as a potential therapeutic agent for pediatric COVID-19: an interpreted computational and phytochemistry approach
Source: Front Pharmacol. 2025 Sep 17;16:1673591. doi: 10.3389/fphar.2025.1673591 (PMC12484239; doi:10.3389/fphar.2025.1673591)
Supplement: Supplementary file 1 [file DataSheet1.zip › Suplementry Data/MD Docking/Vina/Patentiflorin A/out_ligand_8.pdbqt]

REMARK VINA RESULT:      -7.4      1.886      8.980
REMARK  8 active torsions:
REMARK  status: ('A' for Active; 'I' for Inactive)
REMARK    1  A    between atoms: O2_2  and  C17_17 
REMARK    2  A    between atoms: O2_2  and  C16_16 
REMARK    3  A    between atoms: O3_3  and  C12_12 
REMARK    4  A    between atoms: O4_4  and  C13_13 
REMARK    5  A    between atoms: O5_5  and  C14_14 
REMARK    6  A    between atoms: O7_7  and  C29_29 
REMARK    7  A    between atoms: O9_9  and  C30_30 
REMARK    8  A    between atoms: C22_22  and  C25_25 
ROOT
HETATM    1  O1          0      78.024  77.606  77.282  1.00  0.00    -0.351 OA
HETATM    2  C12         0      79.847  78.176  75.136  1.00  0.00     0.183 C 
HETATM    3  C13         0      79.044  76.877  75.207  1.00  0.00     0.178 C 
HETATM    4  C14         0      79.986  78.817  76.517  1.00  0.00     0.205 C 
HETATM    5  C15         0      77.740  77.086  75.982  1.00  0.00     0.152 C 
HETATM    6  C16         0      78.638  78.893  77.234  1.00  0.00     0.298 C 
HETATM    7  C18         0      76.978  75.777  76.168  1.00  0.00     0.042 C 
ENDROOT
BRANCH   6   8
HETATM    8  O2          0      78.870  79.366  78.559  1.00  0.00    -0.316 OA
BRANCH   8   9
HETATM    9  C17         0      77.824  79.992  79.179  1.00  0.00     0.092 A 
HETATM   10  C20         0      76.991  80.890  78.492  1.00  0.00     0.012 A 
HETATM   11  C23         0      75.912  81.520  79.179  1.00  0.00    -0.008 A 
HETATM   12  C26         0      77.200  81.183  77.135  1.00  0.00     0.054 A 
HETATM   13  C28         0      75.086  82.415  78.482  1.00  0.00     0.053 A 
HETATM   14  C22         0      75.689  81.238  80.537  1.00  0.00     0.002 A 
HETATM   15  C30         0      75.313  82.691  77.133  1.00  0.00     0.102 A 
HETATM   16  C29         0      76.366  82.076  76.462  1.00  0.00     0.102 A 
HETATM   17  C21         0      76.539  80.347  81.163  1.00  0.00     0.062 A 
HETATM   18  C27         0      76.516  79.895  82.546  1.00  0.00     0.295 A 
HETATM   19  C19         0      77.585  79.731  80.512  1.00  0.00     0.018 A 
HETATM   20  O8          0      75.740  80.218  83.424  1.00  0.00    -0.259 OA
HETATM   21  O6          0      77.558  79.017  82.678  1.00  0.00    -0.313 OA
HETATM   22  C24         0      78.301  78.843  81.445  1.00  0.00     0.221 A 
BRANCH  15  23
HETATM   23  O9          0      74.494  83.565  76.482  1.00  0.00    -0.353 OA
HETATM   24  C38         0      73.882  84.586  77.267  1.00  0.00     0.210 C 
ENDBRANCH  15  23
BRANCH  16  25
HETATM   25  O7          0      76.594  82.339  75.144  1.00  0.00    -0.353 OA
HETATM   26  C37         0      77.723  81.707  74.544  1.00  0.00     0.210 C 
ENDBRANCH  16  25
BRANCH  14  27
HETATM   27  C25         0      74.603  81.852  81.283  1.00  0.00    -0.021 A 
HETATM   28  C32         0      73.377  81.177  81.397  1.00  0.00     0.015 A 
HETATM   29  C35         0      72.320  81.748  82.110  1.00  0.00     0.040 A 
HETATM   30  C34         0      72.531  82.984  82.686  1.00  0.00     0.105 A 
HETATM   31  O11         0      71.623  83.690  83.414  1.00  0.00    -0.323 OA
HETATM   32  C33         0      73.734  83.642  82.570  1.00  0.00     0.105 A 
HETATM   33  C36         0      72.389  84.866  83.743  1.00  0.00     0.352 A 
HETATM   34  O10         0      73.731  84.842  83.212  1.00  0.00    -0.323 OA
HETATM   35  C31         0      74.793  83.100  81.872  1.00  0.00     0.052 A 
ENDBRANCH  14  27
ENDBRANCH   8   9
ENDBRANCH   6   8
BRANCH   3  36
HETATM   36  O4          0      78.741  76.437  73.886  1.00  0.00    -0.390 OA
HETATM   37  H48         0      77.777  76.333  73.817  1.00  0.00     0.210 HD
ENDBRANCH   3  36
BRANCH   4  38
HETATM   38  O5          0      80.492  80.144  76.374  1.00  0.00    -0.388 OA
HETATM   39  H49         0      80.372  80.415  75.448  1.00  0.00     0.210 HD
ENDBRANCH   4  38
BRANCH   2  40
HETATM   40  O3          0      81.143  77.867  74.622  1.00  0.00    -0.390 OA
HETATM   41  H47         0      81.771  77.926  75.362  1.00  0.00     0.210 HD
ENDBRANCH   2  40
TORSDOF 8
