# Supplementary material for: Evaluation of silvestrol as a potential therapeutic agent for pediatric COVID-19: an interpreted computational and phytochemistry approach
Source: Front Pharmacol. 2025 Sep 17;16:1673591. doi: 10.3389/fphar.2025.1673591 (PMC12484239; doi:10.3389/fphar.2025.1673591)
Supplement: Supplementary file 1 [file DataSheet1.zip › Suplementry Data/MD Docking/Vina/Patentiflorin A/out_ligand_9.pdbqt]

REMARK VINA RESULT:      -7.4      1.936      2.469
REMARK  8 active torsions:
REMARK  status: ('A' for Active; 'I' for Inactive)
REMARK    1  A    between atoms: O2_2  and  C17_17 
REMARK    2  A    between atoms: O2_2  and  C16_16 
REMARK    3  A    between atoms: O3_3  and  C12_12 
REMARK    4  A    between atoms: O4_4  and  C13_13 
REMARK    5  A    between atoms: O5_5  and  C14_14 
REMARK    6  A    between atoms: O7_7  and  C29_29 
REMARK    7  A    between atoms: O9_9  and  C30_30 
REMARK    8  A    between atoms: C22_22  and  C25_25 
ROOT
HETATM    1  O1          0      74.622  83.937  81.514  1.00  0.00    -0.351 OA
HETATM    2  C12         0      73.397  86.345  80.537  1.00  0.00     0.183 C 
HETATM    3  C13         0      73.896  86.204  81.976  1.00  0.00     0.178 C 
HETATM    4  C14         0      73.125  84.978  79.908  1.00  0.00     0.205 C 
HETATM    5  C15         0      75.041  85.191  82.056  1.00  0.00     0.152 C 
HETATM    6  C16         0      74.298  84.022  80.127  1.00  0.00     0.298 C 
HETATM    7  C18         0      75.477  84.945  83.497  1.00  0.00     0.042 C 
ENDROOT
BRANCH   6   8
HETATM    8  O2          0      73.913  82.737  79.642  1.00  0.00    -0.316 OA
BRANCH   8   9
HETATM    9  C17         0      74.863  82.032  78.956  1.00  0.00     0.092 A 
HETATM   10  C20         0      75.756  81.167  79.612  1.00  0.00     0.012 A 
HETATM   11  C23         0      76.730  80.452  78.855  1.00  0.00    -0.008 A 
HETATM   12  C26         0      75.709  80.993  81.003  1.00  0.00     0.054 A 
HETATM   13  C28         0      77.617  79.591  79.520  1.00  0.00     0.053 A 
HETATM   14  C22         0      76.791  80.615  77.461  1.00  0.00     0.002 A 
HETATM   15  C30         0      77.551  79.433  80.905  1.00  0.00     0.102 A 
HETATM   16  C29         0      76.600  80.131  81.643  1.00  0.00     0.102 A 
HETATM   17  C21         0      75.888  81.478  76.869  1.00  0.00     0.062 A 
HETATM   18  C27         0      75.749  81.813  75.460  1.00  0.00     0.295 A 
HETATM   19  C19         0      74.942  82.176  77.586  1.00  0.00     0.018 A 
HETATM   20  O8          0      76.405  81.397  74.526  1.00  0.00    -0.259 OA
HETATM   21  O6          0      74.715  82.708  75.380  1.00  0.00    -0.313 OA
HETATM   22  C24         0      74.135  83.005  76.675  1.00  0.00     0.221 A 
BRANCH  15  23
HETATM   23  O9          0      78.425  78.590  81.524  1.00  0.00    -0.353 OA
HETATM   24  C38         0      79.734  78.491  80.967  1.00  0.00     0.210 C 
ENDBRANCH  15  23
BRANCH  16  25
HETATM   25  O7          0      76.529  79.982  82.996  1.00  0.00    -0.353 OA
HETATM   26  C37         0      77.256  80.917  83.790  1.00  0.00     0.210 C 
ENDBRANCH  16  25
BRANCH  14  27
HETATM   27  C25         0      77.763  79.909  76.644  1.00  0.00    -0.021 A 
HETATM   28  C32         0      79.016  80.496  76.402  1.00  0.00     0.015 A 
HETATM   29  C35         0      79.966  79.835  75.620  1.00  0.00     0.040 A 
HETATM   30  C34         0      79.624  78.602  75.103  1.00  0.00     0.105 A 
HETATM   31  O11         0      80.416  77.816  74.325  1.00  0.00    -0.323 OA
HETATM   32  C33         0      78.394  78.032  75.343  1.00  0.00     0.105 A 
HETATM   33  C36         0      79.548  76.687  74.100  1.00  0.00     0.352 A 
HETATM   34  O10         0      78.263  76.816  74.744  1.00  0.00    -0.323 OA
HETATM   35  C31         0      77.439  78.663  76.112  1.00  0.00     0.052 A 
ENDBRANCH  14  27
ENDBRANCH   8   9
ENDBRANCH   6   8
BRANCH   3  36
HETATM   36  O4          0      74.353  87.470  82.443  1.00  0.00    -0.390 OA
HETATM   37  H48         0      73.735  88.149  82.123  1.00  0.00     0.210 HD
ENDBRANCH   3  36
BRANCH   4  38
HETATM   38  O5          0      72.931  85.134  78.504  1.00  0.00    -0.388 OA
HETATM   39  H49         0      72.049  85.517  78.361  1.00  0.00     0.210 HD
ENDBRANCH   4  38
BRANCH   2  40
HETATM   40  O3          0      72.189  87.106  80.562  1.00  0.00    -0.390 OA
HETATM   41  H47         0      71.793  87.052  79.676  1.00  0.00     0.210 HD
ENDBRANCH   2  40
TORSDOF 8
