# Supplementary material for: Evaluation of silvestrol as a potential therapeutic agent for pediatric COVID-19: an interpreted computational and phytochemistry approach
Source: Front Pharmacol. 2025 Sep 17;16:1673591. doi: 10.3389/fphar.2025.1673591 (PMC12484239; doi:10.3389/fphar.2025.1673591)
Supplement: Supplementary file 1 [file DataSheet1.zip › Suplementry Data/MD Docking/Vina/Patentiflorin A/Patentiflorin_A.pdbqt]

REMARK  8 active torsions:
REMARK  status: ('A' for Active; 'I' for Inactive)
REMARK    1  A    between atoms: O2_2  and  C17_17 
REMARK    2  A    between atoms: O2_2  and  C16_16 
REMARK    3  A    between atoms: O3_3  and  C12_12 
REMARK    4  A    between atoms: O4_4  and  C13_13 
REMARK    5  A    between atoms: O5_5  and  C14_14 
REMARK    6  A    between atoms: O7_7  and  C29_29 
REMARK    7  A    between atoms: O9_9  and  C30_30 
REMARK    8  A    between atoms: C22_22  and  C25_25 
ROOT
HETATM    1  O1          0       3.314  -0.130  -0.573  1.00  0.00    -0.351 OA
HETATM    2  C12         0       5.835   1.189  -0.176  1.00  0.00     0.183 C 
HETATM    3  C13         0       5.674  -0.007  -1.115  1.00  0.00     0.178 C 
HETATM    4  C14         0       4.721   1.225   0.871  1.00  0.00     0.205 C 
HETATM    5  C15         0       4.244  -0.083  -1.657  1.00  0.00     0.152 C 
HETATM    6  C16         0       3.346   1.051   0.226  1.00  0.00     0.298 C 
HETATM    7  C18         0       4.027  -1.334  -2.503  1.00  0.00     0.042 C 
ENDROOT
BRANCH   6   8
HETATM    8  O2          0       2.380   0.952   1.271  1.00  0.00    -0.316 OA
BRANCH   8   9
HETATM    9  C17         0       1.078   0.784   0.888  1.00  0.00     0.092 A 
HETATM   10  C20         0       0.523  -0.493   0.704  1.00  0.00     0.012 A 
HETATM   11  C23         0      -0.840  -0.620   0.304  1.00  0.00    -0.008 A 
HETATM   12  C26         0       1.286  -1.653   0.906  1.00  0.00     0.054 A 
HETATM   13  C28         0      -1.384  -1.901   0.123  1.00  0.00     0.053 A 
HETATM   14  C22         0      -1.618   0.531   0.097  1.00  0.00     0.002 A 
HETATM   15  C30         0      -0.606  -3.041   0.330  1.00  0.00     0.102 A 
HETATM   16  C29         0       0.724  -2.917   0.721  1.00  0.00     0.102 A 
HETATM   17  C21         0      -1.021   1.762   0.293  1.00  0.00     0.062 A 
HETATM   18  C27         0      -1.608   3.085   0.146  1.00  0.00     0.295 A 
HETATM   19  C19         0       0.294   1.900   0.679  1.00  0.00     0.018 A 
HETATM   20  O8          0      -2.744   3.365  -0.181  1.00  0.00    -0.259 OA
HETATM   21  O6          0      -0.616   3.979   0.452  1.00  0.00    -0.313 OA
HETATM   22  C24         0       0.631   3.329   0.803  1.00  0.00     0.221 A 
BRANCH  15  23
HETATM   23  O9          0      -1.161  -4.272   0.147  1.00  0.00    -0.353 OA
HETATM   24  C38         0      -1.780  -4.878   1.280  1.00  0.00     0.210 C 
ENDBRANCH  15  23
BRANCH  16  25
HETATM   25  O7          0       1.491  -4.025   0.926  1.00  0.00    -0.353 OA
HETATM   26  C37         0       2.211  -4.531  -0.196  1.00  0.00     0.210 C 
ENDBRANCH  16  25
BRANCH  14  27
HETATM   27  C25         0      -3.011   0.457  -0.310  1.00  0.00    -0.021 A 
HETATM   28  C32         0      -3.330   0.443  -1.677  1.00  0.00     0.015 A 
HETATM   29  C35         0      -4.662   0.372  -2.091  1.00  0.00     0.040 A 
HETATM   30  C34         0      -5.634   0.318  -1.113  1.00  0.00     0.105 A 
HETATM   31  O11         0      -6.976   0.245  -1.325  1.00  0.00    -0.323 OA
HETATM   32  C33         0      -5.316   0.333   0.226  1.00  0.00     0.105 A 
HETATM   33  C36         0      -7.468   0.216   0.030  1.00  0.00     0.352 A 
HETATM   34  O10         0      -6.420   0.270   1.020  1.00  0.00    -0.323 OA
HETATM   35  C31         0      -4.009   0.402   0.661  1.00  0.00     0.052 A 
ENDBRANCH  14  27
ENDBRANCH   8   9
ENDBRANCH   6   8
BRANCH   3  36
HETATM   36  O4          0       6.584   0.123  -2.204  1.00  0.00    -0.390 OA
HETATM   37  H48         0       6.358   0.935  -2.689  1.00  0.00     0.210 HD
ENDBRANCH   3  36
BRANCH   4  38
HETATM   38  O5          0       4.744   2.483   1.543  1.00  0.00    -0.388 OA
HETATM   39  H49         0       4.588   3.181   0.884  1.00  0.00     0.210 HD
ENDBRANCH   4  38
BRANCH   2  40
HETATM   40  O3          0       7.099   1.070   0.478  1.00  0.00    -0.390 OA
HETATM   41  H47         0       7.782   1.036  -0.213  1.00  0.00     0.210 HD
ENDBRANCH   2  40
TORSDOF 8
