# Supplementary material for: Evaluation of silvestrol as a potential therapeutic agent for pediatric COVID-19: an interpreted computational and phytochemistry approach
Source: Front Pharmacol. 2025 Sep 17;16:1673591. doi: 10.3389/fphar.2025.1673591 (PMC12484239; doi:10.3389/fphar.2025.1673591)
Supplement: Supplementary file 1 [file DataSheet1.zip › Suplementry Data/MD Docking/Vina/PDBQT and Dimensions/Quercetin.pdbqt]

REMARK  6 active torsions:
REMARK  status: ('A' for Active; 'I' for Inactive)
REMARK    1  A    between atoms: O2_2  and  C12_12 
REMARK    2  A    between atoms: O3_3  and  C14_14 
REMARK    3  A    between atoms: O5_5  and  C16_16 
REMARK    4  A    between atoms: O6_6  and  C20_20 
REMARK    5  A    between atoms: O7_7  and  C22_22 
REMARK    6  A    between atoms: C10_10  and  C11_11 
ROOT
HETATM    1  O1          0      -0.326  -0.866  -0.125  1.00  0.00    -0.306 OA
HETATM    2  O4          0      -2.041   2.825   0.085  1.00  0.00    -0.284 OA
HETATM    3  C8          0      -2.336   0.486   0.023  1.00  0.00     0.084 A 
HETATM    4  C9          0      -1.689  -0.746  -0.052  1.00  0.00     0.096 A 
HETATM    5  C10         0       0.442   0.288  -0.110  1.00  0.00     0.123 A 
HETATM    6  C12         0      -0.058   1.536  -0.049  1.00  0.00     0.152 A 
HETATM    7  C13         0      -1.528   1.715   0.026  1.00  0.00     0.223 A 
HETATM    8  C14         0      -3.730   0.547   0.094  1.00  0.00     0.085 A 
HETATM    9  C15         0      -2.433  -1.926  -0.059  1.00  0.00     0.075 A 
HETATM   10  C16         0      -3.826  -1.869   0.012  1.00  0.00     0.071 A 
HETATM   11  C18         0      -4.472  -0.634   0.088  1.00  0.00     0.074 A 
ENDROOT
BRANCH   5  12
HETATM   12  C11         0       1.888   0.018  -0.193  1.00  0.00     0.004 A 
HETATM   13  C17         0       2.636  -0.143   0.973  1.00  0.00     0.053 A 
HETATM   14  C20         0       4.005  -0.400   0.894  1.00  0.00     0.099 A 
HETATM   15  C22         0       4.626  -0.494  -0.352  1.00  0.00     0.098 A 
HETATM   16  C21         0       3.878  -0.333  -1.518  1.00  0.00     0.040 A 
HETATM   17  C19         0       2.509  -0.077  -1.439  1.00  0.00     0.017 A 
BRANCH  14  18
HETATM   18  O6          0       4.726  -0.554   2.039  1.00  0.00    -0.358 OA
HETATM   19  H31         0       5.664  -0.375   1.863  1.00  0.00     0.217 HD
ENDBRANCH  14  18
BRANCH  15  20
HETATM   20  O7          0       5.962  -0.746  -0.442  1.00  0.00    -0.358 OA
HETATM   21  H32         0       6.271  -1.170   0.374  1.00  0.00     0.217 HD
ENDBRANCH  15  20
ENDBRANCH   5  12
BRANCH   6  22
HETATM   22  O2          0       0.732   2.665  -0.069  1.00  0.00    -0.355 OA
HETATM   23  H28         0       1.667   2.412  -0.123  1.00  0.00     0.218 HD
ENDBRANCH   6  22
BRANCH  10  24
HETATM   24  O5          0      -4.554  -3.018   0.006  1.00  0.00    -0.361 OA
HETATM   25  H30         0      -5.499  -2.794   0.060  1.00  0.00     0.217 HD
ENDBRANCH  10  24
BRANCH   8  26
HETATM   26  O3          0      -4.411   1.725   0.169  1.00  0.00    -0.360 OA
HETATM   27  H29         0      -3.796   2.474   0.170  1.00  0.00     0.217 HD
ENDBRANCH   8  26
TORSDOF 6
