# Supplementary material for: Evaluation of silvestrol as a potential therapeutic agent for pediatric COVID-19: an interpreted computational and phytochemistry approach
Source: Front Pharmacol. 2025 Sep 17;16:1673591. doi: 10.3389/fphar.2025.1673591 (PMC12484239; doi:10.3389/fphar.2025.1673591)
Supplement: Supplementary file 1 [file DataSheet1.zip › Suplementry Data/MD Docking/Vina/PDBQT and Dimensions/Silvestrol.pdbqt]

REMARK  15 active torsions:
REMARK  status: ('A' for Active; 'I' for Inactive)
REMARK    1  A    between atoms: O2_2  and  C15_15 
REMARK    2  A    between atoms: O3_3  and  C17_17 
REMARK    3  A    between atoms: O4_4  and  C23_23 
REMARK    4  A    between atoms: O5_5  and  C24_24 
REMARK    5  A    between atoms: O7_7  and  C40_40 
REMARK    6  A    between atoms: O7_7  and  C31_31 
REMARK    7  A    between atoms: O8_8  and  C36_36 
REMARK    8  A    between atoms: O11_11  and  C41_41 
REMARK    9  A    between atoms: O12_12  and  C45_45 
REMARK   10  A    between atoms: O13_13  and  C46_46 
REMARK   11  A    between atoms: C14_14  and  C20_20 
REMARK   12  A    between atoms: C16_16  and  C22_22 
REMARK   13  A    between atoms: C18_18  and  C23_23 
REMARK   14  A    between atoms: C42_42  and  C45_45 
REMARK   15  A    between atoms: C45_45  and  C46_46 
ROOT
HETATM    1  O1          0       0.665   0.164  -1.047  1.00  0.00    -0.330 OA
HETATM    2  C14         0       1.722   0.171  -0.028  1.00  0.00     0.141 C 
HETATM    3  C15         0       1.298   1.232   1.066  1.00  0.00     0.153 C 
HETATM    4  C16         0       2.982   0.812  -0.729  1.00  0.00     0.078 C 
HETATM    5  C17         0       2.225   2.448   0.871  1.00  0.00     0.175 C 
HETATM    6  C18         0       3.510   1.816   0.317  1.00  0.00     0.129 C 
HETATM    7  C19         0      -0.131   1.431   0.716  1.00  0.00     0.049 A 
HETATM    8  C21         0      -0.406   0.811  -0.491  1.00  0.00     0.085 A 
HETATM    9  C24         0      -1.116   2.137   1.388  1.00  0.00     0.083 A 
HETATM   10  C27         0      -1.658   0.871  -1.075  1.00  0.00     0.074 A 
HETATM   11  C30         0      -2.391   2.203   0.820  1.00  0.00     0.074 A 
HETATM   12  C31         0      -2.660   1.574  -0.405  1.00  0.00     0.077 A 
ENDROOT
BRANCH   2  13
HETATM   13  C20         0       1.928  -1.255   0.509  1.00  0.00    -0.019 A 
HETATM   14  C25         0       1.139  -2.300   0.030  1.00  0.00     0.013 A 
HETATM   15  C32         0       1.326  -3.595   0.515  1.00  0.00     0.037 A 
HETATM   16  C36         0       2.302  -3.843   1.480  1.00  0.00     0.068 A 
HETATM   17  C33         0       3.091  -2.797   1.960  1.00  0.00     0.037 A 
HETATM   18  C26         0       2.904  -1.504   1.474  1.00  0.00     0.013 A 
BRANCH  16  19
HETATM   19  O8          0       2.485  -5.106   1.954  1.00  0.00    -0.356 OA
HETATM   20  C43         0       1.644  -6.128   1.421  1.00  0.00     0.210 C 
ENDBRANCH  16  19
ENDBRANCH   2  13
BRANCH   4  21
HETATM   21  C22         0       3.966  -0.164  -1.351  1.00  0.00    -0.050 A 
HETATM   22  C29         0       3.763  -0.625  -2.652  1.00  0.00     0.007 A 
HETATM   23  C35         0       4.667  -1.521  -3.223  1.00  0.00     0.001 A 
HETATM   24  C37         0       5.774  -1.955  -2.494  1.00  0.00     0.000 A 
HETATM   25  C34         0       5.977  -1.493  -1.194  1.00  0.00     0.001 A 
HETATM   26  C28         0       5.073  -0.598  -0.622  1.00  0.00     0.007 A 
ENDBRANCH   4  21
BRANCH   3  27
HETATM   27  O2          0       1.419   0.738   2.391  1.00  0.00    -0.379 OA
HETATM   28  H51         0       2.319   0.912   2.713  1.00  0.00     0.211 HD
ENDBRANCH   3  27
BRANCH  12  29
HETATM   29  O7          0      -3.910   1.645  -0.941  1.00  0.00    -0.315 OA
BRANCH  29  30
HETATM   30  C40         0      -4.979   1.113  -0.163  1.00  0.00     0.321 C 
HETATM   31  O9          0      -4.774  -0.265   0.164  1.00  0.00    -0.346 OA
HETATM   32  C42         0      -4.822  -1.108  -0.992  1.00  0.00     0.179 C 
HETATM   33  C44         0      -6.171  -0.943  -1.677  1.00  0.00     0.205 C 
HETATM   34  O10         0      -6.357   0.423  -2.049  1.00  0.00    -0.354 OA
HETATM   35  C41         0      -6.295   1.299  -0.920  1.00  0.00     0.314 C 
BRANCH  32  36
HETATM   36  C45         0      -4.600  -2.542  -0.538  1.00  0.00     0.172 C 
BRANCH  36  37
HETATM   37  C46         0      -3.281  -2.693   0.210  1.00  0.00     0.198 C 
BRANCH  37  38
HETATM   38  O13         0      -3.115  -4.057   0.584  1.00  0.00    -0.398 OA
HETATM   39  H85         0      -2.261  -4.124   1.044  1.00  0.00     0.209 HD
ENDBRANCH  37  38
ENDBRANCH  36  37
BRANCH  36  40
HETATM   40  O12         0      -5.659  -2.917   0.342  1.00  0.00    -0.391 OA
HETATM   41  H84         0      -5.490  -3.832   0.628  1.00  0.00     0.210 HD
ENDBRANCH  36  40
ENDBRANCH  32  36
BRANCH  35  42
HETATM   42  O11         0      -7.384   1.099  -0.024  1.00  0.00    -0.361 OA
HETATM   43  C47         0      -8.578   1.688  -0.519  1.00  0.00     0.205 C 
ENDBRANCH  35  42
ENDBRANCH  29  30
ENDBRANCH  12  29
BRANCH   9  44
HETATM   44  O5          0      -0.895   2.719   2.593  1.00  0.00    -0.355 OA
HETATM   45  C39         0      -1.988   3.421   3.189  1.00  0.00     0.210 C 
ENDBRANCH   9  44
BRANCH   6  46
HETATM   46  C23         0       4.430   2.843  -0.272  1.00  0.00     0.266 C 
HETATM   47  O6          0       4.812   2.834  -1.435  1.00  0.00    -0.265 OA
BRANCH  46  48
HETATM   48  O4          0       4.760   3.761   0.680  1.00  0.00    -0.326 OA
HETATM   49  C38         0       5.639   4.805   0.251  1.00  0.00     0.213 C 
ENDBRANCH  46  48
ENDBRANCH   6  46
BRANCH   5  50
HETATM   50  O3          0       1.670   3.354  -0.083  1.00  0.00    -0.391 OA
HETATM   51  H52         0       0.962   3.849   0.363  1.00  0.00     0.210 HD
ENDBRANCH   5  50
TORSDOF 15
