# Supplementary material for: Evaluation of silvestrol as a potential therapeutic agent for pediatric COVID-19: an interpreted computational and phytochemistry approach
Source: Front Pharmacol. 2025 Sep 17;16:1673591. doi: 10.3389/fphar.2025.1673591 (PMC12484239; doi:10.3389/fphar.2025.1673591)
Supplement: Supplementary file 1 [file DataSheet1.zip › Suplementry Data/MD Docking/Vina/Quercetin/out.pdbqt]

MODEL 1
REMARK VINA RESULT:      -7.4      0.000      0.000
REMARK  6 active torsions:
REMARK  status: ('A' for Active; 'I' for Inactive)
REMARK    1  A    between atoms: O2_2  and  C12_12 
REMARK    2  A    between atoms: O3_3  and  C14_14 
REMARK    3  A    between atoms: O5_5  and  C16_16 
REMARK    4  A    between atoms: O6_6  and  C20_20 
REMARK    5  A    between atoms: O7_7  and  C22_22 
REMARK    6  A    between atoms: C10_10  and  C11_11 
ROOT
HETATM    1  O1          0      79.987  78.301  78.502  1.00  0.00    -0.306 OA
HETATM    2  O4          0      78.612  80.581  75.416  1.00  0.00    -0.284 OA
HETATM    3  C8          0      79.866  78.709  76.113  1.00  0.00     0.084 A 
HETATM    4  C9          0      80.305  77.971  77.211  1.00  0.00     0.096 A 
HETATM    5  C10         0      79.182  79.408  78.724  1.00  0.00     0.123 A 
HETATM    6  C12         0      78.700  80.207  77.754  1.00  0.00     0.152 A 
HETATM    7  C13         0      79.023  79.892  76.341  1.00  0.00     0.223 A 
HETATM    8  C14         0      80.224  78.325  74.817  1.00  0.00     0.085 A 
HETATM    9  C15         0      81.108  76.846  77.020  1.00  0.00     0.075 A 
HETATM   10  C16         0      81.467  76.460  75.728  1.00  0.00     0.071 A 
HETATM   11  C18         0      81.025  77.200  74.629  1.00  0.00     0.074 A 
ENDROOT
BRANCH   5  12
HETATM   12  C11         0      78.917  79.649  80.153  1.00  0.00     0.004 A 
HETATM   13  C17         0      79.971  79.936  81.020  1.00  0.00     0.053 A 
HETATM   14  C20         0      79.719  80.166  82.372  1.00  0.00     0.099 A 
HETATM   15  C22         0      78.412  80.107  82.858  1.00  0.00     0.098 A 
HETATM   16  C21         0      77.358  79.821  81.991  1.00  0.00     0.040 A 
HETATM   17  C19         0      77.610  79.592  80.638  1.00  0.00     0.017 A 
BRANCH  14  18
HETATM   18  O6          0      80.756  80.443  83.210  1.00  0.00    -0.358 OA
HETATM   19  H31         0      81.577  80.530  82.699  1.00  0.00     0.217 HD
ENDBRANCH  14  18
BRANCH  15  20
HETATM   20  O7          0      78.153  80.331  84.177  1.00  0.00    -0.358 OA
HETATM   21  H32         0      78.296  81.268  84.384  1.00  0.00     0.217 HD
ENDBRANCH  15  20
ENDBRANCH   5  12
BRANCH   6  22
HETATM   22  O2          0      77.929  81.320  78.010  1.00  0.00    -0.355 OA
HETATM   23  H28         0      76.991  81.108  77.881  1.00  0.00     0.218 HD
ENDBRANCH   6  22
BRANCH  10  24
HETATM   24  O5          0      82.249  75.363  75.539  1.00  0.00    -0.361 OA
HETATM   25  H30         0      83.174  75.597  75.731  1.00  0.00     0.217 HD
ENDBRANCH  10  24
BRANCH   8  26
HETATM   26  O3          0      79.821  79.011  73.711  1.00  0.00    -0.360 OA
HETATM   27  H29         0      78.978  79.459  73.876  1.00  0.00     0.217 HD
ENDBRANCH   8  26
TORSDOF 6
ENDMDL
MODEL 2
REMARK VINA RESULT:      -7.1      2.720      5.012
REMARK  6 active torsions:
REMARK  status: ('A' for Active; 'I' for Inactive)
REMARK    1  A    between atoms: O2_2  and  C12_12 
REMARK    2  A    between atoms: O3_3  and  C14_14 
REMARK    3  A    between atoms: O5_5  and  C16_16 
REMARK    4  A    between atoms: O6_6  and  C20_20 
REMARK    5  A    between atoms: O7_7  and  C22_22 
REMARK    6  A    between atoms: C10_10  and  C11_11 
ROOT
HETATM    1  O1          0      77.241  80.475  78.746  1.00  0.00    -0.306 OA
HETATM    2  O4          0      78.758  81.198  75.033  1.00  0.00    -0.284 OA
HETATM    3  C8          0      76.989  81.503  76.562  1.00  0.00     0.084 A 
HETATM    4  C9          0      76.525  81.220  77.845  1.00  0.00     0.096 A 
HETATM    5  C10         0      78.485  79.994  78.367  1.00  0.00     0.123 A 
HETATM    6  C12         0      79.042  80.189  77.158  1.00  0.00     0.152 A 
HETATM    7  C13         0      78.302  80.985  76.149  1.00  0.00     0.223 A 
HETATM    8  C14         0      76.214  82.267  75.686  1.00  0.00     0.085 A 
HETATM    9  C15         0      75.282  81.697  78.260  1.00  0.00     0.075 A 
HETATM   10  C16         0      74.505  82.461  77.387  1.00  0.00     0.071 A 
HETATM   11  C18         0      74.972  82.745  76.102  1.00  0.00     0.074 A 
ENDROOT
BRANCH   5  12
HETATM   12  C11         0      79.146  79.212  79.426  1.00  0.00     0.004 A 
HETATM   13  C17         0      78.984  79.572  80.764  1.00  0.00     0.053 A 
HETATM   14  C20         0      79.609  78.830  81.767  1.00  0.00     0.099 A 
HETATM   15  C22         0      80.398  77.729  81.431  1.00  0.00     0.098 A 
HETATM   16  C21         0      80.559  77.369  80.093  1.00  0.00     0.040 A 
HETATM   17  C19         0      79.934  78.110  79.091  1.00  0.00     0.017 A 
BRANCH  14  18
HETATM   18  O6          0      79.446  79.191  83.070  1.00  0.00    -0.358 OA
HETATM   19  H31         0      80.135  78.776  83.614  1.00  0.00     0.217 HD
ENDBRANCH  14  18
BRANCH  15  20
HETATM   20  O7          0      81.012  76.996  82.401  1.00  0.00    -0.358 OA
HETATM   21  H32         0      81.436  77.589  83.041  1.00  0.00     0.217 HD
ENDBRANCH  15  20
ENDBRANCH   5  12
BRANCH   6  22
HETATM   22  O2          0      80.268  79.670  76.802  1.00  0.00    -0.355 OA
HETATM   23  H28         0      80.424  78.838  77.276  1.00  0.00     0.218 HD
ENDBRANCH   6  22
BRANCH  10  24
HETATM   24  O5          0      73.293  82.929  77.789  1.00  0.00    -0.361 OA
HETATM   25  H30         0      72.744  83.100  77.004  1.00  0.00     0.217 HD
ENDBRANCH  10  24
BRANCH   8  26
HETATM   26  O3          0      76.621  82.573  74.421  1.00  0.00    -0.360 OA
HETATM   27  H29         0      76.529  83.523  74.255  1.00  0.00     0.217 HD
ENDBRANCH   8  26
TORSDOF 6
ENDMDL
MODEL 3
REMARK VINA RESULT:      -7.1      1.379      2.876
REMARK  6 active torsions:
REMARK  status: ('A' for Active; 'I' for Inactive)
REMARK    1  A    between atoms: O2_2  and  C12_12 
REMARK    2  A    between atoms: O3_3  and  C14_14 
REMARK    3  A    between atoms: O5_5  and  C16_16 
REMARK    4  A    between atoms: O6_6  and  C20_20 
REMARK    5  A    between atoms: O7_7  and  C22_22 
REMARK    6  A    between atoms: C10_10  and  C11_11 
ROOT
HETATM    1  O1          0      79.516  79.368  78.600  1.00  0.00    -0.306 OA
HETATM    2  O4          0      80.430  75.417  78.200  1.00  0.00    -0.284 OA
HETATM    3  C8          0      80.237  77.535  77.182  1.00  0.00     0.084 A 
HETATM    4  C9          0      79.910  78.875  77.384  1.00  0.00     0.096 A 
HETATM    5  C10         0      79.453  78.499  79.678  1.00  0.00     0.123 A 
HETATM    6  C12         0      79.734  77.185  79.615  1.00  0.00     0.152 A 
HETATM    7  C13         0      80.159  76.605  78.319  1.00  0.00     0.223 A 
HETATM    8  C14         0      80.631  77.088  75.918  1.00  0.00     0.085 A 
HETATM    9  C15         0      79.972  79.776  76.321  1.00  0.00     0.075 A 
HETATM   10  C16         0      80.366  79.334  75.057  1.00  0.00     0.071 A 
HETATM   11  C18         0      80.694  77.992  74.857  1.00  0.00     0.074 A 
ENDROOT
BRANCH   5  12
HETATM   12  C11         0      79.018  79.157  80.923  1.00  0.00     0.004 A 
HETATM   13  C17         0      79.963  79.700  81.793  1.00  0.00     0.053 A 
HETATM   14  C20         0      79.550  80.324  82.970  1.00  0.00     0.099 A 
HETATM   15  C22         0      78.191  80.402  83.278  1.00  0.00     0.098 A 
HETATM   16  C21         0      77.246  79.859  82.408  1.00  0.00     0.040 A 
HETATM   17  C19         0      77.659  79.236  81.230  1.00  0.00     0.017 A 
BRANCH  14  18
HETATM   18  O6          0      80.481  80.849  83.813  1.00  0.00    -0.358 OA
HETATM   19  H31         0      80.095  80.967  84.697  1.00  0.00     0.217 HD
ENDBRANCH  14  18
BRANCH  15  20
HETATM   20  O7          0      77.776  81.010  84.425  1.00  0.00    -0.358 OA
HETATM   21  H32         0      76.938  80.619  84.718  1.00  0.00     0.217 HD
ENDBRANCH  15  20
ENDBRANCH   5  12
BRANCH   6  22
HETATM   22  O2          0      79.630  76.340  80.700  1.00  0.00    -0.355 OA
HETATM   23  H28         0      78.696  76.159  80.888  1.00  0.00     0.218 HD
ENDBRANCH   6  22
BRANCH  10  24
HETATM   24  O5          0      80.428  80.211  74.019  1.00  0.00    -0.361 OA
HETATM   25  H30         0      79.763  79.963  73.355  1.00  0.00     0.217 HD
ENDBRANCH  10  24
BRANCH   8  26
HETATM   26  O3          0      80.961  75.790  75.668  1.00  0.00    -0.360 OA
HETATM   27  H29         0      80.793  75.569  74.739  1.00  0.00     0.217 HD
ENDBRANCH   8  26
TORSDOF 6
ENDMDL
MODEL 4
REMARK VINA RESULT:      -7.0      1.740      6.931
REMARK  6 active torsions:
REMARK  status: ('A' for Active; 'I' for Inactive)
REMARK    1  A    between atoms: O2_2  and  C12_12 
REMARK    2  A    between atoms: O3_3  and  C14_14 
REMARK    3  A    between atoms: O5_5  and  C16_16 
REMARK    4  A    between atoms: O6_6  and  C20_20 
REMARK    5  A    between atoms: O7_7  and  C22_22 
REMARK    6  A    between atoms: C10_10  and  C11_11 
ROOT
HETATM    1  O1          0      79.477  79.083  80.444  1.00  0.00    -0.306 OA
HETATM    2  O4          0      75.407  79.264  80.345  1.00  0.00    -0.284 OA
HETATM    3  C8          0      77.397  79.696  81.534  1.00  0.00     0.084 A 
HETATM    4  C9          0      78.788  79.605  81.507  1.00  0.00     0.096 A 
HETATM    5  C10         0      78.761  78.640  79.343  1.00  0.00     0.123 A 
HETATM    6  C12         0      77.418  78.664  79.247  1.00  0.00     0.152 A 
HETATM    7  C13         0      76.630  79.215  80.375  1.00  0.00     0.223 A 
HETATM    8  C14         0      76.748  80.236  82.647  1.00  0.00     0.085 A 
HETATM    9  C15         0      79.538  80.052  82.595  1.00  0.00     0.075 A 
HETATM   10  C16         0      78.893  80.592  83.708  1.00  0.00     0.071 A 
HETATM   11  C18         0      77.500  80.683  83.733  1.00  0.00     0.074 A 
ENDROOT
BRANCH   5  12
HETATM   12  C11         0      79.621  78.105  78.273  1.00  0.00     0.004 A 
HETATM   13  C17         0      79.802  78.830  77.095  1.00  0.00     0.053 A 
HETATM   14  C20         0      80.618  78.324  76.083  1.00  0.00     0.099 A 
HETATM   15  C22         0      81.252  77.092  76.249  1.00  0.00     0.098 A 
HETATM   16  C21         0      81.071  76.367  77.427  1.00  0.00     0.040 A 
HETATM   17  C19         0      80.256  76.874  78.440  1.00  0.00     0.017 A 
BRANCH  14  18
HETATM   18  O6          0      80.786  79.039  74.936  1.00  0.00    -0.358 OA
HETATM   19  H31         0      81.603  79.561  74.992  1.00  0.00     0.217 HD
ENDBRANCH  14  18
BRANCH  15  20
HETATM   20  O7          0      82.052  76.588  75.268  1.00  0.00    -0.358 OA
HETATM   21  H32         0      82.565  75.841  75.616  1.00  0.00     0.217 HD
ENDBRANCH  15  20
ENDBRANCH   5  12
BRANCH   6  22
HETATM   22  O2          0      76.734  78.185  78.151  1.00  0.00    -0.355 OA
HETATM   23  H28         0      77.232  78.377  77.341  1.00  0.00     0.218 HD
ENDBRANCH   6  22
BRANCH  10  24
HETATM   24  O5          0      79.622  81.029  84.770  1.00  0.00    -0.361 OA
HETATM   25  H30         0      79.615  80.345  85.462  1.00  0.00     0.217 HD
ENDBRANCH  10  24
BRANCH   8  26
HETATM   26  O3          0      75.392  80.347  82.724  1.00  0.00    -0.360 OA
HETATM   27  H29         0      75.139  80.921  83.463  1.00  0.00     0.217 HD
ENDBRANCH   8  26
TORSDOF 6
ENDMDL
MODEL 5
REMARK VINA RESULT:      -6.9      2.135      3.601
REMARK  6 active torsions:
REMARK  status: ('A' for Active; 'I' for Inactive)
REMARK    1  A    between atoms: O2_2  and  C12_12 
REMARK    2  A    between atoms: O3_3  and  C14_14 
REMARK    3  A    between atoms: O5_5  and  C16_16 
REMARK    4  A    between atoms: O6_6  and  C20_20 
REMARK    5  A    between atoms: O7_7  and  C22_22 
REMARK    6  A    between atoms: C10_10  and  C11_11 
ROOT
HETATM    1  O1          0      78.756  77.699  76.914  1.00  0.00    -0.306 OA
HETATM    2  O4          0      82.473  76.032  77.030  1.00  0.00    -0.284 OA
HETATM    3  C8          0      80.640  76.737  75.724  1.00  0.00     0.084 A 
HETATM    4  C9          0      79.370  77.312  75.752  1.00  0.00     0.096 A 
HETATM    5  C10         0      79.432  77.524  78.111  1.00  0.00     0.123 A 
HETATM    6  C12         0      80.656  76.975  78.222  1.00  0.00     0.152 A 
HETATM    7  C13         0      81.358  76.536  76.992  1.00  0.00     0.223 A 
HETATM    8  C14         0      81.216  76.360  74.509  1.00  0.00     0.085 A 
HETATM    9  C15         0      78.667  77.510  74.564  1.00  0.00     0.075 A 
HETATM   10  C16         0      79.240  77.135  73.347  1.00  0.00     0.071 A 
HETATM   11  C18         0      80.512  76.561  73.321  1.00  0.00     0.074 A 
ENDROOT
BRANCH   5  12
HETATM   12  C11         0      78.661  77.982  79.280  1.00  0.00     0.004 A 
HETATM   13  C17         0      77.722  77.137  79.871  1.00  0.00     0.053 A 
HETATM   14  C20         0      76.993  77.570  80.979  1.00  0.00     0.099 A 
HETATM   15  C22         0      77.202  78.850  81.494  1.00  0.00     0.098 A 
HETATM   16  C21         0      78.142  79.694  80.903  1.00  0.00     0.040 A 
HETATM   17  C19         0      78.871  79.261  79.796  1.00  0.00     0.017 A 
BRANCH  14  18
HETATM   18  O6          0      76.077  76.738  81.547  1.00  0.00    -0.358 OA
HETATM   19  H31         0      76.521  76.133  82.163  1.00  0.00     0.217 HD
ENDBRANCH  14  18
BRANCH  15  20
HETATM   20  O7          0      76.498  79.284  82.577  1.00  0.00    -0.358 OA
HETATM   21  H32         0      76.680  78.711  83.338  1.00  0.00     0.217 HD
ENDBRANCH  15  20
ENDBRANCH   5  12
BRANCH   6  22
HETATM   22  O2          0      81.289  76.785  79.432  1.00  0.00    -0.355 OA
HETATM   23  H28         0      82.219  77.053  79.363  1.00  0.00     0.218 HD
ENDBRANCH   6  22
BRANCH  10  24
HETATM   24  O5          0      78.558  77.328  72.187  1.00  0.00    -0.361 OA
HETATM   25  H30         0      78.481  78.283  72.020  1.00  0.00     0.217 HD
ENDBRANCH  10  24
BRANCH   8  26
HETATM   26  O3          0      82.454  75.795  74.426  1.00  0.00    -0.360 OA
HETATM   27  H29         0      83.126  76.473  74.259  1.00  0.00     0.217 HD
ENDBRANCH   8  26
TORSDOF 6
ENDMDL
MODEL 6
REMARK VINA RESULT:      -6.9      3.486      5.387
REMARK  6 active torsions:
REMARK  status: ('A' for Active; 'I' for Inactive)
REMARK    1  A    between atoms: O2_2  and  C12_12 
REMARK    2  A    between atoms: O3_3  and  C14_14 
REMARK    3  A    between atoms: O5_5  and  C16_16 
REMARK    4  A    between atoms: O6_6  and  C20_20 
REMARK    5  A    between atoms: O7_7  and  C22_22 
REMARK    6  A    between atoms: C10_10  and  C11_11 
ROOT
HETATM    1  O1          0      77.571  78.705  74.584  1.00  0.00    -0.306 OA
HETATM    2  O4          0      80.576  78.878  77.331  1.00  0.00    -0.284 OA
HETATM    3  C8          0      79.724  77.900  75.361  1.00  0.00     0.084 A 
HETATM    4  C9          0      78.664  77.888  74.457  1.00  0.00     0.096 A 
HETATM    5  C10         0      77.526  79.591  75.650  1.00  0.00     0.123 A 
HETATM    6  C12         0      78.478  79.695  76.595  1.00  0.00     0.152 A 
HETATM    7  C13         0      79.677  78.827  76.502  1.00  0.00     0.223 A 
HETATM    8  C14         0      80.812  77.042  75.182  1.00  0.00     0.085 A 
HETATM    9  C15         0      78.684  77.016  73.369  1.00  0.00     0.075 A 
HETATM   10  C16         0      79.769  76.158  73.187  1.00  0.00     0.071 A 
HETATM   11  C18         0      80.831  76.172  74.093  1.00  0.00     0.074 A 
ENDROOT
BRANCH   5  12
HETATM   12  C11         0      76.300  80.409  75.667  1.00  0.00     0.004 A 
HETATM   13  C17         0      76.363  81.766  75.353  1.00  0.00     0.053 A 
HETATM   14  C20         0      75.202  82.540  75.368  1.00  0.00     0.099 A 
HETATM   15  C22         0      73.979  81.956  75.699  1.00  0.00     0.098 A 
HETATM   16  C21         0      73.917  80.598  76.013  1.00  0.00     0.040 A 
HETATM   17  C19         0      75.077  79.824  75.997  1.00  0.00     0.017 A 
BRANCH  14  18
HETATM   18  O6          0      75.275  83.865  75.061  1.00  0.00    -0.358 OA
HETATM   19  H31         0      76.182  84.183  75.195  1.00  0.00     0.217 HD
ENDBRANCH  14  18
BRANCH  15  20
HETATM   20  O7          0      72.838  82.701  75.716  1.00  0.00    -0.358 OA
HETATM   21  H32         0      72.065  82.117  75.676  1.00  0.00     0.217 HD
ENDBRANCH  15  20
ENDBRANCH   5  12
BRANCH   6  22
HETATM   22  O2          0      78.388  80.564  77.661  1.00  0.00    -0.355 OA
HETATM   23  H28         0      78.818  80.175  78.439  1.00  0.00     0.218 HD
ENDBRANCH   6  22
BRANCH  10  24
HETATM   24  O5          0      79.792  75.307  72.126  1.00  0.00    -0.361 OA
HETATM   25  H30         0      79.609  74.405  72.440  1.00  0.00     0.217 HD
ENDBRANCH  10  24
BRANCH   8  26
HETATM   26  O3          0      81.874  77.014  76.036  1.00  0.00    -0.360 OA
HETATM   27  H29         0      82.065  76.105  76.312  1.00  0.00     0.217 HD
ENDBRANCH   8  26
TORSDOF 6
ENDMDL
MODEL 7
REMARK VINA RESULT:      -6.8     16.280     17.833
REMARK  6 active torsions:
REMARK  status: ('A' for Active; 'I' for Inactive)
REMARK    1  A    between atoms: O2_2  and  C12_12 
REMARK    2  A    between atoms: O3_3  and  C14_14 
REMARK    3  A    between atoms: O5_5  and  C16_16 
REMARK    4  A    between atoms: O6_6  and  C20_20 
REMARK    5  A    between atoms: O7_7  and  C22_22 
REMARK    6  A    between atoms: C10_10  and  C11_11 
ROOT
HETATM    1  O1          0      65.045  86.774  83.487  1.00  0.00    -0.306 OA
HETATM    2  O4          0      66.592  84.444  86.451  1.00  0.00    -0.284 OA
HETATM    3  C8          0      65.424  84.560  84.405  1.00  0.00     0.084 A 
HETATM    4  C9          0      64.917  85.411  83.425  1.00  0.00     0.096 A 
HETATM    5  C10         0      65.719  87.328  84.564  1.00  0.00     0.123 A 
HETATM    6  C12         0      66.248  86.620  85.579  1.00  0.00     0.152 A 
HETATM    7  C13         0      66.130  85.142  85.557  1.00  0.00     0.223 A 
HETATM    8  C14         0      65.263  83.177  84.290  1.00  0.00     0.085 A 
HETATM    9  C15         0      64.242  84.885  82.324  1.00  0.00     0.075 A 
HETATM   10  C16         0      64.079  83.503  82.205  1.00  0.00     0.071 A 
HETATM   11  C18         0      64.589  82.652  83.187  1.00  0.00     0.074 A 
ENDROOT
BRANCH   5  12
HETATM   12  C11         0      65.785  88.799  84.507  1.00  0.00     0.004 A 
HETATM   13  C17         0      64.624  89.556  84.665  1.00  0.00     0.053 A 
HETATM   14  C20         0      64.687  90.949  84.613  1.00  0.00     0.099 A 
HETATM   15  C22         0      65.911  91.584  84.401  1.00  0.00     0.098 A 
HETATM   16  C21         0      67.071  90.827  84.243  1.00  0.00     0.040 A 
HETATM   17  C19         0      67.009  89.434  84.296  1.00  0.00     0.017 A 
BRANCH  14  18
HETATM   18  O6          0      63.547  91.678  84.767  1.00  0.00    -0.358 OA
HETATM   19  H31         0      63.747  92.624  84.673  1.00  0.00     0.217 HD
ENDBRANCH  14  18
BRANCH  15  20
HETATM   20  O7          0      65.985  92.944  84.349  1.00  0.00    -0.358 OA
HETATM   21  H32         0      66.472  93.215  83.555  1.00  0.00     0.217 HD
ENDBRANCH  15  20
ENDBRANCH   5  12
BRANCH   6  22
HETATM   22  O2          0      66.884  87.203  86.653  1.00  0.00    -0.355 OA
HETATM   23  H28         0      67.716  86.738  86.835  1.00  0.00     0.218 HD
ENDBRANCH   6  22
BRANCH  10  24
HETATM   24  O5          0      63.422  82.987  81.132  1.00  0.00    -0.361 OA
HETATM   25  H30         0      62.464  83.056  81.284  1.00  0.00     0.217 HD
ENDBRANCH  10  24
BRANCH   8  26
HETATM   26  O3          0      65.740  82.302  85.219  1.00  0.00    -0.360 OA
HETATM   27  H29         0      66.168  81.547  84.787  1.00  0.00     0.217 HD
ENDBRANCH   8  26
TORSDOF 6
ENDMDL
MODEL 8
REMARK VINA RESULT:      -6.7     15.976     17.892
REMARK  6 active torsions:
REMARK  status: ('A' for Active; 'I' for Inactive)
REMARK    1  A    between atoms: O2_2  and  C12_12 
REMARK    2  A    between atoms: O3_3  and  C14_14 
REMARK    3  A    between atoms: O5_5  and  C16_16 
REMARK    4  A    between atoms: O6_6  and  C20_20 
REMARK    5  A    between atoms: O7_7  and  C22_22 
REMARK    6  A    between atoms: C10_10  and  C11_11 
ROOT
HETATM    1  O1          0      65.941  86.659  84.952  1.00  0.00    -0.306 OA
HETATM    2  O4          0      63.428  84.843  82.307  1.00  0.00    -0.284 OA
HETATM    3  C8          0      64.961  84.615  84.084  1.00  0.00     0.084 A 
HETATM    4  C9          0      65.804  85.296  84.961  1.00  0.00     0.096 A 
HETATM    5  C10         0      65.199  87.393  84.040  1.00  0.00     0.123 A 
HETATM    6  C12         0      64.357  86.858  83.135  1.00  0.00     0.152 A 
HETATM    7  C13         0      64.181  85.387  83.105  1.00  0.00     0.223 A 
HETATM    8  C14         0      64.862  83.223  84.139  1.00  0.00     0.085 A 
HETATM    9  C15         0      66.556  84.587  85.898  1.00  0.00     0.075 A 
HETATM   10  C16         0      66.460  83.195  85.956  1.00  0.00     0.071 A 
HETATM   11  C18         0      65.615  82.516  85.077  1.00  0.00     0.074 A 
ENDROOT
BRANCH   5  12
HETATM   12  C11         0      65.440  88.843  84.136  1.00  0.00     0.004 A 
HETATM   13  C17         0      64.385  89.708  84.426  1.00  0.00     0.053 A 
HETATM   14  C20         0      64.613  91.081  84.519  1.00  0.00     0.099 A 
HETATM   15  C22         0      65.897  91.589  84.320  1.00  0.00     0.098 A 
HETATM   16  C21         0      66.952  90.724  84.030  1.00  0.00     0.040 A 
HETATM   17  C19         0      66.724  89.351  83.939  1.00  0.00     0.017 A 
BRANCH  14  18
HETATM   18  O6          0      63.575  91.917  84.800  1.00  0.00    -0.358 OA
HETATM   19  H31         0      62.734  91.447  84.681  1.00  0.00     0.217 HD
ENDBRANCH  14  18
BRANCH  15  20
HETATM   20  O7          0      66.133  92.928  84.409  1.00  0.00    -0.358 OA
HETATM   21  H32         0      66.808  93.097  85.086  1.00  0.00     0.217 HD
ENDBRANCH  15  20
ENDBRANCH   5  12
BRANCH   6  22
HETATM   22  O2          0      63.658  87.614  82.219  1.00  0.00    -0.355 OA
HETATM   23  H28         0      62.751  87.280  82.141  1.00  0.00     0.218 HD
ENDBRANCH   6  22
BRANCH  10  24
HETATM   24  O5          0      67.192  82.501  86.868  1.00  0.00    -0.361 OA
HETATM   25  H30         0      67.090  81.549  86.698  1.00  0.00     0.217 HD
ENDBRANCH  10  24
BRANCH   8  26
HETATM   26  O3          0      64.054  82.510  83.305  1.00  0.00    -0.360 OA
HETATM   27  H29         0      63.123  82.729  83.464  1.00  0.00     0.217 HD
ENDBRANCH   8  26
TORSDOF 6
ENDMDL
MODEL 9
REMARK VINA RESULT:      -6.6      1.838      7.201
REMARK  6 active torsions:
REMARK  status: ('A' for Active; 'I' for Inactive)
REMARK    1  A    between atoms: O2_2  and  C12_12 
REMARK    2  A    between atoms: O3_3  and  C14_14 
REMARK    3  A    between atoms: O5_5  and  C16_16 
REMARK    4  A    between atoms: O6_6  and  C20_20 
REMARK    5  A    between atoms: O7_7  and  C22_22 
REMARK    6  A    between atoms: C10_10  and  C11_11 
ROOT
HETATM    1  O1          0      77.864  79.203  78.369  1.00  0.00    -0.306 OA
HETATM    2  O4          0      80.547  77.878  81.136  1.00  0.00    -0.284 OA
HETATM    3  C8          0      78.566  79.078  80.689  1.00  0.00     0.084 A 
HETATM    4  C9          0      77.686  79.502  79.695  1.00  0.00     0.096 A 
HETATM    5  C10         0      78.959  78.435  78.004  1.00  0.00     0.123 A 
HETATM    6  C12         0      79.885  77.971  78.863  1.00  0.00     0.152 A 
HETATM    7  C13         0      79.737  78.274  80.307  1.00  0.00     0.223 A 
HETATM    8  C14         0      78.335  79.415  82.025  1.00  0.00     0.085 A 
HETATM    9  C15         0      76.570  80.267  80.030  1.00  0.00     0.075 A 
HETATM   10  C16         0      76.335  80.605  81.364  1.00  0.00     0.071 A 
HETATM   11  C18         0      77.217  80.179  82.359  1.00  0.00     0.074 A 
ENDROOT
BRANCH   5  12
HETATM   12  C11         0      79.030  78.187  76.554  1.00  0.00     0.004 A 
HETATM   13  C17         0      79.606  79.138  75.711  1.00  0.00     0.053 A 
HETATM   14  C20         0      79.675  78.903  74.337  1.00  0.00     0.099 A 
HETATM   15  C22         0      79.166  77.717  73.807  1.00  0.00     0.098 A 
HETATM   16  C21         0      78.591  76.766  74.650  1.00  0.00     0.040 A 
HETATM   17  C19         0      78.523  77.001  76.023  1.00  0.00     0.017 A 
BRANCH  14  18
HETATM   18  O6          0      80.237  79.839  73.524  1.00  0.00    -0.358 OA
HETATM   19  H31         0      80.308  80.684  73.996  1.00  0.00     0.217 HD
ENDBRANCH  14  18
BRANCH  15  20
HETATM   20  O7          0      79.229  77.475  72.468  1.00  0.00    -0.358 OA
HETATM   21  H32         0      80.153  77.496  72.174  1.00  0.00     0.217 HD
ENDBRANCH  15  20
ENDBRANCH   5  12
BRANCH   6  22
HETATM   22  O2          0      80.981  77.237  78.464  1.00  0.00    -0.355 OA
HETATM   23  H28         0      81.771  77.538  78.941  1.00  0.00     0.218 HD
ENDBRANCH   6  22
BRANCH  10  24
HETATM   24  O5          0      75.247  81.351  81.695  1.00  0.00    -0.361 OA
HETATM   25  H30         0      74.481  81.036  81.185  1.00  0.00     0.217 HD
ENDBRANCH  10  24
BRANCH   8  26
HETATM   26  O3          0      79.163  79.026  83.035  1.00  0.00    -0.360 OA
HETATM   27  H29         0      78.652  78.665  83.775  1.00  0.00     0.217 HD
ENDBRANCH   8  26
TORSDOF 6
ENDMDL
