# Supplementary material for: Evaluation of silvestrol as a potential therapeutic agent for pediatric COVID-19: an interpreted computational and phytochemistry approach
Source: Front Pharmacol. 2025 Sep 17;16:1673591. doi: 10.3389/fphar.2025.1673591 (PMC12484239; doi:10.3389/fphar.2025.1673591)
Supplement: Supplementary file 1 [file DataSheet1.zip › Suplementry Data/MD Docking/Vina/Quercetin/out_ligand_1.pdbqt]

REMARK VINA RESULT:      -7.4      0.000      0.000
REMARK  6 active torsions:
REMARK  status: ('A' for Active; 'I' for Inactive)
REMARK    1  A    between atoms: O2_2  and  C12_12 
REMARK    2  A    between atoms: O3_3  and  C14_14 
REMARK    3  A    between atoms: O5_5  and  C16_16 
REMARK    4  A    between atoms: O6_6  and  C20_20 
REMARK    5  A    between atoms: O7_7  and  C22_22 
REMARK    6  A    between atoms: C10_10  and  C11_11 
ROOT
HETATM    1  O1          0      79.987  78.301  78.502  1.00  0.00    -0.306 OA
HETATM    2  O4          0      78.612  80.581  75.416  1.00  0.00    -0.284 OA
HETATM    3  C8          0      79.866  78.709  76.113  1.00  0.00     0.084 A 
HETATM    4  C9          0      80.305  77.971  77.211  1.00  0.00     0.096 A 
HETATM    5  C10         0      79.182  79.408  78.724  1.00  0.00     0.123 A 
HETATM    6  C12         0      78.700  80.207  77.754  1.00  0.00     0.152 A 
HETATM    7  C13         0      79.023  79.892  76.341  1.00  0.00     0.223 A 
HETATM    8  C14         0      80.224  78.325  74.817  1.00  0.00     0.085 A 
HETATM    9  C15         0      81.108  76.846  77.020  1.00  0.00     0.075 A 
HETATM   10  C16         0      81.467  76.460  75.728  1.00  0.00     0.071 A 
HETATM   11  C18         0      81.025  77.200  74.629  1.00  0.00     0.074 A 
ENDROOT
BRANCH   5  12
HETATM   12  C11         0      78.917  79.649  80.153  1.00  0.00     0.004 A 
HETATM   13  C17         0      79.971  79.936  81.020  1.00  0.00     0.053 A 
HETATM   14  C20         0      79.719  80.166  82.372  1.00  0.00     0.099 A 
HETATM   15  C22         0      78.412  80.107  82.858  1.00  0.00     0.098 A 
HETATM   16  C21         0      77.358  79.821  81.991  1.00  0.00     0.040 A 
HETATM   17  C19         0      77.610  79.592  80.638  1.00  0.00     0.017 A 
BRANCH  14  18
HETATM   18  O6          0      80.756  80.443  83.210  1.00  0.00    -0.358 OA
HETATM   19  H31         0      81.577  80.530  82.699  1.00  0.00     0.217 HD
ENDBRANCH  14  18
BRANCH  15  20
HETATM   20  O7          0      78.153  80.331  84.177  1.00  0.00    -0.358 OA
HETATM   21  H32         0      78.296  81.268  84.384  1.00  0.00     0.217 HD
ENDBRANCH  15  20
ENDBRANCH   5  12
BRANCH   6  22
HETATM   22  O2          0      77.929  81.320  78.010  1.00  0.00    -0.355 OA
HETATM   23  H28         0      76.991  81.108  77.881  1.00  0.00     0.218 HD
ENDBRANCH   6  22
BRANCH  10  24
HETATM   24  O5          0      82.249  75.363  75.539  1.00  0.00    -0.361 OA
HETATM   25  H30         0      83.174  75.597  75.731  1.00  0.00     0.217 HD
ENDBRANCH  10  24
BRANCH   8  26
HETATM   26  O3          0      79.821  79.011  73.711  1.00  0.00    -0.360 OA
HETATM   27  H29         0      78.978  79.459  73.876  1.00  0.00     0.217 HD
ENDBRANCH   8  26
TORSDOF 6
