# Supplementary material for: Evaluation of silvestrol as a potential therapeutic agent for pediatric COVID-19: an interpreted computational and phytochemistry approach
Source: Front Pharmacol. 2025 Sep 17;16:1673591. doi: 10.3389/fphar.2025.1673591 (PMC12484239; doi:10.3389/fphar.2025.1673591)
Supplement: Supplementary file 1 [file DataSheet1.zip › Suplementry Data/MD Docking/Vina/Quercetin/out_ligand_2.pdbqt]

REMARK VINA RESULT:      -7.1      2.720      5.012
REMARK  6 active torsions:
REMARK  status: ('A' for Active; 'I' for Inactive)
REMARK    1  A    between atoms: O2_2  and  C12_12 
REMARK    2  A    between atoms: O3_3  and  C14_14 
REMARK    3  A    between atoms: O5_5  and  C16_16 
REMARK    4  A    between atoms: O6_6  and  C20_20 
REMARK    5  A    between atoms: O7_7  and  C22_22 
REMARK    6  A    between atoms: C10_10  and  C11_11 
ROOT
HETATM    1  O1          0      77.241  80.475  78.746  1.00  0.00    -0.306 OA
HETATM    2  O4          0      78.758  81.198  75.033  1.00  0.00    -0.284 OA
HETATM    3  C8          0      76.989  81.503  76.562  1.00  0.00     0.084 A 
HETATM    4  C9          0      76.525  81.220  77.845  1.00  0.00     0.096 A 
HETATM    5  C10         0      78.485  79.994  78.367  1.00  0.00     0.123 A 
HETATM    6  C12         0      79.042  80.189  77.158  1.00  0.00     0.152 A 
HETATM    7  C13         0      78.302  80.985  76.149  1.00  0.00     0.223 A 
HETATM    8  C14         0      76.214  82.267  75.686  1.00  0.00     0.085 A 
HETATM    9  C15         0      75.282  81.697  78.260  1.00  0.00     0.075 A 
HETATM   10  C16         0      74.505  82.461  77.387  1.00  0.00     0.071 A 
HETATM   11  C18         0      74.972  82.745  76.102  1.00  0.00     0.074 A 
ENDROOT
BRANCH   5  12
HETATM   12  C11         0      79.146  79.212  79.426  1.00  0.00     0.004 A 
HETATM   13  C17         0      78.984  79.572  80.764  1.00  0.00     0.053 A 
HETATM   14  C20         0      79.609  78.830  81.767  1.00  0.00     0.099 A 
HETATM   15  C22         0      80.398  77.729  81.431  1.00  0.00     0.098 A 
HETATM   16  C21         0      80.559  77.369  80.093  1.00  0.00     0.040 A 
HETATM   17  C19         0      79.934  78.110  79.091  1.00  0.00     0.017 A 
BRANCH  14  18
HETATM   18  O6          0      79.446  79.191  83.070  1.00  0.00    -0.358 OA
HETATM   19  H31         0      80.135  78.776  83.614  1.00  0.00     0.217 HD
ENDBRANCH  14  18
BRANCH  15  20
HETATM   20  O7          0      81.012  76.996  82.401  1.00  0.00    -0.358 OA
HETATM   21  H32         0      81.436  77.589  83.041  1.00  0.00     0.217 HD
ENDBRANCH  15  20
ENDBRANCH   5  12
BRANCH   6  22
HETATM   22  O2          0      80.268  79.670  76.802  1.00  0.00    -0.355 OA
HETATM   23  H28         0      80.424  78.838  77.276  1.00  0.00     0.218 HD
ENDBRANCH   6  22
BRANCH  10  24
HETATM   24  O5          0      73.293  82.929  77.789  1.00  0.00    -0.361 OA
HETATM   25  H30         0      72.744  83.100  77.004  1.00  0.00     0.217 HD
ENDBRANCH  10  24
BRANCH   8  26
HETATM   26  O3          0      76.621  82.573  74.421  1.00  0.00    -0.360 OA
HETATM   27  H29         0      76.529  83.523  74.255  1.00  0.00     0.217 HD
ENDBRANCH   8  26
TORSDOF 6
