# Supplementary material for: Evaluation of silvestrol as a potential therapeutic agent for pediatric COVID-19: an interpreted computational and phytochemistry approach
Source: Front Pharmacol. 2025 Sep 17;16:1673591. doi: 10.3389/fphar.2025.1673591 (PMC12484239; doi:10.3389/fphar.2025.1673591)
Supplement: Supplementary file 1 [file DataSheet1.zip › Suplementry Data/MD Docking/Vina/Quercetin/out_ligand_3.pdbqt]

REMARK VINA RESULT:      -7.1      1.379      2.876
REMARK  6 active torsions:
REMARK  status: ('A' for Active; 'I' for Inactive)
REMARK    1  A    between atoms: O2_2  and  C12_12 
REMARK    2  A    between atoms: O3_3  and  C14_14 
REMARK    3  A    between atoms: O5_5  and  C16_16 
REMARK    4  A    between atoms: O6_6  and  C20_20 
REMARK    5  A    between atoms: O7_7  and  C22_22 
REMARK    6  A    between atoms: C10_10  and  C11_11 
ROOT
HETATM    1  O1          0      79.516  79.368  78.600  1.00  0.00    -0.306 OA
HETATM    2  O4          0      80.430  75.417  78.200  1.00  0.00    -0.284 OA
HETATM    3  C8          0      80.237  77.535  77.182  1.00  0.00     0.084 A 
HETATM    4  C9          0      79.910  78.875  77.384  1.00  0.00     0.096 A 
HETATM    5  C10         0      79.453  78.499  79.678  1.00  0.00     0.123 A 
HETATM    6  C12         0      79.734  77.185  79.615  1.00  0.00     0.152 A 
HETATM    7  C13         0      80.159  76.605  78.319  1.00  0.00     0.223 A 
HETATM    8  C14         0      80.631  77.088  75.918  1.00  0.00     0.085 A 
HETATM    9  C15         0      79.972  79.776  76.321  1.00  0.00     0.075 A 
HETATM   10  C16         0      80.366  79.334  75.057  1.00  0.00     0.071 A 
HETATM   11  C18         0      80.694  77.992  74.857  1.00  0.00     0.074 A 
ENDROOT
BRANCH   5  12
HETATM   12  C11         0      79.018  79.157  80.923  1.00  0.00     0.004 A 
HETATM   13  C17         0      79.963  79.700  81.793  1.00  0.00     0.053 A 
HETATM   14  C20         0      79.550  80.324  82.970  1.00  0.00     0.099 A 
HETATM   15  C22         0      78.191  80.402  83.278  1.00  0.00     0.098 A 
HETATM   16  C21         0      77.246  79.859  82.408  1.00  0.00     0.040 A 
HETATM   17  C19         0      77.659  79.236  81.230  1.00  0.00     0.017 A 
BRANCH  14  18
HETATM   18  O6          0      80.481  80.849  83.813  1.00  0.00    -0.358 OA
HETATM   19  H31         0      80.095  80.967  84.697  1.00  0.00     0.217 HD
ENDBRANCH  14  18
BRANCH  15  20
HETATM   20  O7          0      77.776  81.010  84.425  1.00  0.00    -0.358 OA
HETATM   21  H32         0      76.938  80.619  84.718  1.00  0.00     0.217 HD
ENDBRANCH  15  20
ENDBRANCH   5  12
BRANCH   6  22
HETATM   22  O2          0      79.630  76.340  80.700  1.00  0.00    -0.355 OA
HETATM   23  H28         0      78.696  76.159  80.888  1.00  0.00     0.218 HD
ENDBRANCH   6  22
BRANCH  10  24
HETATM   24  O5          0      80.428  80.211  74.019  1.00  0.00    -0.361 OA
HETATM   25  H30         0      79.763  79.963  73.355  1.00  0.00     0.217 HD
ENDBRANCH  10  24
BRANCH   8  26
HETATM   26  O3          0      80.961  75.790  75.668  1.00  0.00    -0.360 OA
HETATM   27  H29         0      80.793  75.569  74.739  1.00  0.00     0.217 HD
ENDBRANCH   8  26
TORSDOF 6
