# Supplementary material for: Evaluation of silvestrol as a potential therapeutic agent for pediatric COVID-19: an interpreted computational and phytochemistry approach
Source: Front Pharmacol. 2025 Sep 17;16:1673591. doi: 10.3389/fphar.2025.1673591 (PMC12484239; doi:10.3389/fphar.2025.1673591)
Supplement: Supplementary file 1 [file DataSheet1.zip › Suplementry Data/MD Docking/Vina/Quercetin/out_ligand_4.pdbqt]

REMARK VINA RESULT:      -7.0      1.740      6.931
REMARK  6 active torsions:
REMARK  status: ('A' for Active; 'I' for Inactive)
REMARK    1  A    between atoms: O2_2  and  C12_12 
REMARK    2  A    between atoms: O3_3  and  C14_14 
REMARK    3  A    between atoms: O5_5  and  C16_16 
REMARK    4  A    between atoms: O6_6  and  C20_20 
REMARK    5  A    between atoms: O7_7  and  C22_22 
REMARK    6  A    between atoms: C10_10  and  C11_11 
ROOT
HETATM    1  O1          0      79.477  79.083  80.444  1.00  0.00    -0.306 OA
HETATM    2  O4          0      75.407  79.264  80.345  1.00  0.00    -0.284 OA
HETATM    3  C8          0      77.397  79.696  81.534  1.00  0.00     0.084 A 
HETATM    4  C9          0      78.788  79.605  81.507  1.00  0.00     0.096 A 
HETATM    5  C10         0      78.761  78.640  79.343  1.00  0.00     0.123 A 
HETATM    6  C12         0      77.418  78.664  79.247  1.00  0.00     0.152 A 
HETATM    7  C13         0      76.630  79.215  80.375  1.00  0.00     0.223 A 
HETATM    8  C14         0      76.748  80.236  82.647  1.00  0.00     0.085 A 
HETATM    9  C15         0      79.538  80.052  82.595  1.00  0.00     0.075 A 
HETATM   10  C16         0      78.893  80.592  83.708  1.00  0.00     0.071 A 
HETATM   11  C18         0      77.500  80.683  83.733  1.00  0.00     0.074 A 
ENDROOT
BRANCH   5  12
HETATM   12  C11         0      79.621  78.105  78.273  1.00  0.00     0.004 A 
HETATM   13  C17         0      79.802  78.830  77.095  1.00  0.00     0.053 A 
HETATM   14  C20         0      80.618  78.324  76.083  1.00  0.00     0.099 A 
HETATM   15  C22         0      81.252  77.092  76.249  1.00  0.00     0.098 A 
HETATM   16  C21         0      81.071  76.367  77.427  1.00  0.00     0.040 A 
HETATM   17  C19         0      80.256  76.874  78.440  1.00  0.00     0.017 A 
BRANCH  14  18
HETATM   18  O6          0      80.786  79.039  74.936  1.00  0.00    -0.358 OA
HETATM   19  H31         0      81.603  79.561  74.992  1.00  0.00     0.217 HD
ENDBRANCH  14  18
BRANCH  15  20
HETATM   20  O7          0      82.052  76.588  75.268  1.00  0.00    -0.358 OA
HETATM   21  H32         0      82.565  75.841  75.616  1.00  0.00     0.217 HD
ENDBRANCH  15  20
ENDBRANCH   5  12
BRANCH   6  22
HETATM   22  O2          0      76.734  78.185  78.151  1.00  0.00    -0.355 OA
HETATM   23  H28         0      77.232  78.377  77.341  1.00  0.00     0.218 HD
ENDBRANCH   6  22
BRANCH  10  24
HETATM   24  O5          0      79.622  81.029  84.770  1.00  0.00    -0.361 OA
HETATM   25  H30         0      79.615  80.345  85.462  1.00  0.00     0.217 HD
ENDBRANCH  10  24
BRANCH   8  26
HETATM   26  O3          0      75.392  80.347  82.724  1.00  0.00    -0.360 OA
HETATM   27  H29         0      75.139  80.921  83.463  1.00  0.00     0.217 HD
ENDBRANCH   8  26
TORSDOF 6
