# Supplementary material for: Evaluation of silvestrol as a potential therapeutic agent for pediatric COVID-19: an interpreted computational and phytochemistry approach
Source: Front Pharmacol. 2025 Sep 17;16:1673591. doi: 10.3389/fphar.2025.1673591 (PMC12484239; doi:10.3389/fphar.2025.1673591)
Supplement: Supplementary file 1 [file DataSheet1.zip › Suplementry Data/MD Docking/Vina/Quercetin/out_ligand_5.pdbqt]

REMARK VINA RESULT:      -6.9      2.135      3.601
REMARK  6 active torsions:
REMARK  status: ('A' for Active; 'I' for Inactive)
REMARK    1  A    between atoms: O2_2  and  C12_12 
REMARK    2  A    between atoms: O3_3  and  C14_14 
REMARK    3  A    between atoms: O5_5  and  C16_16 
REMARK    4  A    between atoms: O6_6  and  C20_20 
REMARK    5  A    between atoms: O7_7  and  C22_22 
REMARK    6  A    between atoms: C10_10  and  C11_11 
ROOT
HETATM    1  O1          0      78.756  77.699  76.914  1.00  0.00    -0.306 OA
HETATM    2  O4          0      82.473  76.032  77.030  1.00  0.00    -0.284 OA
HETATM    3  C8          0      80.640  76.737  75.724  1.00  0.00     0.084 A 
HETATM    4  C9          0      79.370  77.312  75.752  1.00  0.00     0.096 A 
HETATM    5  C10         0      79.432  77.524  78.111  1.00  0.00     0.123 A 
HETATM    6  C12         0      80.656  76.975  78.222  1.00  0.00     0.152 A 
HETATM    7  C13         0      81.358  76.536  76.992  1.00  0.00     0.223 A 
HETATM    8  C14         0      81.216  76.360  74.509  1.00  0.00     0.085 A 
HETATM    9  C15         0      78.667  77.510  74.564  1.00  0.00     0.075 A 
HETATM   10  C16         0      79.240  77.135  73.347  1.00  0.00     0.071 A 
HETATM   11  C18         0      80.512  76.561  73.321  1.00  0.00     0.074 A 
ENDROOT
BRANCH   5  12
HETATM   12  C11         0      78.661  77.982  79.280  1.00  0.00     0.004 A 
HETATM   13  C17         0      77.722  77.137  79.871  1.00  0.00     0.053 A 
HETATM   14  C20         0      76.993  77.570  80.979  1.00  0.00     0.099 A 
HETATM   15  C22         0      77.202  78.850  81.494  1.00  0.00     0.098 A 
HETATM   16  C21         0      78.142  79.694  80.903  1.00  0.00     0.040 A 
HETATM   17  C19         0      78.871  79.261  79.796  1.00  0.00     0.017 A 
BRANCH  14  18
HETATM   18  O6          0      76.077  76.738  81.547  1.00  0.00    -0.358 OA
HETATM   19  H31         0      76.521  76.133  82.163  1.00  0.00     0.217 HD
ENDBRANCH  14  18
BRANCH  15  20
HETATM   20  O7          0      76.498  79.284  82.577  1.00  0.00    -0.358 OA
HETATM   21  H32         0      76.680  78.711  83.338  1.00  0.00     0.217 HD
ENDBRANCH  15  20
ENDBRANCH   5  12
BRANCH   6  22
HETATM   22  O2          0      81.289  76.785  79.432  1.00  0.00    -0.355 OA
HETATM   23  H28         0      82.219  77.053  79.363  1.00  0.00     0.218 HD
ENDBRANCH   6  22
BRANCH  10  24
HETATM   24  O5          0      78.558  77.328  72.187  1.00  0.00    -0.361 OA
HETATM   25  H30         0      78.481  78.283  72.020  1.00  0.00     0.217 HD
ENDBRANCH  10  24
BRANCH   8  26
HETATM   26  O3          0      82.454  75.795  74.426  1.00  0.00    -0.360 OA
HETATM   27  H29         0      83.126  76.473  74.259  1.00  0.00     0.217 HD
ENDBRANCH   8  26
TORSDOF 6
