# Supplementary material for: Evaluation of silvestrol as a potential therapeutic agent for pediatric COVID-19: an interpreted computational and phytochemistry approach
Source: Front Pharmacol. 2025 Sep 17;16:1673591. doi: 10.3389/fphar.2025.1673591 (PMC12484239; doi:10.3389/fphar.2025.1673591)
Supplement: Supplementary file 1 [file DataSheet1.zip › Suplementry Data/MD Docking/Vina/Quercetin/out_ligand_6.pdbqt]

REMARK VINA RESULT:      -6.9      3.486      5.387
REMARK  6 active torsions:
REMARK  status: ('A' for Active; 'I' for Inactive)
REMARK    1  A    between atoms: O2_2  and  C12_12 
REMARK    2  A    between atoms: O3_3  and  C14_14 
REMARK    3  A    between atoms: O5_5  and  C16_16 
REMARK    4  A    between atoms: O6_6  and  C20_20 
REMARK    5  A    between atoms: O7_7  and  C22_22 
REMARK    6  A    between atoms: C10_10  and  C11_11 
ROOT
HETATM    1  O1          0      77.571  78.705  74.584  1.00  0.00    -0.306 OA
HETATM    2  O4          0      80.576  78.878  77.331  1.00  0.00    -0.284 OA
HETATM    3  C8          0      79.724  77.900  75.361  1.00  0.00     0.084 A 
HETATM    4  C9          0      78.664  77.888  74.457  1.00  0.00     0.096 A 
HETATM    5  C10         0      77.526  79.591  75.650  1.00  0.00     0.123 A 
HETATM    6  C12         0      78.478  79.695  76.595  1.00  0.00     0.152 A 
HETATM    7  C13         0      79.677  78.827  76.502  1.00  0.00     0.223 A 
HETATM    8  C14         0      80.812  77.042  75.182  1.00  0.00     0.085 A 
HETATM    9  C15         0      78.684  77.016  73.369  1.00  0.00     0.075 A 
HETATM   10  C16         0      79.769  76.158  73.187  1.00  0.00     0.071 A 
HETATM   11  C18         0      80.831  76.172  74.093  1.00  0.00     0.074 A 
ENDROOT
BRANCH   5  12
HETATM   12  C11         0      76.300  80.409  75.667  1.00  0.00     0.004 A 
HETATM   13  C17         0      76.363  81.766  75.353  1.00  0.00     0.053 A 
HETATM   14  C20         0      75.202  82.540  75.368  1.00  0.00     0.099 A 
HETATM   15  C22         0      73.979  81.956  75.699  1.00  0.00     0.098 A 
HETATM   16  C21         0      73.917  80.598  76.013  1.00  0.00     0.040 A 
HETATM   17  C19         0      75.077  79.824  75.997  1.00  0.00     0.017 A 
BRANCH  14  18
HETATM   18  O6          0      75.275  83.865  75.061  1.00  0.00    -0.358 OA
HETATM   19  H31         0      76.182  84.183  75.195  1.00  0.00     0.217 HD
ENDBRANCH  14  18
BRANCH  15  20
HETATM   20  O7          0      72.838  82.701  75.716  1.00  0.00    -0.358 OA
HETATM   21  H32         0      72.065  82.117  75.676  1.00  0.00     0.217 HD
ENDBRANCH  15  20
ENDBRANCH   5  12
BRANCH   6  22
HETATM   22  O2          0      78.388  80.564  77.661  1.00  0.00    -0.355 OA
HETATM   23  H28         0      78.818  80.175  78.439  1.00  0.00     0.218 HD
ENDBRANCH   6  22
BRANCH  10  24
HETATM   24  O5          0      79.792  75.307  72.126  1.00  0.00    -0.361 OA
HETATM   25  H30         0      79.609  74.405  72.440  1.00  0.00     0.217 HD
ENDBRANCH  10  24
BRANCH   8  26
HETATM   26  O3          0      81.874  77.014  76.036  1.00  0.00    -0.360 OA
HETATM   27  H29         0      82.065  76.105  76.312  1.00  0.00     0.217 HD
ENDBRANCH   8  26
TORSDOF 6
