# Supplementary material for: Evaluation of silvestrol as a potential therapeutic agent for pediatric COVID-19: an interpreted computational and phytochemistry approach
Source: Front Pharmacol. 2025 Sep 17;16:1673591. doi: 10.3389/fphar.2025.1673591 (PMC12484239; doi:10.3389/fphar.2025.1673591)
Supplement: Supplementary file 1 [file DataSheet1.zip › Suplementry Data/MD Docking/Vina/Quercetin/out_ligand_7.pdbqt]

REMARK VINA RESULT:      -6.8     16.280     17.833
REMARK  6 active torsions:
REMARK  status: ('A' for Active; 'I' for Inactive)
REMARK    1  A    between atoms: O2_2  and  C12_12 
REMARK    2  A    between atoms: O3_3  and  C14_14 
REMARK    3  A    between atoms: O5_5  and  C16_16 
REMARK    4  A    between atoms: O6_6  and  C20_20 
REMARK    5  A    between atoms: O7_7  and  C22_22 
REMARK    6  A    between atoms: C10_10  and  C11_11 
ROOT
HETATM    1  O1          0      65.045  86.774  83.487  1.00  0.00    -0.306 OA
HETATM    2  O4          0      66.592  84.444  86.451  1.00  0.00    -0.284 OA
HETATM    3  C8          0      65.424  84.560  84.405  1.00  0.00     0.084 A 
HETATM    4  C9          0      64.917  85.411  83.425  1.00  0.00     0.096 A 
HETATM    5  C10         0      65.719  87.328  84.564  1.00  0.00     0.123 A 
HETATM    6  C12         0      66.248  86.620  85.579  1.00  0.00     0.152 A 
HETATM    7  C13         0      66.130  85.142  85.557  1.00  0.00     0.223 A 
HETATM    8  C14         0      65.263  83.177  84.290  1.00  0.00     0.085 A 
HETATM    9  C15         0      64.242  84.885  82.324  1.00  0.00     0.075 A 
HETATM   10  C16         0      64.079  83.503  82.205  1.00  0.00     0.071 A 
HETATM   11  C18         0      64.589  82.652  83.187  1.00  0.00     0.074 A 
ENDROOT
BRANCH   5  12
HETATM   12  C11         0      65.785  88.799  84.507  1.00  0.00     0.004 A 
HETATM   13  C17         0      64.624  89.556  84.665  1.00  0.00     0.053 A 
HETATM   14  C20         0      64.687  90.949  84.613  1.00  0.00     0.099 A 
HETATM   15  C22         0      65.911  91.584  84.401  1.00  0.00     0.098 A 
HETATM   16  C21         0      67.071  90.827  84.243  1.00  0.00     0.040 A 
HETATM   17  C19         0      67.009  89.434  84.296  1.00  0.00     0.017 A 
BRANCH  14  18
HETATM   18  O6          0      63.547  91.678  84.767  1.00  0.00    -0.358 OA
HETATM   19  H31         0      63.747  92.624  84.673  1.00  0.00     0.217 HD
ENDBRANCH  14  18
BRANCH  15  20
HETATM   20  O7          0      65.985  92.944  84.349  1.00  0.00    -0.358 OA
HETATM   21  H32         0      66.472  93.215  83.555  1.00  0.00     0.217 HD
ENDBRANCH  15  20
ENDBRANCH   5  12
BRANCH   6  22
HETATM   22  O2          0      66.884  87.203  86.653  1.00  0.00    -0.355 OA
HETATM   23  H28         0      67.716  86.738  86.835  1.00  0.00     0.218 HD
ENDBRANCH   6  22
BRANCH  10  24
HETATM   24  O5          0      63.422  82.987  81.132  1.00  0.00    -0.361 OA
HETATM   25  H30         0      62.464  83.056  81.284  1.00  0.00     0.217 HD
ENDBRANCH  10  24
BRANCH   8  26
HETATM   26  O3          0      65.740  82.302  85.219  1.00  0.00    -0.360 OA
HETATM   27  H29         0      66.168  81.547  84.787  1.00  0.00     0.217 HD
ENDBRANCH   8  26
TORSDOF 6
