# Supplementary material for: Evaluation of silvestrol as a potential therapeutic agent for pediatric COVID-19: an interpreted computational and phytochemistry approach
Source: Front Pharmacol. 2025 Sep 17;16:1673591. doi: 10.3389/fphar.2025.1673591 (PMC12484239; doi:10.3389/fphar.2025.1673591)
Supplement: Supplementary file 1 [file DataSheet1.zip › Suplementry Data/MD Docking/Vina/Quercetin/out_ligand_8.pdbqt]

REMARK VINA RESULT:      -6.7     15.976     17.892
REMARK  6 active torsions:
REMARK  status: ('A' for Active; 'I' for Inactive)
REMARK    1  A    between atoms: O2_2  and  C12_12 
REMARK    2  A    between atoms: O3_3  and  C14_14 
REMARK    3  A    between atoms: O5_5  and  C16_16 
REMARK    4  A    between atoms: O6_6  and  C20_20 
REMARK    5  A    between atoms: O7_7  and  C22_22 
REMARK    6  A    between atoms: C10_10  and  C11_11 
ROOT
HETATM    1  O1          0      65.941  86.659  84.952  1.00  0.00    -0.306 OA
HETATM    2  O4          0      63.428  84.843  82.307  1.00  0.00    -0.284 OA
HETATM    3  C8          0      64.961  84.615  84.084  1.00  0.00     0.084 A 
HETATM    4  C9          0      65.804  85.296  84.961  1.00  0.00     0.096 A 
HETATM    5  C10         0      65.199  87.393  84.040  1.00  0.00     0.123 A 
HETATM    6  C12         0      64.357  86.858  83.135  1.00  0.00     0.152 A 
HETATM    7  C13         0      64.181  85.387  83.105  1.00  0.00     0.223 A 
HETATM    8  C14         0      64.862  83.223  84.139  1.00  0.00     0.085 A 
HETATM    9  C15         0      66.556  84.587  85.898  1.00  0.00     0.075 A 
HETATM   10  C16         0      66.460  83.195  85.956  1.00  0.00     0.071 A 
HETATM   11  C18         0      65.615  82.516  85.077  1.00  0.00     0.074 A 
ENDROOT
BRANCH   5  12
HETATM   12  C11         0      65.440  88.843  84.136  1.00  0.00     0.004 A 
HETATM   13  C17         0      64.385  89.708  84.426  1.00  0.00     0.053 A 
HETATM   14  C20         0      64.613  91.081  84.519  1.00  0.00     0.099 A 
HETATM   15  C22         0      65.897  91.589  84.320  1.00  0.00     0.098 A 
HETATM   16  C21         0      66.952  90.724  84.030  1.00  0.00     0.040 A 
HETATM   17  C19         0      66.724  89.351  83.939  1.00  0.00     0.017 A 
BRANCH  14  18
HETATM   18  O6          0      63.575  91.917  84.800  1.00  0.00    -0.358 OA
HETATM   19  H31         0      62.734  91.447  84.681  1.00  0.00     0.217 HD
ENDBRANCH  14  18
BRANCH  15  20
HETATM   20  O7          0      66.133  92.928  84.409  1.00  0.00    -0.358 OA
HETATM   21  H32         0      66.808  93.097  85.086  1.00  0.00     0.217 HD
ENDBRANCH  15  20
ENDBRANCH   5  12
BRANCH   6  22
HETATM   22  O2          0      63.658  87.614  82.219  1.00  0.00    -0.355 OA
HETATM   23  H28         0      62.751  87.280  82.141  1.00  0.00     0.218 HD
ENDBRANCH   6  22
BRANCH  10  24
HETATM   24  O5          0      67.192  82.501  86.868  1.00  0.00    -0.361 OA
HETATM   25  H30         0      67.090  81.549  86.698  1.00  0.00     0.217 HD
ENDBRANCH  10  24
BRANCH   8  26
HETATM   26  O3          0      64.054  82.510  83.305  1.00  0.00    -0.360 OA
HETATM   27  H29         0      63.123  82.729  83.464  1.00  0.00     0.217 HD
ENDBRANCH   8  26
TORSDOF 6
