# Supplementary material for: Evaluation of silvestrol as a potential therapeutic agent for pediatric COVID-19: an interpreted computational and phytochemistry approach
Source: Front Pharmacol. 2025 Sep 17;16:1673591. doi: 10.3389/fphar.2025.1673591 (PMC12484239; doi:10.3389/fphar.2025.1673591)
Supplement: Supplementary file 1 [file DataSheet1.zip › Suplementry Data/MD Docking/Vina/Quercetin/out_ligand_9.pdbqt]

REMARK VINA RESULT:      -6.6      1.838      7.201
REMARK  6 active torsions:
REMARK  status: ('A' for Active; 'I' for Inactive)
REMARK    1  A    between atoms: O2_2  and  C12_12 
REMARK    2  A    between atoms: O3_3  and  C14_14 
REMARK    3  A    between atoms: O5_5  and  C16_16 
REMARK    4  A    between atoms: O6_6  and  C20_20 
REMARK    5  A    between atoms: O7_7  and  C22_22 
REMARK    6  A    between atoms: C10_10  and  C11_11 
ROOT
HETATM    1  O1          0      77.864  79.203  78.369  1.00  0.00    -0.306 OA
HETATM    2  O4          0      80.547  77.878  81.136  1.00  0.00    -0.284 OA
HETATM    3  C8          0      78.566  79.078  80.689  1.00  0.00     0.084 A 
HETATM    4  C9          0      77.686  79.502  79.695  1.00  0.00     0.096 A 
HETATM    5  C10         0      78.959  78.435  78.004  1.00  0.00     0.123 A 
HETATM    6  C12         0      79.885  77.971  78.863  1.00  0.00     0.152 A 
HETATM    7  C13         0      79.737  78.274  80.307  1.00  0.00     0.223 A 
HETATM    8  C14         0      78.335  79.415  82.025  1.00  0.00     0.085 A 
HETATM    9  C15         0      76.570  80.267  80.030  1.00  0.00     0.075 A 
HETATM   10  C16         0      76.335  80.605  81.364  1.00  0.00     0.071 A 
HETATM   11  C18         0      77.217  80.179  82.359  1.00  0.00     0.074 A 
ENDROOT
BRANCH   5  12
HETATM   12  C11         0      79.030  78.187  76.554  1.00  0.00     0.004 A 
HETATM   13  C17         0      79.606  79.138  75.711  1.00  0.00     0.053 A 
HETATM   14  C20         0      79.675  78.903  74.337  1.00  0.00     0.099 A 
HETATM   15  C22         0      79.166  77.717  73.807  1.00  0.00     0.098 A 
HETATM   16  C21         0      78.591  76.766  74.650  1.00  0.00     0.040 A 
HETATM   17  C19         0      78.523  77.001  76.023  1.00  0.00     0.017 A 
BRANCH  14  18
HETATM   18  O6          0      80.237  79.839  73.524  1.00  0.00    -0.358 OA
HETATM   19  H31         0      80.308  80.684  73.996  1.00  0.00     0.217 HD
ENDBRANCH  14  18
BRANCH  15  20
HETATM   20  O7          0      79.229  77.475  72.468  1.00  0.00    -0.358 OA
HETATM   21  H32         0      80.153  77.496  72.174  1.00  0.00     0.217 HD
ENDBRANCH  15  20
ENDBRANCH   5  12
BRANCH   6  22
HETATM   22  O2          0      80.981  77.237  78.464  1.00  0.00    -0.355 OA
HETATM   23  H28         0      81.771  77.538  78.941  1.00  0.00     0.218 HD
ENDBRANCH   6  22
BRANCH  10  24
HETATM   24  O5          0      75.247  81.351  81.695  1.00  0.00    -0.361 OA
HETATM   25  H30         0      74.481  81.036  81.185  1.00  0.00     0.217 HD
ENDBRANCH  10  24
BRANCH   8  26
HETATM   26  O3          0      79.163  79.026  83.035  1.00  0.00    -0.360 OA
HETATM   27  H29         0      78.652  78.665  83.775  1.00  0.00     0.217 HD
ENDBRANCH   8  26
TORSDOF 6
