# Supplementary material for: Evaluation of silvestrol as a potential therapeutic agent for pediatric COVID-19: an interpreted computational and phytochemistry approach
Source: Front Pharmacol. 2025 Sep 17;16:1673591. doi: 10.3389/fphar.2025.1673591 (PMC12484239; doi:10.3389/fphar.2025.1673591)
Supplement: Supplementary file 1 [file DataSheet1.zip › Suplementry Data/MD Docking/Vina/Silvestrol/out.pdbqt]

MODEL 1
REMARK VINA RESULT:      -7.5      0.000      0.000
REMARK  15 active torsions:
REMARK  status: ('A' for Active; 'I' for Inactive)
REMARK    1  A    between atoms: O2_2  and  C15_15 
REMARK    2  A    between atoms: O3_3  and  C17_17 
REMARK    3  A    between atoms: O4_4  and  C23_23 
REMARK    4  A    between atoms: O5_5  and  C24_24 
REMARK    5  A    between atoms: O7_7  and  C40_40 
REMARK    6  A    between atoms: O7_7  and  C31_31 
REMARK    7  A    between atoms: O8_8  and  C36_36 
REMARK    8  A    between atoms: O11_11  and  C41_41 
REMARK    9  A    between atoms: O12_12  and  C45_45 
REMARK   10  A    between atoms: O13_13  and  C46_46 
REMARK   11  A    between atoms: C14_14  and  C20_20 
REMARK   12  A    between atoms: C16_16  and  C22_22 
REMARK   13  A    between atoms: C18_18  and  C23_23 
REMARK   14  A    between atoms: C42_42  and  C45_45 
REMARK   15  A    between atoms: C45_45  and  C46_46 
ROOT
HETATM    1  O1          0      74.781  80.107  79.473  1.00  0.00    -0.330 OA
HETATM    2  C14         0      74.509  80.423  80.881  1.00  0.00     0.141 C 
HETATM    3  C15         0      75.608  79.676  81.740  1.00  0.00     0.153 C 
HETATM    4  C16         0      73.164  79.677  81.231  1.00  0.00     0.078 C 
HETATM    5  C17         0      74.891  78.497  82.427  1.00  0.00     0.175 C 
HETATM    6  C18         0      73.456  79.017  82.594  1.00  0.00     0.129 C 
HETATM    7  C19         0      76.590  79.324  80.683  1.00  0.00     0.049 A 
HETATM    8  C21         0      76.046  79.584  79.436  1.00  0.00     0.085 A 
HETATM    9  C24         0      77.858  78.779  80.801  1.00  0.00     0.083 A 
HETATM   10  C27         0      76.733  79.310  78.268  1.00  0.00     0.074 A 
HETATM   11  C30         0      78.574  78.503  79.633  1.00  0.00     0.074 A 
HETATM   12  C31         0      78.014  78.767  78.373  1.00  0.00     0.077 A 
ENDROOT
BRANCH   2  13
HETATM   13  C20         0      74.478  81.949  81.069  1.00  0.00    -0.019 A 
HETATM   14  C25         0      74.581  82.495  82.347  1.00  0.00     0.013 A 
HETATM   15  C32         0      74.555  83.880  82.519  1.00  0.00     0.037 A 
HETATM   16  C36         0      74.425  84.717  81.411  1.00  0.00     0.068 A 
HETATM   17  C33         0      74.322  84.170  80.131  1.00  0.00     0.037 A 
HETATM   18  C26         0      74.349  82.787  79.961  1.00  0.00     0.013 A 
BRANCH  16  19
HETATM   19  O8          0      74.399  86.068  81.577  1.00  0.00    -0.356 OA
HETATM   20  C43         0      74.969  86.585  82.778  1.00  0.00     0.210 C 
ENDBRANCH  16  19
ENDBRANCH   2  13
BRANCH   4  21
HETATM   21  C22         0      71.892  80.495  81.085  1.00  0.00    -0.050 A 
HETATM   22  C29         0      71.282  80.621  79.837  1.00  0.00     0.007 A 
HETATM   23  C35         0      70.114  81.372  79.704  1.00  0.00     0.001 A 
HETATM   24  C37         0      69.556  81.996  80.818  1.00  0.00     0.000 A 
HETATM   25  C34         0      70.165  81.870  82.066  1.00  0.00     0.001 A 
HETATM   26  C28         0      71.333  81.120  82.200  1.00  0.00     0.007 A 
ENDBRANCH   4  21
BRANCH   3  27
HETATM   27  O2          0      76.210  80.513  82.715  1.00  0.00    -0.379 OA
HETATM   28  H51         0      76.269  80.028  83.555  1.00  0.00     0.211 HD
ENDBRANCH   3  27
BRANCH  12  29
HETATM   29  O7          0      78.728  78.496  77.246  1.00  0.00    -0.315 OA
BRANCH  29  30
HETATM   30  C40         0      78.363  79.202  76.063  1.00  0.00     0.321 C 
HETATM   31  O9          0      78.636  78.447  74.878  1.00  0.00    -0.346 OA
HETATM   32  C42         0      80.040  78.258  74.670  1.00  0.00     0.179 C 
HETATM   33  C44         0      80.720  79.617  74.576  1.00  0.00     0.205 C 
HETATM   34  O10         0      80.490  80.353  75.777  1.00  0.00    -0.354 OA
HETATM   35  C41         0      79.095  80.544  76.030  1.00  0.00     0.314 C 
BRANCH  32  36
HETATM   36  C45         0      80.221  77.455  73.392  1.00  0.00     0.172 C 
BRANCH  36  37
HETATM   37  C46         0      79.084  76.461  73.191  1.00  0.00     0.198 C 
BRANCH  37  38
HETATM   38  O13         0      78.163  76.996  72.246  1.00  0.00    -0.398 OA
HETATM   39  H85         0      77.405  77.338  72.749  1.00  0.00     0.209 HD
ENDBRANCH  37  38
ENDBRANCH  36  37
BRANCH  36  40
HETATM   40  O12         0      80.234  78.351  72.281  1.00  0.00    -0.391 OA
HETATM   41  H84         0      79.608  79.070  72.479  1.00  0.00     0.210 HD
ENDBRANCH  36  40
ENDBRANCH  32  36
BRANCH  35  42
HETATM   42  O11         0      78.484  81.388  75.059  1.00  0.00    -0.361 OA
HETATM   43  C47         0      77.114  81.616  75.358  1.00  0.00     0.205 C 
ENDBRANCH  35  42
ENDBRANCH  29  30
ENDBRANCH  12  29
BRANCH   9  44
HETATM   44  O5          0      78.440  78.553  82.005  1.00  0.00    -0.355 OA
HETATM   45  C39         0      79.540  79.390  82.366  1.00  0.00     0.210 C 
ENDBRANCH   9  44
BRANCH   6  46
HETATM   46  C23         0      72.497  77.914  82.926  1.00  0.00     0.266 C 
HETATM   47  O6          0      72.154  77.623  84.065  1.00  0.00    -0.265 OA
BRANCH  46  48
HETATM   48  O4          0      72.084  77.305  81.778  1.00  0.00    -0.326 OA
HETATM   49  C38         0      70.670  77.135  81.645  1.00  0.00     0.213 C 
ENDBRANCH  46  48
ENDBRANCH   6  46
BRANCH   5  50
HETATM   50  O3          0      74.904  77.343  81.586  1.00  0.00    -0.391 OA
HETATM   51  H52         0      74.224  77.474  80.903  1.00  0.00     0.210 HD
ENDBRANCH   5  50
TORSDOF 15
ENDMDL
MODEL 2
REMARK VINA RESULT:      -7.3      6.937     13.108
REMARK  15 active torsions:
REMARK  status: ('A' for Active; 'I' for Inactive)
REMARK    1  A    between atoms: O2_2  and  C15_15 
REMARK    2  A    between atoms: O3_3  and  C17_17 
REMARK    3  A    between atoms: O4_4  and  C23_23 
REMARK    4  A    between atoms: O5_5  and  C24_24 
REMARK    5  A    between atoms: O7_7  and  C40_40 
REMARK    6  A    between atoms: O7_7  and  C31_31 
REMARK    7  A    between atoms: O8_8  and  C36_36 
REMARK    8  A    between atoms: O11_11  and  C41_41 
REMARK    9  A    between atoms: O12_12  and  C45_45 
REMARK   10  A    between atoms: O13_13  and  C46_46 
REMARK   11  A    between atoms: C14_14  and  C20_20 
REMARK   12  A    between atoms: C16_16  and  C22_22 
REMARK   13  A    between atoms: C18_18  and  C23_23 
REMARK   14  A    between atoms: C42_42  and  C45_45 
REMARK   15  A    between atoms: C45_45  and  C46_46 
ROOT
HETATM    1  O1          0      70.848  87.707  82.845  1.00  0.00    -0.330 OA
HETATM    2  C14         0      71.193  86.622  81.918  1.00  0.00     0.141 C 
HETATM    3  C15         0      69.852  86.186  81.202  1.00  0.00     0.153 C 
HETATM    4  C16         0      71.570  85.390  82.829  1.00  0.00     0.078 C 
HETATM    5  C17         0      69.465  84.820  81.804  1.00  0.00     0.175 C 
HETATM    6  C18         0      70.824  84.209  82.174  1.00  0.00     0.129 C 
HETATM    7  C19         0      68.972  87.330  81.547  1.00  0.00     0.049 A 
HETATM    8  C21         0      69.597  88.133  82.485  1.00  0.00     0.085 A 
HETATM    9  C24         0      67.695  87.631  81.099  1.00  0.00     0.083 A 
HETATM   10  C27         0      68.984  89.254  83.014  1.00  0.00     0.074 A 
HETATM   11  C30         0      67.060  88.764  81.614  1.00  0.00     0.074 A 
HETATM   12  C31         0      67.700  89.570  82.567  1.00  0.00     0.077 A 
ENDROOT
BRANCH   2  13
HETATM   13  C20         0      72.303  87.094  80.965  1.00  0.00    -0.019 A 
HETATM   14  C25         0      73.031  88.246  81.260  1.00  0.00     0.013 A 
HETATM   15  C32         0      74.040  88.674  80.396  1.00  0.00     0.037 A 
HETATM   16  C36         0      74.320  87.950  79.238  1.00  0.00     0.068 A 
HETATM   17  C33         0      73.591  86.797  78.942  1.00  0.00     0.037 A 
HETATM   18  C26         0      72.584  86.370  79.806  1.00  0.00     0.013 A 
BRANCH  16  19
HETATM   19  O8          0      75.304  88.367  78.395  1.00  0.00    -0.356 OA
HETATM   20  C43         0      74.908  88.780  77.088  1.00  0.00     0.210 C 
ENDBRANCH  16  19
ENDBRANCH   2  13
BRANCH   4  21
HETATM   21  C22         0      73.047  85.223  83.144  1.00  0.00    -0.050 A 
HETATM   22  C29         0      73.838  84.386  82.356  1.00  0.00     0.007 A 
HETATM   23  C35         0      75.194  84.233  82.645  1.00  0.00     0.001 A 
HETATM   24  C37         0      75.759  84.917  83.721  1.00  0.00     0.000 A 
HETATM   25  C34         0      74.969  85.753  84.508  1.00  0.00     0.001 A 
HETATM   26  C28         0      73.613  85.906  84.220  1.00  0.00     0.007 A 
ENDBRANCH   4  21
BRANCH   3  27
HETATM   27  O2          0      69.988  86.073  79.794  1.00  0.00    -0.379 OA
HETATM   28  H51         0      69.111  85.930  79.401  1.00  0.00     0.211 HD
ENDBRANCH   3  27
BRANCH  12  29
HETATM   29  O7          0      67.068  90.673  83.054  1.00  0.00    -0.315 OA
BRANCH  29  30
HETATM   30  C40         0      66.651  90.632  84.417  1.00  0.00     0.321 C 
HETATM   31  O9          0      65.805  89.511  84.688  1.00  0.00    -0.346 OA
HETATM   32  C42         0      64.546  89.608  84.013  1.00  0.00     0.179 C 
HETATM   33  C44         0      63.845  90.890  84.441  1.00  0.00     0.205 C 
HETATM   34  O10         0      64.667  92.014  84.126  1.00  0.00    -0.354 OA
HETATM   35  C41         0      65.943  91.942  84.768  1.00  0.00     0.314 C 
BRANCH  32  36
HETATM   36  C45         0      63.725  88.379  84.370  1.00  0.00     0.172 C 
BRANCH  36  37
HETATM   37  C46         0      64.135  87.172  83.536  1.00  0.00     0.198 C 
BRANCH  37  38
HETATM   38  O13         0      65.414  86.722  83.973  1.00  0.00    -0.398 OA
HETATM   39  H85         0      66.009  86.766  83.205  1.00  0.00     0.209 HD
ENDBRANCH  37  38
ENDBRANCH  36  37
BRANCH  36  40
HETATM   40  O12         0      63.936  88.066  85.746  1.00  0.00    -0.391 OA
HETATM   41  H84         0      64.548  87.309  85.782  1.00  0.00     0.210 HD
ENDBRANCH  36  40
ENDBRANCH  32  36
BRANCH  35  42
HETATM   42  O11         0      65.840  92.054  86.184  1.00  0.00    -0.361 OA
HETATM   43  C47         0      66.965  92.725  86.734  1.00  0.00     0.205 C 
ENDBRANCH  35  42
ENDBRANCH  29  30
ENDBRANCH  12  29
BRANCH   9  44
HETATM   44  O5          0      67.069  86.893  80.149  1.00  0.00    -0.355 OA
HETATM   45  C39         0      66.845  87.515  78.882  1.00  0.00     0.210 C 
ENDBRANCH   9  44
BRANCH   6  46
HETATM   46  C23         0      70.677  83.031  83.089  1.00  0.00     0.266 C 
HETATM   47  O6          0      71.490  82.730  83.954  1.00  0.00    -0.265 OA
BRANCH  46  48
HETATM   48  O4          0      69.520  82.370  82.802  1.00  0.00    -0.326 OA
HETATM   49  C38         0      69.673  81.152  82.067  1.00  0.00     0.213 C 
ENDBRANCH  46  48
ENDBRANCH   6  46
BRANCH   5  50
HETATM   50  O3          0      68.668  84.997  82.976  1.00  0.00    -0.391 OA
HETATM   51  H52         0      67.773  85.241  82.686  1.00  0.00     0.210 HD
ENDBRANCH   5  50
TORSDOF 15
ENDMDL
MODEL 3
REMARK VINA RESULT:      -7.3      5.455     11.546
REMARK  15 active torsions:
REMARK  status: ('A' for Active; 'I' for Inactive)
REMARK    1  A    between atoms: O2_2  and  C15_15 
REMARK    2  A    between atoms: O3_3  and  C17_17 
REMARK    3  A    between atoms: O4_4  and  C23_23 
REMARK    4  A    between atoms: O5_5  and  C24_24 
REMARK    5  A    between atoms: O7_7  and  C40_40 
REMARK    6  A    between atoms: O7_7  and  C31_31 
REMARK    7  A    between atoms: O8_8  and  C36_36 
REMARK    8  A    between atoms: O11_11  and  C41_41 
REMARK    9  A    between atoms: O12_12  and  C45_45 
REMARK   10  A    between atoms: O13_13  and  C46_46 
REMARK   11  A    between atoms: C14_14  and  C20_20 
REMARK   12  A    between atoms: C16_16  and  C22_22 
REMARK   13  A    between atoms: C18_18  and  C23_23 
REMARK   14  A    between atoms: C42_42  and  C45_45 
REMARK   15  A    between atoms: C45_45  and  C46_46 
ROOT
HETATM    1  O1          0      74.842  89.695  81.488  1.00  0.00    -0.330 OA
HETATM    2  C14         0      74.107  90.808  80.875  1.00  0.00     0.141 C 
HETATM    3  C15         0      73.590  90.299  79.469  1.00  0.00     0.153 C 
HETATM    4  C16         0      75.198  91.893  80.522  1.00  0.00     0.078 C 
HETATM    5  C17         0      74.462  90.999  78.408  1.00  0.00     0.175 C 
HETATM    6  C18         0      74.831  92.326  79.087  1.00  0.00     0.129 C 
HETATM    7  C19         0      73.785  88.835  79.619  1.00  0.00     0.049 A 
HETATM    8  C21         0      74.508  88.576  80.772  1.00  0.00     0.085 A 
HETATM    9  C24         0      73.390  87.800  78.787  1.00  0.00     0.083 A 
HETATM   10  C27         0      74.867  87.292  81.137  1.00  0.00     0.074 A 
HETATM   11  C30         0      73.734  86.493  79.141  1.00  0.00     0.074 A 
HETATM   12  C31         0      74.470  86.241  80.309  1.00  0.00     0.077 A 
ENDROOT
BRANCH   2  13
HETATM   13  C20         0      73.000  91.282  81.831  1.00  0.00    -0.019 A 
HETATM   14  C25         0      72.080  92.241  81.410  1.00  0.00     0.013 A 
HETATM   15  C32         0      71.074  92.671  82.276  1.00  0.00     0.037 A 
HETATM   16  C36         0      70.990  92.141  83.563  1.00  0.00     0.068 A 
HETATM   17  C33         0      71.911  91.182  83.985  1.00  0.00     0.037 A 
HETATM   18  C26         0      72.915  90.753  83.119  1.00  0.00     0.013 A 
BRANCH  16  19
HETATM   19  O8          0      70.009  92.559  84.409  1.00  0.00    -0.356 OA
HETATM   20  C43         0      68.784  91.826  84.397  1.00  0.00     0.210 C 
ENDBRANCH  16  19
ENDBRANCH   2  13
BRANCH   4  21
HETATM   21  C22         0      75.423  92.974  81.565  1.00  0.00    -0.050 A 
HETATM   22  C29         0      74.901  94.252  81.368  1.00  0.00     0.007 A 
HETATM   23  C35         0      75.107  95.245  82.326  1.00  0.00     0.001 A 
HETATM   24  C37         0      75.835  94.959  83.481  1.00  0.00     0.000 A 
HETATM   25  C34         0      76.356  93.681  83.678  1.00  0.00     0.001 A 
HETATM   26  C28         0      76.150  92.688  82.720  1.00  0.00     0.007 A 
ENDBRANCH   4  21
BRANCH   3  27
HETATM   27  O2          0      72.220  90.595  79.244  1.00  0.00    -0.379 OA
HETATM   28  H51         0      71.837  89.908  78.675  1.00  0.00     0.211 HD
ENDBRANCH   3  27
BRANCH  12  29
HETATM   29  O7          0      74.792  84.960  80.641  1.00  0.00    -0.315 OA
BRANCH  29  30
HETATM   30  C40         0      74.644  84.589  82.009  1.00  0.00     0.321 C 
HETATM   31  O9          0      75.321  83.366  82.313  1.00  0.00    -0.346 OA
HETATM   32  C42         0      74.730  82.242  81.652  1.00  0.00     0.179 C 
HETATM   33  C44         0      73.269  82.130  82.063  1.00  0.00     0.205 C 
HETATM   34  O10         0      72.579  83.331  81.716  1.00  0.00    -0.354 OA
HETATM   35  C41         0      73.155  84.480  82.344  1.00  0.00     0.314 C 
BRANCH  32  36
HETATM   36  C45         0      75.515  81.000  82.042  1.00  0.00     0.172 C 
BRANCH  36  37
HETATM   37  C46         0      74.620  79.768  82.098  1.00  0.00     0.198 C 
BRANCH  37  38
HETATM   38  O13         0      74.980  78.986  83.233  1.00  0.00    -0.398 OA
HETATM   39  H85         0      75.672  78.367  82.944  1.00  0.00     0.209 HD
ENDBRANCH  37  38
ENDBRANCH  36  37
BRANCH  36  40
HETATM   40  O12         0      76.532  80.770  81.067  1.00  0.00    -0.391 OA
HETATM   41  H84         0      76.308  79.945  80.602  1.00  0.00     0.210 HD
ENDBRANCH  36  40
ENDBRANCH  32  36
BRANCH  35  42
HETATM   42  O11         0      72.993  84.458  83.758  1.00  0.00    -0.361 OA
HETATM   43  C47         0      73.654  85.555  84.373  1.00  0.00     0.205 C 
ENDBRANCH  35  42
ENDBRANCH  29  30
ENDBRANCH  12  29
BRANCH   9  44
HETATM   44  O5          0      72.643  88.011  77.674  1.00  0.00    -0.355 OA
HETATM   45  C39         0      73.327  88.012  76.419  1.00  0.00     0.210 C 
ENDBRANCH   9  44
BRANCH   6  46
HETATM   46  C23         0      75.957  93.021  78.382  1.00  0.00     0.266 C 
HETATM   47  O6          0      77.130  92.945  78.723  1.00  0.00    -0.265 OA
BRANCH  46  48
HETATM   48  O4          0      75.466  93.732  77.327  1.00  0.00    -0.326 OA
HETATM   49  C38         0      74.638  94.847  77.668  1.00  0.00     0.213 C 
ENDBRANCH  46  48
ENDBRANCH   6  46
BRANCH   5  50
HETATM   50  O3          0      75.639  90.236  78.143  1.00  0.00    -0.391 OA
HETATM   51  H52         0      75.819  89.695  78.930  1.00  0.00     0.210 HD
ENDBRANCH   5  50
TORSDOF 15
ENDMDL
MODEL 4
REMARK VINA RESULT:      -7.3      5.602     11.855
REMARK  15 active torsions:
REMARK  status: ('A' for Active; 'I' for Inactive)
REMARK    1  A    between atoms: O2_2  and  C15_15 
REMARK    2  A    between atoms: O3_3  and  C17_17 
REMARK    3  A    between atoms: O4_4  and  C23_23 
REMARK    4  A    between atoms: O5_5  and  C24_24 
REMARK    5  A    between atoms: O7_7  and  C40_40 
REMARK    6  A    between atoms: O7_7  and  C31_31 
REMARK    7  A    between atoms: O8_8  and  C36_36 
REMARK    8  A    between atoms: O11_11  and  C41_41 
REMARK    9  A    between atoms: O12_12  and  C45_45 
REMARK   10  A    between atoms: O13_13  and  C46_46 
REMARK   11  A    between atoms: C14_14  and  C20_20 
REMARK   12  A    between atoms: C16_16  and  C22_22 
REMARK   13  A    between atoms: C18_18  and  C23_23 
REMARK   14  A    between atoms: C42_42  and  C45_45 
REMARK   15  A    between atoms: C45_45  and  C46_46 
ROOT
HETATM    1  O1          0      74.909  89.798  81.239  1.00  0.00    -0.330 OA
HETATM    2  C14         0      74.116  90.946  80.781  1.00  0.00     0.141 C 
HETATM    3  C15         0      73.523  90.558  79.367  1.00  0.00     0.153 C 
HETATM    4  C16         0      75.161  92.086  80.469  1.00  0.00     0.078 C 
HETATM    5  C17         0      74.313  91.378  78.327  1.00  0.00     0.175 C 
HETATM    6  C18         0      74.698  92.643  79.107  1.00  0.00     0.129 C 
HETATM    7  C19         0      73.755  89.092  79.364  1.00  0.00     0.049 A 
HETATM    8  C21         0      74.553  88.744  80.440  1.00  0.00     0.085 A 
HETATM    9  C24         0      73.330  88.131  78.461  1.00  0.00     0.083 A 
HETATM   10  C27         0      74.960  87.441  80.658  1.00  0.00     0.074 A 
HETATM   11  C30         0      73.721  86.806  78.667  1.00  0.00     0.074 A 
HETATM   12  C31         0      74.532  86.463  79.759  1.00  0.00     0.077 A 
ENDROOT
BRANCH   2  13
HETATM   13  C20         0      73.062  91.298  81.843  1.00  0.00    -0.019 A 
HETATM   14  C25         0      73.068  90.645  83.074  1.00  0.00     0.013 A 
HETATM   15  C32         0      72.113  90.965  84.040  1.00  0.00     0.037 A 
HETATM   16  C36         0      71.151  91.939  83.772  1.00  0.00     0.068 A 
HETATM   17  C33         0      71.144  92.593  82.539  1.00  0.00     0.037 A 
HETATM   18  C26         0      72.099  92.272  81.576  1.00  0.00     0.013 A 
BRANCH  16  19
HETATM   19  O8          0      70.218  92.252  84.713  1.00  0.00    -0.356 OA
HETATM   20  C43         0      68.861  91.928  84.415  1.00  0.00     0.210 C 
ENDBRANCH  16  19
ENDBRANCH   2  13
BRANCH   4  21
HETATM   21  C22         0      75.430  93.069  81.596  1.00  0.00    -0.050 A 
HETATM   22  C29         0      74.892  94.355  81.542  1.00  0.00     0.007 A 
HETATM   23  C35         0      75.138  95.258  82.577  1.00  0.00     0.001 A 
HETATM   24  C37         0      75.921  94.874  83.666  1.00  0.00     0.000 A 
HETATM   25  C34         0      76.457  93.588  83.720  1.00  0.00     0.001 A 
HETATM   26  C28         0      76.212  92.685  82.685  1.00  0.00     0.007 A 
ENDBRANCH   4  21
BRANCH   3  27
HETATM   27  O2          0      72.136  90.840  79.253  1.00  0.00    -0.379 OA
HETATM   28  H51         0      71.881  90.802  78.317  1.00  0.00     0.211 HD
ENDBRANCH   3  27
BRANCH  12  29
HETATM   29  O7          0      74.900  85.165  79.947  1.00  0.00    -0.315 OA
BRANCH  29  30
HETATM   30  C40         0      73.860  84.191  79.948  1.00  0.00     0.321 C 
HETATM   31  O9          0      73.020  84.300  81.101  1.00  0.00    -0.346 OA
HETATM   32  C42         0      73.715  83.969  82.309  1.00  0.00     0.179 C 
HETATM   33  C44         0      74.254  82.550  82.204  1.00  0.00     0.205 C 
HETATM   34  O10         0      75.131  82.451  81.082  1.00  0.00    -0.354 OA
HETATM   35  C41         0      74.476  82.794  79.858  1.00  0.00     0.314 C 
BRANCH  32  36
HETATM   36  C45         0      72.739  84.110  83.466  1.00  0.00     0.172 C 
BRANCH  36  37
HETATM   37  C46         0      71.747  85.241  83.226  1.00  0.00     0.198 C 
BRANCH  37  38
HETATM   38  O13         0      72.466  86.457  83.045  1.00  0.00    -0.398 OA
HETATM   39  H85         0      71.822  87.182  83.116  1.00  0.00     0.209 HD
ENDBRANCH  37  38
ENDBRANCH  36  37
BRANCH  36  40
HETATM   40  O12         0      72.007  82.894  83.604  1.00  0.00    -0.391 OA
HETATM   41  H84         0      72.646  82.161  83.553  1.00  0.00     0.210 HD
ENDBRANCH  36  40
ENDBRANCH  32  36
BRANCH  35  42
HETATM   42  O11         0      73.463  81.856  79.508  1.00  0.00    -0.361 OA
HETATM   43  C47         0      72.873  82.172  78.256  1.00  0.00     0.205 C 
ENDBRANCH  35  42
ENDBRANCH  29  30
ENDBRANCH  12  29
BRANCH   9  44
HETATM   44  O5          0      72.511  88.428  77.420  1.00  0.00    -0.355 OA
HETATM   45  C39         0      73.125  88.634  76.146  1.00  0.00     0.210 C 
ENDBRANCH   9  44
BRANCH   6  46
HETATM   46  C23         0      75.764  93.430  78.406  1.00  0.00     0.266 C 
HETATM   47  O6          0      76.949  93.402  78.711  1.00  0.00    -0.265 OA
BRANCH  46  48
HETATM   48  O4          0      75.205  94.162  77.401  1.00  0.00    -0.326 OA
HETATM   49  C38         0      74.393  95.263  77.818  1.00  0.00     0.213 C 
ENDBRANCH  46  48
ENDBRANCH   6  46
BRANCH   5  50
HETATM   50  O3          0      75.486  90.673  77.920  1.00  0.00    -0.391 OA
HETATM   51  H52         0      76.205  91.324  77.845  1.00  0.00     0.210 HD
ENDBRANCH   5  50
TORSDOF 15
ENDMDL
MODEL 5
REMARK VINA RESULT:      -7.2      3.945     10.420
REMARK  15 active torsions:
REMARK  status: ('A' for Active; 'I' for Inactive)
REMARK    1  A    between atoms: O2_2  and  C15_15 
REMARK    2  A    between atoms: O3_3  and  C17_17 
REMARK    3  A    between atoms: O4_4  and  C23_23 
REMARK    4  A    between atoms: O5_5  and  C24_24 
REMARK    5  A    between atoms: O7_7  and  C40_40 
REMARK    6  A    between atoms: O7_7  and  C31_31 
REMARK    7  A    between atoms: O8_8  and  C36_36 
REMARK    8  A    between atoms: O11_11  and  C41_41 
REMARK    9  A    between atoms: O12_12  and  C45_45 
REMARK   10  A    between atoms: O13_13  and  C46_46 
REMARK   11  A    between atoms: C14_14  and  C20_20 
REMARK   12  A    between atoms: C16_16  and  C22_22 
REMARK   13  A    between atoms: C18_18  and  C23_23 
REMARK   14  A    between atoms: C42_42  and  C45_45 
REMARK   15  A    between atoms: C45_45  and  C46_46 
ROOT
HETATM    1  O1          0      73.014  81.302  82.299  1.00  0.00    -0.330 OA
HETATM    2  C14         0      73.389  80.177  81.433  1.00  0.00     0.141 C 
HETATM    3  C15         0      72.062  79.372  81.127  1.00  0.00     0.153 C 
HETATM    4  C16         0      74.235  79.205  82.344  1.00  0.00     0.078 C 
HETATM    5  C17         0      72.147  78.069  81.945  1.00  0.00     0.175 C 
HETATM    6  C18         0      73.659  77.810  82.024  1.00  0.00     0.129 C 
HETATM    7  C19         0      71.038  80.356  81.560  1.00  0.00     0.049 A 
HETATM    8  C21         0      71.651  81.406  82.223  1.00  0.00     0.085 A 
HETATM    9  C24         0      69.660  80.318  81.418  1.00  0.00     0.083 A 
HETATM   10  C27         0      70.925  82.448  82.769  1.00  0.00     0.074 A 
HETATM   11  C30         0      68.908  81.367  81.955  1.00  0.00     0.074 A 
HETATM   12  C31         0      69.537  82.425  82.627  1.00  0.00     0.077 A 
ENDROOT
BRANCH   2  13
HETATM   13  C20         0      74.118  80.707  80.188  1.00  0.00    -0.019 A 
HETATM   14  C25         0      74.503  79.825  79.179  1.00  0.00     0.013 A 
HETATM   15  C32         0      75.164  80.305  78.047  1.00  0.00     0.037 A 
HETATM   16  C36         0      75.440  81.667  77.927  1.00  0.00     0.068 A 
HETATM   17  C33         0      75.056  82.549  78.938  1.00  0.00     0.037 A 
HETATM   18  C26         0      74.395  82.069  80.067  1.00  0.00     0.013 A 
BRANCH  16  19
HETATM   19  O8          0      76.085  82.136  76.824  1.00  0.00    -0.356 OA
HETATM   20  C43         0      77.300  81.484  76.455  1.00  0.00     0.210 C 
ENDBRANCH  16  19
ENDBRANCH   2  13
BRANCH   4  21
HETATM   21  C22         0      75.742  79.391  82.294  1.00  0.00    -0.050 A 
HETATM   22  C29         0      76.353  80.356  83.095  1.00  0.00     0.007 A 
HETATM   23  C35         0      77.737  80.525  83.049  1.00  0.00     0.001 A 
HETATM   24  C37         0      78.510  79.730  82.203  1.00  0.00     0.000 A 
HETATM   25  C34         0      77.899  78.764  81.404  1.00  0.00     0.001 A 
HETATM   26  C28         0      76.515  78.595  81.448  1.00  0.00     0.007 A 
ENDBRANCH   4  21
BRANCH   3  27
HETATM   27  O2          0      71.905  79.069  79.749  1.00  0.00    -0.379 OA
HETATM   28  H51         0      71.168  79.591  79.392  1.00  0.00     0.211 HD
ENDBRANCH   3  27
BRANCH  12  29
HETATM   29  O7          0      68.789  83.441  83.140  1.00  0.00    -0.315 OA
BRANCH  29  30
HETATM   30  C40         0      67.376  83.350  82.977  1.00  0.00     0.321 C 
HETATM   31  O9          0      66.759  84.638  82.887  1.00  0.00    -0.346 OA
HETATM   32  C42         0      66.853  85.369  84.114  1.00  0.00     0.179 C 
HETATM   33  C44         0      66.194  84.566  85.227  1.00  0.00     0.205 C 
HETATM   34  O10         0      66.840  83.299  85.352  1.00  0.00    -0.354 OA
HETATM   35  C41         0      66.785  82.547  84.136  1.00  0.00     0.314 C 
BRANCH  32  36
HETATM   36  C45         0      66.167  86.711  83.916  1.00  0.00     0.172 C 
BRANCH  36  37
HETATM   37  C46         0      64.652  86.586  84.025  1.00  0.00     0.198 C 
BRANCH  37  38
HETATM   38  O13         0      64.126  86.216  82.754  1.00  0.00    -0.398 OA
HETATM   39  H85         0      63.805  85.302  82.835  1.00  0.00     0.209 HD
ENDBRANCH  37  38
ENDBRANCH  36  37
BRANCH  36  40
HETATM   40  O12         0      66.616  87.613  84.927  1.00  0.00    -0.391 OA
HETATM   41  H84         0      66.082  88.424  84.852  1.00  0.00     0.210 HD
ENDBRANCH  36  40
ENDBRANCH  32  36
BRANCH  35  42
HETATM   42  O11         0      65.455  82.156  83.807  1.00  0.00    -0.361 OA
HETATM   43  C47         0      65.390  81.581  82.509  1.00  0.00     0.205 C 
ENDBRANCH  35  42
ENDBRANCH  29  30
ENDBRANCH  12  29
BRANCH   9  44
HETATM   44  O5          0      69.029  79.329  80.738  1.00  0.00    -0.355 OA
HETATM   45  C39         0      67.852  79.686  80.010  1.00  0.00     0.210 C 
ENDBRANCH   9  44
BRANCH   6  46
HETATM   46  C23         0      73.998  76.785  83.064  1.00  0.00     0.266 C 
HETATM   47  O6          0      73.722  76.897  84.252  1.00  0.00    -0.265 OA
BRANCH  46  48
HETATM   48  O4          0      74.649  75.739  82.481  1.00  0.00    -0.326 OA
HETATM   49  C38         0      74.364  75.533  81.094  1.00  0.00     0.213 C 
ENDBRANCH  46  48
ENDBRANCH   6  46
BRANCH   5  50
HETATM   50  O3          0      71.612  78.263  83.255  1.00  0.00    -0.391 OA
HETATM   51  H52         0      70.647  78.350  83.165  1.00  0.00     0.210 HD
ENDBRANCH   5  50
TORSDOF 15
ENDMDL
MODEL 6
REMARK VINA RESULT:      -7.2      6.452     12.033
REMARK  15 active torsions:
REMARK  status: ('A' for Active; 'I' for Inactive)
REMARK    1  A    between atoms: O2_2  and  C15_15 
REMARK    2  A    between atoms: O3_3  and  C17_17 
REMARK    3  A    between atoms: O4_4  and  C23_23 
REMARK    4  A    between atoms: O5_5  and  C24_24 
REMARK    5  A    between atoms: O7_7  and  C40_40 
REMARK    6  A    between atoms: O7_7  and  C31_31 
REMARK    7  A    between atoms: O8_8  and  C36_36 
REMARK    8  A    between atoms: O11_11  and  C41_41 
REMARK    9  A    between atoms: O12_12  and  C45_45 
REMARK   10  A    between atoms: O13_13  and  C46_46 
REMARK   11  A    between atoms: C14_14  and  C20_20 
REMARK   12  A    between atoms: C16_16  and  C22_22 
REMARK   13  A    between atoms: C18_18  and  C23_23 
REMARK   14  A    between atoms: C42_42  and  C45_45 
REMARK   15  A    between atoms: C45_45  and  C46_46 
ROOT
HETATM    1  O1          0      74.102  89.095  80.218  1.00  0.00    -0.330 OA
HETATM    2  C14         0      73.221  88.056  80.765  1.00  0.00     0.141 C 
HETATM    3  C15         0      72.878  88.481  82.250  1.00  0.00     0.153 C 
HETATM    4  C16         0      74.126  86.773  80.923  1.00  0.00     0.078 C 
HETATM    5  C17         0      73.672  87.529  83.166  1.00  0.00     0.175 C 
HETATM    6  C18         0      73.770  86.246  82.328  1.00  0.00     0.129 C 
HETATM    7  C19         0      73.314  89.900  82.237  1.00  0.00     0.049 A 
HETATM    8  C21         0      74.006  90.164  81.068  1.00  0.00     0.085 A 
HETATM    9  C24         0      73.149  90.884  83.199  1.00  0.00     0.083 A 
HETATM   10  C27         0      74.560  91.405  80.811  1.00  0.00     0.074 A 
HETATM   11  C30         0      73.694  92.147  82.956  1.00  0.00     0.074 A 
HETATM   12  C31         0      74.397  92.406  81.769  1.00  0.00     0.077 A 
ENDROOT
BRANCH   2  13
HETATM   13  C20         0      71.998  87.884  79.849  1.00  0.00    -0.019 A 
HETATM   14  C25         0      72.028  88.382  78.547  1.00  0.00     0.013 A 
HETATM   15  C32         0      70.919  88.225  77.714  1.00  0.00     0.037 A 
HETATM   16  C36         0      69.781  87.571  78.185  1.00  0.00     0.068 A 
HETATM   17  C33         0      69.751  87.074  79.489  1.00  0.00     0.037 A 
HETATM   18  C26         0      70.859  87.231  80.320  1.00  0.00     0.013 A 
BRANCH  16  19
HETATM   19  O8          0      68.699  87.418  77.374  1.00  0.00    -0.356 OA
HETATM   20  C43         0      67.428  87.275  78.006  1.00  0.00     0.210 C 
ENDBRANCH  16  19
ENDBRANCH   2  13
BRANCH   4  21
HETATM   21  C22         0      74.103  85.796  79.760  1.00  0.00    -0.050 A 
HETATM   22  C29         0      73.205  84.728  79.764  1.00  0.00     0.007 A 
HETATM   23  C35         0      73.184  83.831  78.696  1.00  0.00     0.001 A 
HETATM   24  C37         0      74.060  84.001  77.624  1.00  0.00     0.000 A 
HETATM   25  C34         0      74.957  85.069  77.621  1.00  0.00     0.001 A 
HETATM   26  C28         0      74.979  85.966  78.688  1.00  0.00     0.007 A 
ENDBRANCH   4  21
BRANCH   3  27
HETATM   27  O2          0      71.492  88.391  82.544  1.00  0.00    -0.379 OA
HETATM   28  H51         0      71.370  88.417  83.507  1.00  0.00     0.211 HD
ENDBRANCH   3  27
BRANCH  12  29
HETATM   29  O7          0      74.917  93.645  81.548  1.00  0.00    -0.315 OA
BRANCH  29  30
HETATM   30  C40         0      76.075  93.723  80.721  1.00  0.00     0.321 C 
HETATM   31  O9          0      77.266  93.949  81.481  1.00  0.00    -0.346 OA
HETATM   32  C42         0      77.276  95.240  82.099  1.00  0.00     0.179 C 
HETATM   33  C44         0      77.146  96.311  81.025  1.00  0.00     0.205 C 
HETATM   34  O10         0      75.933  96.117  80.297  1.00  0.00    -0.354 OA
HETATM   35  C41         0      75.878  94.827  79.681  1.00  0.00     0.314 C 
BRANCH  32  36
HETATM   36  C45         0      78.577  95.382  82.872  1.00  0.00     0.172 C 
BRANCH  36  37
HETATM   37  C46         0      79.108  94.027  83.324  1.00  0.00     0.198 C 
BRANCH  37  38
HETATM   38  O13         0      79.904  93.471  82.282  1.00  0.00    -0.398 OA
HETATM   39  H85         0      79.292  93.123  81.612  1.00  0.00     0.209 HD
ENDBRANCH  37  38
ENDBRANCH  36  37
BRANCH  36  40
HETATM   40  O12         0      79.554  95.986  82.025  1.00  0.00    -0.391 OA
HETATM   41  H84         0      79.082  96.571  81.406  1.00  0.00     0.210 HD
ENDBRANCH  36  40
ENDBRANCH  32  36
BRANCH  35  42
HETATM   42  O11         0      76.852  94.681  78.652  1.00  0.00    -0.361 OA
HETATM   43  C47         0      76.714  93.438  77.979  1.00  0.00     0.205 C 
ENDBRANCH  35  42
ENDBRANCH  29  30
ENDBRANCH  12  29
BRANCH   9  44
HETATM   44  O5          0      72.440  90.674  84.336  1.00  0.00    -0.355 OA
HETATM   45  C39         0      71.244  91.436  84.509  1.00  0.00     0.210 C 
ENDBRANCH   9  44
BRANCH   6  46
HETATM   46  C23         0      74.796  85.298  82.874  1.00  0.00     0.266 C 
HETATM   47  O6          0      75.946  85.617  83.147  1.00  0.00    -0.265 OA
BRANCH  46  48
HETATM   48  O4          0      74.247  84.058  83.009  1.00  0.00    -0.326 OA
HETATM   49  C38         0      74.950  82.998  82.355  1.00  0.00     0.213 C 
ENDBRANCH  46  48
ENDBRANCH   6  46
BRANCH   5  50
HETATM   50  O3          0      74.977  88.052  83.421  1.00  0.00    -0.391 OA
HETATM   51  H52         0      75.473  88.018  82.586  1.00  0.00     0.210 HD
ENDBRANCH   5  50
TORSDOF 15
ENDMDL
MODEL 7
REMARK VINA RESULT:      -7.2      2.343      5.774
REMARK  15 active torsions:
REMARK  status: ('A' for Active; 'I' for Inactive)
REMARK    1  A    between atoms: O2_2  and  C15_15 
REMARK    2  A    between atoms: O3_3  and  C17_17 
REMARK    3  A    between atoms: O4_4  and  C23_23 
REMARK    4  A    between atoms: O5_5  and  C24_24 
REMARK    5  A    between atoms: O7_7  and  C40_40 
REMARK    6  A    between atoms: O7_7  and  C31_31 
REMARK    7  A    between atoms: O8_8  and  C36_36 
REMARK    8  A    between atoms: O11_11  and  C41_41 
REMARK    9  A    between atoms: O12_12  and  C45_45 
REMARK   10  A    between atoms: O13_13  and  C46_46 
REMARK   11  A    between atoms: C14_14  and  C20_20 
REMARK   12  A    between atoms: C16_16  and  C22_22 
REMARK   13  A    between atoms: C18_18  and  C23_23 
REMARK   14  A    between atoms: C42_42  and  C45_45 
REMARK   15  A    between atoms: C45_45  and  C46_46 
ROOT
HETATM    1  O1          0      75.048  82.016  80.303  1.00  0.00    -0.330 OA
HETATM    2  C14         0      73.933  82.743  79.682  1.00  0.00     0.141 C 
HETATM    3  C15         0      73.960  82.394  78.139  1.00  0.00     0.153 C 
HETATM    4  C16         0      74.333  84.268  79.747  1.00  0.00     0.078 C 
HETATM    5  C17         0      74.475  83.656  77.420  1.00  0.00     0.175 C 
HETATM    6  C18         0      73.999  84.793  78.335  1.00  0.00     0.129 C 
HETATM    7  C19         0      74.868  81.219  78.139  1.00  0.00     0.049 A 
HETATM    8  C21         0      75.450  81.080  79.388  1.00  0.00     0.085 A 
HETATM    9  C24         0      75.192  80.352  77.109  1.00  0.00     0.083 A 
HETATM   10  C27         0      76.373  80.086  79.658  1.00  0.00     0.074 A 
HETATM   11  C30         0      76.115  79.334  77.362  1.00  0.00     0.074 A 
HETATM   12  C31         0      76.703  79.203  78.629  1.00  0.00     0.077 A 
ENDROOT
BRANCH   2  13
HETATM   13  C20         0      72.621  82.381  80.398  1.00  0.00    -0.019 A 
HETATM   14  C25         0      71.402  82.814  79.877  1.00  0.00     0.013 A 
HETATM   15  C32         0      70.210  82.485  80.525  1.00  0.00     0.037 A 
HETATM   16  C36         0      70.240  81.723  81.693  1.00  0.00     0.068 A 
HETATM   17  C33         0      71.460  81.290  82.214  1.00  0.00     0.037 A 
HETATM   18  C26         0      72.649  81.619  81.566  1.00  0.00     0.013 A 
BRANCH  16  19
HETATM   19  O8          0      69.078  81.401  82.325  1.00  0.00    -0.356 OA
HETATM   20  C43         0      68.254  82.483  82.758  1.00  0.00     0.210 C 
ENDBRANCH  16  19
ENDBRANCH   2  13
BRANCH   4  21
HETATM   21  C22         0      73.813  85.042  80.945  1.00  0.00    -0.050 A 
HETATM   22  C29         0      72.697  85.870  80.810  1.00  0.00     0.007 A 
HETATM   23  C35         0      72.219  86.581  81.911  1.00  0.00     0.001 A 
HETATM   24  C37         0      72.855  86.464  83.147  1.00  0.00     0.000 A 
HETATM   25  C34         0      73.969  85.636  83.282  1.00  0.00     0.001 A 
HETATM   26  C28         0      74.448  84.925  82.181  1.00  0.00     0.007 A 
ENDBRANCH   4  21
BRANCH   3  27
HETATM   27  O2          0      72.685  82.033  77.632  1.00  0.00    -0.379 OA
HETATM   28  H51         0      72.020  82.652  77.977  1.00  0.00     0.211 HD
ENDBRANCH   3  27
BRANCH  12  29
HETATM   29  O7          0      77.597  78.202  78.859  1.00  0.00    -0.315 OA
BRANCH  29  30
HETATM   30  C40         0      78.935  78.586  79.163  1.00  0.00     0.321 C 
HETATM   31  O9          0      79.601  79.161  78.035  1.00  0.00    -0.346 OA
HETATM   32  C42         0      79.815  78.207  76.989  1.00  0.00     0.179 C 
HETATM   33  C44         0      80.639  77.048  77.529  1.00  0.00     0.205 C 
HETATM   34  O10         0      79.953  76.440  78.625  1.00  0.00    -0.354 OA
HETATM   35  C41         0      79.704  77.370  79.683  1.00  0.00     0.314 C 
BRANCH  32  36
HETATM   36  C45         0      80.528  78.913  75.847  1.00  0.00     0.172 C 
BRANCH  36  37
HETATM   37  C46         0      79.908  78.564  74.500  1.00  0.00     0.198 C 
BRANCH  37  38
HETATM   38  O13         0      79.969  79.706  73.652  1.00  0.00    -0.398 OA
HETATM   39  H85         0      80.893  80.008  73.648  1.00  0.00     0.209 HD
ENDBRANCH  37  38
ENDBRANCH  36  37
BRANCH  36  40
HETATM   40  O12         0      80.421  80.323  76.037  1.00  0.00    -0.391 OA
HETATM   41  H84         0      81.286  80.713  75.819  1.00  0.00     0.210 HD
ENDBRANCH  36  40
ENDBRANCH  32  36
BRANCH  35  42
HETATM   42  O11         0      80.906  77.807  80.309  1.00  0.00    -0.361 OA
HETATM   43  C47         0      80.742  77.938  81.714  1.00  0.00     0.205 C 
ENDBRANCH  35  42
ENDBRANCH  29  30
ENDBRANCH  12  29
BRANCH   9  44
HETATM   44  O5          0      74.609  80.430  75.887  1.00  0.00    -0.355 OA
HETATM   45  C39         0      75.356  81.065  74.846  1.00  0.00     0.210 C 
ENDBRANCH   9  44
BRANCH   6  46
HETATM   46  C23         0      74.681  86.090  78.018  1.00  0.00     0.266 C 
HETATM   47  O6          0      75.894  86.250  78.044  1.00  0.00    -0.265 OA
BRANCH  46  48
HETATM   48  O4          0      73.748  87.033  77.705  1.00  0.00    -0.326 OA
HETATM   49  C38         0      73.403  87.124  76.320  1.00  0.00     0.213 C 
ENDBRANCH  46  48
ENDBRANCH   6  46
BRANCH   5  50
HETATM   50  O3          0      75.901  83.645  77.348  1.00  0.00    -0.391 OA
HETATM   51  H52         0      76.233  84.217  78.061  1.00  0.00     0.210 HD
ENDBRANCH   5  50
TORSDOF 15
ENDMDL
MODEL 8
REMARK VINA RESULT:      -7.2      8.928     15.221
REMARK  15 active torsions:
REMARK  status: ('A' for Active; 'I' for Inactive)
REMARK    1  A    between atoms: O2_2  and  C15_15 
REMARK    2  A    between atoms: O3_3  and  C17_17 
REMARK    3  A    between atoms: O4_4  and  C23_23 
REMARK    4  A    between atoms: O5_5  and  C24_24 
REMARK    5  A    between atoms: O7_7  and  C40_40 
REMARK    6  A    between atoms: O7_7  and  C31_31 
REMARK    7  A    between atoms: O8_8  and  C36_36 
REMARK    8  A    between atoms: O11_11  and  C41_41 
REMARK    9  A    between atoms: O12_12  and  C45_45 
REMARK   10  A    between atoms: O13_13  and  C46_46 
REMARK   11  A    between atoms: C14_14  and  C20_20 
REMARK   12  A    between atoms: C16_16  and  C22_22 
REMARK   13  A    between atoms: C18_18  and  C23_23 
REMARK   14  A    between atoms: C42_42  and  C45_45 
REMARK   15  A    between atoms: C45_45  and  C46_46 
ROOT
HETATM    1  O1          0      74.434  92.219  81.567  1.00  0.00    -0.330 OA
HETATM    2  C14         0      73.144  91.570  81.305  1.00  0.00     0.141 C 
HETATM    3  C15         0      72.137  92.709  80.867  1.00  0.00     0.153 C 
HETATM    4  C16         0      72.614  91.097  82.714  1.00  0.00     0.078 C 
HETATM    5  C17         0      71.178  92.919  82.056  1.00  0.00     0.175 C 
HETATM    6  C18         0      71.133  91.530  82.710  1.00  0.00     0.129 C 
HETATM    7  C19         0      73.083  93.817  80.582  1.00  0.00     0.049 A 
HETATM    8  C21         0      74.352  93.470  81.015  1.00  0.00     0.085 A 
HETATM    9  C24         0      72.846  95.059  80.015  1.00  0.00     0.083 A 
HETATM   10  C27         0      75.424  94.337  80.908  1.00  0.00     0.074 A 
HETATM   11  C30         0      73.917  95.947  79.889  1.00  0.00     0.074 A 
HETATM   12  C31         0      75.198  95.588  80.333  1.00  0.00     0.077 A 
ENDROOT
BRANCH   2  13
HETATM   13  C20         0      73.333  90.450  80.268  1.00  0.00    -0.019 A 
HETATM   14  C25         0      74.615  90.003  79.952  1.00  0.00     0.013 A 
HETATM   15  C32         0      74.788  88.985  79.013  1.00  0.00     0.037 A 
HETATM   16  C36         0      73.677  88.416  78.391  1.00  0.00     0.068 A 
HETATM   17  C33         0      72.394  88.864  78.707  1.00  0.00     0.037 A 
HETATM   18  C26         0      72.222  89.880  79.645  1.00  0.00     0.013 A 
BRANCH  16  19
HETATM   19  O8          0      73.845  87.423  77.474  1.00  0.00    -0.356 OA
HETATM   20  C43         0      73.506  87.724  76.121  1.00  0.00     0.210 C 
ENDBRANCH  16  19
ENDBRANCH   2  13
BRANCH   4  21
HETATM   21  C22         0      72.945  89.667  83.104  1.00  0.00    -0.050 A 
HETATM   22  C29         0      74.137  89.384  83.771  1.00  0.00     0.007 A 
HETATM   23  C35         0      74.440  88.070  84.130  1.00  0.00     0.001 A 
HETATM   24  C37         0      73.552  87.040  83.822  1.00  0.00     0.000 A 
HETATM   25  C34         0      72.360  87.324  83.156  1.00  0.00     0.001 A 
HETATM   26  C28         0      72.056  88.637  82.796  1.00  0.00     0.007 A 
ENDBRANCH   4  21
BRANCH   3  27
HETATM   27  O2          0      71.398  92.376  79.702  1.00  0.00    -0.379 OA
HETATM   28  H51         0      71.886  92.683  78.920  1.00  0.00     0.211 HD
ENDBRANCH   3  27
BRANCH  12  29
HETATM   29  O7          0      76.231  96.465  80.197  1.00  0.00    -0.315 OA
BRANCH  29  30
HETATM   30  C40         0      76.984  96.765  81.370  1.00  0.00     0.321 C 
HETATM   31  O9          0      76.151  96.905  82.525  1.00  0.00    -0.346 OA
HETATM   32  C42         0      75.297  98.050  82.440  1.00  0.00     0.179 C 
HETATM   33  C44         0      76.149  99.300  82.273  1.00  0.00     0.205 C 
HETATM   34  O10         0      76.946  99.185  81.094  1.00  0.00    -0.354 OA
HETATM   35  C41         0      77.799  98.038  81.134  1.00  0.00     0.314 C 
BRANCH  32  36
HETATM   36  C45         0      74.463  98.110  83.710  1.00  0.00     0.172 C 
BRANCH  36  37
HETATM   37  C46         0      73.225  97.228  83.607  1.00  0.00     0.198 C 
BRANCH  37  38
HETATM   38  O13         0      73.624  95.862  83.659  1.00  0.00    -0.398 OA
HETATM   39  H85         0      72.818  95.334  83.789  1.00  0.00     0.209 HD
ENDBRANCH  37  38
ENDBRANCH  36  37
BRANCH  36  40
HETATM   40  O12         0      75.253  97.646  84.804  1.00  0.00    -0.391 OA
HETATM   41  H84         0      75.511  98.425  85.328  1.00  0.00     0.210 HD
ENDBRANCH  36  40
ENDBRANCH  32  36
BRANCH  35  42
HETATM   42  O11         0      78.800  98.147  82.142  1.00  0.00    -0.361 OA
HETATM   43  C47         0      79.950  97.379  81.817  1.00  0.00     0.205 C 
ENDBRANCH  35  42
ENDBRANCH  29  30
ENDBRANCH  12  29
BRANCH   9  44
HETATM   44  O5          0      71.627  95.416  79.539  1.00  0.00    -0.355 OA
HETATM   45  C39         0      70.831  96.273  80.361  1.00  0.00     0.210 C 
ENDBRANCH   9  44
BRANCH   6  46
HETATM   46  C23         0      70.535  91.578  84.085  1.00  0.00     0.266 C 
HETATM   47  O6          0      71.138  91.956  85.081  1.00  0.00    -0.265 OA
BRANCH  46  48
HETATM   48  O4          0      69.244  91.143  84.038  1.00  0.00    -0.326 OA
HETATM   49  C38         0      68.305  91.917  84.790  1.00  0.00     0.213 C 
ENDBRANCH  46  48
ENDBRANCH   6  46
BRANCH   5  50
HETATM   50  O3          0      71.714  93.877  82.970  1.00  0.00    -0.391 OA
HETATM   51  H52         0      71.149  93.872  83.761  1.00  0.00     0.210 HD
ENDBRANCH   5  50
TORSDOF 15
ENDMDL
MODEL 9
REMARK VINA RESULT:      -7.2      9.643     14.635
REMARK  15 active torsions:
REMARK  status: ('A' for Active; 'I' for Inactive)
REMARK    1  A    between atoms: O2_2  and  C15_15 
REMARK    2  A    between atoms: O3_3  and  C17_17 
REMARK    3  A    between atoms: O4_4  and  C23_23 
REMARK    4  A    between atoms: O5_5  and  C24_24 
REMARK    5  A    between atoms: O7_7  and  C40_40 
REMARK    6  A    between atoms: O7_7  and  C31_31 
REMARK    7  A    between atoms: O8_8  and  C36_36 
REMARK    8  A    between atoms: O11_11  and  C41_41 
REMARK    9  A    between atoms: O12_12  and  C45_45 
REMARK   10  A    between atoms: O13_13  and  C46_46 
REMARK   11  A    between atoms: C14_14  and  C20_20 
REMARK   12  A    between atoms: C16_16  and  C22_22 
REMARK   13  A    between atoms: C18_18  and  C23_23 
REMARK   14  A    between atoms: C42_42  and  C45_45 
REMARK   15  A    between atoms: C45_45  and  C46_46 
ROOT
HETATM    1  O1          0      70.631  90.319  81.941  1.00  0.00    -0.330 OA
HETATM    2  C14         0      71.567  91.095  82.765  1.00  0.00     0.141 C 
HETATM    3  C15         0      70.696  91.914  83.801  1.00  0.00     0.153 C 
HETATM    4  C16         0      72.169  92.192  81.804  1.00  0.00     0.078 C 
HETATM    5  C17         0      70.735  93.382  83.333  1.00  0.00     0.175 C 
HETATM    6  C18         0      72.102  93.487  82.642  1.00  0.00     0.129 C 
HETATM    7  C19         0      69.391  91.217  83.674  1.00  0.00     0.049 A 
HETATM    8  C21         0      69.430  90.346  82.598  1.00  0.00     0.085 A 
HETATM    9  C24         0      68.235  91.361  84.425  1.00  0.00     0.083 A 
HETATM   10  C27         0      68.332  89.594  82.226  1.00  0.00     0.074 A 
HETATM   11  C30         0      67.115  90.603  84.072  1.00  0.00     0.074 A 
HETATM   12  C31         0      67.163  89.725  82.978  1.00  0.00     0.077 A 
ENDROOT
BRANCH   2  13
HETATM   13  C20         0      72.597  90.148  83.403  1.00  0.00    -0.019 A 
HETATM   14  C25         0      73.515  90.641  84.330  1.00  0.00     0.013 A 
HETATM   15  C32         0      74.450  89.782  84.910  1.00  0.00     0.037 A 
HETATM   16  C36         0      74.466  88.432  84.562  1.00  0.00     0.068 A 
HETATM   17  C33         0      73.548  87.939  83.634  1.00  0.00     0.037 A 
HETATM   18  C26         0      72.614  88.797  83.055  1.00  0.00     0.013 A 
BRANCH  16  19
HETATM   19  O8          0      75.377  87.594  85.127  1.00  0.00    -0.356 OA
HETATM   20  C43         0      75.002  86.224  85.266  1.00  0.00     0.210 C 
ENDBRANCH  16  19
ENDBRANCH   2  13
BRANCH   4  21
HETATM   21  C22         0      73.483  91.838  81.130  1.00  0.00    -0.050 A 
HETATM   22  C29         0      74.668  92.443  81.551  1.00  0.00     0.007 A 
HETATM   23  C35         0      75.875  92.117  80.932  1.00  0.00     0.001 A 
HETATM   24  C37         0      75.898  91.186  79.894  1.00  0.00     0.000 A 
HETATM   25  C34         0      74.713  90.581  79.474  1.00  0.00     0.001 A 
HETATM   26  C28         0      73.506  90.907  80.092  1.00  0.00     0.007 A 
ENDBRANCH   4  21
BRANCH   3  27
HETATM   27  O2          0      71.182  91.816  85.131  1.00  0.00    -0.379 OA
HETATM   28  H51         0      70.753  91.063  85.570  1.00  0.00     0.211 HD
ENDBRANCH   3  27
BRANCH  12  29
HETATM   29  O7          0      66.063  88.991  82.652  1.00  0.00    -0.315 OA
BRANCH  29  30
HETATM   30  C40         0      65.566  88.095  83.642  1.00  0.00     0.321 C 
HETATM   31  O9          0      66.390  86.934  83.781  1.00  0.00    -0.346 OA
HETATM   32  C42         0      66.358  86.106  82.613  1.00  0.00     0.179 C 
HETATM   33  C44         0      64.923  85.682  82.338  1.00  0.00     0.205 C 
HETATM   34  O10         0      64.108  86.839  82.150  1.00  0.00    -0.354 OA
HETATM   35  C41         0      64.130  87.702  83.291  1.00  0.00     0.314 C 
BRANCH  32  36
HETATM   36  C45         0      67.255  84.904  82.864  1.00  0.00     0.172 C 
BRANCH  36  37
HETATM   37  C46         0      68.715  85.226  82.568  1.00  0.00     0.198 C 
BRANCH  37  38
HETATM   38  O13         0      69.270  85.921  83.680  1.00  0.00    -0.398 OA
HETATM   39  H85         0      69.680  86.732  83.333  1.00  0.00     0.209 HD
ENDBRANCH  37  38
ENDBRANCH  36  37
BRANCH  36  40
HETATM   40  O12         0      67.149  84.527  84.236  1.00  0.00    -0.391 OA
HETATM   41  H84         0      68.015  84.177  84.510  1.00  0.00     0.210 HD
ENDBRANCH  36  40
ENDBRANCH  32  36
BRANCH  35  42
HETATM   42  O11         0      63.516  87.104  84.429  1.00  0.00    -0.361 OA
HETATM   43  C47         0      63.374  88.036  85.491  1.00  0.00     0.205 C 
ENDBRANCH  35  42
ENDBRANCH  29  30
ENDBRANCH  12  29
BRANCH   9  44
HETATM   44  O5          0      68.173  92.170  85.511  1.00  0.00    -0.355 OA
HETATM   45  C39         0      66.926  92.236  86.206  1.00  0.00     0.210 C 
ENDBRANCH   9  44
BRANCH   6  46
HETATM   46  C23         0      72.213  94.728  81.807  1.00  0.00     0.266 C 
HETATM   47  O6          0      71.762  94.835  80.675  1.00  0.00    -0.265 OA
BRANCH  46  48
HETATM   48  O4          0      72.884  95.688  82.504  1.00  0.00    -0.326 OA
HETATM   49  C38         0      73.322  96.813  81.737  1.00  0.00     0.213 C 
ENDBRANCH  46  48
ENDBRANCH   6  46
BRANCH   5  50
HETATM   50  O3          0      69.687  93.638  82.398  1.00  0.00    -0.391 OA
HETATM   51  H52         0      69.970  93.280  81.539  1.00  0.00     0.210 HD
ENDBRANCH   5  50
TORSDOF 15
ENDMDL
