# Supplementary material for: Evaluation of silvestrol as a potential therapeutic agent for pediatric COVID-19: an interpreted computational and phytochemistry approach
Source: Front Pharmacol. 2025 Sep 17;16:1673591. doi: 10.3389/fphar.2025.1673591 (PMC12484239; doi:10.3389/fphar.2025.1673591)
Supplement: Supplementary file 1 [file DataSheet1.zip › Suplementry Data/MD Docking/Vina/Silvestrol/out_ligand_1.pdbqt]

REMARK VINA RESULT:      -7.5      0.000      0.000
REMARK  15 active torsions:
REMARK  status: ('A' for Active; 'I' for Inactive)
REMARK    1  A    between atoms: O2_2  and  C15_15 
REMARK    2  A    between atoms: O3_3  and  C17_17 
REMARK    3  A    between atoms: O4_4  and  C23_23 
REMARK    4  A    between atoms: O5_5  and  C24_24 
REMARK    5  A    between atoms: O7_7  and  C40_40 
REMARK    6  A    between atoms: O7_7  and  C31_31 
REMARK    7  A    between atoms: O8_8  and  C36_36 
REMARK    8  A    between atoms: O11_11  and  C41_41 
REMARK    9  A    between atoms: O12_12  and  C45_45 
REMARK   10  A    between atoms: O13_13  and  C46_46 
REMARK   11  A    between atoms: C14_14  and  C20_20 
REMARK   12  A    between atoms: C16_16  and  C22_22 
REMARK   13  A    between atoms: C18_18  and  C23_23 
REMARK   14  A    between atoms: C42_42  and  C45_45 
REMARK   15  A    between atoms: C45_45  and  C46_46 
ROOT
HETATM    1  O1          0      74.781  80.107  79.473  1.00  0.00    -0.330 OA
HETATM    2  C14         0      74.509  80.423  80.881  1.00  0.00     0.141 C 
HETATM    3  C15         0      75.608  79.676  81.740  1.00  0.00     0.153 C 
HETATM    4  C16         0      73.164  79.677  81.231  1.00  0.00     0.078 C 
HETATM    5  C17         0      74.891  78.497  82.427  1.00  0.00     0.175 C 
HETATM    6  C18         0      73.456  79.017  82.594  1.00  0.00     0.129 C 
HETATM    7  C19         0      76.590  79.324  80.683  1.00  0.00     0.049 A 
HETATM    8  C21         0      76.046  79.584  79.436  1.00  0.00     0.085 A 
HETATM    9  C24         0      77.858  78.779  80.801  1.00  0.00     0.083 A 
HETATM   10  C27         0      76.733  79.310  78.268  1.00  0.00     0.074 A 
HETATM   11  C30         0      78.574  78.503  79.633  1.00  0.00     0.074 A 
HETATM   12  C31         0      78.014  78.767  78.373  1.00  0.00     0.077 A 
ENDROOT
BRANCH   2  13
HETATM   13  C20         0      74.478  81.949  81.069  1.00  0.00    -0.019 A 
HETATM   14  C25         0      74.581  82.495  82.347  1.00  0.00     0.013 A 
HETATM   15  C32         0      74.555  83.880  82.519  1.00  0.00     0.037 A 
HETATM   16  C36         0      74.425  84.717  81.411  1.00  0.00     0.068 A 
HETATM   17  C33         0      74.322  84.170  80.131  1.00  0.00     0.037 A 
HETATM   18  C26         0      74.349  82.787  79.961  1.00  0.00     0.013 A 
BRANCH  16  19
HETATM   19  O8          0      74.399  86.068  81.577  1.00  0.00    -0.356 OA
HETATM   20  C43         0      74.969  86.585  82.778  1.00  0.00     0.210 C 
ENDBRANCH  16  19
ENDBRANCH   2  13
BRANCH   4  21
HETATM   21  C22         0      71.892  80.495  81.085  1.00  0.00    -0.050 A 
HETATM   22  C29         0      71.282  80.621  79.837  1.00  0.00     0.007 A 
HETATM   23  C35         0      70.114  81.372  79.704  1.00  0.00     0.001 A 
HETATM   24  C37         0      69.556  81.996  80.818  1.00  0.00     0.000 A 
HETATM   25  C34         0      70.165  81.870  82.066  1.00  0.00     0.001 A 
HETATM   26  C28         0      71.333  81.120  82.200  1.00  0.00     0.007 A 
ENDBRANCH   4  21
BRANCH   3  27
HETATM   27  O2          0      76.210  80.513  82.715  1.00  0.00    -0.379 OA
HETATM   28  H51         0      76.269  80.028  83.555  1.00  0.00     0.211 HD
ENDBRANCH   3  27
BRANCH  12  29
HETATM   29  O7          0      78.728  78.496  77.246  1.00  0.00    -0.315 OA
BRANCH  29  30
HETATM   30  C40         0      78.363  79.202  76.063  1.00  0.00     0.321 C 
HETATM   31  O9          0      78.636  78.447  74.878  1.00  0.00    -0.346 OA
HETATM   32  C42         0      80.040  78.258  74.670  1.00  0.00     0.179 C 
HETATM   33  C44         0      80.720  79.617  74.576  1.00  0.00     0.205 C 
HETATM   34  O10         0      80.490  80.353  75.777  1.00  0.00    -0.354 OA
HETATM   35  C41         0      79.095  80.544  76.030  1.00  0.00     0.314 C 
BRANCH  32  36
HETATM   36  C45         0      80.221  77.455  73.392  1.00  0.00     0.172 C 
BRANCH  36  37
HETATM   37  C46         0      79.084  76.461  73.191  1.00  0.00     0.198 C 
BRANCH  37  38
HETATM   38  O13         0      78.163  76.996  72.246  1.00  0.00    -0.398 OA
HETATM   39  H85         0      77.405  77.338  72.749  1.00  0.00     0.209 HD
ENDBRANCH  37  38
ENDBRANCH  36  37
BRANCH  36  40
HETATM   40  O12         0      80.234  78.351  72.281  1.00  0.00    -0.391 OA
HETATM   41  H84         0      79.608  79.070  72.479  1.00  0.00     0.210 HD
ENDBRANCH  36  40
ENDBRANCH  32  36
BRANCH  35  42
HETATM   42  O11         0      78.484  81.388  75.059  1.00  0.00    -0.361 OA
HETATM   43  C47         0      77.114  81.616  75.358  1.00  0.00     0.205 C 
ENDBRANCH  35  42
ENDBRANCH  29  30
ENDBRANCH  12  29
BRANCH   9  44
HETATM   44  O5          0      78.440  78.553  82.005  1.00  0.00    -0.355 OA
HETATM   45  C39         0      79.540  79.390  82.366  1.00  0.00     0.210 C 
ENDBRANCH   9  44
BRANCH   6  46
HETATM   46  C23         0      72.497  77.914  82.926  1.00  0.00     0.266 C 
HETATM   47  O6          0      72.154  77.623  84.065  1.00  0.00    -0.265 OA
BRANCH  46  48
HETATM   48  O4          0      72.084  77.305  81.778  1.00  0.00    -0.326 OA
HETATM   49  C38         0      70.670  77.135  81.645  1.00  0.00     0.213 C 
ENDBRANCH  46  48
ENDBRANCH   6  46
BRANCH   5  50
HETATM   50  O3          0      74.904  77.343  81.586  1.00  0.00    -0.391 OA
HETATM   51  H52         0      74.224  77.474  80.903  1.00  0.00     0.210 HD
ENDBRANCH   5  50
TORSDOF 15
