# Supplementary material for: Evaluation of silvestrol as a potential therapeutic agent for pediatric COVID-19: an interpreted computational and phytochemistry approach
Source: Front Pharmacol. 2025 Sep 17;16:1673591. doi: 10.3389/fphar.2025.1673591 (PMC12484239; doi:10.3389/fphar.2025.1673591)
Supplement: Supplementary file 1 [file DataSheet1.zip › Suplementry Data/MD Docking/Vina/Silvestrol/out_ligand_2.pdbqt]

REMARK VINA RESULT:      -7.3      6.937     13.108
REMARK  15 active torsions:
REMARK  status: ('A' for Active; 'I' for Inactive)
REMARK    1  A    between atoms: O2_2  and  C15_15 
REMARK    2  A    between atoms: O3_3  and  C17_17 
REMARK    3  A    between atoms: O4_4  and  C23_23 
REMARK    4  A    between atoms: O5_5  and  C24_24 
REMARK    5  A    between atoms: O7_7  and  C40_40 
REMARK    6  A    between atoms: O7_7  and  C31_31 
REMARK    7  A    between atoms: O8_8  and  C36_36 
REMARK    8  A    between atoms: O11_11  and  C41_41 
REMARK    9  A    between atoms: O12_12  and  C45_45 
REMARK   10  A    between atoms: O13_13  and  C46_46 
REMARK   11  A    between atoms: C14_14  and  C20_20 
REMARK   12  A    between atoms: C16_16  and  C22_22 
REMARK   13  A    between atoms: C18_18  and  C23_23 
REMARK   14  A    between atoms: C42_42  and  C45_45 
REMARK   15  A    between atoms: C45_45  and  C46_46 
ROOT
HETATM    1  O1          0      70.848  87.707  82.845  1.00  0.00    -0.330 OA
HETATM    2  C14         0      71.193  86.622  81.918  1.00  0.00     0.141 C 
HETATM    3  C15         0      69.852  86.186  81.202  1.00  0.00     0.153 C 
HETATM    4  C16         0      71.570  85.390  82.829  1.00  0.00     0.078 C 
HETATM    5  C17         0      69.465  84.820  81.804  1.00  0.00     0.175 C 
HETATM    6  C18         0      70.824  84.209  82.174  1.00  0.00     0.129 C 
HETATM    7  C19         0      68.972  87.330  81.547  1.00  0.00     0.049 A 
HETATM    8  C21         0      69.597  88.133  82.485  1.00  0.00     0.085 A 
HETATM    9  C24         0      67.695  87.631  81.099  1.00  0.00     0.083 A 
HETATM   10  C27         0      68.984  89.254  83.014  1.00  0.00     0.074 A 
HETATM   11  C30         0      67.060  88.764  81.614  1.00  0.00     0.074 A 
HETATM   12  C31         0      67.700  89.570  82.567  1.00  0.00     0.077 A 
ENDROOT
BRANCH   2  13
HETATM   13  C20         0      72.303  87.094  80.965  1.00  0.00    -0.019 A 
HETATM   14  C25         0      73.031  88.246  81.260  1.00  0.00     0.013 A 
HETATM   15  C32         0      74.040  88.674  80.396  1.00  0.00     0.037 A 
HETATM   16  C36         0      74.320  87.950  79.238  1.00  0.00     0.068 A 
HETATM   17  C33         0      73.591  86.797  78.942  1.00  0.00     0.037 A 
HETATM   18  C26         0      72.584  86.370  79.806  1.00  0.00     0.013 A 
BRANCH  16  19
HETATM   19  O8          0      75.304  88.367  78.395  1.00  0.00    -0.356 OA
HETATM   20  C43         0      74.908  88.780  77.088  1.00  0.00     0.210 C 
ENDBRANCH  16  19
ENDBRANCH   2  13
BRANCH   4  21
HETATM   21  C22         0      73.047  85.223  83.144  1.00  0.00    -0.050 A 
HETATM   22  C29         0      73.838  84.386  82.356  1.00  0.00     0.007 A 
HETATM   23  C35         0      75.194  84.233  82.645  1.00  0.00     0.001 A 
HETATM   24  C37         0      75.759  84.917  83.721  1.00  0.00     0.000 A 
HETATM   25  C34         0      74.969  85.753  84.508  1.00  0.00     0.001 A 
HETATM   26  C28         0      73.613  85.906  84.220  1.00  0.00     0.007 A 
ENDBRANCH   4  21
BRANCH   3  27
HETATM   27  O2          0      69.988  86.073  79.794  1.00  0.00    -0.379 OA
HETATM   28  H51         0      69.111  85.930  79.401  1.00  0.00     0.211 HD
ENDBRANCH   3  27
BRANCH  12  29
HETATM   29  O7          0      67.068  90.673  83.054  1.00  0.00    -0.315 OA
BRANCH  29  30
HETATM   30  C40         0      66.651  90.632  84.417  1.00  0.00     0.321 C 
HETATM   31  O9          0      65.805  89.511  84.688  1.00  0.00    -0.346 OA
HETATM   32  C42         0      64.546  89.608  84.013  1.00  0.00     0.179 C 
HETATM   33  C44         0      63.845  90.890  84.441  1.00  0.00     0.205 C 
HETATM   34  O10         0      64.667  92.014  84.126  1.00  0.00    -0.354 OA
HETATM   35  C41         0      65.943  91.942  84.768  1.00  0.00     0.314 C 
BRANCH  32  36
HETATM   36  C45         0      63.725  88.379  84.370  1.00  0.00     0.172 C 
BRANCH  36  37
HETATM   37  C46         0      64.135  87.172  83.536  1.00  0.00     0.198 C 
BRANCH  37  38
HETATM   38  O13         0      65.414  86.722  83.973  1.00  0.00    -0.398 OA
HETATM   39  H85         0      66.009  86.766  83.205  1.00  0.00     0.209 HD
ENDBRANCH  37  38
ENDBRANCH  36  37
BRANCH  36  40
HETATM   40  O12         0      63.936  88.066  85.746  1.00  0.00    -0.391 OA
HETATM   41  H84         0      64.548  87.309  85.782  1.00  0.00     0.210 HD
ENDBRANCH  36  40
ENDBRANCH  32  36
BRANCH  35  42
HETATM   42  O11         0      65.840  92.054  86.184  1.00  0.00    -0.361 OA
HETATM   43  C47         0      66.965  92.725  86.734  1.00  0.00     0.205 C 
ENDBRANCH  35  42
ENDBRANCH  29  30
ENDBRANCH  12  29
BRANCH   9  44
HETATM   44  O5          0      67.069  86.893  80.149  1.00  0.00    -0.355 OA
HETATM   45  C39         0      66.845  87.515  78.882  1.00  0.00     0.210 C 
ENDBRANCH   9  44
BRANCH   6  46
HETATM   46  C23         0      70.677  83.031  83.089  1.00  0.00     0.266 C 
HETATM   47  O6          0      71.490  82.730  83.954  1.00  0.00    -0.265 OA
BRANCH  46  48
HETATM   48  O4          0      69.520  82.370  82.802  1.00  0.00    -0.326 OA
HETATM   49  C38         0      69.673  81.152  82.067  1.00  0.00     0.213 C 
ENDBRANCH  46  48
ENDBRANCH   6  46
BRANCH   5  50
HETATM   50  O3          0      68.668  84.997  82.976  1.00  0.00    -0.391 OA
HETATM   51  H52         0      67.773  85.241  82.686  1.00  0.00     0.210 HD
ENDBRANCH   5  50
TORSDOF 15
