# Supplementary material for: Evaluation of silvestrol as a potential therapeutic agent for pediatric COVID-19: an interpreted computational and phytochemistry approach
Source: Front Pharmacol. 2025 Sep 17;16:1673591. doi: 10.3389/fphar.2025.1673591 (PMC12484239; doi:10.3389/fphar.2025.1673591)
Supplement: Supplementary file 1 [file DataSheet1.zip › Suplementry Data/MD Docking/Vina/Silvestrol/out_ligand_3.pdbqt]

REMARK VINA RESULT:      -7.3      5.455     11.546
REMARK  15 active torsions:
REMARK  status: ('A' for Active; 'I' for Inactive)
REMARK    1  A    between atoms: O2_2  and  C15_15 
REMARK    2  A    between atoms: O3_3  and  C17_17 
REMARK    3  A    between atoms: O4_4  and  C23_23 
REMARK    4  A    between atoms: O5_5  and  C24_24 
REMARK    5  A    between atoms: O7_7  and  C40_40 
REMARK    6  A    between atoms: O7_7  and  C31_31 
REMARK    7  A    between atoms: O8_8  and  C36_36 
REMARK    8  A    between atoms: O11_11  and  C41_41 
REMARK    9  A    between atoms: O12_12  and  C45_45 
REMARK   10  A    between atoms: O13_13  and  C46_46 
REMARK   11  A    between atoms: C14_14  and  C20_20 
REMARK   12  A    between atoms: C16_16  and  C22_22 
REMARK   13  A    between atoms: C18_18  and  C23_23 
REMARK   14  A    between atoms: C42_42  and  C45_45 
REMARK   15  A    between atoms: C45_45  and  C46_46 
ROOT
HETATM    1  O1          0      74.842  89.695  81.488  1.00  0.00    -0.330 OA
HETATM    2  C14         0      74.107  90.808  80.875  1.00  0.00     0.141 C 
HETATM    3  C15         0      73.590  90.299  79.469  1.00  0.00     0.153 C 
HETATM    4  C16         0      75.198  91.893  80.522  1.00  0.00     0.078 C 
HETATM    5  C17         0      74.462  90.999  78.408  1.00  0.00     0.175 C 
HETATM    6  C18         0      74.831  92.326  79.087  1.00  0.00     0.129 C 
HETATM    7  C19         0      73.785  88.835  79.619  1.00  0.00     0.049 A 
HETATM    8  C21         0      74.508  88.576  80.772  1.00  0.00     0.085 A 
HETATM    9  C24         0      73.390  87.800  78.787  1.00  0.00     0.083 A 
HETATM   10  C27         0      74.867  87.292  81.137  1.00  0.00     0.074 A 
HETATM   11  C30         0      73.734  86.493  79.141  1.00  0.00     0.074 A 
HETATM   12  C31         0      74.470  86.241  80.309  1.00  0.00     0.077 A 
ENDROOT
BRANCH   2  13
HETATM   13  C20         0      73.000  91.282  81.831  1.00  0.00    -0.019 A 
HETATM   14  C25         0      72.080  92.241  81.410  1.00  0.00     0.013 A 
HETATM   15  C32         0      71.074  92.671  82.276  1.00  0.00     0.037 A 
HETATM   16  C36         0      70.990  92.141  83.563  1.00  0.00     0.068 A 
HETATM   17  C33         0      71.911  91.182  83.985  1.00  0.00     0.037 A 
HETATM   18  C26         0      72.915  90.753  83.119  1.00  0.00     0.013 A 
BRANCH  16  19
HETATM   19  O8          0      70.009  92.559  84.409  1.00  0.00    -0.356 OA
HETATM   20  C43         0      68.784  91.826  84.397  1.00  0.00     0.210 C 
ENDBRANCH  16  19
ENDBRANCH   2  13
BRANCH   4  21
HETATM   21  C22         0      75.423  92.974  81.565  1.00  0.00    -0.050 A 
HETATM   22  C29         0      74.901  94.252  81.368  1.00  0.00     0.007 A 
HETATM   23  C35         0      75.107  95.245  82.326  1.00  0.00     0.001 A 
HETATM   24  C37         0      75.835  94.959  83.481  1.00  0.00     0.000 A 
HETATM   25  C34         0      76.356  93.681  83.678  1.00  0.00     0.001 A 
HETATM   26  C28         0      76.150  92.688  82.720  1.00  0.00     0.007 A 
ENDBRANCH   4  21
BRANCH   3  27
HETATM   27  O2          0      72.220  90.595  79.244  1.00  0.00    -0.379 OA
HETATM   28  H51         0      71.837  89.908  78.675  1.00  0.00     0.211 HD
ENDBRANCH   3  27
BRANCH  12  29
HETATM   29  O7          0      74.792  84.960  80.641  1.00  0.00    -0.315 OA
BRANCH  29  30
HETATM   30  C40         0      74.644  84.589  82.009  1.00  0.00     0.321 C 
HETATM   31  O9          0      75.321  83.366  82.313  1.00  0.00    -0.346 OA
HETATM   32  C42         0      74.730  82.242  81.652  1.00  0.00     0.179 C 
HETATM   33  C44         0      73.269  82.130  82.063  1.00  0.00     0.205 C 
HETATM   34  O10         0      72.579  83.331  81.716  1.00  0.00    -0.354 OA
HETATM   35  C41         0      73.155  84.480  82.344  1.00  0.00     0.314 C 
BRANCH  32  36
HETATM   36  C45         0      75.515  81.000  82.042  1.00  0.00     0.172 C 
BRANCH  36  37
HETATM   37  C46         0      74.620  79.768  82.098  1.00  0.00     0.198 C 
BRANCH  37  38
HETATM   38  O13         0      74.980  78.986  83.233  1.00  0.00    -0.398 OA
HETATM   39  H85         0      75.672  78.367  82.944  1.00  0.00     0.209 HD
ENDBRANCH  37  38
ENDBRANCH  36  37
BRANCH  36  40
HETATM   40  O12         0      76.532  80.770  81.067  1.00  0.00    -0.391 OA
HETATM   41  H84         0      76.308  79.945  80.602  1.00  0.00     0.210 HD
ENDBRANCH  36  40
ENDBRANCH  32  36
BRANCH  35  42
HETATM   42  O11         0      72.993  84.458  83.758  1.00  0.00    -0.361 OA
HETATM   43  C47         0      73.654  85.555  84.373  1.00  0.00     0.205 C 
ENDBRANCH  35  42
ENDBRANCH  29  30
ENDBRANCH  12  29
BRANCH   9  44
HETATM   44  O5          0      72.643  88.011  77.674  1.00  0.00    -0.355 OA
HETATM   45  C39         0      73.327  88.012  76.419  1.00  0.00     0.210 C 
ENDBRANCH   9  44
BRANCH   6  46
HETATM   46  C23         0      75.957  93.021  78.382  1.00  0.00     0.266 C 
HETATM   47  O6          0      77.130  92.945  78.723  1.00  0.00    -0.265 OA
BRANCH  46  48
HETATM   48  O4          0      75.466  93.732  77.327  1.00  0.00    -0.326 OA
HETATM   49  C38         0      74.638  94.847  77.668  1.00  0.00     0.213 C 
ENDBRANCH  46  48
ENDBRANCH   6  46
BRANCH   5  50
HETATM   50  O3          0      75.639  90.236  78.143  1.00  0.00    -0.391 OA
HETATM   51  H52         0      75.819  89.695  78.930  1.00  0.00     0.210 HD
ENDBRANCH   5  50
TORSDOF 15
