# Supplementary material for: Evaluation of silvestrol as a potential therapeutic agent for pediatric COVID-19: an interpreted computational and phytochemistry approach
Source: Front Pharmacol. 2025 Sep 17;16:1673591. doi: 10.3389/fphar.2025.1673591 (PMC12484239; doi:10.3389/fphar.2025.1673591)
Supplement: Supplementary file 1 [file DataSheet1.zip › Suplementry Data/MD Docking/Vina/Silvestrol/out_ligand_4.pdbqt]

REMARK VINA RESULT:      -7.3      5.602     11.855
REMARK  15 active torsions:
REMARK  status: ('A' for Active; 'I' for Inactive)
REMARK    1  A    between atoms: O2_2  and  C15_15 
REMARK    2  A    between atoms: O3_3  and  C17_17 
REMARK    3  A    between atoms: O4_4  and  C23_23 
REMARK    4  A    between atoms: O5_5  and  C24_24 
REMARK    5  A    between atoms: O7_7  and  C40_40 
REMARK    6  A    between atoms: O7_7  and  C31_31 
REMARK    7  A    between atoms: O8_8  and  C36_36 
REMARK    8  A    between atoms: O11_11  and  C41_41 
REMARK    9  A    between atoms: O12_12  and  C45_45 
REMARK   10  A    between atoms: O13_13  and  C46_46 
REMARK   11  A    between atoms: C14_14  and  C20_20 
REMARK   12  A    between atoms: C16_16  and  C22_22 
REMARK   13  A    between atoms: C18_18  and  C23_23 
REMARK   14  A    between atoms: C42_42  and  C45_45 
REMARK   15  A    between atoms: C45_45  and  C46_46 
ROOT
HETATM    1  O1          0      74.909  89.798  81.239  1.00  0.00    -0.330 OA
HETATM    2  C14         0      74.116  90.946  80.781  1.00  0.00     0.141 C 
HETATM    3  C15         0      73.523  90.558  79.367  1.00  0.00     0.153 C 
HETATM    4  C16         0      75.161  92.086  80.469  1.00  0.00     0.078 C 
HETATM    5  C17         0      74.313  91.378  78.327  1.00  0.00     0.175 C 
HETATM    6  C18         0      74.698  92.643  79.107  1.00  0.00     0.129 C 
HETATM    7  C19         0      73.755  89.092  79.364  1.00  0.00     0.049 A 
HETATM    8  C21         0      74.553  88.744  80.440  1.00  0.00     0.085 A 
HETATM    9  C24         0      73.330  88.131  78.461  1.00  0.00     0.083 A 
HETATM   10  C27         0      74.960  87.441  80.658  1.00  0.00     0.074 A 
HETATM   11  C30         0      73.721  86.806  78.667  1.00  0.00     0.074 A 
HETATM   12  C31         0      74.532  86.463  79.759  1.00  0.00     0.077 A 
ENDROOT
BRANCH   2  13
HETATM   13  C20         0      73.062  91.298  81.843  1.00  0.00    -0.019 A 
HETATM   14  C25         0      73.068  90.645  83.074  1.00  0.00     0.013 A 
HETATM   15  C32         0      72.113  90.965  84.040  1.00  0.00     0.037 A 
HETATM   16  C36         0      71.151  91.939  83.772  1.00  0.00     0.068 A 
HETATM   17  C33         0      71.144  92.593  82.539  1.00  0.00     0.037 A 
HETATM   18  C26         0      72.099  92.272  81.576  1.00  0.00     0.013 A 
BRANCH  16  19
HETATM   19  O8          0      70.218  92.252  84.713  1.00  0.00    -0.356 OA
HETATM   20  C43         0      68.861  91.928  84.415  1.00  0.00     0.210 C 
ENDBRANCH  16  19
ENDBRANCH   2  13
BRANCH   4  21
HETATM   21  C22         0      75.430  93.069  81.596  1.00  0.00    -0.050 A 
HETATM   22  C29         0      74.892  94.355  81.542  1.00  0.00     0.007 A 
HETATM   23  C35         0      75.138  95.258  82.577  1.00  0.00     0.001 A 
HETATM   24  C37         0      75.921  94.874  83.666  1.00  0.00     0.000 A 
HETATM   25  C34         0      76.457  93.588  83.720  1.00  0.00     0.001 A 
HETATM   26  C28         0      76.212  92.685  82.685  1.00  0.00     0.007 A 
ENDBRANCH   4  21
BRANCH   3  27
HETATM   27  O2          0      72.136  90.840  79.253  1.00  0.00    -0.379 OA
HETATM   28  H51         0      71.881  90.802  78.317  1.00  0.00     0.211 HD
ENDBRANCH   3  27
BRANCH  12  29
HETATM   29  O7          0      74.900  85.165  79.947  1.00  0.00    -0.315 OA
BRANCH  29  30
HETATM   30  C40         0      73.860  84.191  79.948  1.00  0.00     0.321 C 
HETATM   31  O9          0      73.020  84.300  81.101  1.00  0.00    -0.346 OA
HETATM   32  C42         0      73.715  83.969  82.309  1.00  0.00     0.179 C 
HETATM   33  C44         0      74.254  82.550  82.204  1.00  0.00     0.205 C 
HETATM   34  O10         0      75.131  82.451  81.082  1.00  0.00    -0.354 OA
HETATM   35  C41         0      74.476  82.794  79.858  1.00  0.00     0.314 C 
BRANCH  32  36
HETATM   36  C45         0      72.739  84.110  83.466  1.00  0.00     0.172 C 
BRANCH  36  37
HETATM   37  C46         0      71.747  85.241  83.226  1.00  0.00     0.198 C 
BRANCH  37  38
HETATM   38  O13         0      72.466  86.457  83.045  1.00  0.00    -0.398 OA
HETATM   39  H85         0      71.822  87.182  83.116  1.00  0.00     0.209 HD
ENDBRANCH  37  38
ENDBRANCH  36  37
BRANCH  36  40
HETATM   40  O12         0      72.007  82.894  83.604  1.00  0.00    -0.391 OA
HETATM   41  H84         0      72.646  82.161  83.553  1.00  0.00     0.210 HD
ENDBRANCH  36  40
ENDBRANCH  32  36
BRANCH  35  42
HETATM   42  O11         0      73.463  81.856  79.508  1.00  0.00    -0.361 OA
HETATM   43  C47         0      72.873  82.172  78.256  1.00  0.00     0.205 C 
ENDBRANCH  35  42
ENDBRANCH  29  30
ENDBRANCH  12  29
BRANCH   9  44
HETATM   44  O5          0      72.511  88.428  77.420  1.00  0.00    -0.355 OA
HETATM   45  C39         0      73.125  88.634  76.146  1.00  0.00     0.210 C 
ENDBRANCH   9  44
BRANCH   6  46
HETATM   46  C23         0      75.764  93.430  78.406  1.00  0.00     0.266 C 
HETATM   47  O6          0      76.949  93.402  78.711  1.00  0.00    -0.265 OA
BRANCH  46  48
HETATM   48  O4          0      75.205  94.162  77.401  1.00  0.00    -0.326 OA
HETATM   49  C38         0      74.393  95.263  77.818  1.00  0.00     0.213 C 
ENDBRANCH  46  48
ENDBRANCH   6  46
BRANCH   5  50
HETATM   50  O3          0      75.486  90.673  77.920  1.00  0.00    -0.391 OA
HETATM   51  H52         0      76.205  91.324  77.845  1.00  0.00     0.210 HD
ENDBRANCH   5  50
TORSDOF 15
