# Supplementary material for: Evaluation of silvestrol as a potential therapeutic agent for pediatric COVID-19: an interpreted computational and phytochemistry approach
Source: Front Pharmacol. 2025 Sep 17;16:1673591. doi: 10.3389/fphar.2025.1673591 (PMC12484239; doi:10.3389/fphar.2025.1673591)
Supplement: Supplementary file 1 [file DataSheet1.zip › Suplementry Data/MD Docking/Vina/Silvestrol/out_ligand_5.pdbqt]

REMARK VINA RESULT:      -7.2      3.945     10.420
REMARK  15 active torsions:
REMARK  status: ('A' for Active; 'I' for Inactive)
REMARK    1  A    between atoms: O2_2  and  C15_15 
REMARK    2  A    between atoms: O3_3  and  C17_17 
REMARK    3  A    between atoms: O4_4  and  C23_23 
REMARK    4  A    between atoms: O5_5  and  C24_24 
REMARK    5  A    between atoms: O7_7  and  C40_40 
REMARK    6  A    between atoms: O7_7  and  C31_31 
REMARK    7  A    between atoms: O8_8  and  C36_36 
REMARK    8  A    between atoms: O11_11  and  C41_41 
REMARK    9  A    between atoms: O12_12  and  C45_45 
REMARK   10  A    between atoms: O13_13  and  C46_46 
REMARK   11  A    between atoms: C14_14  and  C20_20 
REMARK   12  A    between atoms: C16_16  and  C22_22 
REMARK   13  A    between atoms: C18_18  and  C23_23 
REMARK   14  A    between atoms: C42_42  and  C45_45 
REMARK   15  A    between atoms: C45_45  and  C46_46 
ROOT
HETATM    1  O1          0      73.014  81.302  82.299  1.00  0.00    -0.330 OA
HETATM    2  C14         0      73.389  80.177  81.433  1.00  0.00     0.141 C 
HETATM    3  C15         0      72.062  79.372  81.127  1.00  0.00     0.153 C 
HETATM    4  C16         0      74.235  79.205  82.344  1.00  0.00     0.078 C 
HETATM    5  C17         0      72.147  78.069  81.945  1.00  0.00     0.175 C 
HETATM    6  C18         0      73.659  77.810  82.024  1.00  0.00     0.129 C 
HETATM    7  C19         0      71.038  80.356  81.560  1.00  0.00     0.049 A 
HETATM    8  C21         0      71.651  81.406  82.223  1.00  0.00     0.085 A 
HETATM    9  C24         0      69.660  80.318  81.418  1.00  0.00     0.083 A 
HETATM   10  C27         0      70.925  82.448  82.769  1.00  0.00     0.074 A 
HETATM   11  C30         0      68.908  81.367  81.955  1.00  0.00     0.074 A 
HETATM   12  C31         0      69.537  82.425  82.627  1.00  0.00     0.077 A 
ENDROOT
BRANCH   2  13
HETATM   13  C20         0      74.118  80.707  80.188  1.00  0.00    -0.019 A 
HETATM   14  C25         0      74.503  79.825  79.179  1.00  0.00     0.013 A 
HETATM   15  C32         0      75.164  80.305  78.047  1.00  0.00     0.037 A 
HETATM   16  C36         0      75.440  81.667  77.927  1.00  0.00     0.068 A 
HETATM   17  C33         0      75.056  82.549  78.938  1.00  0.00     0.037 A 
HETATM   18  C26         0      74.395  82.069  80.067  1.00  0.00     0.013 A 
BRANCH  16  19
HETATM   19  O8          0      76.085  82.136  76.824  1.00  0.00    -0.356 OA
HETATM   20  C43         0      77.300  81.484  76.455  1.00  0.00     0.210 C 
ENDBRANCH  16  19
ENDBRANCH   2  13
BRANCH   4  21
HETATM   21  C22         0      75.742  79.391  82.294  1.00  0.00    -0.050 A 
HETATM   22  C29         0      76.353  80.356  83.095  1.00  0.00     0.007 A 
HETATM   23  C35         0      77.737  80.525  83.049  1.00  0.00     0.001 A 
HETATM   24  C37         0      78.510  79.730  82.203  1.00  0.00     0.000 A 
HETATM   25  C34         0      77.899  78.764  81.404  1.00  0.00     0.001 A 
HETATM   26  C28         0      76.515  78.595  81.448  1.00  0.00     0.007 A 
ENDBRANCH   4  21
BRANCH   3  27
HETATM   27  O2          0      71.905  79.069  79.749  1.00  0.00    -0.379 OA
HETATM   28  H51         0      71.168  79.591  79.392  1.00  0.00     0.211 HD
ENDBRANCH   3  27
BRANCH  12  29
HETATM   29  O7          0      68.789  83.441  83.140  1.00  0.00    -0.315 OA
BRANCH  29  30
HETATM   30  C40         0      67.376  83.350  82.977  1.00  0.00     0.321 C 
HETATM   31  O9          0      66.759  84.638  82.887  1.00  0.00    -0.346 OA
HETATM   32  C42         0      66.853  85.369  84.114  1.00  0.00     0.179 C 
HETATM   33  C44         0      66.194  84.566  85.227  1.00  0.00     0.205 C 
HETATM   34  O10         0      66.840  83.299  85.352  1.00  0.00    -0.354 OA
HETATM   35  C41         0      66.785  82.547  84.136  1.00  0.00     0.314 C 
BRANCH  32  36
HETATM   36  C45         0      66.167  86.711  83.916  1.00  0.00     0.172 C 
BRANCH  36  37
HETATM   37  C46         0      64.652  86.586  84.025  1.00  0.00     0.198 C 
BRANCH  37  38
HETATM   38  O13         0      64.126  86.216  82.754  1.00  0.00    -0.398 OA
HETATM   39  H85         0      63.805  85.302  82.835  1.00  0.00     0.209 HD
ENDBRANCH  37  38
ENDBRANCH  36  37
BRANCH  36  40
HETATM   40  O12         0      66.616  87.613  84.927  1.00  0.00    -0.391 OA
HETATM   41  H84         0      66.082  88.424  84.852  1.00  0.00     0.210 HD
ENDBRANCH  36  40
ENDBRANCH  32  36
BRANCH  35  42
HETATM   42  O11         0      65.455  82.156  83.807  1.00  0.00    -0.361 OA
HETATM   43  C47         0      65.390  81.581  82.509  1.00  0.00     0.205 C 
ENDBRANCH  35  42
ENDBRANCH  29  30
ENDBRANCH  12  29
BRANCH   9  44
HETATM   44  O5          0      69.029  79.329  80.738  1.00  0.00    -0.355 OA
HETATM   45  C39         0      67.852  79.686  80.010  1.00  0.00     0.210 C 
ENDBRANCH   9  44
BRANCH   6  46
HETATM   46  C23         0      73.998  76.785  83.064  1.00  0.00     0.266 C 
HETATM   47  O6          0      73.722  76.897  84.252  1.00  0.00    -0.265 OA
BRANCH  46  48
HETATM   48  O4          0      74.649  75.739  82.481  1.00  0.00    -0.326 OA
HETATM   49  C38         0      74.364  75.533  81.094  1.00  0.00     0.213 C 
ENDBRANCH  46  48
ENDBRANCH   6  46
BRANCH   5  50
HETATM   50  O3          0      71.612  78.263  83.255  1.00  0.00    -0.391 OA
HETATM   51  H52         0      70.647  78.350  83.165  1.00  0.00     0.210 HD
ENDBRANCH   5  50
TORSDOF 15
