# Supplementary material for: Evaluation of silvestrol as a potential therapeutic agent for pediatric COVID-19: an interpreted computational and phytochemistry approach
Source: Front Pharmacol. 2025 Sep 17;16:1673591. doi: 10.3389/fphar.2025.1673591 (PMC12484239; doi:10.3389/fphar.2025.1673591)
Supplement: Supplementary file 1 [file DataSheet1.zip › Suplementry Data/MD Docking/Vina/Silvestrol/out_ligand_6.pdbqt]

REMARK VINA RESULT:      -7.2      6.452     12.033
REMARK  15 active torsions:
REMARK  status: ('A' for Active; 'I' for Inactive)
REMARK    1  A    between atoms: O2_2  and  C15_15 
REMARK    2  A    between atoms: O3_3  and  C17_17 
REMARK    3  A    between atoms: O4_4  and  C23_23 
REMARK    4  A    between atoms: O5_5  and  C24_24 
REMARK    5  A    between atoms: O7_7  and  C40_40 
REMARK    6  A    between atoms: O7_7  and  C31_31 
REMARK    7  A    between atoms: O8_8  and  C36_36 
REMARK    8  A    between atoms: O11_11  and  C41_41 
REMARK    9  A    between atoms: O12_12  and  C45_45 
REMARK   10  A    between atoms: O13_13  and  C46_46 
REMARK   11  A    between atoms: C14_14  and  C20_20 
REMARK   12  A    between atoms: C16_16  and  C22_22 
REMARK   13  A    between atoms: C18_18  and  C23_23 
REMARK   14  A    between atoms: C42_42  and  C45_45 
REMARK   15  A    between atoms: C45_45  and  C46_46 
ROOT
HETATM    1  O1          0      74.102  89.095  80.218  1.00  0.00    -0.330 OA
HETATM    2  C14         0      73.221  88.056  80.765  1.00  0.00     0.141 C 
HETATM    3  C15         0      72.878  88.481  82.250  1.00  0.00     0.153 C 
HETATM    4  C16         0      74.126  86.773  80.923  1.00  0.00     0.078 C 
HETATM    5  C17         0      73.672  87.529  83.166  1.00  0.00     0.175 C 
HETATM    6  C18         0      73.770  86.246  82.328  1.00  0.00     0.129 C 
HETATM    7  C19         0      73.314  89.900  82.237  1.00  0.00     0.049 A 
HETATM    8  C21         0      74.006  90.164  81.068  1.00  0.00     0.085 A 
HETATM    9  C24         0      73.149  90.884  83.199  1.00  0.00     0.083 A 
HETATM   10  C27         0      74.560  91.405  80.811  1.00  0.00     0.074 A 
HETATM   11  C30         0      73.694  92.147  82.956  1.00  0.00     0.074 A 
HETATM   12  C31         0      74.397  92.406  81.769  1.00  0.00     0.077 A 
ENDROOT
BRANCH   2  13
HETATM   13  C20         0      71.998  87.884  79.849  1.00  0.00    -0.019 A 
HETATM   14  C25         0      72.028  88.382  78.547  1.00  0.00     0.013 A 
HETATM   15  C32         0      70.919  88.225  77.714  1.00  0.00     0.037 A 
HETATM   16  C36         0      69.781  87.571  78.185  1.00  0.00     0.068 A 
HETATM   17  C33         0      69.751  87.074  79.489  1.00  0.00     0.037 A 
HETATM   18  C26         0      70.859  87.231  80.320  1.00  0.00     0.013 A 
BRANCH  16  19
HETATM   19  O8          0      68.699  87.418  77.374  1.00  0.00    -0.356 OA
HETATM   20  C43         0      67.428  87.275  78.006  1.00  0.00     0.210 C 
ENDBRANCH  16  19
ENDBRANCH   2  13
BRANCH   4  21
HETATM   21  C22         0      74.103  85.796  79.760  1.00  0.00    -0.050 A 
HETATM   22  C29         0      73.205  84.728  79.764  1.00  0.00     0.007 A 
HETATM   23  C35         0      73.184  83.831  78.696  1.00  0.00     0.001 A 
HETATM   24  C37         0      74.060  84.001  77.624  1.00  0.00     0.000 A 
HETATM   25  C34         0      74.957  85.069  77.621  1.00  0.00     0.001 A 
HETATM   26  C28         0      74.979  85.966  78.688  1.00  0.00     0.007 A 
ENDBRANCH   4  21
BRANCH   3  27
HETATM   27  O2          0      71.492  88.391  82.544  1.00  0.00    -0.379 OA
HETATM   28  H51         0      71.370  88.417  83.507  1.00  0.00     0.211 HD
ENDBRANCH   3  27
BRANCH  12  29
HETATM   29  O7          0      74.917  93.645  81.548  1.00  0.00    -0.315 OA
BRANCH  29  30
HETATM   30  C40         0      76.075  93.723  80.721  1.00  0.00     0.321 C 
HETATM   31  O9          0      77.266  93.949  81.481  1.00  0.00    -0.346 OA
HETATM   32  C42         0      77.276  95.240  82.099  1.00  0.00     0.179 C 
HETATM   33  C44         0      77.146  96.311  81.025  1.00  0.00     0.205 C 
HETATM   34  O10         0      75.933  96.117  80.297  1.00  0.00    -0.354 OA
HETATM   35  C41         0      75.878  94.827  79.681  1.00  0.00     0.314 C 
BRANCH  32  36
HETATM   36  C45         0      78.577  95.382  82.872  1.00  0.00     0.172 C 
BRANCH  36  37
HETATM   37  C46         0      79.108  94.027  83.324  1.00  0.00     0.198 C 
BRANCH  37  38
HETATM   38  O13         0      79.904  93.471  82.282  1.00  0.00    -0.398 OA
HETATM   39  H85         0      79.292  93.123  81.612  1.00  0.00     0.209 HD
ENDBRANCH  37  38
ENDBRANCH  36  37
BRANCH  36  40
HETATM   40  O12         0      79.554  95.986  82.025  1.00  0.00    -0.391 OA
HETATM   41  H84         0      79.082  96.571  81.406  1.00  0.00     0.210 HD
ENDBRANCH  36  40
ENDBRANCH  32  36
BRANCH  35  42
HETATM   42  O11         0      76.852  94.681  78.652  1.00  0.00    -0.361 OA
HETATM   43  C47         0      76.714  93.438  77.979  1.00  0.00     0.205 C 
ENDBRANCH  35  42
ENDBRANCH  29  30
ENDBRANCH  12  29
BRANCH   9  44
HETATM   44  O5          0      72.440  90.674  84.336  1.00  0.00    -0.355 OA
HETATM   45  C39         0      71.244  91.436  84.509  1.00  0.00     0.210 C 
ENDBRANCH   9  44
BRANCH   6  46
HETATM   46  C23         0      74.796  85.298  82.874  1.00  0.00     0.266 C 
HETATM   47  O6          0      75.946  85.617  83.147  1.00  0.00    -0.265 OA
BRANCH  46  48
HETATM   48  O4          0      74.247  84.058  83.009  1.00  0.00    -0.326 OA
HETATM   49  C38         0      74.950  82.998  82.355  1.00  0.00     0.213 C 
ENDBRANCH  46  48
ENDBRANCH   6  46
BRANCH   5  50
HETATM   50  O3          0      74.977  88.052  83.421  1.00  0.00    -0.391 OA
HETATM   51  H52         0      75.473  88.018  82.586  1.00  0.00     0.210 HD
ENDBRANCH   5  50
TORSDOF 15
