# Supplementary material for: Evaluation of silvestrol as a potential therapeutic agent for pediatric COVID-19: an interpreted computational and phytochemistry approach
Source: Front Pharmacol. 2025 Sep 17;16:1673591. doi: 10.3389/fphar.2025.1673591 (PMC12484239; doi:10.3389/fphar.2025.1673591)
Supplement: Supplementary file 1 [file DataSheet1.zip › Suplementry Data/MD Docking/Vina/Silvestrol/out_ligand_7.pdbqt]

REMARK VINA RESULT:      -7.2      2.343      5.774
REMARK  15 active torsions:
REMARK  status: ('A' for Active; 'I' for Inactive)
REMARK    1  A    between atoms: O2_2  and  C15_15 
REMARK    2  A    between atoms: O3_3  and  C17_17 
REMARK    3  A    between atoms: O4_4  and  C23_23 
REMARK    4  A    between atoms: O5_5  and  C24_24 
REMARK    5  A    between atoms: O7_7  and  C40_40 
REMARK    6  A    between atoms: O7_7  and  C31_31 
REMARK    7  A    between atoms: O8_8  and  C36_36 
REMARK    8  A    between atoms: O11_11  and  C41_41 
REMARK    9  A    between atoms: O12_12  and  C45_45 
REMARK   10  A    between atoms: O13_13  and  C46_46 
REMARK   11  A    between atoms: C14_14  and  C20_20 
REMARK   12  A    between atoms: C16_16  and  C22_22 
REMARK   13  A    between atoms: C18_18  and  C23_23 
REMARK   14  A    between atoms: C42_42  and  C45_45 
REMARK   15  A    between atoms: C45_45  and  C46_46 
ROOT
HETATM    1  O1          0      75.048  82.016  80.303  1.00  0.00    -0.330 OA
HETATM    2  C14         0      73.933  82.743  79.682  1.00  0.00     0.141 C 
HETATM    3  C15         0      73.960  82.394  78.139  1.00  0.00     0.153 C 
HETATM    4  C16         0      74.333  84.268  79.747  1.00  0.00     0.078 C 
HETATM    5  C17         0      74.475  83.656  77.420  1.00  0.00     0.175 C 
HETATM    6  C18         0      73.999  84.793  78.335  1.00  0.00     0.129 C 
HETATM    7  C19         0      74.868  81.219  78.139  1.00  0.00     0.049 A 
HETATM    8  C21         0      75.450  81.080  79.388  1.00  0.00     0.085 A 
HETATM    9  C24         0      75.192  80.352  77.109  1.00  0.00     0.083 A 
HETATM   10  C27         0      76.373  80.086  79.658  1.00  0.00     0.074 A 
HETATM   11  C30         0      76.115  79.334  77.362  1.00  0.00     0.074 A 
HETATM   12  C31         0      76.703  79.203  78.629  1.00  0.00     0.077 A 
ENDROOT
BRANCH   2  13
HETATM   13  C20         0      72.621  82.381  80.398  1.00  0.00    -0.019 A 
HETATM   14  C25         0      71.402  82.814  79.877  1.00  0.00     0.013 A 
HETATM   15  C32         0      70.210  82.485  80.525  1.00  0.00     0.037 A 
HETATM   16  C36         0      70.240  81.723  81.693  1.00  0.00     0.068 A 
HETATM   17  C33         0      71.460  81.290  82.214  1.00  0.00     0.037 A 
HETATM   18  C26         0      72.649  81.619  81.566  1.00  0.00     0.013 A 
BRANCH  16  19
HETATM   19  O8          0      69.078  81.401  82.325  1.00  0.00    -0.356 OA
HETATM   20  C43         0      68.254  82.483  82.758  1.00  0.00     0.210 C 
ENDBRANCH  16  19
ENDBRANCH   2  13
BRANCH   4  21
HETATM   21  C22         0      73.813  85.042  80.945  1.00  0.00    -0.050 A 
HETATM   22  C29         0      72.697  85.870  80.810  1.00  0.00     0.007 A 
HETATM   23  C35         0      72.219  86.581  81.911  1.00  0.00     0.001 A 
HETATM   24  C37         0      72.855  86.464  83.147  1.00  0.00     0.000 A 
HETATM   25  C34         0      73.969  85.636  83.282  1.00  0.00     0.001 A 
HETATM   26  C28         0      74.448  84.925  82.181  1.00  0.00     0.007 A 
ENDBRANCH   4  21
BRANCH   3  27
HETATM   27  O2          0      72.685  82.033  77.632  1.00  0.00    -0.379 OA
HETATM   28  H51         0      72.020  82.652  77.977  1.00  0.00     0.211 HD
ENDBRANCH   3  27
BRANCH  12  29
HETATM   29  O7          0      77.597  78.202  78.859  1.00  0.00    -0.315 OA
BRANCH  29  30
HETATM   30  C40         0      78.935  78.586  79.163  1.00  0.00     0.321 C 
HETATM   31  O9          0      79.601  79.161  78.035  1.00  0.00    -0.346 OA
HETATM   32  C42         0      79.815  78.207  76.989  1.00  0.00     0.179 C 
HETATM   33  C44         0      80.639  77.048  77.529  1.00  0.00     0.205 C 
HETATM   34  O10         0      79.953  76.440  78.625  1.00  0.00    -0.354 OA
HETATM   35  C41         0      79.704  77.370  79.683  1.00  0.00     0.314 C 
BRANCH  32  36
HETATM   36  C45         0      80.528  78.913  75.847  1.00  0.00     0.172 C 
BRANCH  36  37
HETATM   37  C46         0      79.908  78.564  74.500  1.00  0.00     0.198 C 
BRANCH  37  38
HETATM   38  O13         0      79.969  79.706  73.652  1.00  0.00    -0.398 OA
HETATM   39  H85         0      80.893  80.008  73.648  1.00  0.00     0.209 HD
ENDBRANCH  37  38
ENDBRANCH  36  37
BRANCH  36  40
HETATM   40  O12         0      80.421  80.323  76.037  1.00  0.00    -0.391 OA
HETATM   41  H84         0      81.286  80.713  75.819  1.00  0.00     0.210 HD
ENDBRANCH  36  40
ENDBRANCH  32  36
BRANCH  35  42
HETATM   42  O11         0      80.906  77.807  80.309  1.00  0.00    -0.361 OA
HETATM   43  C47         0      80.742  77.938  81.714  1.00  0.00     0.205 C 
ENDBRANCH  35  42
ENDBRANCH  29  30
ENDBRANCH  12  29
BRANCH   9  44
HETATM   44  O5          0      74.609  80.430  75.887  1.00  0.00    -0.355 OA
HETATM   45  C39         0      75.356  81.065  74.846  1.00  0.00     0.210 C 
ENDBRANCH   9  44
BRANCH   6  46
HETATM   46  C23         0      74.681  86.090  78.018  1.00  0.00     0.266 C 
HETATM   47  O6          0      75.894  86.250  78.044  1.00  0.00    -0.265 OA
BRANCH  46  48
HETATM   48  O4          0      73.748  87.033  77.705  1.00  0.00    -0.326 OA
HETATM   49  C38         0      73.403  87.124  76.320  1.00  0.00     0.213 C 
ENDBRANCH  46  48
ENDBRANCH   6  46
BRANCH   5  50
HETATM   50  O3          0      75.901  83.645  77.348  1.00  0.00    -0.391 OA
HETATM   51  H52         0      76.233  84.217  78.061  1.00  0.00     0.210 HD
ENDBRANCH   5  50
TORSDOF 15
