# Supplementary material for: Evaluation of silvestrol as a potential therapeutic agent for pediatric COVID-19: an interpreted computational and phytochemistry approach
Source: Front Pharmacol. 2025 Sep 17;16:1673591. doi: 10.3389/fphar.2025.1673591 (PMC12484239; doi:10.3389/fphar.2025.1673591)
Supplement: Supplementary file 1 [file DataSheet1.zip › Suplementry Data/MD Docking/Vina/Silvestrol/out_ligand_8.pdbqt]

REMARK VINA RESULT:      -7.2      8.928     15.221
REMARK  15 active torsions:
REMARK  status: ('A' for Active; 'I' for Inactive)
REMARK    1  A    between atoms: O2_2  and  C15_15 
REMARK    2  A    between atoms: O3_3  and  C17_17 
REMARK    3  A    between atoms: O4_4  and  C23_23 
REMARK    4  A    between atoms: O5_5  and  C24_24 
REMARK    5  A    between atoms: O7_7  and  C40_40 
REMARK    6  A    between atoms: O7_7  and  C31_31 
REMARK    7  A    between atoms: O8_8  and  C36_36 
REMARK    8  A    between atoms: O11_11  and  C41_41 
REMARK    9  A    between atoms: O12_12  and  C45_45 
REMARK   10  A    between atoms: O13_13  and  C46_46 
REMARK   11  A    between atoms: C14_14  and  C20_20 
REMARK   12  A    between atoms: C16_16  and  C22_22 
REMARK   13  A    between atoms: C18_18  and  C23_23 
REMARK   14  A    between atoms: C42_42  and  C45_45 
REMARK   15  A    between atoms: C45_45  and  C46_46 
ROOT
HETATM    1  O1          0      74.434  92.219  81.567  1.00  0.00    -0.330 OA
HETATM    2  C14         0      73.144  91.570  81.305  1.00  0.00     0.141 C 
HETATM    3  C15         0      72.137  92.709  80.867  1.00  0.00     0.153 C 
HETATM    4  C16         0      72.614  91.097  82.714  1.00  0.00     0.078 C 
HETATM    5  C17         0      71.178  92.919  82.056  1.00  0.00     0.175 C 
HETATM    6  C18         0      71.133  91.530  82.710  1.00  0.00     0.129 C 
HETATM    7  C19         0      73.083  93.817  80.582  1.00  0.00     0.049 A 
HETATM    8  C21         0      74.352  93.470  81.015  1.00  0.00     0.085 A 
HETATM    9  C24         0      72.846  95.059  80.015  1.00  0.00     0.083 A 
HETATM   10  C27         0      75.424  94.337  80.908  1.00  0.00     0.074 A 
HETATM   11  C30         0      73.917  95.947  79.889  1.00  0.00     0.074 A 
HETATM   12  C31         0      75.198  95.588  80.333  1.00  0.00     0.077 A 
ENDROOT
BRANCH   2  13
HETATM   13  C20         0      73.333  90.450  80.268  1.00  0.00    -0.019 A 
HETATM   14  C25         0      74.615  90.003  79.952  1.00  0.00     0.013 A 
HETATM   15  C32         0      74.788  88.985  79.013  1.00  0.00     0.037 A 
HETATM   16  C36         0      73.677  88.416  78.391  1.00  0.00     0.068 A 
HETATM   17  C33         0      72.394  88.864  78.707  1.00  0.00     0.037 A 
HETATM   18  C26         0      72.222  89.880  79.645  1.00  0.00     0.013 A 
BRANCH  16  19
HETATM   19  O8          0      73.845  87.423  77.474  1.00  0.00    -0.356 OA
HETATM   20  C43         0      73.506  87.724  76.121  1.00  0.00     0.210 C 
ENDBRANCH  16  19
ENDBRANCH   2  13
BRANCH   4  21
HETATM   21  C22         0      72.945  89.667  83.104  1.00  0.00    -0.050 A 
HETATM   22  C29         0      74.137  89.384  83.771  1.00  0.00     0.007 A 
HETATM   23  C35         0      74.440  88.070  84.130  1.00  0.00     0.001 A 
HETATM   24  C37         0      73.552  87.040  83.822  1.00  0.00     0.000 A 
HETATM   25  C34         0      72.360  87.324  83.156  1.00  0.00     0.001 A 
HETATM   26  C28         0      72.056  88.637  82.796  1.00  0.00     0.007 A 
ENDBRANCH   4  21
BRANCH   3  27
HETATM   27  O2          0      71.398  92.376  79.702  1.00  0.00    -0.379 OA
HETATM   28  H51         0      71.886  92.683  78.920  1.00  0.00     0.211 HD
ENDBRANCH   3  27
BRANCH  12  29
HETATM   29  O7          0      76.231  96.465  80.197  1.00  0.00    -0.315 OA
BRANCH  29  30
HETATM   30  C40         0      76.984  96.765  81.370  1.00  0.00     0.321 C 
HETATM   31  O9          0      76.151  96.905  82.525  1.00  0.00    -0.346 OA
HETATM   32  C42         0      75.297  98.050  82.440  1.00  0.00     0.179 C 
HETATM   33  C44         0      76.149  99.300  82.273  1.00  0.00     0.205 C 
HETATM   34  O10         0      76.946  99.185  81.094  1.00  0.00    -0.354 OA
HETATM   35  C41         0      77.799  98.038  81.134  1.00  0.00     0.314 C 
BRANCH  32  36
HETATM   36  C45         0      74.463  98.110  83.710  1.00  0.00     0.172 C 
BRANCH  36  37
HETATM   37  C46         0      73.225  97.228  83.607  1.00  0.00     0.198 C 
BRANCH  37  38
HETATM   38  O13         0      73.624  95.862  83.659  1.00  0.00    -0.398 OA
HETATM   39  H85         0      72.818  95.334  83.789  1.00  0.00     0.209 HD
ENDBRANCH  37  38
ENDBRANCH  36  37
BRANCH  36  40
HETATM   40  O12         0      75.253  97.646  84.804  1.00  0.00    -0.391 OA
HETATM   41  H84         0      75.511  98.425  85.328  1.00  0.00     0.210 HD
ENDBRANCH  36  40
ENDBRANCH  32  36
BRANCH  35  42
HETATM   42  O11         0      78.800  98.147  82.142  1.00  0.00    -0.361 OA
HETATM   43  C47         0      79.950  97.379  81.817  1.00  0.00     0.205 C 
ENDBRANCH  35  42
ENDBRANCH  29  30
ENDBRANCH  12  29
BRANCH   9  44
HETATM   44  O5          0      71.627  95.416  79.539  1.00  0.00    -0.355 OA
HETATM   45  C39         0      70.831  96.273  80.361  1.00  0.00     0.210 C 
ENDBRANCH   9  44
BRANCH   6  46
HETATM   46  C23         0      70.535  91.578  84.085  1.00  0.00     0.266 C 
HETATM   47  O6          0      71.138  91.956  85.081  1.00  0.00    -0.265 OA
BRANCH  46  48
HETATM   48  O4          0      69.244  91.143  84.038  1.00  0.00    -0.326 OA
HETATM   49  C38         0      68.305  91.917  84.790  1.00  0.00     0.213 C 
ENDBRANCH  46  48
ENDBRANCH   6  46
BRANCH   5  50
HETATM   50  O3          0      71.714  93.877  82.970  1.00  0.00    -0.391 OA
HETATM   51  H52         0      71.149  93.872  83.761  1.00  0.00     0.210 HD
ENDBRANCH   5  50
TORSDOF 15
