# Supplementary material for: Evaluation of silvestrol as a potential therapeutic agent for pediatric COVID-19: an interpreted computational and phytochemistry approach
Source: Front Pharmacol. 2025 Sep 17;16:1673591. doi: 10.3389/fphar.2025.1673591 (PMC12484239; doi:10.3389/fphar.2025.1673591)
Supplement: Supplementary file 1 [file DataSheet1.zip › Suplementry Data/MD Docking/Vina/Silvestrol/out_ligand_9.pdbqt]

REMARK VINA RESULT:      -7.2      9.643     14.635
REMARK  15 active torsions:
REMARK  status: ('A' for Active; 'I' for Inactive)
REMARK    1  A    between atoms: O2_2  and  C15_15 
REMARK    2  A    between atoms: O3_3  and  C17_17 
REMARK    3  A    between atoms: O4_4  and  C23_23 
REMARK    4  A    between atoms: O5_5  and  C24_24 
REMARK    5  A    between atoms: O7_7  and  C40_40 
REMARK    6  A    between atoms: O7_7  and  C31_31 
REMARK    7  A    between atoms: O8_8  and  C36_36 
REMARK    8  A    between atoms: O11_11  and  C41_41 
REMARK    9  A    between atoms: O12_12  and  C45_45 
REMARK   10  A    between atoms: O13_13  and  C46_46 
REMARK   11  A    between atoms: C14_14  and  C20_20 
REMARK   12  A    between atoms: C16_16  and  C22_22 
REMARK   13  A    between atoms: C18_18  and  C23_23 
REMARK   14  A    between atoms: C42_42  and  C45_45 
REMARK   15  A    between atoms: C45_45  and  C46_46 
ROOT
HETATM    1  O1          0      70.631  90.319  81.941  1.00  0.00    -0.330 OA
HETATM    2  C14         0      71.567  91.095  82.765  1.00  0.00     0.141 C 
HETATM    3  C15         0      70.696  91.914  83.801  1.00  0.00     0.153 C 
HETATM    4  C16         0      72.169  92.192  81.804  1.00  0.00     0.078 C 
HETATM    5  C17         0      70.735  93.382  83.333  1.00  0.00     0.175 C 
HETATM    6  C18         0      72.102  93.487  82.642  1.00  0.00     0.129 C 
HETATM    7  C19         0      69.391  91.217  83.674  1.00  0.00     0.049 A 
HETATM    8  C21         0      69.430  90.346  82.598  1.00  0.00     0.085 A 
HETATM    9  C24         0      68.235  91.361  84.425  1.00  0.00     0.083 A 
HETATM   10  C27         0      68.332  89.594  82.226  1.00  0.00     0.074 A 
HETATM   11  C30         0      67.115  90.603  84.072  1.00  0.00     0.074 A 
HETATM   12  C31         0      67.163  89.725  82.978  1.00  0.00     0.077 A 
ENDROOT
BRANCH   2  13
HETATM   13  C20         0      72.597  90.148  83.403  1.00  0.00    -0.019 A 
HETATM   14  C25         0      73.515  90.641  84.330  1.00  0.00     0.013 A 
HETATM   15  C32         0      74.450  89.782  84.910  1.00  0.00     0.037 A 
HETATM   16  C36         0      74.466  88.432  84.562  1.00  0.00     0.068 A 
HETATM   17  C33         0      73.548  87.939  83.634  1.00  0.00     0.037 A 
HETATM   18  C26         0      72.614  88.797  83.055  1.00  0.00     0.013 A 
BRANCH  16  19
HETATM   19  O8          0      75.377  87.594  85.127  1.00  0.00    -0.356 OA
HETATM   20  C43         0      75.002  86.224  85.266  1.00  0.00     0.210 C 
ENDBRANCH  16  19
ENDBRANCH   2  13
BRANCH   4  21
HETATM   21  C22         0      73.483  91.838  81.130  1.00  0.00    -0.050 A 
HETATM   22  C29         0      74.668  92.443  81.551  1.00  0.00     0.007 A 
HETATM   23  C35         0      75.875  92.117  80.932  1.00  0.00     0.001 A 
HETATM   24  C37         0      75.898  91.186  79.894  1.00  0.00     0.000 A 
HETATM   25  C34         0      74.713  90.581  79.474  1.00  0.00     0.001 A 
HETATM   26  C28         0      73.506  90.907  80.092  1.00  0.00     0.007 A 
ENDBRANCH   4  21
BRANCH   3  27
HETATM   27  O2          0      71.182  91.816  85.131  1.00  0.00    -0.379 OA
HETATM   28  H51         0      70.753  91.063  85.570  1.00  0.00     0.211 HD
ENDBRANCH   3  27
BRANCH  12  29
HETATM   29  O7          0      66.063  88.991  82.652  1.00  0.00    -0.315 OA
BRANCH  29  30
HETATM   30  C40         0      65.566  88.095  83.642  1.00  0.00     0.321 C 
HETATM   31  O9          0      66.390  86.934  83.781  1.00  0.00    -0.346 OA
HETATM   32  C42         0      66.358  86.106  82.613  1.00  0.00     0.179 C 
HETATM   33  C44         0      64.923  85.682  82.338  1.00  0.00     0.205 C 
HETATM   34  O10         0      64.108  86.839  82.150  1.00  0.00    -0.354 OA
HETATM   35  C41         0      64.130  87.702  83.291  1.00  0.00     0.314 C 
BRANCH  32  36
HETATM   36  C45         0      67.255  84.904  82.864  1.00  0.00     0.172 C 
BRANCH  36  37
HETATM   37  C46         0      68.715  85.226  82.568  1.00  0.00     0.198 C 
BRANCH  37  38
HETATM   38  O13         0      69.270  85.921  83.680  1.00  0.00    -0.398 OA
HETATM   39  H85         0      69.680  86.732  83.333  1.00  0.00     0.209 HD
ENDBRANCH  37  38
ENDBRANCH  36  37
BRANCH  36  40
HETATM   40  O12         0      67.149  84.527  84.236  1.00  0.00    -0.391 OA
HETATM   41  H84         0      68.015  84.177  84.510  1.00  0.00     0.210 HD
ENDBRANCH  36  40
ENDBRANCH  32  36
BRANCH  35  42
HETATM   42  O11         0      63.516  87.104  84.429  1.00  0.00    -0.361 OA
HETATM   43  C47         0      63.374  88.036  85.491  1.00  0.00     0.205 C 
ENDBRANCH  35  42
ENDBRANCH  29  30
ENDBRANCH  12  29
BRANCH   9  44
HETATM   44  O5          0      68.173  92.170  85.511  1.00  0.00    -0.355 OA
HETATM   45  C39         0      66.926  92.236  86.206  1.00  0.00     0.210 C 
ENDBRANCH   9  44
BRANCH   6  46
HETATM   46  C23         0      72.213  94.728  81.807  1.00  0.00     0.266 C 
HETATM   47  O6          0      71.762  94.835  80.675  1.00  0.00    -0.265 OA
BRANCH  46  48
HETATM   48  O4          0      72.884  95.688  82.504  1.00  0.00    -0.326 OA
HETATM   49  C38         0      73.322  96.813  81.737  1.00  0.00     0.213 C 
ENDBRANCH  46  48
ENDBRANCH   6  46
BRANCH   5  50
HETATM   50  O3          0      69.687  93.638  82.398  1.00  0.00    -0.391 OA
HETATM   51  H52         0      69.970  93.280  81.539  1.00  0.00     0.210 HD
ENDBRANCH   5  50
TORSDOF 15
