# Supplementary material for: Evaluation of silvestrol as a potential therapeutic agent for pediatric COVID-19: an interpreted computational and phytochemistry approach
Source: Front Pharmacol. 2025 Sep 17;16:1673591. doi: 10.3389/fphar.2025.1673591 (PMC12484239; doi:10.3389/fphar.2025.1673591)
Supplement: Supplementary file 1 [file DataSheet1.zip › Suplementry Data/Receptor/7dqa.pdb]

HEADER    VIRAL PROTEIN                           22-DEC-20   7DQA              
TITLE     CRYO-EM STRUCTURE OF SARS-COV2 RBD-ACE2 COMPLEX                       
COMPND    MOL_ID: 1;                                                            
COMPND   2 MOLECULE: ANGIOTENSIN-CONVERTING ENZYME 2;                           
COMPND   3 CHAIN: A;                                                            
COMPND   4 SYNONYM: ANGIOTENSIN-CONVERTING ENZYME HOMOLOG,ACEH,ANGIOTENSIN-     
COMPND   5 CONVERTING ENZYME-RELATED CARBOXYPEPTIDASE,ACE-RELATED               
COMPND   6 CARBOXYPEPTIDASE,METALLOPROTEASE MPROT15;                            
COMPND   7 EC: 3.4.17.23,3.4.17.-;                                              
COMPND   8 ENGINEERED: YES;                                                     
COMPND   9 MOL_ID: 2;                                                           
COMPND  10 MOLECULE: SPIKE GLYCOPROTEIN;                                        
COMPND  11 CHAIN: C;                                                            
COMPND  12 SYNONYM: S GLYCOPROTEIN,E2,PEPLOMER PROTEIN;                         
COMPND  13 ENGINEERED: YES                                                      
SOURCE    MOL_ID: 1;                                                            
SOURCE   2 ORGANISM_SCIENTIFIC: HOMO SAPIENS;                                   
SOURCE   3 ORGANISM_COMMON: HUMAN;                                              
SOURCE   4 ORGANISM_TAXID: 9606;                                                
SOURCE   5 GENE: ACE2;                                                          
SOURCE   6 EXPRESSION_SYSTEM: HOMO SAPIENS;                                     
SOURCE   7 EXPRESSION_SYSTEM_TAXID: 9606;                                       
SOURCE   8 EXPRESSION_SYSTEM_CELL_LINE: HEK293;                                 
SOURCE   9 MOL_ID: 2;                                                           
SOURCE  10 ORGANISM_SCIENTIFIC: SEVERE ACUTE RESPIRATORY SYNDROME CORONAVIRUS   
SOURCE  11 2;                                                                   
SOURCE  12 ORGANISM_COMMON: 2019-NCOV;                                          
SOURCE  13 ORGANISM_TAXID: 2697049;                                             
SOURCE  14 GENE: S, 2;                                                          
SOURCE  15 EXPRESSION_SYSTEM: HOMO SAPIENS;                                     
SOURCE  16 EXPRESSION_SYSTEM_TAXID: 9606;                                       
SOURCE  17 EXPRESSION_SYSTEM_CELL_LINE: HEK293                                  
KEYWDS    SARS-COV2, SPIKE PROTEIN, ACE2, VIRAL PROTEIN                         
EXPDTA    ELECTRON MICROSCOPY                                                   
AUTHOR    J.WANG,J.LAN,X.Q.WANG,H.W.WANG                                        
REVDAT   4   02-JUL-25 7DQA    1       REMARK                                   
REVDAT   3   23-OCT-24 7DQA    1       REMARK                                   
REVDAT   2   13-JUL-22 7DQA    1       JRNL                                     
REVDAT   1   29-DEC-21 7DQA    0                                                
JRNL        AUTH   N.LIU,L.M.ZHENG,J.XU,J.WANG,C.X.HU,J.LAN,X.ZHANG,J.C.ZHANG,  
JRNL        AUTH 2 K.XU,H.CHENG,Z.YANG,X.GAO,X.Q.WANG,H.L.PENG,Y.N.CHEN,        
JRNL        AUTH 3 H.W.WANG                                                     
JRNL        TITL   REDUCED GRAPHENE OXIDE MEMBRANE AS SUPPORTING FILM FOR       
JRNL        TITL 2 HIGH-RESOLUTION CRYO-EM                                      
JRNL        REF    BIOPHYS REP                   V.   7   227 2022              
JRNL        REFN                   ESSN 2364-3420                               
JRNL        DOI    10.52601/BPR.2021.210007                                     
REMARK   2                                                                      
REMARK   2 RESOLUTION.    2.80 ANGSTROMS.                                       
REMARK   3                                                                      
REMARK   3 REFINEMENT.                                                          
REMARK   3   SOFTWARE PACKAGES      : PHENIX                                    
REMARK   3   RECONSTRUCTION SCHEMA  : NULL                                      
REMARK   3                                                                      
REMARK   3 EM MAP-MODEL FITTING AND REFINEMENT                                  
REMARK   3   PDB ENTRY                    : NULL                                
REMARK   3   REFINEMENT SPACE             : NULL                                
REMARK   3   REFINEMENT PROTOCOL          : NULL                                
REMARK   3   REFINEMENT TARGET            : NULL                                
REMARK   3   OVERALL ANISOTROPIC B VALUE  : NULL                                
REMARK   3                                                                      
REMARK   3 FITTING PROCEDURE : NULL                                             
REMARK   3                                                                      
REMARK   3 EM IMAGE RECONSTRUCTION STATISTICS                                   
REMARK   3   NOMINAL PIXEL SIZE (ANGSTROMS)    : NULL                           
REMARK   3   ACTUAL PIXEL SIZE  (ANGSTROMS)    : NULL                           
REMARK   3   EFFECTIVE RESOLUTION (ANGSTROMS)  : 2.800                          
REMARK   3   NUMBER OF PARTICLES               : 110122                         
REMARK   3   CTF CORRECTION METHOD             : NONE                           
REMARK   3                                                                      
REMARK   3 EM RECONSTRUCTION MAGNIFICATION CALIBRATION: NULL                    
REMARK   3                                                                      
REMARK   3 OTHER DETAILS: NULL                                                  
REMARK   4                                                                      
REMARK   4 7DQA COMPLIES WITH FORMAT V. 3.30, 13-JUL-11                         
REMARK 100                                                                      
REMARK 100 THIS ENTRY HAS BEEN PROCESSED BY PDBJ ON 24-DEC-20.                  
REMARK 100 THE DEPOSITION ID IS D_1300019954.                                   
REMARK 245                                                                      
REMARK 245 EXPERIMENTAL DETAILS                                                 
REMARK 245   RECONSTRUCTION METHOD          : SINGLE PARTICLE                   
REMARK 245   SPECIMEN TYPE                  : NULL                              
REMARK 245                                                                      
REMARK 245 ELECTRON MICROSCOPE SAMPLE                                           
REMARK 245   SAMPLE TYPE                    : PARTICLE                          
REMARK 245   PARTICLE TYPE                  : POINT                             
REMARK 245   NAME OF SAMPLE                 : CRYO-EM STRUCTURE OF SARS-COV2    
REMARK 245                                    RBD-ACE2 COMPLEX; ACE2; SARS-     
REMARK 245                                    COV2 RBD                          
REMARK 245   SAMPLE CONCENTRATION (MG ML-1) : NULL                              
REMARK 245   SAMPLE SUPPORT DETAILS         : NULL                              
REMARK 245   SAMPLE VITRIFICATION DETAILS   : NULL                              
REMARK 245   SAMPLE BUFFER                  : NULL                              
REMARK 245   PH                             : 7.50                              
REMARK 245   SAMPLE DETAILS                 : NULL                              
REMARK 245                                                                      
REMARK 245 DATA ACQUISITION                                                     
REMARK 245   DATE OF EXPERIMENT                : NULL                           
REMARK 245   NUMBER OF MICROGRAPHS-IMAGES      : NULL                           
REMARK 245   TEMPERATURE (KELVIN)              : NULL                           
REMARK 245   MICROSCOPE MODEL                  : FEI TITAN KRIOS                
REMARK 245   DETECTOR TYPE                     : GATAN K3 (6K X 4K)             
REMARK 245   MINIMUM DEFOCUS (NM)              : NULL                           
REMARK 245   MAXIMUM DEFOCUS (NM)              : NULL                           
REMARK 245   MINIMUM TILT ANGLE (DEGREES)      : NULL                           
REMARK 245   MAXIMUM TILT ANGLE (DEGREES)      : NULL                           
REMARK 245   NOMINAL CS                        : NULL                           
REMARK 245   IMAGING MODE                      : BRIGHT FIELD                   
REMARK 245   ELECTRON DOSE (ELECTRONS NM**-2)  : 5000.00                        
REMARK 245   ILLUMINATION MODE                 : FLOOD BEAM                     
REMARK 245   NOMINAL MAGNIFICATION             : NULL                           
REMARK 245   CALIBRATED MAGNIFICATION          : NULL                           
REMARK 245   SOURCE                            : FIELD EMISSION GUN             
REMARK 245   ACCELERATION VOLTAGE (KV)         : 300                            
REMARK 245   IMAGING DETAILS                   : NULL                           
REMARK 247                                                                      
REMARK 247 ELECTRON MICROSCOPY                                                  
REMARK 247  THE COORDINATES IN THIS ENTRY WERE GENERATED FROM ELECTRON          
REMARK 247  MICROSCOPY DATA. PROTEIN DATA BANK CONVENTIONS REQUIRE              
REMARK 247  THAT CRYST1 AND SCALE RECORDS BE INCLUDED, BUT THE VALUES           
REMARK 247  ON THESE RECORDS ARE MEANINGLESS EXCEPT FOR THE CALCULATION         
REMARK 247  OF THE STRUCTURE FACTORS.                                           
REMARK 300                                                                      
REMARK 300 BIOMOLECULE: 1                                                       
REMARK 300 SEE REMARK 350 FOR THE AUTHOR PROVIDED AND/OR PROGRAM                
REMARK 300 GENERATED ASSEMBLY INFORMATION FOR THE STRUCTURE IN                  
REMARK 300 THIS ENTRY. THE REMARK MAY ALSO PROVIDE INFORMATION ON               
REMARK 300 BURIED SURFACE AREA.                                                 
REMARK 350                                                                      
REMARK 350 COORDINATES FOR A COMPLETE MULTIMER REPRESENTING THE KNOWN           
REMARK 350 BIOLOGICALLY SIGNIFICANT OLIGOMERIZATION STATE OF THE                
REMARK 350 MOLECULE CAN BE GENERATED BY APPLYING BIOMT TRANSFORMATIONS          
REMARK 350 GIVEN BELOW.  BOTH NON-CRYSTALLOGRAPHIC AND                          
REMARK 350 CRYSTALLOGRAPHIC OPERATIONS ARE GIVEN.                               
REMARK 350                                                                      
REMARK 350 BIOMOLECULE: 1                                                       
REMARK 350 AUTHOR DETERMINED BIOLOGICAL UNIT: DIMERIC                           
REMARK 350 APPLY THE FOLLOWING TO CHAINS: A, C                                  
REMARK 350   BIOMT1   1  1.000000  0.000000  0.000000        0.00000            
REMARK 350   BIOMT2   1  0.000000  1.000000  0.000000        0.00000            
REMARK 350   BIOMT3   1  0.000000  0.000000  1.000000        0.00000            
REMARK 465                                                                      
REMARK 465 MISSING RESIDUES                                                     
REMARK 465 THE FOLLOWING RESIDUES WERE NOT LOCATED IN THE                       
REMARK 465 EXPERIMENT. (M=MODEL NUMBER; RES=RESIDUE NAME; C=CHAIN               
REMARK 465 IDENTIFIER; SSSEQ=SEQUENCE NUMBER; I=INSERTION CODE.)                
REMARK 465                                                                      
REMARK 465   M RES C SSSEQI                                                     
REMARK 465     MET A     1                                                      
REMARK 465     SER A     2                                                      
REMARK 465     SER A     3                                                      
REMARK 465     SER A     4                                                      
REMARK 465     SER A     5                                                      
REMARK 465     TRP A     6                                                      
REMARK 465     LEU A     7                                                      
REMARK 465     LEU A     8                                                      
REMARK 465     LEU A     9                                                      
REMARK 465     SER A    10                                                      
REMARK 465     LEU A    11                                                      
REMARK 465     VAL A    12                                                      
REMARK 465     ALA A    13                                                      
REMARK 465     VAL A    14                                                      
REMARK 465     THR A    15                                                      
REMARK 465     ALA A    16                                                      
REMARK 465     ALA A    17                                                      
REMARK 465     GLN A    18                                                      
REMARK 465     GLN A   616                                                      
REMARK 465     SER A   617                                                      
REMARK 465     ILE A   618                                                      
REMARK 465     LYS A   619                                                      
REMARK 465     VAL A   620                                                      
REMARK 465     ARG A   621                                                      
REMARK 465     ILE A   622                                                      
REMARK 465     SER A   623                                                      
REMARK 465     LEU A   624                                                      
REMARK 465     LYS A   625                                                      
REMARK 465     SER A   626                                                      
REMARK 465     ALA A   627                                                      
REMARK 465     LEU A   628                                                      
REMARK 465     GLY A   629                                                      
REMARK 465     ASP A   630                                                      
REMARK 465     LYS A   631                                                      
REMARK 465     ALA A   632                                                      
REMARK 465     TYR A   633                                                      
REMARK 465     GLU A   634                                                      
REMARK 465     TRP A   635                                                      
REMARK 465     ASN A   636                                                      
REMARK 465     ASP A   637                                                      
REMARK 465     ASN A   638                                                      
REMARK 465     GLU A   639                                                      
REMARK 465     MET A   640                                                      
REMARK 465     TYR A   641                                                      
REMARK 465     LEU A   642                                                      
REMARK 465     PHE A   643                                                      
REMARK 465     ARG A   644                                                      
REMARK 465     SER A   645                                                      
REMARK 465     SER A   646                                                      
REMARK 465     VAL A   647                                                      
REMARK 465     ALA A   648                                                      
REMARK 465     TYR A   649                                                      
REMARK 465     ALA A   650                                                      
REMARK 465     MET A   651                                                      
REMARK 465     ARG A   652                                                      
REMARK 465     GLN A   653                                                      
REMARK 465     TYR A   654                                                      
REMARK 465     PHE A   655                                                      
REMARK 465     LEU A   656                                                      
REMARK 465     LYS A   657                                                      
REMARK 465     VAL A   658                                                      
REMARK 465     LYS A   659                                                      
REMARK 465     ASN A   660                                                      
REMARK 465     GLN A   661                                                      
REMARK 465     MET A   662                                                      
REMARK 465     ILE A   663                                                      
REMARK 465     LEU A   664                                                      
REMARK 465     PHE A   665                                                      
REMARK 465     GLY A   666                                                      
REMARK 465     GLU A   667                                                      
REMARK 465     GLU A   668                                                      
REMARK 465     ASP A   669                                                      
REMARK 465     VAL A   670                                                      
REMARK 465     ARG A   671                                                      
REMARK 465     VAL A   672                                                      
REMARK 465     ALA A   673                                                      
REMARK 465     ASN A   674                                                      
REMARK 465     LEU A   675                                                      
REMARK 465     LYS A   676                                                      
REMARK 465     PRO A   677                                                      
REMARK 465     ARG A   678                                                      
REMARK 465     ILE A   679                                                      
REMARK 465     SER A   680                                                      
REMARK 465     PHE A   681                                                      
REMARK 465     ASN A   682                                                      
REMARK 465     PHE A   683                                                      
REMARK 465     PHE A   684                                                      
REMARK 465     VAL A   685                                                      
REMARK 465     THR A   686                                                      
REMARK 465     ALA A   687                                                      
REMARK 465     PRO A   688                                                      
REMARK 465     LYS A   689                                                      
REMARK 465     ASN A   690                                                      
REMARK 465     VAL A   691                                                      
REMARK 465     SER A   692                                                      
REMARK 465     ASP A   693                                                      
REMARK 465     ILE A   694                                                      
REMARK 465     ILE A   695                                                      
REMARK 465     PRO A   696                                                      
REMARK 465     ARG A   697                                                      
REMARK 465     THR A   698                                                      
REMARK 465     GLU A   699                                                      
REMARK 465     VAL A   700                                                      
REMARK 465     GLU A   701                                                      
REMARK 465     LYS A   702                                                      
REMARK 465     ALA A   703                                                      
REMARK 465     ILE A   704                                                      
REMARK 465     ARG A   705                                                      
REMARK 465     MET A   706                                                      
REMARK 465     SER A   707                                                      
REMARK 465     ARG A   708                                                      
REMARK 465     SER A   709                                                      
REMARK 465     ARG A   710                                                      
REMARK 465     ILE A   711                                                      
REMARK 465     ASN A   712                                                      
REMARK 465     ASP A   713                                                      
REMARK 465     ALA A   714                                                      
REMARK 465     PHE A   715                                                      
REMARK 465     ARG A   716                                                      
REMARK 465     LEU A   717                                                      
REMARK 465     ASN A   718                                                      
REMARK 465     ASP A   719                                                      
REMARK 465     ASN A   720                                                      
REMARK 465     SER A   721                                                      
REMARK 465     LEU A   722                                                      
REMARK 465     GLU A   723                                                      
REMARK 465     PHE A   724                                                      
REMARK 465     LEU A   725                                                      
REMARK 465     GLY A   726                                                      
REMARK 465     ILE A   727                                                      
REMARK 465     GLN A   728                                                      
REMARK 465     PRO A   729                                                      
REMARK 465     THR A   730                                                      
REMARK 465     LEU A   731                                                      
REMARK 465     GLY A   732                                                      
REMARK 465     PRO A   733                                                      
REMARK 465     PRO A   734                                                      
REMARK 465     ASN A   735                                                      
REMARK 465     GLN A   736                                                      
REMARK 465     PRO A   737                                                      
REMARK 465     PRO A   738                                                      
REMARK 465     VAL A   739                                                      
REMARK 465     SER A   740                                                      
REMARK 465     ILE A   741                                                      
REMARK 465     TRP A   742                                                      
REMARK 465     LEU A   743                                                      
REMARK 465     ILE A   744                                                      
REMARK 465     VAL A   745                                                      
REMARK 465     PHE A   746                                                      
REMARK 465     GLY A   747                                                      
REMARK 465     VAL A   748                                                      
REMARK 465     VAL A   749                                                      
REMARK 465     MET A   750                                                      
REMARK 465     GLY A   751                                                      
REMARK 465     VAL A   752                                                      
REMARK 465     ILE A   753                                                      
REMARK 465     VAL A   754                                                      
REMARK 465     VAL A   755                                                      
REMARK 465     GLY A   756                                                      
REMARK 465     ILE A   757                                                      
REMARK 465     VAL A   758                                                      
REMARK 465     ILE A   759                                                      
REMARK 465     LEU A   760                                                      
REMARK 465     ILE A   761                                                      
REMARK 465     PHE A   762                                                      
REMARK 465     THR A   763                                                      
REMARK 465     GLY A   764                                                      
REMARK 465     ILE A   765                                                      
REMARK 465     ARG A   766                                                      
REMARK 465     ASP A   767                                                      
REMARK 465     ARG A   768                                                      
REMARK 465     LYS A   769                                                      
REMARK 465     LYS A   770                                                      
REMARK 465     LYS A   771                                                      
REMARK 465     ASN A   772                                                      
REMARK 465     LYS A   773                                                      
REMARK 465     ALA A   774                                                      
REMARK 465     ARG A   775                                                      
REMARK 465     SER A   776                                                      
REMARK 465     GLY A   777                                                      
REMARK 465     GLU A   778                                                      
REMARK 465     ASN A   779                                                      
REMARK 465     PRO A   780                                                      
REMARK 465     TYR A   781                                                      
REMARK 465     ALA A   782                                                      
REMARK 465     SER A   783                                                      
REMARK 465     ILE A   784                                                      
REMARK 465     ASP A   785                                                      
REMARK 465     ILE A   786                                                      
REMARK 465     SER A   787                                                      
REMARK 465     LYS A   788                                                      
REMARK 465     GLY A   789                                                      
REMARK 465     GLU A   790                                                      
REMARK 465     ASN A   791                                                      
REMARK 465     ASN A   792                                                      
REMARK 465     PRO A   793                                                      
REMARK 465     GLY A   794                                                      
REMARK 465     PHE A   795                                                      
REMARK 465     GLN A   796                                                      
REMARK 465     ASN A   797                                                      
REMARK 465     THR A   798                                                      
REMARK 465     ASP A   799                                                      
REMARK 465     ASP A   800                                                      
REMARK 465     VAL A   801                                                      
REMARK 465     GLN A   802                                                      
REMARK 465     THR A   803                                                      
REMARK 465     SER A   804                                                      
REMARK 465     PHE A   805                                                      
REMARK 500                                                                      
REMARK 500 GEOMETRY AND STEREOCHEMISTRY                                         
REMARK 500 SUBTOPIC: CLOSE CONTACTS IN SAME ASYMMETRIC UNIT                     
REMARK 500                                                                      
REMARK 500 THE FOLLOWING ATOMS ARE IN CLOSE CONTACT.                            
REMARK 500                                                                      
REMARK 500  ATM1  RES C  SSEQI   ATM2  RES C  SSEQI           DISTANCE          
REMARK 500   O    PHE A   327     OG   SER A   331              2.01            
REMARK 500   OH   TYR A   183     OD1  ASP A   509              2.04            
REMARK 500   O    HOH A  1022     O    HOH A  1034              2.07            
REMARK 500   O    HOH A  1011     O    HOH A  1052              2.10            
REMARK 500   OH   TYR A   180     O    HOH A  1001              2.11            
REMARK 500   O    ASP A   206     O    HOH A  1002              2.12            
REMARK 500   OE1  GLU A   208     NH1  ARG A   219              2.12            
REMARK 500   OG   SER C   371     OG   SER C   373              2.12            
REMARK 500   OE1  GLU A   489     OH   TYR A   613              2.13            
REMARK 500   O    GLU A   564     O    HOH A  1003              2.13            
REMARK 500   O    ASP A   269     O    HOH A  1004              2.14            
REMARK 500   OD2  ASP A   382     O    HOH A  1005              2.16            
REMARK 500   O    ASN C   501     NE2  GLN C   506              2.17            
REMARK 500   NH2  ARG A   177     O    GLU A   495              2.18            
REMARK 500   O    LEU A   520     O    HOH A  1006              2.18            
REMARK 500                                                                      
REMARK 500 REMARK: NULL                                                         
REMARK 500                                                                      
REMARK 500 GEOMETRY AND STEREOCHEMISTRY                                         
REMARK 500 SUBTOPIC: COVALENT BOND ANGLES                                       
REMARK 500                                                                      
REMARK 500 THE STEREOCHEMICAL PARAMETERS OF THE FOLLOWING RESIDUES              
REMARK 500 HAVE VALUES WHICH DEVIATE FROM EXPECTED VALUES BY MORE               
REMARK 500 THAN 6*RMSD (M=MODEL NUMBER; RES=RESIDUE NAME; C=CHAIN               
REMARK 500 IDENTIFIER; SSEQ=SEQUENCE NUMBER; I=INSERTION CODE).                 
REMARK 500                                                                      
REMARK 500 STANDARD TABLE:                                                      
REMARK 500 FORMAT: (10X,I3,1X,A3,1X,A1,I4,A1,3(1X,A4,2X),12X,F5.1)              
REMARK 500                                                                      
REMARK 500 EXPECTED VALUES PROTEIN: ENGH AND HUBER, 1999                        
REMARK 500 EXPECTED VALUES NUCLEIC ACID: CLOWNEY ET AL 1996                     
REMARK 500                                                                      
REMARK 500  M RES CSSEQI ATM1   ATM2   ATM3                                     
REMARK 500    LEU A  73   CA  -  CB  -  CG  ANGL. DEV. =  14.9 DEGREES          
REMARK 500    CYS A 141   CA  -  CB  -  SG  ANGL. DEV. =   9.5 DEGREES          
REMARK 500    CYS C 525   CA  -  CB  -  SG  ANGL. DEV. =   8.0 DEGREES          
REMARK 500                                                                      
REMARK 500 REMARK: NULL                                                         
REMARK 500                                                                      
REMARK 500 GEOMETRY AND STEREOCHEMISTRY                                         
REMARK 500 SUBTOPIC: TORSION ANGLES                                             
REMARK 500                                                                      
REMARK 500 TORSION ANGLES OUTSIDE THE EXPECTED RAMACHANDRAN REGIONS:            
REMARK 500 (M=MODEL NUMBER; RES=RESIDUE NAME; C=CHAIN IDENTIFIER;               
REMARK 500 SSEQ=SEQUENCE NUMBER; I=INSERTION CODE).                             
REMARK 500                                                                      
REMARK 500 STANDARD TABLE:                                                      
REMARK 500 FORMAT:(10X,I3,1X,A3,1X,A1,I4,A1,4X,F7.2,3X,F7.2)                    
REMARK 500                                                                      
REMARK 500 EXPECTED VALUES: GJ KLEYWEGT AND TA JONES (1996). PHI/PSI-           
REMARK 500 CHOLOGY: RAMACHANDRAN REVISITED. STRUCTURE 4, 1395 - 1400            
REMARK 500                                                                      
REMARK 500  M RES CSSEQI        PSI       PHI                                   
REMARK 500    GLN A  81        1.54    -68.79                                   
REMARK 500    GLN A 102       94.13    -69.14                                   
REMARK 500    ASN A 277        1.39    -64.11                                   
REMARK 500    PRO A 336       49.29    -87.21                                   
REMARK 500    ARG A 393       78.40   -100.64                                   
REMARK 500    ASP A 494     -169.40    -76.72                                   
REMARK 500    LYS A 541        2.47    -68.79                                   
REMARK 500    LYS A 562       31.85    -93.24                                   
REMARK 500    PRO C 337       57.21    -68.88                                   
REMARK 500    ASN C 360       63.23     37.71                                   
REMARK 500    ASP C 428       49.63    -84.89                                   
REMARK 500    PHE C 464       -5.37     76.98                                   
REMARK 500    SER C 469      152.86    -48.93                                   
REMARK 500    PRO C 491       46.03    -85.31                                   
REMARK 500                                                                      
REMARK 500 REMARK: NULL                                                         
REMARK 620                                                                      
REMARK 620 METAL COORDINATION                                                   
REMARK 620 (M=MODEL NUMBER; RES=RESIDUE NAME; C=CHAIN IDENTIFIER;               
REMARK 620 SSEQ=SEQUENCE NUMBER; I=INSERTION CODE):                             
REMARK 620                                                                      
REMARK 620 COORDINATION ANGLES FOR:  M RES CSSEQI METAL                         
REMARK 620                              ZN A 901  ZN                            
REMARK 620 N RES CSSEQI ATOM                                                    
REMARK 620 1 HIS A 374   NE2                                                    
REMARK 620 2 GLU A 402   OE1 112.6                                              
REMARK 620 3 GLU A 402   OE2  86.0  64.7                                        
REMARK 620 N                    1     2                                         
REMARK 900                                                                      
REMARK 900 RELATED ENTRIES                                                      
REMARK 900 RELATED ID: EMD-30816   RELATED DB: EMDB                             
REMARK 900 CRYO-EM STRUCTURE OF SARS-COV2 RBD-ACE2 COMPLEX                      
DBREF  7DQA A    1   805  UNP    Q9BYF1   ACE2_HUMAN       1    805             
DBREF  7DQA C  333   526  UNP    P0DTC2   SPIKE_SARS2    333    526             
SEQADV 7DQA GLU C  446  UNP  P0DTC2    GLY   446 ENGINEERED MUTATION            
SEQRES   1 A  805  MET SER SER SER SER TRP LEU LEU LEU SER LEU VAL ALA          
SEQRES   2 A  805  VAL THR ALA ALA GLN SER THR ILE GLU GLU GLN ALA LYS          
SEQRES   3 A  805  THR PHE LEU ASP LYS PHE ASN HIS GLU ALA GLU ASP LEU          
SEQRES   4 A  805  PHE TYR GLN SER SER LEU ALA SER TRP ASN TYR ASN THR          
SEQRES   5 A  805  ASN ILE THR GLU GLU ASN VAL GLN ASN MET ASN ASN ALA          
SEQRES   6 A  805  GLY ASP LYS TRP SER ALA PHE LEU LYS GLU GLN SER THR          
SEQRES   7 A  805  LEU ALA GLN MET TYR PRO LEU GLN GLU ILE GLN ASN LEU          
SEQRES   8 A  805  THR VAL LYS LEU GLN LEU GLN ALA LEU GLN GLN ASN GLY          
SEQRES   9 A  805  SER SER VAL LEU SER GLU ASP LYS SER LYS ARG LEU ASN          
SEQRES  10 A  805  THR ILE LEU ASN THR MET SER THR ILE TYR SER THR GLY          
SEQRES  11 A  805  LYS VAL CYS ASN PRO ASP ASN PRO GLN GLU CYS LEU LEU          
SEQRES  12 A  805  LEU GLU PRO GLY LEU ASN GLU ILE MET ALA ASN SER LEU          
SEQRES  13 A  805  ASP TYR ASN GLU ARG LEU TRP ALA TRP GLU SER TRP ARG          
SEQRES  14 A  805  SER GLU VAL GLY LYS GLN LEU ARG PRO LEU TYR GLU GLU          
SEQRES  15 A  805  TYR VAL VAL LEU LYS ASN GLU MET ALA ARG ALA ASN HIS          
SEQRES  16 A  805  TYR GLU ASP TYR GLY ASP TYR TRP ARG GLY ASP TYR GLU          
SEQRES  17 A  805  VAL ASN GLY VAL ASP GLY TYR ASP TYR SER ARG GLY GLN          
SEQRES  18 A  805  LEU ILE GLU ASP VAL GLU HIS THR PHE GLU GLU ILE LYS          
SEQRES  19 A  805  PRO LEU TYR GLU HIS LEU HIS ALA TYR VAL ARG ALA LYS          
SEQRES  20 A  805  LEU MET ASN ALA TYR PRO SER TYR ILE SER PRO ILE GLY          
SEQRES  21 A  805  CYS LEU PRO ALA HIS LEU LEU GLY ASP MET TRP GLY ARG          
SEQRES  22 A  805  PHE TRP THR ASN LEU TYR SER LEU THR VAL PRO PHE GLY          
SEQRES  23 A  805  GLN LYS PRO ASN ILE ASP VAL THR ASP ALA MET VAL ASP          
SEQRES  24 A  805  GLN ALA TRP ASP ALA GLN ARG ILE PHE LYS GLU ALA GLU          
SEQRES  25 A  805  LYS PHE PHE VAL SER VAL GLY LEU PRO ASN MET THR GLN          
SEQRES  26 A  805  GLY PHE TRP GLU ASN SER MET LEU THR ASP PRO GLY ASN          
SEQRES  27 A  805  VAL GLN LYS ALA VAL CYS HIS PRO THR ALA TRP ASP LEU          
SEQRES  28 A  805  GLY LYS GLY ASP PHE ARG ILE LEU MET CYS THR LYS VAL          
SEQRES  29 A  805  THR MET ASP ASP PHE LEU THR ALA HIS HIS GLU MET GLY          
SEQRES  30 A  805  HIS ILE GLN TYR ASP MET ALA TYR ALA ALA GLN PRO PHE          
SEQRES  31 A  805  LEU LEU ARG ASN GLY ALA ASN GLU GLY PHE HIS GLU ALA          
SEQRES  32 A  805  VAL GLY GLU ILE MET SER LEU SER ALA ALA THR PRO LYS          
SEQRES  33 A  805  HIS LEU LYS SER ILE GLY LEU LEU SER PRO ASP PHE GLN          
SEQRES  34 A  805  GLU ASP ASN GLU THR GLU ILE ASN PHE LEU LEU LYS GLN          
SEQRES  35 A  805  ALA LEU THR ILE VAL GLY THR LEU PRO PHE THR TYR MET          
SEQRES  36 A  805  LEU GLU LYS TRP ARG TRP MET VAL PHE LYS GLY GLU ILE          
SEQRES  37 A  805  PRO LYS ASP GLN TRP MET LYS LYS TRP TRP GLU MET LYS          
SEQRES  38 A  805  ARG GLU ILE VAL GLY VAL VAL GLU PRO VAL PRO HIS ASP          
SEQRES  39 A  805  GLU THR TYR CYS ASP PRO ALA SER LEU PHE HIS VAL SER          
SEQRES  40 A  805  ASN ASP TYR SER PHE ILE ARG TYR TYR THR ARG THR LEU          
SEQRES  41 A  805  TYR GLN PHE GLN PHE GLN GLU ALA LEU CYS GLN ALA ALA          
SEQRES  42 A  805  LYS HIS GLU GLY PRO LEU HIS LYS CYS ASP ILE SER ASN          
SEQRES  43 A  805  SER THR GLU ALA GLY GLN LYS LEU PHE ASN MET LEU ARG          
SEQRES  44 A  805  LEU GLY LYS SER GLU PRO TRP THR LEU ALA LEU GLU ASN          
SEQRES  45 A  805  VAL VAL GLY ALA LYS ASN MET ASN VAL ARG PRO LEU LEU          
SEQRES  46 A  805  ASN TYR PHE GLU PRO LEU PHE THR TRP LEU LYS ASP GLN          
SEQRES  47 A  805  ASN LYS ASN SER PHE VAL GLY TRP SER THR ASP TRP SER          
SEQRES  48 A  805  PRO TYR ALA ASP GLN SER ILE LYS VAL ARG ILE SER LEU          
SEQRES  49 A  805  LYS SER ALA LEU GLY ASP LYS ALA TYR GLU TRP ASN ASP          
SEQRES  50 A  805  ASN GLU MET TYR LEU PHE ARG SER SER VAL ALA TYR ALA          
SEQRES  51 A  805  MET ARG GLN TYR PHE LEU LYS VAL LYS ASN GLN MET ILE          
SEQRES  52 A  805  LEU PHE GLY GLU GLU ASP VAL ARG VAL ALA ASN LEU LYS          
SEQRES  53 A  805  PRO ARG ILE SER PHE ASN PHE PHE VAL THR ALA PRO LYS          
SEQRES  54 A  805  ASN VAL SER ASP ILE ILE PRO ARG THR GLU VAL GLU LYS          
SEQRES  55 A  805  ALA ILE ARG MET SER ARG SER ARG ILE ASN ASP ALA PHE          
SEQRES  56 A  805  ARG LEU ASN ASP ASN SER LEU GLU PHE LEU GLY ILE GLN          
SEQRES  57 A  805  PRO THR LEU GLY PRO PRO ASN GLN PRO PRO VAL SER ILE          
SEQRES  58 A  805  TRP LEU ILE VAL PHE GLY VAL VAL MET GLY VAL ILE VAL          
SEQRES  59 A  805  VAL GLY ILE VAL ILE LEU ILE PHE THR GLY ILE ARG ASP          
SEQRES  60 A  805  ARG LYS LYS LYS ASN LYS ALA ARG SER GLY GLU ASN PRO          
SEQRES  61 A  805  TYR ALA SER ILE ASP ILE SER LYS GLY GLU ASN ASN PRO          
SEQRES  62 A  805  GLY PHE GLN ASN THR ASP ASP VAL GLN THR SER PHE              
SEQRES   1 C  194  THR ASN LEU CYS PRO PHE GLY GLU VAL PHE ASN ALA THR          
SEQRES   2 C  194  ARG PHE ALA SER VAL TYR ALA TRP ASN ARG LYS ARG ILE          
SEQRES   3 C  194  SER ASN CYS VAL ALA ASP TYR SER VAL LEU TYR ASN SER          
SEQRES   4 C  194  ALA SER PHE SER THR PHE LYS CYS TYR GLY VAL SER PRO          
SEQRES   5 C  194  THR LYS LEU ASN ASP LEU CYS PHE THR ASN VAL TYR ALA          
SEQRES   6 C  194  ASP SER PHE VAL ILE ARG GLY ASP GLU VAL ARG GLN ILE          
SEQRES   7 C  194  ALA PRO GLY GLN THR GLY LYS ILE ALA ASP TYR ASN TYR          
SEQRES   8 C  194  LYS LEU PRO ASP ASP PHE THR GLY CYS VAL ILE ALA TRP          
SEQRES   9 C  194  ASN SER ASN ASN LEU ASP SER LYS VAL GLU GLY ASN TYR          
SEQRES  10 C  194  ASN TYR LEU TYR ARG LEU PHE ARG LYS SER ASN LEU LYS          
SEQRES  11 C  194  PRO PHE GLU ARG ASP ILE SER THR GLU ILE TYR GLN ALA          
SEQRES  12 C  194  GLY SER THR PRO CYS ASN GLY VAL GLU GLY PHE ASN CYS          
SEQRES  13 C  194  TYR PHE PRO LEU GLN SER TYR GLY PHE GLN PRO THR ASN          
SEQRES  14 C  194  GLY VAL GLY TYR GLN PRO TYR ARG VAL VAL VAL LEU SER          
SEQRES  15 C  194  PHE GLU LEU LEU HIS ALA PRO ALA THR VAL CYS GLY              
HET     ZN  A 901       1                                                       
HET     CL  A 902       1                                                       
HET    NAG  A 903      14                                                       
HET    NAG  A 904      14                                                       
HET    NAG  A 905      14                                                       
HET    NAG  A 906      14                                                       
HET    NAG  C 601      14                                                       
HETNAM      ZN ZINC ION                                                         
HETNAM      CL CHLORIDE ION                                                     
HETNAM     NAG 2-ACETAMIDO-2-DEOXY-BETA-D-GLUCOPYRANOSE                         
HETSYN     NAG N-ACETYL-BETA-D-GLUCOSAMINE; 2-ACETAMIDO-2-DEOXY-BETA-           
HETSYN   2 NAG  D-GLUCOSE; 2-ACETAMIDO-2-DEOXY-D-GLUCOSE; 2-ACETAMIDO-          
HETSYN   3 NAG  2-DEOXY-GLUCOSE; N-ACETYL-D-GLUCOSAMINE                         
FORMUL   3   ZN    ZN 2+                                                        
FORMUL   4   CL    CL 1-                                                        
FORMUL   5  NAG    5(C8 H15 N O6)                                               
FORMUL  10  HOH   *80(H2 O)                                                     
HELIX    1 AA1 THR A   20  ASN A   53  1                                  34    
HELIX    2 AA2 THR A   55  GLN A   81  1                                  27    
HELIX    3 AA3 MET A   82  TYR A   83  5                                   2    
HELIX    4 AA4 PRO A   84  ILE A   88  5                                   5    
HELIX    5 AA5 ASN A   90  GLN A  102  1                                  13    
HELIX    6 AA6 ASN A  103  LEU A  108  5                                   6    
HELIX    7 AA7 SER A  109  THR A  129  1                                  21    
HELIX    8 AA8 PRO A  146  SER A  155  1                                  10    
HELIX    9 AA9 ASP A  157  ALA A  193  1                                  37    
HELIX   10 AB1 ASP A  198  GLY A  205  1                                   8    
HELIX   11 AB2 GLY A  220  TYR A  252  1                                  33    
HELIX   12 AB3 TRP A  275  ASN A  277  5                                   3    
HELIX   13 AB4 LEU A  278  VAL A  283  1                                   6    
HELIX   14 AB5 VAL A  293  GLN A  300  1                                   8    
HELIX   15 AB6 ASP A  303  GLY A  319  1                                  17    
HELIX   16 AB7 THR A  324  SER A  331  1                                   8    
HELIX   17 AB8 THR A  365  TYR A  385  1                                  21    
HELIX   18 AB9 PRO A  389  ARG A  393  5                                   5    
HELIX   19 AC1 GLY A  399  ALA A  413  1                                  15    
HELIX   20 AC2 THR A  414  ILE A  421  1                                   8    
HELIX   21 AC3 ASP A  431  VAL A  447  1                                  17    
HELIX   22 AC4 THR A  449  LYS A  465  1                                  17    
HELIX   23 AC5 PRO A  469  ASP A  471  5                                   3    
HELIX   24 AC6 GLN A  472  ILE A  484  1                                  13    
HELIX   25 AC7 CYS A  498  LEU A  503  1                                   6    
HELIX   26 AC8 LEU A  503  ASN A  508  1                                   6    
HELIX   27 AC9 ILE A  513  ALA A  533  1                                  21    
HELIX   28 AD1 SER A  547  ARG A  559  1                                  13    
HELIX   29 AD2 LEU A  560  GLU A  564  5                                   5    
HELIX   30 AD3 PRO A  565  GLY A  575  1                                  11    
HELIX   31 AD4 VAL A  581  PHE A  588  1                                   8    
HELIX   32 AD5 PHE A  588  ASN A  599  1                                  12    
HELIX   33 AD6 PRO C  337  ALA C  344  1                                   8    
HELIX   34 AD7 TYR C  365  ASN C  370  1                                   6    
HELIX   35 AD8 THR C  385  LEU C  390  5                                   6    
HELIX   36 AD9 GLU C  406  ILE C  410  5                                   5    
HELIX   37 AE1 GLY C  416  TYR C  421  1                                   6    
SHEET    1 AA1 2 VAL A 132  CYS A 133  0                                        
SHEET    2 AA1 2 CYS A 141  LEU A 142 -1  O  LEU A 142   N  VAL A 132           
SHEET    1 AA2 2 LEU A 262  PRO A 263  0                                        
SHEET    2 AA2 2 VAL A 487  VAL A 488  1  O  VAL A 488   N  LEU A 262           
SHEET    1 AA3 2 THR A 347  ASP A 350  0                                        
SHEET    2 AA3 2 PHE A 356  LEU A 359 -1  O  ARG A 357   N  TRP A 349           
SHEET    1 AA4 5 ASN C 354  ILE C 358  0                                        
SHEET    2 AA4 5 VAL C 395  ILE C 402 -1  O  ALA C 397   N  LYS C 356           
SHEET    3 AA4 5 TYR C 508  PHE C 515 -1  O  TYR C 508   N  ILE C 402           
SHEET    4 AA4 5 CYS C 432  ASN C 437 -1  N  CYS C 432   O  LEU C 513           
SHEET    5 AA4 5 THR C 376  CYS C 379 -1  N  LYS C 378   O  VAL C 433           
SHEET    1 AA5 2 LEU C 452  TYR C 453  0                                        
SHEET    2 AA5 2 GLN C 493  SER C 494 -1  O  GLN C 493   N  TYR C 453           
SHEET    1 AA6 2 TYR C 473  GLN C 474  0                                        
SHEET    2 AA6 2 CYS C 488  TYR C 489 -1  O  TYR C 489   N  TYR C 473           
SSBOND   1 CYS A  133    CYS A  141                          1555   1555  2.04  
SSBOND   2 CYS A  344    CYS A  361                          1555   1555  2.04  
SSBOND   3 CYS A  530    CYS A  542                          1555   1555  2.02  
SSBOND   4 CYS C  336    CYS C  361                          1555   1555  2.03  
SSBOND   5 CYS C  379    CYS C  432                          1555   1555  2.04  
SSBOND   6 CYS C  391    CYS C  525                          1555   1555  2.04  
SSBOND   7 CYS C  480    CYS C  488                          1555   1555  2.03  
LINK         ND2 ASN A  53                 C1  NAG A 906     1555   1555  1.44  
LINK         ND2 ASN A  90                 C1  NAG A 904     1555   1555  1.44  
LINK         ND2 ASN A 322                 C1  NAG A 905     1555   1555  1.44  
LINK         ND2 ASN A 546                 C1  NAG A 903     1555   1555  1.44  
LINK         ND2 ASN C 343                 C1  NAG C 601     1555   1555  1.44  
LINK         NE2 HIS A 374                ZN    ZN A 901     1555   1555  2.13  
LINK         OE1 GLU A 402                ZN    ZN A 901     1555   1555  1.92  
LINK         OE2 GLU A 402                ZN    ZN A 901     1555   1555  2.15  
CISPEP   1 GLU A  145    PRO A  146          0         8.69                     
CRYST1    1.000    1.000    1.000  90.00  90.00  90.00 P 1                      
ORIGX1      1.000000  0.000000  0.000000        0.00000                         
ORIGX2      0.000000  1.000000  0.000000        0.00000                         
ORIGX3      0.000000  0.000000  1.000000        0.00000                         
SCALE1      1.000000  0.000000  0.000000        0.00000                         
SCALE2      0.000000  1.000000  0.000000        0.00000                         
SCALE3      0.000000  0.000000  1.000000        0.00000                         
ATOM      1  N   SER A  19     100.863  47.481  76.807  1.00 78.24           N  
ATOM      2  CA  SER A  19     100.737  46.498  77.874  1.00 78.24           C  
ATOM      3  C   SER A  19     100.032  47.091  79.082  1.00 78.24           C  
ATOM      4  O   SER A  19      98.971  46.619  79.486  1.00 78.24           O  
ATOM      5  CB  SER A  19     102.113  45.967  78.285  1.00 78.24           C  
ATOM      6  OG  SER A  19     102.805  45.403  77.181  1.00 78.24           O  
ATOM      7  N   THR A  20     100.629  48.133  79.654  1.00 76.78           N  
ATOM      8  CA  THR A  20     100.118  48.717  80.881  1.00 76.78           C  
ATOM      9  C   THR A  20      98.719  49.293  80.673  1.00 76.78           C  
ATOM     10  O   THR A  20      98.292  49.603  79.560  1.00 76.78           O  
ATOM     11  CB  THR A  20     101.055  49.808  81.395  1.00 76.78           C  
ATOM     12  OG1 THR A  20     100.286  50.962  81.751  1.00 76.78           O  
ATOM     13  CG2 THR A  20     102.074  50.187  80.329  1.00 76.78           C  
ATOM     14  N   ILE A  21      98.007  49.434  81.786  1.00 72.45           N  
ATOM     15  CA  ILE A  21      96.640  49.932  81.757  1.00 72.45           C  
ATOM     16  C   ILE A  21      96.608  51.401  81.360  1.00 72.45           C  
ATOM     17  O   ILE A  21      95.620  51.886  80.785  1.00 72.45           O  
ATOM     18  CB  ILE A  21      96.002  49.688  83.128  1.00 72.45           C  
ATOM     19  CG1 ILE A  21      94.679  50.429  83.263  1.00 72.45           C  
ATOM     20  CG2 ILE A  21      96.978  50.067  84.201  1.00 72.45           C  
ATOM     21  CD1 ILE A  21      93.886  49.982  84.440  1.00 72.45           C  
ATOM     22  N   GLU A  22      97.687  52.132  81.654  1.00 75.87           N  
ATOM     23  CA  GLU A  22      97.791  53.515  81.205  1.00 75.87           C  
ATOM     24  C   GLU A  22      97.605  53.622  79.700  1.00 75.87           C  
ATOM     25  O   GLU A  22      96.878  54.496  79.217  1.00 75.87           O  
ATOM     26  CB  GLU A  22      99.140  54.101  81.620  1.00 75.87           C  
ATOM     27  CG  GLU A  22      99.395  55.499  81.086  1.00 75.87           C  
ATOM     28  CD  GLU A  22     100.175  56.367  82.050  1.00 75.87           C  
ATOM     29  OE1 GLU A  22      99.684  56.613  83.170  1.00 75.87           O  
ATOM     30  OE2 GLU A  22     101.281  56.809  81.685  1.00 75.87           O  
ATOM     31  N   GLU A  23      98.231  52.726  78.941  1.00 75.18           N  
ATOM     32  CA  GLU A  23      98.136  52.815  77.489  1.00 75.18           C  
ATOM     33  C   GLU A  23      96.774  52.375  76.990  1.00 75.18           C  
ATOM     34  O   GLU A  23      96.330  52.826  75.933  1.00 75.18           O  
ATOM     35  CB  GLU A  23      99.240  51.989  76.838  1.00 75.18           C  
ATOM     36  CG  GLU A  23     100.553  52.025  77.593  1.00 75.18           C  
ATOM     37  CD  GLU A  23     100.912  53.407  78.117  1.00 75.18           C  
ATOM     38  OE1 GLU A  23     101.544  53.472  79.189  1.00 75.18           O  
ATOM     39  OE2 GLU A  23     100.602  54.420  77.455  1.00 75.18           O  
ATOM     40  N   GLN A  24      96.097  51.501  77.733  1.00 70.81           N  
ATOM     41  CA  GLN A  24      94.718  51.179  77.398  1.00 70.81           C  
ATOM     42  C   GLN A  24      93.832  52.405  77.530  1.00 70.81           C  
ATOM     43  O   GLN A  24      93.019  52.691  76.645  1.00 70.81           O  
ATOM     44  CB  GLN A  24      94.216  50.046  78.289  1.00 70.81           C  
ATOM     45  CG  GLN A  24      95.122  48.823  78.274  1.00 70.81           C  
ATOM     46  CD  GLN A  24      94.508  47.629  78.964  1.00 70.81           C  
ATOM     47  OE1 GLN A  24      93.458  47.731  79.593  1.00 70.81           O  
ATOM     48  NE2 GLN A  24      95.158  46.485  78.842  1.00 70.81           N  
ATOM     49  N   ALA A  25      94.002  53.160  78.615  1.00 65.92           N  
ATOM     50  CA  ALA A  25      93.266  54.409  78.757  1.00 65.92           C  
ATOM     51  C   ALA A  25      93.626  55.402  77.653  1.00 65.92           C  
ATOM     52  O   ALA A  25      92.749  56.089  77.112  1.00 65.92           O  
ATOM     53  CB  ALA A  25      93.544  55.009  80.127  1.00 65.92           C  
ATOM     54  N   LYS A  26      94.913  55.491  77.305  1.00 66.41           N  
ATOM     55  CA  LYS A  26      95.332  56.422  76.261  1.00 66.41           C  
ATOM     56  C   LYS A  26      94.700  56.076  74.923  1.00 66.41           C  
ATOM     57  O   LYS A  26      94.137  56.946  74.250  1.00 66.41           O  
ATOM     58  CB  LYS A  26      96.852  56.430  76.129  1.00 66.41           C  
ATOM     59  CG  LYS A  26      97.572  57.103  77.279  1.00 66.41           C  
ATOM     60  CD  LYS A  26      99.039  57.316  76.965  1.00 66.41           C  
ATOM     61  CE  LYS A  26      99.757  57.956  78.138  1.00 66.41           C  
ATOM     62  NZ  LYS A  26     101.141  58.372  77.790  1.00 66.41           N  
ATOM     63  N   THR A  27      94.791  54.812  74.515  1.00 59.04           N  
ATOM     64  CA  THR A  27      94.192  54.383  73.259  1.00 59.04           C  
ATOM     65  C   THR A  27      92.685  54.592  73.271  1.00 59.04           C  
ATOM     66  O   THR A  27      92.100  55.041  72.273  1.00 59.04           O  
ATOM     67  CB  THR A  27      94.541  52.921  73.018  1.00 59.04           C  
ATOM     68  OG1 THR A  27      95.922  52.722  73.330  1.00 59.04           O  
ATOM     69  CG2 THR A  27      94.312  52.552  71.581  1.00 59.04           C  
ATOM     70  N   PHE A  28      92.041  54.309  74.400  1.00 57.24           N  
ATOM     71  CA  PHE A  28      90.602  54.479  74.475  1.00 57.24           C  
ATOM     72  C   PHE A  28      90.218  55.926  74.236  1.00 57.24           C  
ATOM     73  O   PHE A  28      89.345  56.216  73.412  1.00 57.24           O  
ATOM     74  CB  PHE A  28      90.088  54.007  75.827  1.00 57.24           C  
ATOM     75  CG  PHE A  28      88.668  54.382  76.087  1.00 57.24           C  
ATOM     76  CD1 PHE A  28      87.639  53.702  75.474  1.00 57.24           C  
ATOM     77  CD2 PHE A  28      88.362  55.410  76.943  1.00 57.24           C  
ATOM     78  CE1 PHE A  28      86.334  54.044  75.712  1.00 57.24           C  
ATOM     79  CE2 PHE A  28      87.061  55.755  77.174  1.00 57.24           C  
ATOM     80  CZ  PHE A  28      86.046  55.074  76.559  1.00 57.24           C  
ATOM     81  N   LEU A  29      90.868  56.850  74.943  1.00 55.22           N  
ATOM     82  CA  LEU A  29      90.562  58.265  74.761  1.00 55.22           C  
ATOM     83  C   LEU A  29      90.892  58.731  73.347  1.00 55.22           C  
ATOM     84  O   LEU A  29      90.185  59.571  72.782  1.00 55.22           O  
ATOM     85  CB  LEU A  29      91.318  59.094  75.789  1.00 55.22           C  
ATOM     86  CG  LEU A  29      90.779  58.935  77.201  1.00 55.22           C  
ATOM     87  CD1 LEU A  29      91.771  59.514  78.155  1.00 55.22           C  
ATOM     88  CD2 LEU A  29      89.438  59.615  77.333  1.00 55.22           C  
ATOM     89  N   ASP A  30      91.952  58.186  72.754  1.00 57.66           N  
ATOM     90  CA  ASP A  30      92.333  58.601  71.412  1.00 57.66           C  
ATOM     91  C   ASP A  30      91.288  58.193  70.385  1.00 57.66           C  
ATOM     92  O   ASP A  30      91.124  58.861  69.360  1.00 57.66           O  
ATOM     93  CB  ASP A  30      93.693  58.013  71.059  1.00 57.66           C  
ATOM     94  CG  ASP A  30      94.590  59.004  70.374  1.00 57.66           C  
ATOM     95  OD1 ASP A  30      94.346  59.316  69.194  1.00 57.66           O  
ATOM     96  OD2 ASP A  30      95.537  59.484  71.019  1.00 57.66           O  
ATOM     97  N   LYS A  31      90.582  57.087  70.625  1.00 55.61           N  
ATOM     98  CA  LYS A  31      89.471  56.743  69.733  1.00 55.61           C  
ATOM     99  C   LYS A  31      88.218  57.548  70.064  1.00 55.61           C  
ATOM    100  O   LYS A  31      87.503  58.030  69.161  1.00 55.61           O  
ATOM    101  CB  LYS A  31      89.167  55.251  69.822  1.00 55.61           C  
ATOM    102  CG  LYS A  31      87.854  54.833  69.188  1.00 55.61           C  
ATOM    103  CD  LYS A  31      88.054  54.421  67.745  1.00 55.61           C  
ATOM    104  CE  LYS A  31      86.836  53.686  67.215  1.00 55.61           C  
ATOM    105  NZ  LYS A  31      87.210  52.693  66.171  1.00 55.61           N  
ATOM    106  N   PHE A  32      87.925  57.681  71.355  1.00 51.21           N  
ATOM    107  CA  PHE A  32      86.722  58.381  71.769  1.00 51.21           C  
ATOM    108  C   PHE A  32      86.710  59.793  71.230  1.00 51.21           C  
ATOM    109  O   PHE A  32      85.665  60.293  70.812  1.00 51.21           O  
ATOM    110  CB  PHE A  32      86.607  58.409  73.284  1.00 51.21           C  
ATOM    111  CG  PHE A  32      85.686  59.464  73.789  1.00 51.21           C  
ATOM    112  CD1 PHE A  32      84.363  59.185  74.006  1.00 51.21           C  
ATOM    113  CD2 PHE A  32      86.138  60.739  74.043  1.00 51.21           C  
ATOM    114  CE1 PHE A  32      83.509  60.152  74.473  1.00 51.21           C  
ATOM    115  CE2 PHE A  32      85.289  61.699  74.498  1.00 51.21           C  
ATOM    116  CZ  PHE A  32      83.971  61.405  74.718  1.00 51.21           C  
ATOM    117  N   ASN A  33      87.855  60.475  71.278  1.00 52.09           N  
ATOM    118  CA  ASN A  33      87.891  61.868  70.854  1.00 52.09           C  
ATOM    119  C   ASN A  33      87.532  61.990  69.383  1.00 52.09           C  
ATOM    120  O   ASN A  33      86.698  62.813  68.992  1.00 52.09           O  
ATOM    121  CB  ASN A  33      89.273  62.461  71.120  1.00 52.09           C  
ATOM    122  CG  ASN A  33      89.460  62.880  72.560  1.00 52.09           C  
ATOM    123  OD1 ASN A  33      88.529  63.338  73.213  1.00 52.09           O  
ATOM    124  ND2 ASN A  33      90.671  62.728  73.061  1.00 52.09           N  
ATOM    125  N   HIS A  34      88.133  61.144  68.559  1.00 55.23           N  
ATOM    126  CA  HIS A  34      87.985  61.297  67.121  1.00 55.23           C  
ATOM    127  C   HIS A  34      86.604  60.874  66.651  1.00 55.23           C  
ATOM    128  O   HIS A  34      86.178  61.256  65.558  1.00 55.23           O  
ATOM    129  CB  HIS A  34      89.088  60.521  66.421  1.00 55.23           C  
ATOM    130  CG  HIS A  34      90.453  61.038  66.736  1.00 55.23           C  
ATOM    131  ND1 HIS A  34      91.122  60.701  67.890  1.00 55.23           N  
ATOM    132  CD2 HIS A  34      91.251  61.908  66.076  1.00 55.23           C  
ATOM    133  CE1 HIS A  34      92.287  61.321  67.917  1.00 55.23           C  
ATOM    134  NE2 HIS A  34      92.391  62.059  66.827  1.00 55.23           N  
ATOM    135  N   GLU A  35      85.869  60.109  67.458  1.00 56.73           N  
ATOM    136  CA  GLU A  35      84.485  59.854  67.055  1.00 56.73           C  
ATOM    137  C   GLU A  35      83.511  60.852  67.688  1.00 56.73           C  
ATOM    138  O   GLU A  35      82.547  61.296  67.039  1.00 56.73           O  
ATOM    139  CB  GLU A  35      84.103  58.411  67.368  1.00 56.73           C  
ATOM    140  CG  GLU A  35      84.149  57.541  66.123  1.00 56.73           C  
ATOM    141  CD  GLU A  35      83.514  56.186  66.310  1.00 56.73           C  
ATOM    142  OE1 GLU A  35      82.487  55.917  65.651  1.00 56.73           O  
ATOM    143  OE2 GLU A  35      84.052  55.380  67.093  1.00 56.73           O  
ATOM    144  N   ALA A  36      83.756  61.232  68.942  1.00 50.09           N  
ATOM    145  CA  ALA A  36      82.902  62.193  69.620  1.00 50.09           C  
ATOM    146  C   ALA A  36      82.913  63.533  68.912  1.00 50.09           C  
ATOM    147  O   ALA A  36      81.908  64.251  68.913  1.00 50.09           O  
ATOM    148  CB  ALA A  36      83.359  62.359  71.065  1.00 50.09           C  
ATOM    149  N   GLU A  37      84.046  63.884  68.299  1.00 52.30           N  
ATOM    150  CA  GLU A  37      84.156  65.136  67.562  1.00 52.30           C  
ATOM    151  C   GLU A  37      83.076  65.259  66.501  1.00 52.30           C  
ATOM    152  O   GLU A  37      82.296  66.217  66.499  1.00 52.30           O  
ATOM    153  CB  GLU A  37      85.539  65.207  66.922  1.00 52.30           C  
ATOM    154  CG  GLU A  37      85.828  66.445  66.137  1.00 52.30           C  
ATOM    155  CD  GLU A  37      87.094  67.108  66.613  1.00 52.30           C  
ATOM    156  OE1 GLU A  37      87.050  68.305  66.967  1.00 52.30           O  
ATOM    157  OE2 GLU A  37      88.132  66.419  66.665  1.00 52.30           O  
ATOM    158  N   ASP A  38      82.999  64.284  65.602  1.00 54.26           N  
ATOM    159  CA  ASP A  38      82.035  64.376  64.521  1.00 54.26           C  
ATOM    160  C   ASP A  38      80.615  64.183  65.016  1.00 54.26           C  
ATOM    161  O   ASP A  38      79.692  64.830  64.511  1.00 54.26           O  
ATOM    162  CB  ASP A  38      82.349  63.360  63.434  1.00 54.26           C  
ATOM    163  CG  ASP A  38      81.612  63.653  62.157  1.00 54.26           C  
ATOM    164  OD1 ASP A  38      81.948  64.665  61.508  1.00 54.26           O  
ATOM    165  OD2 ASP A  38      80.678  62.897  61.817  1.00 54.26           O  
ATOM    166  N   LEU A  39      80.396  63.292  65.985  1.00 54.55           N  
ATOM    167  CA  LEU A  39      79.024  63.143  66.452  1.00 54.55           C  
ATOM    168  C   LEU A  39      78.522  64.437  67.085  1.00 54.55           C  
ATOM    169  O   LEU A  39      77.365  64.838  66.879  1.00 54.55           O  
ATOM    170  CB  LEU A  39      78.917  61.965  67.411  1.00 54.55           C  
ATOM    171  CG  LEU A  39      78.576  60.688  66.645  1.00 54.55           C  
ATOM    172  CD1 LEU A  39      78.748  59.472  67.504  1.00 54.55           C  
ATOM    173  CD2 LEU A  39      77.167  60.760  66.112  1.00 54.55           C  
ATOM    174  N   PHE A  40      79.397  65.143  67.799  1.00 49.13           N  
ATOM    175  CA  PHE A  40      78.994  66.408  68.388  1.00 49.13           C  
ATOM    176  C   PHE A  40      78.848  67.483  67.324  1.00 49.13           C  
ATOM    177  O   PHE A  40      78.000  68.372  67.445  1.00 49.13           O  
ATOM    178  CB  PHE A  40      80.000  66.825  69.454  1.00 49.13           C  
ATOM    179  CG  PHE A  40      79.636  68.081  70.149  1.00 49.13           C  
ATOM    180  CD1 PHE A  40      78.428  68.194  70.791  1.00 49.13           C  
ATOM    181  CD2 PHE A  40      80.487  69.163  70.135  1.00 49.13           C  
ATOM    182  CE1 PHE A  40      78.085  69.352  71.423  1.00 49.13           C  
ATOM    183  CE2 PHE A  40      80.145  70.321  70.758  1.00 49.13           C  
ATOM    184  CZ  PHE A  40      78.945  70.417  71.411  1.00 49.13           C  
ATOM    185  N   TYR A  41      79.640  67.409  66.254  1.00 48.70           N  
ATOM    186  CA  TYR A  41      79.474  68.385  65.183  1.00 48.70           C  
ATOM    187  C   TYR A  41      78.141  68.210  64.469  1.00 48.70           C  
ATOM    188  O   TYR A  41      77.501  69.195  64.099  1.00 48.70           O  
ATOM    189  CB  TYR A  41      80.618  68.290  64.184  1.00 48.70           C  
ATOM    190  CG  TYR A  41      80.626  69.431  63.204  1.00 48.70           C  
ATOM    191  CD1 TYR A  41      80.355  70.723  63.619  1.00 48.70           C  
ATOM    192  CD2 TYR A  41      80.900  69.219  61.865  1.00 48.70           C  
ATOM    193  CE1 TYR A  41      80.360  71.775  62.730  1.00 48.70           C  
ATOM    194  CE2 TYR A  41      80.914  70.262  60.970  1.00 48.70           C  
ATOM    195  CZ  TYR A  41      80.645  71.537  61.408  1.00 48.70           C  
ATOM    196  OH  TYR A  41      80.655  72.575  60.514  1.00 48.70           O  
ATOM    197  N   GLN A  42      77.716  66.965  64.247  1.00 51.84           N  
ATOM    198  CA  GLN A  42      76.395  66.741  63.664  1.00 51.84           C  
ATOM    199  C   GLN A  42      75.304  67.246  64.591  1.00 51.84           C  
ATOM    200  O   GLN A  42      74.358  67.911  64.150  1.00 51.84           O  
ATOM    201  CB  GLN A  42      76.181  65.262  63.365  1.00 51.84           C  
ATOM    202  CG  GLN A  42      77.197  64.653  62.437  1.00 51.84           C  
ATOM    203  CD  GLN A  42      77.159  65.253  61.052  1.00 51.84           C  
ATOM    204  OE1 GLN A  42      76.273  66.040  60.724  1.00 51.84           O  
ATOM    205  NE2 GLN A  42      78.122  64.878  60.226  1.00 51.84           N  
ATOM    206  N   SER A  43      75.407  66.911  65.878  1.00 52.44           N  
ATOM    207  CA  SER A  43      74.492  67.470  66.864  1.00 52.44           C  
ATOM    208  C   SER A  43      74.402  68.982  66.729  1.00 52.44           C  
ATOM    209  O   SER A  43      73.309  69.565  66.744  1.00 52.44           O  
ATOM    210  CB  SER A  43      74.955  67.092  68.269  1.00 52.44           C  
ATOM    211  OG  SER A  43      73.952  67.364  69.233  1.00 52.44           O  
ATOM    212  N   SER A  44      75.556  69.633  66.573  1.00 50.04           N  
ATOM    213  CA  SER A  44      75.600  71.087  66.633  1.00 50.04           C  
ATOM    214  C   SER A  44      75.036  71.715  65.372  1.00 50.04           C  
ATOM    215  O   SER A  44      74.295  72.696  65.447  1.00 50.04           O  
ATOM    216  CB  SER A  44      77.028  71.551  66.882  1.00 50.04           C  
ATOM    217  OG  SER A  44      77.253  71.668  68.273  1.00 50.04           O  
ATOM    218  N   LEU A  45      75.366  71.170  64.205  1.00 52.82           N  
ATOM    219  CA  LEU A  45      74.762  71.684  62.983  1.00 52.82           C  
ATOM    220  C   LEU A  45      73.253  71.498  62.995  1.00 52.82           C  
ATOM    221  O   LEU A  45      72.514  72.389  62.570  1.00 52.82           O  
ATOM    222  CB  LEU A  45      75.356  71.023  61.751  1.00 52.82           C  
ATOM    223  CG  LEU A  45      76.795  71.375  61.415  1.00 52.82           C  
ATOM    224  CD1 LEU A  45      77.487  70.161  60.844  1.00 52.82           C  
ATOM    225  CD2 LEU A  45      76.834  72.519  60.436  1.00 52.82           C  
ATOM    226  N   ALA A  46      72.765  70.356  63.480  1.00 56.36           N  
ATOM    227  CA  ALA A  46      71.318  70.177  63.505  1.00 56.36           C  
ATOM    228  C   ALA A  46      70.655  71.172  64.449  1.00 56.36           C  
ATOM    229  O   ALA A  46      69.662  71.813  64.088  1.00 56.36           O  
ATOM    230  CB  ALA A  46      70.974  68.744  63.887  1.00 56.36           C  
ATOM    231  N   SER A  47      71.209  71.356  65.646  1.00 57.16           N  
ATOM    232  CA  SER A  47      70.602  72.295  66.585  1.00 57.16           C  
ATOM    233  C   SER A  47      70.735  73.738  66.109  1.00 57.16           C  
ATOM    234  O   SER A  47      69.879  74.582  66.397  1.00 57.16           O  
ATOM    235  CB  SER A  47      71.226  72.108  67.960  1.00 57.16           C  
ATOM    236  OG  SER A  47      72.575  71.702  67.833  1.00 57.16           O  
ATOM    237  N   TRP A  48      71.793  74.038  65.361  1.00 54.27           N  
ATOM    238  CA  TRP A  48      71.960  75.374  64.806  1.00 54.27           C  
ATOM    239  C   TRP A  48      70.944  75.635  63.710  1.00 54.27           C  
ATOM    240  O   TRP A  48      70.151  76.575  63.808  1.00 54.27           O  
ATOM    241  CB  TRP A  48      73.387  75.527  64.283  1.00 54.27           C  
ATOM    242  CG  TRP A  48      73.629  76.621  63.286  1.00 54.27           C  
ATOM    243  CD1 TRP A  48      73.774  76.475  61.944  1.00 54.27           C  
ATOM    244  CD2 TRP A  48      73.804  78.019  63.556  1.00 54.27           C  
ATOM    245  NE1 TRP A  48      74.004  77.691  61.355  1.00 54.27           N  
ATOM    246  CE2 TRP A  48      74.038  78.654  62.326  1.00 54.27           C  
ATOM    247  CE3 TRP A  48      73.780  78.795  64.721  1.00 54.27           C  
ATOM    248  CZ2 TRP A  48      74.245  80.025  62.225  1.00 54.27           C  
ATOM    249  CZ3 TRP A  48      73.991  80.153  64.619  1.00 54.27           C  
ATOM    250  CH2 TRP A  48      74.220  80.755  63.381  1.00 54.27           C  
ATOM    251  N   ASN A  49      70.952  74.804  62.662  1.00 59.25           N  
ATOM    252  CA  ASN A  49      69.911  74.856  61.647  1.00 59.25           C  
ATOM    253  C   ASN A  49      68.529  74.952  62.264  1.00 59.25           C  
ATOM    254  O   ASN A  49      67.643  75.587  61.689  1.00 59.25           O  
ATOM    255  CB  ASN A  49      69.978  73.629  60.750  1.00 59.25           C  
ATOM    256  CG  ASN A  49      71.231  73.579  59.934  1.00 59.25           C  
ATOM    257  OD1 ASN A  49      71.858  74.598  59.685  1.00 59.25           O  
ATOM    258  ND2 ASN A  49      71.607  72.387  59.504  1.00 59.25           N  
ATOM    259  N   TYR A  50      68.315  74.339  63.425  1.00 66.31           N  
ATOM    260  CA  TYR A  50      67.042  74.563  64.081  1.00 66.31           C  
ATOM    261  C   TYR A  50      66.913  76.005  64.550  1.00 66.31           C  
ATOM    262  O   TYR A  50      66.008  76.720  64.112  1.00 66.31           O  
ATOM    263  CB  TYR A  50      66.846  73.611  65.253  1.00 66.31           C  
ATOM    264  CG  TYR A  50      65.504  73.833  65.894  1.00 66.31           C  
ATOM    265  CD1 TYR A  50      64.342  73.547  65.204  1.00 66.31           C  
ATOM    266  CD2 TYR A  50      65.395  74.376  67.163  1.00 66.31           C  
ATOM    267  CE1 TYR A  50      63.111  73.767  65.767  1.00 66.31           C  
ATOM    268  CE2 TYR A  50      64.167  74.600  67.737  1.00 66.31           C  
ATOM    269  CZ  TYR A  50      63.025  74.297  67.033  1.00 66.31           C  
ATOM    270  OH  TYR A  50      61.788  74.515  67.590  1.00 66.31           O  
ATOM    271  N   ASN A  51      67.813  76.459  65.426  1.00 61.80           N  
ATOM    272  CA  ASN A  51      67.692  77.799  65.996  1.00 61.80           C  
ATOM    273  C   ASN A  51      67.738  78.902  64.946  1.00 61.80           C  
ATOM    274  O   ASN A  51      67.270  80.010  65.217  1.00 61.80           O  
ATOM    275  CB  ASN A  51      68.791  78.044  67.028  1.00 61.80           C  
ATOM    276  CG  ASN A  51      68.727  77.078  68.190  1.00 61.80           C  
ATOM    277  OD1 ASN A  51      68.081  77.346  69.199  1.00 61.80           O  
ATOM    278  ND2 ASN A  51      69.406  75.948  68.056  1.00 61.80           N  
ATOM    279  N   THR A  52      68.297  78.629  63.769  1.00 66.34           N  
ATOM    280  CA  THR A  52      68.287  79.561  62.654  1.00 66.34           C  
ATOM    281  C   THR A  52      66.973  79.548  61.887  1.00 66.34           C  
ATOM    282  O   THR A  52      66.462  80.617  61.540  1.00 66.34           O  
ATOM    283  CB  THR A  52      69.443  79.238  61.693  1.00 66.34           C  
ATOM    284  OG1 THR A  52      70.692  79.600  62.293  1.00 66.34           O  
ATOM    285  CG2 THR A  52      69.289  79.973  60.391  1.00 66.34           C  
ATOM    286  N   ASN A  53      66.402  78.371  61.640  1.00 72.74           N  
ATOM    287  CA  ASN A  53      65.263  78.204  60.749  1.00 72.74           C  
ATOM    288  C   ASN A  53      64.324  77.160  61.332  1.00 72.74           C  
ATOM    289  O   ASN A  53      64.451  75.970  61.035  1.00 72.74           O  
ATOM    290  CB  ASN A  53      65.793  77.811  59.370  1.00 72.74           C  
ATOM    291  CG  ASN A  53      64.715  77.516  58.346  1.00 72.74           C  
ATOM    292  OD1 ASN A  53      63.520  77.691  58.566  1.00 72.74           O  
ATOM    293  ND2 ASN A  53      65.179  77.060  57.187  1.00 72.74           N  
ATOM    294  N   ILE A  54      63.360  77.602  62.139  1.00 74.84           N  
ATOM    295  CA  ILE A  54      62.513  76.702  62.918  1.00 74.84           C  
ATOM    296  C   ILE A  54      61.539  76.018  61.962  1.00 74.84           C  
ATOM    297  O   ILE A  54      60.561  76.618  61.515  1.00 74.84           O  
ATOM    298  CB  ILE A  54      61.771  77.437  64.035  1.00 74.84           C  
ATOM    299  CG1 ILE A  54      62.743  77.934  65.095  1.00 74.84           C  
ATOM    300  CG2 ILE A  54      60.725  76.528  64.671  1.00 74.84           C  
ATOM    301  CD1 ILE A  54      62.056  78.475  66.318  1.00 74.84           C  
ATOM    302  N   THR A  55      61.798  74.749  61.658  1.00 80.99           N  
ATOM    303  CA  THR A  55      60.867  73.916  60.915  1.00 80.99           C  
ATOM    304  C   THR A  55      60.792  72.561  61.602  1.00 80.99           C  
ATOM    305  O   THR A  55      61.712  72.156  62.314  1.00 80.99           O  
ATOM    306  CB  THR A  55      61.283  73.750  59.448  1.00 80.99           C  
ATOM    307  OG1 THR A  55      62.586  73.163  59.378  1.00 80.99           O  
ATOM    308  CG2 THR A  55      61.310  75.088  58.745  1.00 80.99           C  
ATOM    309  N   GLU A  56      59.681  71.859  61.391  1.00 84.07           N  
ATOM    310  CA  GLU A  56      59.515  70.565  62.045  1.00 84.07           C  
ATOM    311  C   GLU A  56      60.462  69.529  61.450  1.00 84.07           C  
ATOM    312  O   GLU A  56      60.971  68.655  62.166  1.00 84.07           O  
ATOM    313  CB  GLU A  56      58.059  70.127  61.956  1.00 84.07           C  
ATOM    314  CG  GLU A  56      57.070  71.136  62.563  1.00 84.07           C  
ATOM    315  CD  GLU A  56      57.274  71.387  64.057  1.00 84.07           C  
ATOM    316  OE1 GLU A  56      56.381  71.005  64.845  1.00 84.07           O  
ATOM    317  OE2 GLU A  56      58.303  71.984  64.447  1.00 84.07           O  
ATOM    318  N   GLU A  57      60.727  69.632  60.146  1.00 80.34           N  
ATOM    319  CA  GLU A  57      61.864  68.940  59.553  1.00 80.34           C  
ATOM    320  C   GLU A  57      63.136  69.173  60.352  1.00 80.34           C  
ATOM    321  O   GLU A  57      63.890  68.228  60.624  1.00 80.34           O  
ATOM    322  CB  GLU A  57      62.057  69.423  58.119  1.00 80.34           C  
ATOM    323  CG  GLU A  57      63.210  68.789  57.377  1.00 80.34           C  
ATOM    324  CD  GLU A  57      62.761  67.605  56.560  1.00 80.34           C  
ATOM    325  OE1 GLU A  57      63.296  66.497  56.761  1.00 80.34           O  
ATOM    326  OE2 GLU A  57      61.850  67.779  55.726  1.00 80.34           O  
ATOM    327  N   ASN A  58      63.377  70.418  60.755  1.00 78.01           N  
ATOM    328  CA  ASN A  58      64.613  70.753  61.443  1.00 78.01           C  
ATOM    329  C   ASN A  58      64.627  70.265  62.880  1.00 78.01           C  
ATOM    330  O   ASN A  58      65.660  69.769  63.335  1.00 78.01           O  
ATOM    331  CB  ASN A  58      64.850  72.258  61.397  1.00 78.01           C  
ATOM    332  CG  ASN A  58      65.498  72.697  60.109  1.00 78.01           C  
ATOM    333  OD1 ASN A  58      66.219  71.933  59.474  1.00 78.01           O  
ATOM    334  ND2 ASN A  58      65.241  73.931  59.710  1.00 78.01           N  
ATOM    335  N   VAL A  59      63.518  70.384  63.614  1.00 77.86           N  
ATOM    336  CA  VAL A  59      63.507  69.866  64.981  1.00 77.86           C  
ATOM    337  C   VAL A  59      63.670  68.355  64.964  1.00 77.86           C  
ATOM    338  O   VAL A  59      64.269  67.772  65.873  1.00 77.86           O  
ATOM    339  CB  VAL A  59      62.227  70.294  65.730  1.00 77.86           C  
ATOM    340  CG1 VAL A  59      61.013  69.741  65.066  1.00 77.86           C  
ATOM    341  CG2 VAL A  59      62.271  69.853  67.186  1.00 77.86           C  
ATOM    342  N   GLN A  60      63.180  67.695  63.910  1.00 78.82           N  
ATOM    343  CA  GLN A  60      63.367  66.250  63.813  1.00 78.82           C  
ATOM    344  C   GLN A  60      64.819  65.889  63.522  1.00 78.82           C  
ATOM    345  O   GLN A  60      65.385  65.000  64.169  1.00 78.82           O  
ATOM    346  CB  GLN A  60      62.434  65.662  62.758  1.00 78.82           C  
ATOM    347  CG  GLN A  60      61.190  65.043  63.356  1.00 78.82           C  
ATOM    348  CD  GLN A  60      60.015  65.076  62.419  1.00 78.82           C  
ATOM    349  OE1 GLN A  60      59.873  65.994  61.615  1.00 78.82           O  
ATOM    350  NE2 GLN A  60      59.162  64.068  62.512  1.00 78.82           N  
ATOM    351  N   ASN A  61      65.430  66.540  62.525  1.00 71.67           N  
ATOM    352  CA  ASN A  61      66.857  66.335  62.280  1.00 71.67           C  
ATOM    353  C   ASN A  61      67.670  66.586  63.546  1.00 71.67           C  
ATOM    354  O   ASN A  61      68.624  65.852  63.856  1.00 71.67           O  
ATOM    355  CB  ASN A  61      67.323  67.258  61.156  1.00 71.67           C  
ATOM    356  CG  ASN A  61      68.643  66.823  60.536  1.00 71.67           C  
ATOM    357  OD1 ASN A  61      69.134  65.723  60.782  1.00 71.67           O  
ATOM    358  ND2 ASN A  61      69.226  67.700  59.731  1.00 71.67           N  
ATOM    359  N   MET A  62      67.267  67.604  64.310  1.00 71.83           N  
ATOM    360  CA  MET A  62      67.939  67.962  65.549  1.00 71.83           C  
ATOM    361  C   MET A  62      67.841  66.846  66.571  1.00 71.83           C  
ATOM    362  O   MET A  62      68.861  66.404  67.113  1.00 71.83           O  
ATOM    363  CB  MET A  62      67.326  69.247  66.105  1.00 71.83           C  
ATOM    364  CG  MET A  62      67.843  69.661  67.459  1.00 71.83           C  
ATOM    365  SD  MET A  62      67.014  71.141  68.049  1.00 71.83           S  
ATOM    366  CE  MET A  62      67.674  71.258  69.702  1.00 71.83           C  
ATOM    367  N   ASN A  63      66.621  66.391  66.856  1.00 69.91           N  
ATOM    368  CA  ASN A  63      66.445  65.318  67.823  1.00 69.91           C  
ATOM    369  C   ASN A  63      67.206  64.074  67.402  1.00 69.91           C  
ATOM    370  O   ASN A  63      67.865  63.441  68.231  1.00 69.91           O  
ATOM    371  CB  ASN A  63      64.963  65.022  68.006  1.00 69.91           C  
ATOM    372  CG  ASN A  63      64.289  66.026  68.909  1.00 69.91           C  
ATOM    373  OD1 ASN A  63      64.858  66.450  69.912  1.00 69.91           O  
ATOM    374  ND2 ASN A  63      63.079  66.425  68.552  1.00 69.91           N  
ATOM    375  N   ASN A  64      67.164  63.734  66.112  1.00 67.14           N  
ATOM    376  CA  ASN A  64      67.881  62.558  65.628  1.00 67.14           C  
ATOM    377  C   ASN A  64      69.361  62.636  65.968  1.00 67.14           C  
ATOM    378  O   ASN A  64      69.896  61.753  66.655  1.00 67.14           O  
ATOM    379  CB  ASN A  64      67.698  62.410  64.119  1.00 67.14           C  
ATOM    380  CG  ASN A  64      66.547  61.506  63.757  1.00 67.14           C  
ATOM    381  OD1 ASN A  64      66.155  60.637  64.529  1.00 67.14           O  
ATOM    382  ND2 ASN A  64      66.005  61.699  62.565  1.00 67.14           N  
ATOM    383  N   ALA A  65      70.043  63.682  65.488  1.00 61.10           N  
ATOM    384  CA  ALA A  65      71.478  63.782  65.744  1.00 61.10           C  
ATOM    385  C   ALA A  65      71.772  63.867  67.236  1.00 61.10           C  
ATOM    386  O   ALA A  65      72.786  63.326  67.710  1.00 61.10           O  
ATOM    387  CB  ALA A  65      72.059  64.989  65.015  1.00 61.10           C  
ATOM    388  N   GLY A  66      70.881  64.506  67.994  1.00 63.36           N  
ATOM    389  CA  GLY A  66      71.087  64.623  69.423  1.00 63.36           C  
ATOM    390  C   GLY A  66      71.128  63.283  70.123  1.00 63.36           C  
ATOM    391  O   GLY A  66      72.058  63.003  70.886  1.00 63.36           O  
ATOM    392  N   ASP A  67      70.138  62.422  69.874  1.00 65.53           N  
ATOM    393  CA  ASP A  67      70.175  61.151  70.589  1.00 65.53           C  
ATOM    394  C   ASP A  67      71.208  60.211  69.982  1.00 65.53           C  
ATOM    395  O   ASP A  67      71.694  59.305  70.662  1.00 65.53           O  
ATOM    396  CB  ASP A  67      68.811  60.456  70.693  1.00 65.53           C  
ATOM    397  CG  ASP A  67      68.043  60.415  69.407  1.00 65.53           C  
ATOM    398  OD1 ASP A  67      67.241  61.323  69.158  1.00 65.53           O  
ATOM    399  OD2 ASP A  67      68.235  59.451  68.643  1.00 65.53           O  
ATOM    400  N   LYS A  68      71.594  60.417  68.722  1.00 59.41           N  
ATOM    401  CA  LYS A  68      72.725  59.632  68.227  1.00 59.41           C  
ATOM    402  C   LYS A  68      73.972  59.893  69.060  1.00 59.41           C  
ATOM    403  O   LYS A  68      74.612  58.959  69.566  1.00 59.41           O  
ATOM    404  CB  LYS A  68      73.007  59.927  66.760  1.00 59.41           C  
ATOM    405  CG  LYS A  68      72.003  59.332  65.812  1.00 59.41           C  
ATOM    406  CD  LYS A  68      72.357  59.634  64.374  1.00 59.41           C  
ATOM    407  CE  LYS A  68      73.862  59.729  64.155  1.00 59.41           C  
ATOM    408  NZ  LYS A  68      74.589  58.455  64.405  1.00 59.41           N  
ATOM    409  N   TRP A  69      74.313  61.168  69.240  1.00 54.77           N  
ATOM    410  CA  TRP A  69      75.500  61.496  70.024  1.00 54.77           C  
ATOM    411  C   TRP A  69      75.324  61.108  71.492  1.00 54.77           C  
ATOM    412  O   TRP A  69      76.280  60.661  72.140  1.00 54.77           O  
ATOM    413  CB  TRP A  69      75.825  62.980  69.846  1.00 54.77           C  
ATOM    414  CG  TRP A  69      76.435  63.667  71.015  1.00 54.77           C  
ATOM    415  CD1 TRP A  69      75.788  64.415  71.946  1.00 54.77           C  
ATOM    416  CD2 TRP A  69      77.817  63.713  71.354  1.00 54.77           C  
ATOM    417  NE1 TRP A  69      76.679  64.907  72.859  1.00 54.77           N  
ATOM    418  CE2 TRP A  69      77.935  64.489  72.517  1.00 54.77           C  
ATOM    419  CE3 TRP A  69      78.968  63.163  70.793  1.00 54.77           C  
ATOM    420  CZ2 TRP A  69      79.150  64.729  73.125  1.00 54.77           C  
ATOM    421  CZ3 TRP A  69      80.169  63.401  71.400  1.00 54.77           C  
ATOM    422  CH2 TRP A  69      80.258  64.177  72.550  1.00 54.77           C  
ATOM    423  N   SER A  70      74.105  61.212  72.023  1.00 57.61           N  
ATOM    424  CA  SER A  70      73.902  60.833  73.420  1.00 57.61           C  
ATOM    425  C   SER A  70      74.059  59.326  73.631  1.00 57.61           C  
ATOM    426  O   SER A  70      74.688  58.885  74.604  1.00 57.61           O  
ATOM    427  CB  SER A  70      72.532  61.293  73.902  1.00 57.61           C  
ATOM    428  OG  SER A  70      72.044  60.409  74.890  1.00 57.61           O  
ATOM    429  N   ALA A  71      73.496  58.513  72.737  1.00 57.11           N  
ATOM    430  CA  ALA A  71      73.695  57.076  72.840  1.00 57.11           C  
ATOM    431  C   ALA A  71      75.165  56.725  72.695  1.00 57.11           C  
ATOM    432  O   ALA A  71      75.670  55.821  73.377  1.00 57.11           O  
ATOM    433  CB  ALA A  71      72.864  56.353  71.785  1.00 57.11           C  
ATOM    434  N   PHE A  72      75.873  57.437  71.814  1.00 55.55           N  
ATOM    435  CA  PHE A  72      77.301  57.193  71.668  1.00 55.55           C  
ATOM    436  C   PHE A  72      78.041  57.433  72.972  1.00 55.55           C  
ATOM    437  O   PHE A  72      78.880  56.619  73.370  1.00 55.55           O  
ATOM    438  CB  PHE A  72      77.878  58.072  70.569  1.00 55.55           C  
ATOM    439  CG  PHE A  72      79.370  58.172  70.592  1.00 55.55           C  
ATOM    440  CD1 PHE A  72      80.144  57.257  69.916  1.00 55.55           C  
ATOM    441  CD2 PHE A  72      79.996  59.201  71.257  1.00 55.55           C  
ATOM    442  CE1 PHE A  72      81.508  57.356  69.922  1.00 55.55           C  
ATOM    443  CE2 PHE A  72      81.355  59.300  71.265  1.00 55.55           C  
ATOM    444  CZ  PHE A  72      82.115  58.378  70.594  1.00 55.55           C  
ATOM    445  N   LEU A  73      77.770  58.551  73.648  1.00 66.38           N  
ATOM    446  CA  LEU A  73      78.598  58.826  74.818  1.00 66.38           C  
ATOM    447  C   LEU A  73      78.165  57.970  75.998  1.00 66.38           C  
ATOM    448  O   LEU A  73      78.962  57.724  76.907  1.00 66.38           O  
ATOM    449  CB  LEU A  73      78.623  60.317  75.190  1.00 66.38           C  
ATOM    450  CG  LEU A  73      77.725  61.116  76.148  1.00 66.38           C  
ATOM    451  CD1 LEU A  73      78.136  62.585  76.157  1.00 66.38           C  
ATOM    452  CD2 LEU A  73      76.288  61.019  75.842  1.00 66.38           C  
ATOM    453  N   LYS A  74      76.939  57.437  75.980  1.00 67.92           N  
ATOM    454  CA  LYS A  74      76.591  56.460  77.011  1.00 67.92           C  
ATOM    455  C   LYS A  74      77.332  55.148  76.792  1.00 67.92           C  
ATOM    456  O   LYS A  74      77.875  54.556  77.736  1.00 67.92           O  
ATOM    457  CB  LYS A  74      75.082  56.229  77.066  1.00 67.92           C  
ATOM    458  CG  LYS A  74      74.308  57.345  77.770  1.00 67.92           C  
ATOM    459  CD  LYS A  74      75.069  57.999  78.934  1.00 67.92           C  
ATOM    460  CE  LYS A  74      75.460  57.032  80.048  1.00 67.92           C  
ATOM    461  NZ  LYS A  74      75.826  57.731  81.311  1.00 67.92           N  
ATOM    462  N   GLU A  75      77.384  54.683  75.542  1.00 66.94           N  
ATOM    463  CA  GLU A  75      78.180  53.498  75.242  1.00 66.94           C  
ATOM    464  C   GLU A  75      79.647  53.710  75.603  1.00 66.94           C  
ATOM    465  O   GLU A  75      80.305  52.811  76.144  1.00 66.94           O  
ATOM    466  CB  GLU A  75      78.036  53.136  73.768  1.00 66.94           C  
ATOM    467  CG  GLU A  75      79.057  52.131  73.277  1.00 66.94           C  
ATOM    468  CD  GLU A  75      78.931  50.791  73.971  1.00 66.94           C  
ATOM    469  OE1 GLU A  75      77.790  50.375  74.257  1.00 66.94           O  
ATOM    470  OE2 GLU A  75      79.971  50.159  74.236  1.00 66.94           O  
ATOM    471  N   GLN A  76      80.175  54.903  75.324  1.00 63.23           N  
ATOM    472  CA  GLN A  76      81.572  55.188  75.630  1.00 63.23           C  
ATOM    473  C   GLN A  76      81.821  55.305  77.128  1.00 63.23           C  
ATOM    474  O   GLN A  76      82.898  54.937  77.595  1.00 63.23           O  
ATOM    475  CB  GLN A  76      82.012  56.461  74.926  1.00 63.23           C  
ATOM    476  CG  GLN A  76      82.182  56.286  73.454  1.00 63.23           C  
ATOM    477  CD  GLN A  76      83.276  55.310  73.120  1.00 63.23           C  
ATOM    478  OE1 GLN A  76      84.454  55.575  73.353  1.00 63.23           O  
ATOM    479  NE2 GLN A  76      82.897  54.169  72.566  1.00 63.23           N  
ATOM    480  N   SER A  77      80.852  55.813  77.892  1.00 66.15           N  
ATOM    481  CA  SER A  77      80.979  55.819  79.345  1.00 66.15           C  
ATOM    482  C   SER A  77      81.050  54.396  79.883  1.00 66.15           C  
ATOM    483  O   SER A  77      81.868  54.085  80.762  1.00 66.15           O  
ATOM    484  CB  SER A  77      79.801  56.581  79.957  1.00 66.15           C  
ATOM    485  OG  SER A  77      79.814  56.527  81.368  1.00 66.15           O  
ATOM    486  N   THR A  78      80.190  53.518  79.359  1.00 68.26           N  
ATOM    487  CA  THR A  78      80.259  52.106  79.718  1.00 68.26           C  
ATOM    488  C   THR A  78      81.635  51.533  79.414  1.00 68.26           C  
ATOM    489  O   THR A  78      82.252  50.883  80.265  1.00 68.26           O  
ATOM    490  CB  THR A  78      79.174  51.324  78.980  1.00 68.26           C  
ATOM    491  OG1 THR A  78      77.894  51.636  79.541  1.00 68.26           O  
ATOM    492  CG2 THR A  78      79.414  49.830  79.096  1.00 68.26           C  
ATOM    493  N   LEU A  79      82.140  51.768  78.206  1.00 67.77           N  
ATOM    494  CA  LEU A  79      83.449  51.232  77.848  1.00 67.77           C  
ATOM    495  C   LEU A  79      84.550  51.826  78.713  1.00 67.77           C  
ATOM    496  O   LEU A  79      85.560  51.168  78.984  1.00 67.77           O  
ATOM    497  CB  LEU A  79      83.740  51.491  76.377  1.00 67.77           C  
ATOM    498  CG  LEU A  79      82.964  50.647  75.372  1.00 67.77           C  
ATOM    499  CD1 LEU A  79      83.618  50.726  74.007  1.00 67.77           C  
ATOM    500  CD2 LEU A  79      82.882  49.212  75.838  1.00 67.77           C  
ATOM    501  N   ALA A  80      84.374  53.073  79.155  1.00 68.93           N  
ATOM    502  CA  ALA A  80      85.422  53.777  79.884  1.00 68.93           C  
ATOM    503  C   ALA A  80      85.516  53.317  81.323  1.00 68.93           C  
ATOM    504  O   ALA A  80      86.609  53.313  81.898  1.00 68.93           O  
ATOM    505  CB  ALA A  80      85.162  55.279  79.856  1.00 68.93           C  
ATOM    506  N   GLN A  81      84.386  52.950  81.925  1.00 72.36           N  
ATOM    507  CA  GLN A  81      84.434  52.480  83.304  1.00 72.36           C  
ATOM    508  C   GLN A  81      85.130  51.132  83.439  1.00 72.36           C  
ATOM    509  O   GLN A  81      85.236  50.611  84.551  1.00 72.36           O  
ATOM    510  CB  GLN A  81      83.027  52.421  83.890  1.00 72.36           C  
ATOM    511  CG  GLN A  81      83.030  52.459  85.389  1.00 72.36           C  
ATOM    512  CD  GLN A  81      82.064  53.463  85.955  1.00 72.36           C  
ATOM    513  OE1 GLN A  81      81.240  54.025  85.236  1.00 72.36           O  
ATOM    514  NE2 GLN A  81      82.159  53.698  87.259  1.00 72.36           N  
ATOM    515  N   MET A  82      85.623  50.572  82.346  1.00 76.93           N  
ATOM    516  CA  MET A  82      86.446  49.377  82.385  1.00 76.93           C  
ATOM    517  C   MET A  82      87.913  49.688  82.637  1.00 76.93           C  
ATOM    518  O   MET A  82      88.756  48.805  82.463  1.00 76.93           O  
ATOM    519  CB  MET A  82      86.314  48.617  81.071  1.00 76.93           C  
ATOM    520  CG  MET A  82      85.239  47.553  81.036  1.00 76.93           C  
ATOM    521  SD  MET A  82      83.588  48.204  81.351  1.00 76.93           S  
ATOM    522  CE  MET A  82      82.598  47.011  80.456  1.00 76.93           C  
ATOM    523  N   TYR A  83      88.236  50.920  83.015  1.00 75.06           N  
ATOM    524  CA  TYR A  83      89.609  51.346  83.261  1.00 75.06           C  
ATOM    525  C   TYR A  83      89.667  51.974  84.645  1.00 75.06           C  
ATOM    526  O   TYR A  83      89.314  53.156  84.793  1.00 75.06           O  
ATOM    527  CB  TYR A  83      90.074  52.349  82.205  1.00 75.06           C  
ATOM    528  CG  TYR A  83      89.953  51.838  80.801  1.00 75.06           C  
ATOM    529  CD1 TYR A  83      88.801  52.058  80.065  1.00 75.06           C  
ATOM    530  CD2 TYR A  83      90.983  51.136  80.207  1.00 75.06           C  
ATOM    531  CE1 TYR A  83      88.679  51.588  78.783  1.00 75.06           C  
ATOM    532  CE2 TYR A  83      90.871  50.664  78.924  1.00 75.06           C  
ATOM    533  CZ  TYR A  83      89.717  50.893  78.216  1.00 75.06           C  
ATOM    534  OH  TYR A  83      89.606  50.418  76.935  1.00 75.06           O  
ATOM    535  N   PRO A  84      90.089  51.244  85.677  1.00 78.24           N  
ATOM    536  CA  PRO A  84      90.033  51.786  87.040  1.00 78.24           C  
ATOM    537  C   PRO A  84      90.901  53.030  87.172  1.00 78.24           C  
ATOM    538  O   PRO A  84      91.996  53.105  86.610  1.00 78.24           O  
ATOM    539  CB  PRO A  84      90.561  50.635  87.903  1.00 78.24           C  
ATOM    540  CG  PRO A  84      91.326  49.773  86.965  1.00 78.24           C  
ATOM    541  CD  PRO A  84      90.654  49.888  85.640  1.00 78.24           C  
ATOM    542  N   LEU A  85      90.392  54.015  87.914  1.00 76.80           N  
ATOM    543  CA  LEU A  85      91.096  55.284  88.064  1.00 76.80           C  
ATOM    544  C   LEU A  85      92.384  55.131  88.860  1.00 76.80           C  
ATOM    545  O   LEU A  85      93.151  56.090  88.979  1.00 76.80           O  
ATOM    546  CB  LEU A  85      90.190  56.307  88.749  1.00 76.80           C  
ATOM    547  CG  LEU A  85      89.157  57.042  87.899  1.00 76.80           C  
ATOM    548  CD1 LEU A  85      88.272  57.916  88.772  1.00 76.80           C  
ATOM    549  CD2 LEU A  85      89.844  57.869  86.836  1.00 76.80           C  
ATOM    550  N   GLN A  86      92.636  53.944  89.414  1.00 82.48           N  
ATOM    551  CA  GLN A  86      93.764  53.776  90.321  1.00 82.48           C  
ATOM    552  C   GLN A  86      95.102  53.834  89.598  1.00 82.48           C  
ATOM    553  O   GLN A  86      96.014  54.542  90.037  1.00 82.48           O  
ATOM    554  CB  GLN A  86      93.638  52.448  91.064  1.00 82.48           C  
ATOM    555  CG  GLN A  86      92.808  52.515  92.340  1.00 82.48           C  
ATOM    556  CD  GLN A  86      91.320  52.367  92.089  1.00 82.48           C  
ATOM    557  OE1 GLN A  86      90.787  51.259  92.087  1.00 82.48           O  
ATOM    558  NE2 GLN A  86      90.640  53.488  91.883  1.00 82.48           N  
ATOM    559  N   GLU A  87      95.239  53.110  88.490  1.00 81.55           N  
ATOM    560  CA  GLU A  87      96.537  52.845  87.884  1.00 81.55           C  
ATOM    561  C   GLU A  87      96.903  53.850  86.800  1.00 81.55           C  
ATOM    562  O   GLU A  87      97.642  53.517  85.873  1.00 81.55           O  
ATOM    563  CB  GLU A  87      96.576  51.432  87.305  1.00 81.55           C  
ATOM    564  CG  GLU A  87      96.304  50.320  88.294  1.00 81.55           C  
ATOM    565  CD  GLU A  87      94.827  50.072  88.485  1.00 81.55           C  
ATOM    566  OE1 GLU A  87      94.467  49.044  89.093  1.00 81.55           O  
ATOM    567  OE2 GLU A  87      94.028  50.915  88.032  1.00 81.55           O  
ATOM    568  N   ILE A  88      96.410  55.081  86.898  1.00 76.26           N  
ATOM    569  CA  ILE A  88      96.704  56.118  85.917  1.00 76.26           C  
ATOM    570  C   ILE A  88      97.389  57.276  86.629  1.00 76.26           C  
ATOM    571  O   ILE A  88      96.891  57.767  87.648  1.00 76.26           O  
ATOM    572  CB  ILE A  88      95.436  56.602  85.193  1.00 76.26           C  
ATOM    573  CG1 ILE A  88      94.625  55.418  84.668  1.00 76.26           C  
ATOM    574  CG2 ILE A  88      95.815  57.488  84.025  1.00 76.26           C  
ATOM    575  CD1 ILE A  88      95.353  54.600  83.644  1.00 76.26           C  
ATOM    576  N   GLN A  89      98.523  57.715  86.084  1.00 72.33           N  
ATOM    577  CA  GLN A  89      99.290  58.819  86.647  1.00 72.33           C  
ATOM    578  C   GLN A  89      99.090  60.134  85.904  1.00 72.33           C  
ATOM    579  O   GLN A  89      98.977  61.181  86.543  1.00 72.33           O  
ATOM    580  CB  GLN A  89     100.780  58.473  86.662  1.00 72.33           C  
ATOM    581  CG  GLN A  89     101.215  57.643  87.848  1.00 72.33           C  
ATOM    582  CD  GLN A  89     100.744  56.207  87.761  1.00 72.33           C  
ATOM    583  OE1 GLN A  89     100.392  55.596  88.770  1.00 72.33           O  
ATOM    584  NE2 GLN A  89     100.732  55.659  86.551  1.00 72.33           N  
ATOM    585  N   ASN A  90      99.050  60.109  84.576  1.00 64.63           N  
ATOM    586  CA  ASN A  90      98.868  61.330  83.803  1.00 64.63           C  
ATOM    587  C   ASN A  90      97.518  61.947  84.126  1.00 64.63           C  
ATOM    588  O   ASN A  90      96.474  61.398  83.768  1.00 64.63           O  
ATOM    589  CB  ASN A  90      98.976  61.016  82.315  1.00 64.63           C  
ATOM    590  CG  ASN A  90      99.235  62.246  81.467  1.00 64.63           C  
ATOM    591  OD1 ASN A  90      98.789  63.344  81.786  1.00 64.63           O  
ATOM    592  ND2 ASN A  90      99.961  62.055  80.369  1.00 64.63           N  
ATOM    593  N   LEU A  91      97.532  63.091  84.806  1.00 63.34           N  
ATOM    594  CA  LEU A  91      96.276  63.663  85.271  1.00 63.34           C  
ATOM    595  C   LEU A  91      95.506  64.314  84.133  1.00 63.34           C  
ATOM    596  O   LEU A  91      94.311  64.583  84.270  1.00 63.34           O  
ATOM    597  CB  LEU A  91      96.518  64.653  86.405  1.00 63.34           C  
ATOM    598  CG  LEU A  91      97.429  64.133  87.520  1.00 63.34           C  
ATOM    599  CD1 LEU A  91      98.912  64.416  87.232  1.00 63.34           C  
ATOM    600  CD2 LEU A  91      97.011  64.653  88.880  1.00 63.34           C  
ATOM    601  N   THR A  92      96.155  64.562  82.995  1.00 63.87           N  
ATOM    602  CA  THR A  92      95.382  64.858  81.794  1.00 63.87           C  
ATOM    603  C   THR A  92      94.570  63.645  81.357  1.00 63.87           C  
ATOM    604  O   THR A  92      93.345  63.740  81.178  1.00 63.87           O  
ATOM    605  CB  THR A  92      96.303  65.308  80.659  1.00 63.87           C  
ATOM    606  OG1 THR A  92      96.989  64.171  80.121  1.00 63.87           O  
ATOM    607  CG2 THR A  92      97.322  66.304  81.160  1.00 63.87           C  
ATOM    608  N   VAL A  93      95.237  62.500  81.192  1.00 58.76           N  
ATOM    609  CA  VAL A  93      94.541  61.260  80.877  1.00 58.76           C  
ATOM    610  C   VAL A  93      93.527  60.937  81.959  1.00 58.76           C  
ATOM    611  O   VAL A  93      92.423  60.463  81.675  1.00 58.76           O  
ATOM    612  CB  VAL A  93      95.557  60.116  80.691  1.00 58.76           C  
ATOM    613  CG1 VAL A  93      94.849  58.813  80.414  1.00 58.76           C  
ATOM    614  CG2 VAL A  93      96.516  60.438  79.569  1.00 58.76           C  
ATOM    615  N   LYS A  94      93.872  61.216  83.213  1.00 59.67           N  
ATOM    616  CA  LYS A  94      92.992  60.850  84.314  1.00 59.67           C  
ATOM    617  C   LYS A  94      91.782  61.764  84.375  1.00 59.67           C  
ATOM    618  O   LYS A  94      90.678  61.326  84.705  1.00 59.67           O  
ATOM    619  CB  LYS A  94      93.767  60.890  85.627  1.00 59.67           C  
ATOM    620  CG  LYS A  94      93.147  60.093  86.753  1.00 59.67           C  
ATOM    621  CD  LYS A  94      94.048  60.152  87.974  1.00 59.67           C  
ATOM    622  CE  LYS A  94      93.390  59.557  89.194  1.00 59.67           C  
ATOM    623  NZ  LYS A  94      94.319  59.569  90.349  1.00 59.67           N  
ATOM    624  N   LEU A  95      91.960  63.034  84.024  1.00 57.25           N  
ATOM    625  CA  LEU A  95      90.836  63.956  84.009  1.00 57.25           C  
ATOM    626  C   LEU A  95      89.900  63.640  82.857  1.00 57.25           C  
ATOM    627  O   LEU A  95      88.680  63.760  82.984  1.00 57.25           O  
ATOM    628  CB  LEU A  95      91.337  65.393  83.914  1.00 57.25           C  
ATOM    629  CG  LEU A  95      91.701  66.109  85.209  1.00 57.25           C  
ATOM    630  CD1 LEU A  95      92.563  67.302  84.887  1.00 57.25           C  
ATOM    631  CD2 LEU A  95      90.454  66.529  85.943  1.00 57.25           C  
ATOM    632  N   GLN A  96      90.453  63.214  81.722  1.00 53.25           N  
ATOM    633  CA  GLN A  96      89.587  62.811  80.622  1.00 53.25           C  
ATOM    634  C   GLN A  96      88.824  61.538  80.968  1.00 53.25           C  
ATOM    635  O   GLN A  96      87.601  61.467  80.781  1.00 53.25           O  
ATOM    636  CB  GLN A  96      90.400  62.639  79.345  1.00 53.25           C  
ATOM    637  CG  GLN A  96      90.964  63.937  78.828  1.00 53.25           C  
ATOM    638  CD  GLN A  96      91.980  63.742  77.741  1.00 53.25           C  
ATOM    639  OE1 GLN A  96      91.663  63.282  76.654  1.00 53.25           O  
ATOM    640  NE2 GLN A  96      93.216  64.104  78.024  1.00 53.25           N  
ATOM    641  N   LEU A  97      89.528  60.527  81.485  1.00 55.35           N  
ATOM    642  CA  LEU A  97      88.857  59.295  81.886  1.00 55.35           C  
ATOM    643  C   LEU A  97      87.820  59.557  82.959  1.00 55.35           C  
ATOM    644  O   LEU A  97      86.802  58.872  83.016  1.00 55.35           O  
ATOM    645  CB  LEU A  97      89.862  58.270  82.399  1.00 55.35           C  
ATOM    646  CG  LEU A  97      90.612  57.344  81.458  1.00 55.35           C  
ATOM    647  CD1 LEU A  97      91.388  56.428  82.340  1.00 55.35           C  
ATOM    648  CD2 LEU A  97      89.656  56.561  80.586  1.00 55.35           C  
ATOM    649  N   GLN A  98      88.063  60.531  83.829  1.00 57.45           N  
ATOM    650  CA  GLN A  98      87.103  60.829  84.883  1.00 57.45           C  
ATOM    651  C   GLN A  98      85.901  61.582  84.337  1.00 57.45           C  
ATOM    652  O   GLN A  98      84.770  61.352  84.772  1.00 57.45           O  
ATOM    653  CB  GLN A  98      87.791  61.626  85.986  1.00 57.45           C  
ATOM    654  CG  GLN A  98      86.856  62.346  86.935  1.00 57.45           C  
ATOM    655  CD  GLN A  98      87.593  62.969  88.099  1.00 57.45           C  
ATOM    656  OE1 GLN A  98      87.123  62.932  89.232  1.00 57.45           O  
ATOM    657  NE2 GLN A  98      88.758  63.548  87.826  1.00 57.45           N  
ATOM    658  N   ALA A  99      86.128  62.492  83.391  1.00 57.96           N  
ATOM    659  CA  ALA A  99      85.021  63.208  82.774  1.00 57.96           C  
ATOM    660  C   ALA A  99      84.113  62.255  82.018  1.00 57.96           C  
ATOM    661  O   ALA A  99      82.889  62.427  82.001  1.00 57.96           O  
ATOM    662  CB  ALA A  99      85.563  64.290  81.838  1.00 57.96           C  
ATOM    663  N   LEU A 100      84.701  61.241  81.388  1.00 62.23           N  
ATOM    664  CA  LEU A 100      83.913  60.280  80.628  1.00 62.23           C  
ATOM    665  C   LEU A 100      83.277  59.236  81.535  1.00 62.23           C  
ATOM    666  O   LEU A 100      82.053  59.069  81.530  1.00 62.23           O  
ATOM    667  CB  LEU A 100      84.814  59.617  79.596  1.00 62.23           C  
ATOM    668  CG  LEU A 100      84.222  58.785  78.478  1.00 62.23           C  
ATOM    669  CD1 LEU A 100      83.006  59.472  77.934  1.00 62.23           C  
ATOM    670  CD2 LEU A 100      85.275  58.662  77.413  1.00 62.23           C  
ATOM    671  N   GLN A 101      84.095  58.556  82.340  1.00 68.18           N  
ATOM    672  CA  GLN A 101      83.678  57.534  83.293  1.00 68.18           C  
ATOM    673  C   GLN A 101      82.541  57.983  84.189  1.00 68.18           C  
ATOM    674  O   GLN A 101      81.900  57.144  84.826  1.00 68.18           O  
ATOM    675  CB  GLN A 101      84.860  57.157  84.180  1.00 68.18           C  
ATOM    676  CG  GLN A 101      85.348  55.750  84.073  1.00 68.18           C  
ATOM    677  CD  GLN A 101      86.531  55.508  84.982  1.00 68.18           C  
ATOM    678  OE1 GLN A 101      86.673  56.167  86.009  1.00 68.18           O  
ATOM    679  NE2 GLN A 101      87.385  54.566  84.614  1.00 68.18           N  
ATOM    680  N   GLN A 102      82.289  59.282  84.285  1.00 71.95           N  
ATOM    681  CA  GLN A 102      81.184  59.726  85.114  1.00 71.95           C  
ATOM    682  C   GLN A 102      79.896  59.295  84.435  1.00 71.95           C  
ATOM    683  O   GLN A 102      79.371  60.002  83.571  1.00 71.95           O  
ATOM    684  CB  GLN A 102      81.223  61.236  85.324  1.00 71.95           C  
ATOM    685  CG  GLN A 102      80.242  61.735  86.357  1.00 71.95           C  
ATOM    686  CD  GLN A 102      78.843  61.885  85.809  1.00 71.95           C  
ATOM    687  OE1 GLN A 102      77.865  61.622  86.500  1.00 71.95           O  
ATOM    688  NE2 GLN A 102      78.743  62.300  84.554  1.00 71.95           N  
ATOM    689  N   ASN A 103      79.385  58.130  84.833  1.00 82.52           N  
ATOM    690  CA  ASN A 103      78.289  57.497  84.107  1.00 82.52           C  
ATOM    691  C   ASN A 103      76.950  58.167  84.388  1.00 82.52           C  
ATOM    692  O   ASN A 103      76.044  58.116  83.549  1.00 82.52           O  
ATOM    693  CB  ASN A 103      78.234  56.016  84.472  1.00 82.52           C  
ATOM    694  CG  ASN A 103      78.459  55.782  85.953  1.00 82.52           C  
ATOM    695  OD1 ASN A 103      77.837  56.428  86.795  1.00 82.52           O  
ATOM    696  ND2 ASN A 103      79.363  54.871  86.277  1.00 82.52           N  
ATOM    697  N   GLY A 104      76.796  58.777  85.556  1.00 84.41           N  
ATOM    698  CA  GLY A 104      75.571  59.485  85.867  1.00 84.41           C  
ATOM    699  C   GLY A 104      74.387  58.569  86.070  1.00 84.41           C  
ATOM    700  O   GLY A 104      74.519  57.521  86.701  1.00 84.41           O  
ATOM    701  N   SER A 105      73.231  58.935  85.510  1.00 91.16           N  
ATOM    702  CA  SER A 105      72.010  58.168  85.738  1.00 91.16           C  
ATOM    703  C   SER A 105      72.132  56.732  85.241  1.00 91.16           C  
ATOM    704  O   SER A 105      71.371  55.864  85.678  1.00 91.16           O  
ATOM    705  CB  SER A 105      70.825  58.858  85.066  1.00 91.16           C  
ATOM    706  OG  SER A 105      69.805  57.927  84.755  1.00 91.16           O  
ATOM    707  N   SER A 106      73.072  56.463  84.336  1.00 89.86           N  
ATOM    708  CA  SER A 106      73.292  55.110  83.846  1.00 89.86           C  
ATOM    709  C   SER A 106      73.875  54.178  84.898  1.00 89.86           C  
ATOM    710  O   SER A 106      73.904  52.965  84.666  1.00 89.86           O  
ATOM    711  CB  SER A 106      74.209  55.135  82.622  1.00 89.86           C  
ATOM    712  OG  SER A 106      75.564  55.303  82.991  1.00 89.86           O  
ATOM    713  N   VAL A 107      74.350  54.689  86.033  1.00 87.95           N  
ATOM    714  CA  VAL A 107      74.747  53.799  87.117  1.00 87.95           C  
ATOM    715  C   VAL A 107      73.538  53.350  87.927  1.00 87.95           C  
ATOM    716  O   VAL A 107      73.682  52.525  88.838  1.00 87.95           O  
ATOM    717  CB  VAL A 107      75.788  54.466  88.035  1.00 87.95           C  
ATOM    718  CG1 VAL A 107      75.134  55.521  88.911  1.00 87.95           C  
ATOM    719  CG2 VAL A 107      76.542  53.433  88.861  1.00 87.95           C  
ATOM    720  N   LEU A 108      72.353  53.862  87.619  1.00 93.28           N  
ATOM    721  CA  LEU A 108      71.139  53.477  88.321  1.00 93.28           C  
ATOM    722  C   LEU A 108      70.434  52.332  87.599  1.00 93.28           C  
ATOM    723  O   LEU A 108      70.729  52.023  86.441  1.00 93.28           O  
ATOM    724  CB  LEU A 108      70.194  54.674  88.437  1.00 93.28           C  
ATOM    725  CG  LEU A 108      70.093  55.449  89.749  1.00 93.28           C  
ATOM    726  CD1 LEU A 108      69.339  56.737  89.512  1.00 93.28           C  
ATOM    727  CD2 LEU A 108      69.395  54.628  90.816  1.00 93.28           C  
ATOM    728  N   SER A 109      69.487  51.704  88.296  1.00 98.54           N  
ATOM    729  CA  SER A 109      68.663  50.669  87.684  1.00 98.54           C  
ATOM    730  C   SER A 109      67.564  51.301  86.839  1.00 98.54           C  
ATOM    731  O   SER A 109      66.862  52.213  87.284  1.00 98.54           O  
ATOM    732  CB  SER A 109      68.055  49.766  88.758  1.00 98.54           C  
ATOM    733  OG  SER A 109      67.365  50.523  89.735  1.00 98.54           O  
ATOM    734  N   GLU A 110      67.399  50.786  85.615  1.00 98.08           N  
ATOM    735  CA  GLU A 110      66.638  51.506  84.594  1.00 98.08           C  
ATOM    736  C   GLU A 110      65.228  51.853  85.059  1.00 98.08           C  
ATOM    737  O   GLU A 110      64.646  52.837  84.593  1.00 98.08           O  
ATOM    738  CB  GLU A 110      66.597  50.698  83.298  1.00 98.08           C  
ATOM    739  CG  GLU A 110      67.934  50.631  82.558  1.00 98.08           C  
ATOM    740  CD  GLU A 110      68.867  51.791  82.893  1.00 98.08           C  
ATOM    741  OE1 GLU A 110      69.781  51.612  83.722  1.00 98.08           O  
ATOM    742  OE2 GLU A 110      68.683  52.883  82.319  1.00 98.08           O  
ATOM    743  N   ASP A 111      64.666  51.075  85.984  1.00 94.33           N  
ATOM    744  CA  ASP A 111      63.443  51.506  86.655  1.00 94.33           C  
ATOM    745  C   ASP A 111      63.632  52.883  87.272  1.00 94.33           C  
ATOM    746  O   ASP A 111      62.835  53.808  87.039  1.00 94.33           O  
ATOM    747  CB  ASP A 111      63.058  50.488  87.727  1.00 94.33           C  
ATOM    748  CG  ASP A 111      61.727  50.802  88.410  1.00 94.33           C  
ATOM    749  OD1 ASP A 111      61.182  51.912  88.235  1.00 94.33           O  
ATOM    750  OD2 ASP A 111      61.220  49.915  89.131  1.00 94.33           O  
ATOM    751  N   LYS A 112      64.701  53.042  88.046  1.00 87.10           N  
ATOM    752  CA  LYS A 112      64.922  54.288  88.760  1.00 87.10           C  
ATOM    753  C   LYS A 112      65.343  55.402  87.811  1.00 87.10           C  
ATOM    754  O   LYS A 112      64.968  56.560  88.008  1.00 87.10           O  
ATOM    755  CB  LYS A 112      65.955  54.064  89.857  1.00 87.10           C  
ATOM    756  CG  LYS A 112      65.391  53.240  90.989  1.00 87.10           C  
ATOM    757  CD  LYS A 112      66.320  53.166  92.175  1.00 87.10           C  
ATOM    758  CE  LYS A 112      65.534  52.868  93.436  1.00 87.10           C  
ATOM    759  NZ  LYS A 112      66.416  52.847  94.624  1.00 87.10           N  
ATOM    760  N   SER A 113      66.094  55.073  86.761  1.00 86.85           N  
ATOM    761  CA  SER A 113      66.447  56.088  85.775  1.00 86.85           C  
ATOM    762  C   SER A 113      65.206  56.588  85.045  1.00 86.85           C  
ATOM    763  O   SER A 113      65.100  57.775  84.712  1.00 86.85           O  
ATOM    764  CB  SER A 113      67.472  55.530  84.789  1.00 86.85           C  
ATOM    765  OG  SER A 113      67.539  56.321  83.621  1.00 86.85           O  
ATOM    766  N   LYS A 114      64.237  55.699  84.813  1.00 87.03           N  
ATOM    767  CA  LYS A 114      62.986  56.127  84.198  1.00 87.03           C  
ATOM    768  C   LYS A 114      62.202  57.045  85.125  1.00 87.03           C  
ATOM    769  O   LYS A 114      61.707  58.094  84.695  1.00 87.03           O  
ATOM    770  CB  LYS A 114      62.144  54.915  83.807  1.00 87.03           C  
ATOM    771  CG  LYS A 114      62.326  54.479  82.367  1.00 87.03           C  
ATOM    772  CD  LYS A 114      61.583  53.191  82.083  1.00 87.03           C  
ATOM    773  CE  LYS A 114      62.157  52.040  82.884  1.00 87.03           C  
ATOM    774  NZ  LYS A 114      61.826  50.728  82.286  1.00 87.03           N  
ATOM    775  N   ARG A 115      62.056  56.661  86.395  1.00 82.79           N  
ATOM    776  CA  ARG A 115      61.388  57.556  87.337  1.00 82.79           C  
ATOM    777  C   ARG A 115      62.087  58.908  87.368  1.00 82.79           C  
ATOM    778  O   ARG A 115      61.440  59.964  87.348  1.00 82.79           O  
ATOM    779  CB  ARG A 115      61.359  56.944  88.732  1.00 82.79           C  
ATOM    780  CG  ARG A 115      60.792  55.554  88.771  1.00 82.79           C  
ATOM    781  CD  ARG A 115      60.973  54.917  90.135  1.00 82.79           C  
ATOM    782  NE  ARG A 115      59.765  55.025  90.947  1.00 82.79           N  
ATOM    783  CZ  ARG A 115      58.647  54.340  90.729  1.00 82.79           C  
ATOM    784  NH1 ARG A 115      57.601  54.509  91.526  1.00 82.79           N  
ATOM    785  NH2 ARG A 115      58.570  53.483  89.719  1.00 82.79           N  
ATOM    786  N   LEU A 116      63.421  58.884  87.360  1.00 78.52           N  
ATOM    787  CA  LEU A 116      64.207  60.108  87.364  1.00 78.52           C  
ATOM    788  C   LEU A 116      63.855  60.996  86.181  1.00 78.52           C  
ATOM    789  O   LEU A 116      63.513  62.171  86.356  1.00 78.52           O  
ATOM    790  CB  LEU A 116      65.696  59.764  87.353  1.00 78.52           C  
ATOM    791  CG  LEU A 116      66.678  60.926  87.485  1.00 78.52           C  
ATOM    792  CD1 LEU A 116      66.464  61.630  88.805  1.00 78.52           C  
ATOM    793  CD2 LEU A 116      68.113  60.439  87.361  1.00 78.52           C  
ATOM    794  N   ASN A 117      63.926  60.453  84.965  1.00 73.47           N  
ATOM    795  CA  ASN A 117      63.788  61.316  83.796  1.00 73.47           C  
ATOM    796  C   ASN A 117      62.354  61.766  83.572  1.00 73.47           C  
ATOM    797  O   ASN A 117      62.135  62.871  83.066  1.00 73.47           O  
ATOM    798  CB  ASN A 117      64.344  60.626  82.560  1.00 73.47           C  
ATOM    799  CG  ASN A 117      65.779  60.228  82.735  1.00 73.47           C  
ATOM    800  OD1 ASN A 117      66.398  60.566  83.739  1.00 73.47           O  
ATOM    801  ND2 ASN A 117      66.331  59.527  81.755  1.00 73.47           N  
ATOM    802  N   THR A 118      61.357  60.966  83.951  1.00 71.25           N  
ATOM    803  CA  THR A 118      59.998  61.499  83.875  1.00 71.25           C  
ATOM    804  C   THR A 118      59.797  62.602  84.905  1.00 71.25           C  
ATOM    805  O   THR A 118      59.117  63.597  84.635  1.00 71.25           O  
ATOM    806  CB  THR A 118      58.947  60.402  84.039  1.00 71.25           C  
ATOM    807  OG1 THR A 118      58.735  60.120  85.428  1.00 71.25           O  
ATOM    808  CG2 THR A 118      59.341  59.155  83.283  1.00 71.25           C  
ATOM    809  N   ILE A 119      60.419  62.468  86.076  1.00 65.57           N  
ATOM    810  CA  ILE A 119      60.400  63.554  87.049  1.00 65.57           C  
ATOM    811  C   ILE A 119      61.019  64.815  86.454  1.00 65.57           C  
ATOM    812  O   ILE A 119      60.463  65.915  86.562  1.00 65.57           O  
ATOM    813  CB  ILE A 119      61.121  63.112  88.331  1.00 65.57           C  
ATOM    814  CG1 ILE A 119      60.144  62.376  89.245  1.00 65.57           C  
ATOM    815  CG2 ILE A 119      61.774  64.280  89.017  1.00 65.57           C  
ATOM    816  CD1 ILE A 119      60.778  61.854  90.486  1.00 65.57           C  
ATOM    817  N   LEU A 120      62.166  64.667  85.794  1.00 65.07           N  
ATOM    818  CA  LEU A 120      62.869  65.825  85.255  1.00 65.07           C  
ATOM    819  C   LEU A 120      62.063  66.506  84.156  1.00 65.07           C  
ATOM    820  O   LEU A 120      61.935  67.737  84.135  1.00 65.07           O  
ATOM    821  CB  LEU A 120      64.239  65.413  84.727  1.00 65.07           C  
ATOM    822  CG  LEU A 120      65.287  65.019  85.765  1.00 65.07           C  
ATOM    823  CD1 LEU A 120      66.683  65.318  85.253  1.00 65.07           C  
ATOM    824  CD2 LEU A 120      65.034  65.725  87.080  1.00 65.07           C  
ATOM    825  N   ASN A 121      61.517  65.723  83.225  1.00 62.00           N  
ATOM    826  CA  ASN A 121      60.745  66.322  82.147  1.00 62.00           C  
ATOM    827  C   ASN A 121      59.451  66.931  82.666  1.00 62.00           C  
ATOM    828  O   ASN A 121      59.031  67.996  82.200  1.00 62.00           O  
ATOM    829  CB  ASN A 121      60.470  65.289  81.060  1.00 62.00           C  
ATOM    830  CG  ASN A 121      61.636  65.143  80.097  1.00 62.00           C  
ATOM    831  OD1 ASN A 121      62.113  66.128  79.535  1.00 62.00           O  
ATOM    832  ND2 ASN A 121      62.095  63.914  79.898  1.00 62.00           N  
ATOM    833  N   THR A 122      58.813  66.288  83.643  1.00 57.51           N  
ATOM    834  CA  THR A 122      57.607  66.858  84.225  1.00 57.51           C  
ATOM    835  C   THR A 122      57.906  68.196  84.881  1.00 57.51           C  
ATOM    836  O   THR A 122      57.130  69.148  84.754  1.00 57.51           O  
ATOM    837  CB  THR A 122      57.003  65.881  85.231  1.00 57.51           C  
ATOM    838  OG1 THR A 122      56.635  64.672  84.561  1.00 57.51           O  
ATOM    839  CG2 THR A 122      55.773  66.481  85.890  1.00 57.51           C  
ATOM    840  N   MET A 123      59.047  68.298  85.560  1.00 54.45           N  
ATOM    841  CA  MET A 123      59.403  69.566  86.185  1.00 54.45           C  
ATOM    842  C   MET A 123      59.701  70.635  85.138  1.00 54.45           C  
ATOM    843  O   MET A 123      59.232  71.776  85.249  1.00 54.45           O  
ATOM    844  CB  MET A 123      60.594  69.368  87.118  1.00 54.45           C  
ATOM    845  CG  MET A 123      60.285  68.492  88.325  1.00 54.45           C  
ATOM    846  SD  MET A 123      61.418  68.748  89.704  1.00 54.45           S  
ATOM    847  CE  MET A 123      62.997  68.724  88.870  1.00 54.45           C  
ATOM    848  N   SER A 124      60.465  70.280  84.106  1.00 55.45           N  
ATOM    849  CA  SER A 124      60.774  71.248  83.059  1.00 55.45           C  
ATOM    850  C   SER A 124      59.506  71.770  82.393  1.00 55.45           C  
ATOM    851  O   SER A 124      59.401  72.968  82.101  1.00 55.45           O  
ATOM    852  CB  SER A 124      61.705  70.622  82.026  1.00 55.45           C  
ATOM    853  OG  SER A 124      62.570  71.593  81.472  1.00 55.45           O  
ATOM    854  N   THR A 125      58.524  70.898  82.156  1.00 55.37           N  
ATOM    855  CA  THR A 125      57.303  71.357  81.501  1.00 55.37           C  
ATOM    856  C   THR A 125      56.379  72.115  82.442  1.00 55.37           C  
ATOM    857  O   THR A 125      55.684  73.029  81.994  1.00 55.37           O  
ATOM    858  CB  THR A 125      56.537  70.194  80.876  1.00 55.37           C  
ATOM    859  OG1 THR A 125      56.018  69.352  81.910  1.00 55.37           O  
ATOM    860  CG2 THR A 125      57.431  69.397  79.943  1.00 55.37           C  
ATOM    861  N   ILE A 126      56.334  71.762  83.728  1.00 52.45           N  
ATOM    862  CA  ILE A 126      55.570  72.583  84.662  1.00 52.45           C  
ATOM    863  C   ILE A 126      56.176  73.973  84.744  1.00 52.45           C  
ATOM    864  O   ILE A 126      55.471  74.960  84.972  1.00 52.45           O  
ATOM    865  CB  ILE A 126      55.487  71.917  86.046  1.00 52.45           C  
ATOM    866  CG1 ILE A 126      54.652  70.645  85.980  1.00 52.45           C  
ATOM    867  CG2 ILE A 126      54.860  72.857  87.058  1.00 52.45           C  
ATOM    868  CD1 ILE A 126      54.236  70.132  87.335  1.00 52.45           C  
ATOM    869  N   TYR A 127      57.488  74.083  84.540  1.00 51.83           N  
ATOM    870  CA  TYR A 127      58.082  75.413  84.472  1.00 51.83           C  
ATOM    871  C   TYR A 127      57.665  76.131  83.197  1.00 51.83           C  
ATOM    872  O   TYR A 127      57.028  77.188  83.249  1.00 51.83           O  
ATOM    873  CB  TYR A 127      59.604  75.330  84.563  1.00 51.83           C  
ATOM    874  CG  TYR A 127      60.283  76.684  84.623  1.00 51.83           C  
ATOM    875  CD1 TYR A 127      60.145  77.511  85.736  1.00 51.83           C  
ATOM    876  CD2 TYR A 127      61.054  77.135  83.566  1.00 51.83           C  
ATOM    877  CE1 TYR A 127      60.762  78.747  85.786  1.00 51.83           C  
ATOM    878  CE2 TYR A 127      61.670  78.365  83.607  1.00 51.83           C  
ATOM    879  CZ  TYR A 127      61.529  79.163  84.714  1.00 51.83           C  
ATOM    880  OH  TYR A 127      62.158  80.383  84.732  1.00 51.83           O  
ATOM    881  N   SER A 128      58.001  75.559  82.040  1.00 57.37           N  
ATOM    882  CA  SER A 128      57.820  76.242  80.765  1.00 57.37           C  
ATOM    883  C   SER A 128      56.364  76.556  80.444  1.00 57.37           C  
ATOM    884  O   SER A 128      56.077  77.660  79.980  1.00 57.37           O  
ATOM    885  CB  SER A 128      58.424  75.409  79.638  1.00 57.37           C  
ATOM    886  OG  SER A 128      59.758  75.801  79.382  1.00 57.37           O  
ATOM    887  N   THR A 129      55.439  75.633  80.693  1.00 57.46           N  
ATOM    888  CA  THR A 129      54.035  75.843  80.367  1.00 57.46           C  
ATOM    889  C   THR A 129      53.242  76.456  81.504  1.00 57.46           C  
ATOM    890  O   THR A 129      52.025  76.611  81.375  1.00 57.46           O  
ATOM    891  CB  THR A 129      53.371  74.525  79.967  1.00 57.46           C  
ATOM    892  OG1 THR A 129      53.200  73.709  81.131  1.00 57.46           O  
ATOM    893  CG2 THR A 129      54.222  73.790  78.955  1.00 57.46           C  
ATOM    894  N   GLY A 130      53.884  76.794  82.614  1.00 61.51           N  
ATOM    895  CA  GLY A 130      53.161  77.390  83.719  1.00 61.51           C  
ATOM    896  C   GLY A 130      52.597  78.746  83.338  1.00 61.51           C  
ATOM    897  O   GLY A 130      53.099  79.420  82.440  1.00 61.51           O  
ATOM    898  N   LYS A 131      51.535  79.144  84.032  1.00 70.40           N  
ATOM    899  CA  LYS A 131      50.874  80.408  83.759  1.00 70.40           C  
ATOM    900  C   LYS A 131      49.990  80.783  84.935  1.00 70.40           C  
ATOM    901  O   LYS A 131      49.421  79.918  85.601  1.00 70.40           O  
ATOM    902  CB  LYS A 131      50.029  80.340  82.483  1.00 70.40           C  
ATOM    903  CG  LYS A 131      48.849  79.391  82.558  1.00 70.40           C  
ATOM    904  CD  LYS A 131      47.865  79.640  81.428  1.00 70.40           C  
ATOM    905  CE  LYS A 131      48.586  79.834  80.103  1.00 70.40           C  
ATOM    906  NZ  LYS A 131      49.371  78.630  79.705  1.00 70.40           N  
ATOM    907  N   VAL A 132      49.869  82.081  85.178  1.00 78.19           N  
ATOM    908  CA  VAL A 132      49.086  82.589  86.299  1.00 78.19           C  
ATOM    909  C   VAL A 132      47.886  83.344  85.752  1.00 78.19           C  
ATOM    910  O   VAL A 132      47.996  84.040  84.739  1.00 78.19           O  
ATOM    911  CB  VAL A 132      49.921  83.488  87.236  1.00 78.19           C  
ATOM    912  CG1 VAL A 132      51.243  82.824  87.565  1.00 78.19           C  
ATOM    913  CG2 VAL A 132      50.141  84.866  86.636  1.00 78.19           C  
ATOM    914  N   CYS A 133      46.748  83.209  86.433  1.00101.04           N  
ATOM    915  CA  CYS A 133      45.478  83.758  85.974  1.00101.04           C  
ATOM    916  C   CYS A 133      44.813  84.623  87.038  1.00101.04           C  
ATOM    917  O   CYS A 133      44.710  84.231  88.205  1.00101.04           O  
ATOM    918  CB  CYS A 133      44.517  82.641  85.531  1.00101.04           C  
ATOM    919  SG  CYS A 133      45.162  81.435  84.307  1.00101.04           S  
ATOM    920  N   ASN A 134      44.350  85.797  86.614  1.00119.11           N  
ATOM    921  CA  ASN A 134      43.712  86.740  87.514  1.00119.11           C  
ATOM    922  C   ASN A 134      42.347  86.220  87.968  1.00119.11           C  
ATOM    923  O   ASN A 134      41.553  85.741  87.154  1.00119.11           O  
ATOM    924  CB  ASN A 134      43.543  88.088  86.825  1.00119.11           C  
ATOM    925  CG  ASN A 134      43.581  89.246  87.792  1.00119.11           C  
ATOM    926  OD1 ASN A 134      44.121  89.135  88.888  1.00119.11           O  
ATOM    927  ND2 ASN A 134      43.024  90.376  87.381  1.00119.11           N  
ATOM    928  N   PRO A 135      42.047  86.315  89.259  1.00130.07           N  
ATOM    929  CA  PRO A 135      40.738  85.855  89.742  1.00130.07           C  
ATOM    930  C   PRO A 135      39.587  86.708  89.231  1.00130.07           C  
ATOM    931  O   PRO A 135      38.421  86.315  89.337  1.00130.07           O  
ATOM    932  CB  PRO A 135      40.873  85.948  91.268  1.00130.07           C  
ATOM    933  CG  PRO A 135      41.968  86.936  91.495  1.00130.07           C  
ATOM    934  CD  PRO A 135      42.928  86.737  90.358  1.00130.07           C  
ATOM    935  N   ASP A 136      39.901  87.870  88.657  1.00134.93           N  
ATOM    936  CA  ASP A 136      38.888  88.714  88.047  1.00134.93           C  
ATOM    937  C   ASP A 136      38.406  88.187  86.708  1.00134.93           C  
ATOM    938  O   ASP A 136      37.298  88.537  86.289  1.00134.93           O  
ATOM    939  CB  ASP A 136      39.419  90.138  87.828  1.00134.93           C  
ATOM    940  CG  ASP A 136      40.371  90.581  88.910  1.00134.93           C  
ATOM    941  OD1 ASP A 136      40.228  90.136  90.067  1.00134.93           O  
ATOM    942  OD2 ASP A 136      41.267  91.387  88.597  1.00134.93           O  
ATOM    943  N   ASN A 137      39.207  87.371  86.025  1.00134.18           N  
ATOM    944  CA  ASN A 137      38.877  86.873  84.692  1.00134.18           C  
ATOM    945  C   ASN A 137      39.485  85.487  84.519  1.00134.18           C  
ATOM    946  O   ASN A 137      40.701  85.349  84.314  1.00134.18           O  
ATOM    947  CB  ASN A 137      39.352  87.840  83.610  1.00134.18           C  
ATOM    948  CG  ASN A 137      40.850  88.049  83.632  1.00134.18           C  
ATOM    949  OD1 ASN A 137      41.401  88.572  84.599  1.00134.18           O  
ATOM    950  ND2 ASN A 137      41.517  87.629  82.569  1.00134.18           N  
ATOM    951  N   PRO A 138      38.676  84.433  84.626  1.00136.61           N  
ATOM    952  CA  PRO A 138      39.191  83.082  84.362  1.00136.61           C  
ATOM    953  C   PRO A 138      39.616  82.863  82.920  1.00136.61           C  
ATOM    954  O   PRO A 138      40.134  81.781  82.607  1.00136.61           O  
ATOM    955  CB  PRO A 138      38.010  82.177  84.734  1.00136.61           C  
ATOM    956  CG  PRO A 138      37.142  83.026  85.631  1.00136.61           C  
ATOM    957  CD  PRO A 138      37.285  84.414  85.102  1.00136.61           C  
ATOM    958  N   GLN A 139      39.430  83.843  82.034  1.00132.61           N  
ATOM    959  CA  GLN A 139      39.787  83.693  80.631  1.00132.61           C  
ATOM    960  C   GLN A 139      41.232  84.051  80.317  1.00132.61           C  
ATOM    961  O   GLN A 139      41.986  83.173  79.886  1.00132.61           O  
ATOM    962  CB  GLN A 139      38.859  84.548  79.750  1.00132.61           C  
ATOM    963  CG  GLN A 139      38.567  84.005  78.335  1.00132.61           C  
ATOM    964  CD  GLN A 139      37.959  82.598  78.281  1.00132.61           C  
ATOM    965  OE1 GLN A 139      38.055  81.807  79.220  1.00132.61           O  
ATOM    966  NE2 GLN A 139      37.325  82.290  77.158  1.00132.61           N  
ATOM    967  N   GLU A 140      41.641  85.298  80.525  1.00120.42           N  
ATOM    968  CA  GLU A 140      42.944  85.782  80.084  1.00120.42           C  
ATOM    969  C   GLU A 140      43.957  85.555  81.197  1.00120.42           C  
ATOM    970  O   GLU A 140      43.690  85.873  82.361  1.00120.42           O  
ATOM    971  CB  GLU A 140      42.870  87.258  79.696  1.00120.42           C  
ATOM    972  CG  GLU A 140      44.213  87.927  79.471  1.00120.42           C  
ATOM    973  CD  GLU A 140      44.812  88.475  80.750  1.00120.42           C  
ATOM    974  OE1 GLU A 140      44.080  88.544  81.756  1.00120.42           O  
ATOM    975  OE2 GLU A 140      46.016  88.822  80.753  1.00120.42           O  
ATOM    976  N   CYS A 141      45.114  85.000  80.843  1.00101.80           N  
ATOM    977  CA  CYS A 141      46.215  84.915  81.783  1.00101.80           C  
ATOM    978  C   CYS A 141      47.564  84.726  81.098  1.00101.80           C  
ATOM    979  O   CYS A 141      47.658  84.608  79.874  1.00101.80           O  
ATOM    980  CB  CYS A 141      45.984  83.820  82.810  1.00101.80           C  
ATOM    981  SG  CYS A 141      45.032  82.356  82.493  1.00101.80           S  
ATOM    982  N   LEU A 142      48.615  84.697  81.922  1.00 81.04           N  
ATOM    983  CA  LEU A 142      49.956  85.098  81.511  1.00 81.04           C  
ATOM    984  C   LEU A 142      50.992  84.011  81.748  1.00 81.04           C  
ATOM    985  O   LEU A 142      51.013  83.378  82.807  1.00 81.04           O  
ATOM    986  CB  LEU A 142      50.383  86.339  82.280  1.00 81.04           C  
ATOM    987  CG  LEU A 142      49.354  87.458  82.408  1.00 81.04           C  
ATOM    988  CD1 LEU A 142      49.541  88.186  83.715  1.00 81.04           C  
ATOM    989  CD2 LEU A 142      49.499  88.415  81.241  1.00 81.04           C  
ATOM    990  N   LEU A 143      51.868  83.824  80.767  1.00 74.94           N  
ATOM    991  CA  LEU A 143      53.079  83.043  80.945  1.00 74.94           C  
ATOM    992  C   LEU A 143      54.118  83.866  81.706  1.00 74.94           C  
ATOM    993  O   LEU A 143      53.909  85.039  82.012  1.00 74.94           O  
ATOM    994  CB  LEU A 143      53.635  82.594  79.597  1.00 74.94           C  
ATOM    995  CG  LEU A 143      52.744  81.694  78.742  1.00 74.94           C  
ATOM    996  CD1 LEU A 143      52.334  82.388  77.449  1.00 74.94           C  
ATOM    997  CD2 LEU A 143      53.447  80.381  78.456  1.00 74.94           C  
ATOM    998  N   LEU A 144      55.248  83.234  82.030  1.00 66.35           N  
ATOM    999  CA  LEU A 144      56.282  83.935  82.784  1.00 66.35           C  
ATOM   1000  C   LEU A 144      56.925  85.030  81.947  1.00 66.35           C  
ATOM   1001  O   LEU A 144      56.826  86.217  82.278  1.00 66.35           O  
ATOM   1002  CB  LEU A 144      57.340  82.955  83.276  1.00 66.35           C  
ATOM   1003  CG  LEU A 144      58.528  83.580  84.001  1.00 66.35           C  
ATOM   1004  CD1 LEU A 144      58.074  84.472  85.146  1.00 66.35           C  
ATOM   1005  CD2 LEU A 144      59.409  82.489  84.519  1.00 66.35           C  
ATOM   1006  N   GLU A 145      57.587  84.656  80.861  1.00 72.89           N  
ATOM   1007  CA  GLU A 145      58.082  85.642  79.915  1.00 72.89           C  
ATOM   1008  C   GLU A 145      57.253  85.523  78.648  1.00 72.89           C  
ATOM   1009  O   GLU A 145      57.052  84.404  78.148  1.00 72.89           O  
ATOM   1010  CB  GLU A 145      59.578  85.474  79.618  1.00 72.89           C  
ATOM   1011  CG  GLU A 145      60.008  84.149  79.033  1.00 72.89           C  
ATOM   1012  CD  GLU A 145      61.297  84.269  78.238  1.00 72.89           C  
ATOM   1013  OE1 GLU A 145      61.439  85.259  77.486  1.00 72.89           O  
ATOM   1014  OE2 GLU A 145      62.171  83.386  78.374  1.00 72.89           O  
ATOM   1015  N   PRO A 146      56.744  86.629  78.099  1.00 69.53           N  
ATOM   1016  CA  PRO A 146      57.089  87.978  78.544  1.00 69.53           C  
ATOM   1017  C   PRO A 146      56.182  88.583  79.611  1.00 69.53           C  
ATOM   1018  O   PRO A 146      56.597  89.545  80.243  1.00 69.53           O  
ATOM   1019  CB  PRO A 146      56.975  88.780  77.254  1.00 69.53           C  
ATOM   1020  CG  PRO A 146      55.830  88.128  76.551  1.00 69.53           C  
ATOM   1021  CD  PRO A 146      55.852  86.661  76.930  1.00 69.53           C  
ATOM   1022  N   GLY A 147      54.980  88.048  79.796  1.00 65.63           N  
ATOM   1023  CA  GLY A 147      53.983  88.675  80.645  1.00 65.63           C  
ATOM   1024  C   GLY A 147      54.423  89.057  82.044  1.00 65.63           C  
ATOM   1025  O   GLY A 147      54.482  90.245  82.394  1.00 65.63           O  
ATOM   1026  N   LEU A 148      54.755  88.053  82.853  1.00 59.81           N  
ATOM   1027  CA  LEU A 148      55.089  88.313  84.249  1.00 59.81           C  
ATOM   1028  C   LEU A 148      56.473  88.926  84.393  1.00 59.81           C  
ATOM   1029  O   LEU A 148      56.695  89.760  85.276  1.00 59.81           O  
ATOM   1030  CB  LEU A 148      54.987  87.022  85.052  1.00 59.81           C  
ATOM   1031  CG  LEU A 148      53.561  86.577  85.354  1.00 59.81           C  
ATOM   1032  CD1 LEU A 148      53.587  85.258  86.070  1.00 59.81           C  
ATOM   1033  CD2 LEU A 148      52.872  87.615  86.190  1.00 59.81           C  
ATOM   1034  N   ASN A 149      57.424  88.512  83.557  1.00 58.55           N  
ATOM   1035  CA  ASN A 149      58.753  89.101  83.631  1.00 58.55           C  
ATOM   1036  C   ASN A 149      58.700  90.594  83.363  1.00 58.55           C  
ATOM   1037  O   ASN A 149      59.288  91.387  84.105  1.00 58.55           O  
ATOM   1038  CB  ASN A 149      59.697  88.419  82.648  1.00 58.55           C  
ATOM   1039  CG  ASN A 149      60.344  87.198  83.232  1.00 58.55           C  
ATOM   1040  OD1 ASN A 149      60.399  87.047  84.447  1.00 58.55           O  
ATOM   1041  ND2 ASN A 149      60.863  86.329  82.378  1.00 58.55           N  
ATOM   1042  N   GLU A 150      57.978  91.000  82.324  1.00 64.54           N  
ATOM   1043  CA  GLU A 150      57.854  92.424  82.049  1.00 64.54           C  
ATOM   1044  C   GLU A 150      57.053  93.127  83.144  1.00 64.54           C  
ATOM   1045  O   GLU A 150      57.378  94.262  83.519  1.00 64.54           O  
ATOM   1046  CB  GLU A 150      57.229  92.635  80.668  1.00 64.54           C  
ATOM   1047  CG  GLU A 150      56.910  94.079  80.329  1.00 64.54           C  
ATOM   1048  CD  GLU A 150      55.562  94.524  80.860  1.00 64.54           C  
ATOM   1049  OE1 GLU A 150      54.715  93.651  81.132  1.00 64.54           O  
ATOM   1050  OE2 GLU A 150      55.363  95.742  81.020  1.00 64.54           O  
ATOM   1051  N   ILE A 151      56.022  92.469  83.689  1.00 59.28           N  
ATOM   1052  CA  ILE A 151      55.298  93.050  84.821  1.00 59.28           C  
ATOM   1053  C   ILE A 151      56.257  93.398  85.948  1.00 59.28           C  
ATOM   1054  O   ILE A 151      56.316  94.543  86.406  1.00 59.28           O  
ATOM   1055  CB  ILE A 151      54.198  92.097  85.319  1.00 59.28           C  
ATOM   1056  CG1 ILE A 151      52.945  92.228  84.469  1.00 59.28           C  
ATOM   1057  CG2 ILE A 151      53.866  92.382  86.772  1.00 59.28           C  
ATOM   1058  CD1 ILE A 151      51.808  91.397  84.974  1.00 59.28           C  
ATOM   1059  N   MET A 152      57.016  92.410  86.420  1.00 56.61           N  
ATOM   1060  CA  MET A 152      57.895  92.633  87.559  1.00 56.61           C  
ATOM   1061  C   MET A 152      59.034  93.576  87.220  1.00 56.61           C  
ATOM   1062  O   MET A 152      59.510  94.288  88.107  1.00 56.61           O  
ATOM   1063  CB  MET A 152      58.447  91.304  88.083  1.00 56.61           C  
ATOM   1064  CG  MET A 152      57.398  90.383  88.674  1.00 56.61           C  
ATOM   1065  SD  MET A 152      56.493  91.095  90.051  1.00 56.61           S  
ATOM   1066  CE  MET A 152      57.564  90.667  91.399  1.00 56.61           C  
ATOM   1067  N   ALA A 153      59.460  93.620  85.959  1.00 55.74           N  
ATOM   1068  CA  ALA A 153      60.527  94.517  85.544  1.00 55.74           C  
ATOM   1069  C   ALA A 153      60.102  95.970  85.441  1.00 55.74           C  
ATOM   1070  O   ALA A 153      60.954  96.852  85.564  1.00 55.74           O  
ATOM   1071  CB  ALA A 153      61.094  94.083  84.188  1.00 55.74           C  
ATOM   1072  N   ASN A 154      58.824  96.253  85.223  1.00 60.35           N  
ATOM   1073  CA  ASN A 154      58.441  97.631  84.961  1.00 60.35           C  
ATOM   1074  C   ASN A 154      57.352  98.179  85.865  1.00 60.35           C  
ATOM   1075  O   ASN A 154      57.152  99.392  85.879  1.00 60.35           O  
ATOM   1076  CB  ASN A 154      58.000  97.783  83.501  1.00 60.35           C  
ATOM   1077  CG  ASN A 154      58.986  97.171  82.540  1.00 60.35           C  
ATOM   1078  OD1 ASN A 154      58.726  96.134  81.942  1.00 60.35           O  
ATOM   1079  ND2 ASN A 154      60.138  97.809  82.391  1.00 60.35           N  
ATOM   1080  N   SER A 155      56.644  97.346  86.614  1.00 59.53           N  
ATOM   1081  CA  SER A 155      55.596  97.879  87.466  1.00 59.53           C  
ATOM   1082  C   SER A 155      56.192  98.685  88.609  1.00 59.53           C  
ATOM   1083  O   SER A 155      57.169  98.277  89.238  1.00 59.53           O  
ATOM   1084  CB  SER A 155      54.725  96.765  88.027  1.00 59.53           C  
ATOM   1085  OG  SER A 155      54.126  97.174  89.245  1.00 59.53           O  
ATOM   1086  N   LEU A 156      55.605  99.847  88.860  1.00 61.55           N  
ATOM   1087  CA  LEU A 156      55.866 100.620  90.061  1.00 61.55           C  
ATOM   1088  C   LEU A 156      54.781 100.430  91.105  1.00 61.55           C  
ATOM   1089  O   LEU A 156      54.738 101.183  92.079  1.00 61.55           O  
ATOM   1090  CB  LEU A 156      55.985 102.108  89.723  1.00 61.55           C  
ATOM   1091  CG  LEU A 156      56.904 102.493  88.563  1.00 61.55           C  
ATOM   1092  CD1 LEU A 156      56.471 103.827  87.977  1.00 61.55           C  
ATOM   1093  CD2 LEU A 156      58.347 102.551  89.016  1.00 61.55           C  
ATOM   1094  N   ASP A 157      53.899  99.453  90.917  1.00 66.59           N  
ATOM   1095  CA  ASP A 157      52.776  99.251  91.820  1.00 66.59           C  
ATOM   1096  C   ASP A 157      53.092  98.118  92.784  1.00 66.59           C  
ATOM   1097  O   ASP A 157      53.555  97.054  92.369  1.00 66.59           O  
ATOM   1098  CB  ASP A 157      51.508  98.947  91.027  1.00 66.59           C  
ATOM   1099  CG  ASP A 157      50.363  98.520  91.913  1.00 66.59           C  
ATOM   1100  OD1 ASP A 157      49.655  99.398  92.442  1.00 66.59           O  
ATOM   1101  OD2 ASP A 157      50.172  97.305  92.088  1.00 66.59           O  
ATOM   1102  N   TYR A 158      52.830  98.342  94.070  1.00 64.77           N  
ATOM   1103  CA  TYR A 158      53.136  97.331  95.073  1.00 64.77           C  
ATOM   1104  C   TYR A 158      52.283  96.085  94.888  1.00 64.77           C  
ATOM   1105  O   TYR A 158      52.811  94.978  94.719  1.00 64.77           O  
ATOM   1106  CB  TYR A 158      52.930  97.917  96.465  1.00 64.77           C  
ATOM   1107  CG  TYR A 158      53.312  97.004  97.601  1.00 64.77           C  
ATOM   1108  CD1 TYR A 158      52.350  96.281  98.284  1.00 64.77           C  
ATOM   1109  CD2 TYR A 158      54.631  96.887  98.008  1.00 64.77           C  
ATOM   1110  CE1 TYR A 158      52.692  95.455  99.334  1.00 64.77           C  
ATOM   1111  CE2 TYR A 158      54.983  96.063  99.054  1.00 64.77           C  
ATOM   1112  CZ  TYR A 158      54.009  95.349  99.715  1.00 64.77           C  
ATOM   1113  OH  TYR A 158      54.353  94.525 100.759  1.00 64.77           O  
ATOM   1114  N   ASN A 159      50.961  96.251  94.897  1.00 67.65           N  
ATOM   1115  CA  ASN A 159      50.049  95.117  94.875  1.00 67.65           C  
ATOM   1116  C   ASN A 159      50.200  94.247  93.637  1.00 67.65           C  
ATOM   1117  O   ASN A 159      50.122  93.022  93.744  1.00 67.65           O  
ATOM   1118  CB  ASN A 159      48.608  95.602  94.974  1.00 67.65           C  
ATOM   1119  CG  ASN A 159      48.173  95.807  96.392  1.00 67.65           C  
ATOM   1120  OD1 ASN A 159      48.943  95.588  97.325  1.00 67.65           O  
ATOM   1121  ND2 ASN A 159      46.922  96.211  96.572  1.00 67.65           N  
ATOM   1122  N   GLU A 160      50.391  94.833  92.462  1.00 66.61           N  
ATOM   1123  CA  GLU A 160      50.380  94.023  91.250  1.00 66.61           C  
ATOM   1124  C   GLU A 160      51.680  93.233  91.124  1.00 66.61           C  
ATOM   1125  O   GLU A 160      51.682  92.076  90.681  1.00 66.61           O  
ATOM   1126  CB  GLU A 160      50.121  94.924  90.043  1.00 66.61           C  
ATOM   1127  CG  GLU A 160      50.095  94.251  88.691  1.00 66.61           C  
ATOM   1128  CD  GLU A 160      51.390  94.374  87.939  1.00 66.61           C  
ATOM   1129  OE1 GLU A 160      52.398  94.763  88.555  1.00 66.61           O  
ATOM   1130  OE2 GLU A 160      51.385  94.125  86.715  1.00 66.61           O  
ATOM   1131  N   ARG A 161      52.793  93.823  91.556  1.00 57.42           N  
ATOM   1132  CA  ARG A 161      54.023  93.053  91.689  1.00 57.42           C  
ATOM   1133  C   ARG A 161      53.864  91.938  92.713  1.00 57.42           C  
ATOM   1134  O   ARG A 161      54.348  90.818  92.502  1.00 57.42           O  
ATOM   1135  CB  ARG A 161      55.177  93.960  92.090  1.00 57.42           C  
ATOM   1136  CG  ARG A 161      55.459  95.069  91.128  1.00 57.42           C  
ATOM   1137  CD  ARG A 161      56.544  95.949  91.675  1.00 57.42           C  
ATOM   1138  NE  ARG A 161      57.765  95.187  91.844  1.00 57.42           N  
ATOM   1139  CZ  ARG A 161      58.688  95.068  90.906  1.00 57.42           C  
ATOM   1140  NH1 ARG A 161      58.525  95.674  89.750  1.00 57.42           N  
ATOM   1141  NH2 ARG A 161      59.769  94.348  91.121  1.00 57.42           N  
ATOM   1142  N   LEU A 162      53.219  92.232  93.843  1.00 58.04           N  
ATOM   1143  CA  LEU A 162      52.987  91.195  94.841  1.00 58.04           C  
ATOM   1144  C   LEU A 162      52.180  90.052  94.259  1.00 58.04           C  
ATOM   1145  O   LEU A 162      52.465  88.881  94.525  1.00 58.04           O  
ATOM   1146  CB  LEU A 162      52.262  91.763  96.054  1.00 58.04           C  
ATOM   1147  CG  LEU A 162      51.981  90.665  97.073  1.00 58.04           C  
ATOM   1148  CD1 LEU A 162      53.233  90.388  97.855  1.00 58.04           C  
ATOM   1149  CD2 LEU A 162      50.821  91.006  97.996  1.00 58.04           C  
ATOM   1150  N   TRP A 163      51.149  90.374  93.485  1.00 61.62           N  
ATOM   1151  CA  TRP A 163      50.348  89.329  92.873  1.00 61.62           C  
ATOM   1152  C   TRP A 163      51.192  88.492  91.924  1.00 61.62           C  
ATOM   1153  O   TRP A 163      51.178  87.264  91.999  1.00 61.62           O  
ATOM   1154  CB  TRP A 163      49.144  89.921  92.148  1.00 61.62           C  
ATOM   1155  CG  TRP A 163      48.535  88.949  91.201  1.00 61.62           C  
ATOM   1156  CD1 TRP A 163      47.644  87.967  91.501  1.00 61.62           C  
ATOM   1157  CD2 TRP A 163      48.783  88.852  89.799  1.00 61.62           C  
ATOM   1158  NE1 TRP A 163      47.315  87.265  90.371  1.00 61.62           N  
ATOM   1159  CE2 TRP A 163      48.007  87.789  89.312  1.00 61.62           C  
ATOM   1160  CE3 TRP A 163      49.592  89.560  88.907  1.00 61.62           C  
ATOM   1161  CZ2 TRP A 163      48.009  87.418  87.975  1.00 61.62           C  
ATOM   1162  CZ3 TRP A 163      49.592  89.192  87.582  1.00 61.62           C  
ATOM   1163  CH2 TRP A 163      48.805  88.132  87.127  1.00 61.62           C  
ATOM   1164  N   ALA A 164      51.940  89.131  91.026  1.00 54.45           N  
ATOM   1165  CA  ALA A 164      52.781  88.353  90.117  1.00 54.45           C  
ATOM   1166  C   ALA A 164      53.682  87.405  90.896  1.00 54.45           C  
ATOM   1167  O   ALA A 164      53.712  86.197  90.632  1.00 54.45           O  
ATOM   1168  CB  ALA A 164      53.607  89.280  89.235  1.00 54.45           C  
ATOM   1169  N   TRP A 165      54.354  87.929  91.921  1.00 53.88           N  
ATOM   1170  CA  TRP A 165      55.280  87.137  92.725  1.00 53.88           C  
ATOM   1171  C   TRP A 165      54.583  85.962  93.401  1.00 53.88           C  
ATOM   1172  O   TRP A 165      54.902  84.790  93.147  1.00 53.88           O  
ATOM   1173  CB  TRP A 165      55.917  88.048  93.774  1.00 53.88           C  
ATOM   1174  CG  TRP A 165      57.070  87.463  94.506  1.00 53.88           C  
ATOM   1175  CD1 TRP A 165      58.371  87.512  94.138  1.00 53.88           C  
ATOM   1176  CD2 TRP A 165      57.029  86.760  95.750  1.00 53.88           C  
ATOM   1177  NE1 TRP A 165      59.147  86.878  95.064  1.00 53.88           N  
ATOM   1178  CE2 TRP A 165      58.345  86.408  96.067  1.00 53.88           C  
ATOM   1179  CE3 TRP A 165      56.006  86.399  96.626  1.00 53.88           C  
ATOM   1180  CZ2 TRP A 165      58.668  85.708  97.212  1.00 53.88           C  
ATOM   1181  CZ3 TRP A 165      56.327  85.702  97.761  1.00 53.88           C  
ATOM   1182  CH2 TRP A 165      57.646  85.358  98.043  1.00 53.88           C  
ATOM   1183  N   GLU A 166      53.635  86.264  94.285  1.00 55.88           N  
ATOM   1184  CA  GLU A 166      53.023  85.237  95.111  1.00 55.88           C  
ATOM   1185  C   GLU A 166      52.217  84.258  94.275  1.00 55.88           C  
ATOM   1186  O   GLU A 166      52.219  83.059  94.557  1.00 55.88           O  
ATOM   1187  CB  GLU A 166      52.148  85.888  96.176  1.00 55.88           C  
ATOM   1188  CG  GLU A 166      50.956  85.065  96.604  1.00 55.88           C  
ATOM   1189  CD  GLU A 166      51.338  83.841  97.398  1.00 55.88           C  
ATOM   1190  OE1 GLU A 166      52.510  83.732  97.805  1.00 55.88           O  
ATOM   1191  OE2 GLU A 166      50.457  82.984  97.621  1.00 55.88           O  
ATOM   1192  N   SER A 167      51.527  84.735  93.241  1.00 54.90           N  
ATOM   1193  CA  SER A 167      50.717  83.845  92.424  1.00 54.90           C  
ATOM   1194  C   SER A 167      51.574  82.922  91.577  1.00 54.90           C  
ATOM   1195  O   SER A 167      51.223  81.750  91.395  1.00 54.90           O  
ATOM   1196  CB  SER A 167      49.782  84.661  91.537  1.00 54.90           C  
ATOM   1197  OG  SER A 167      49.529  83.981  90.325  1.00 54.90           O  
ATOM   1198  N   TRP A 168      52.710  83.407  91.076  1.00 52.28           N  
ATOM   1199  CA  TRP A 168      53.591  82.528  90.327  1.00 52.28           C  
ATOM   1200  C   TRP A 168      54.240  81.505  91.242  1.00 52.28           C  
ATOM   1201  O   TRP A 168      54.551  80.387  90.820  1.00 52.28           O  
ATOM   1202  CB  TRP A 168      54.653  83.345  89.612  1.00 52.28           C  
ATOM   1203  CG  TRP A 168      55.809  82.546  89.231  1.00 52.28           C  
ATOM   1204  CD1 TRP A 168      56.969  82.415  89.916  1.00 52.28           C  
ATOM   1205  CD2 TRP A 168      55.942  81.757  88.056  1.00 52.28           C  
ATOM   1206  NE1 TRP A 168      57.827  81.594  89.239  1.00 52.28           N  
ATOM   1207  CE2 TRP A 168      57.217  81.176  88.088  1.00 52.28           C  
ATOM   1208  CE3 TRP A 168      55.107  81.493  86.970  1.00 52.28           C  
ATOM   1209  CZ2 TRP A 168      57.679  80.339  87.084  1.00 52.28           C  
ATOM   1210  CZ3 TRP A 168      55.568  80.663  85.969  1.00 52.28           C  
ATOM   1211  CH2 TRP A 168      56.841  80.092  86.035  1.00 52.28           C  
ATOM   1212  N   ARG A 169      54.472  81.875  92.501  1.00 51.73           N  
ATOM   1213  CA  ARG A 169      55.073  80.909  93.414  1.00 51.73           C  
ATOM   1214  C   ARG A 169      54.056  79.893  93.909  1.00 51.73           C  
ATOM   1215  O   ARG A 169      54.407  78.733  94.136  1.00 51.73           O  
ATOM   1216  CB  ARG A 169      55.722  81.624  94.592  1.00 51.73           C  
ATOM   1217  CG  ARG A 169      57.197  81.852  94.405  1.00 51.73           C  
ATOM   1218  CD  ARG A 169      57.663  82.998  95.246  1.00 51.73           C  
ATOM   1219  NE  ARG A 169      59.005  83.429  94.889  1.00 51.73           N  
ATOM   1220  CZ  ARG A 169      59.288  84.194  93.842  1.00 51.73           C  
ATOM   1221  NH1 ARG A 169      60.536  84.543  93.609  1.00 51.73           N  
ATOM   1222  NH2 ARG A 169      58.327  84.626  93.045  1.00 51.73           N  
ATOM   1223  N   SER A 170      52.806  80.299  94.077  1.00 54.65           N  
ATOM   1224  CA  SER A 170      51.780  79.404  94.588  1.00 54.65           C  
ATOM   1225  C   SER A 170      51.127  78.566  93.507  1.00 54.65           C  
ATOM   1226  O   SER A 170      50.400  77.623  93.834  1.00 54.65           O  
ATOM   1227  CB  SER A 170      50.690  80.195  95.312  1.00 54.65           C  
ATOM   1228  OG  SER A 170      49.564  80.385  94.476  1.00 54.65           O  
ATOM   1229  N   GLU A 171      51.326  78.887  92.232  1.00 65.50           N  
ATOM   1230  CA  GLU A 171      50.670  78.049  91.238  1.00 65.50           C  
ATOM   1231  C   GLU A 171      51.643  77.135  90.504  1.00 65.50           C  
ATOM   1232  O   GLU A 171      51.253  76.047  90.071  1.00 65.50           O  
ATOM   1233  CB  GLU A 171      49.882  78.916  90.250  1.00 65.50           C  
ATOM   1234  CG  GLU A 171      49.080  78.122  89.235  1.00 65.50           C  
ATOM   1235  CD  GLU A 171      48.320  78.998  88.260  1.00 65.50           C  
ATOM   1236  OE1 GLU A 171      48.377  80.238  88.391  1.00 65.50           O  
ATOM   1237  OE2 GLU A 171      47.666  78.443  87.352  1.00 65.50           O  
ATOM   1238  N   VAL A 172      52.904  77.525  90.374  1.00 55.56           N  
ATOM   1239  CA  VAL A 172      53.888  76.706  89.685  1.00 55.56           C  
ATOM   1240  C   VAL A 172      54.788  75.958  90.659  1.00 55.56           C  
ATOM   1241  O   VAL A 172      55.224  74.845  90.371  1.00 55.56           O  
ATOM   1242  CB  VAL A 172      54.710  77.573  88.713  1.00 55.56           C  
ATOM   1243  CG1 VAL A 172      55.760  76.742  88.020  1.00 55.56           C  
ATOM   1244  CG2 VAL A 172      53.791  78.192  87.694  1.00 55.56           C  
ATOM   1245  N   GLY A 173      55.066  76.532  91.829  1.00 50.45           N  
ATOM   1246  CA  GLY A 173      55.960  75.866  92.764  1.00 50.45           C  
ATOM   1247  C   GLY A 173      55.317  74.671  93.437  1.00 50.45           C  
ATOM   1248  O   GLY A 173      55.934  73.612  93.570  1.00 50.45           O  
ATOM   1249  N   LYS A 174      54.067  74.826  93.866  1.00 53.06           N  
ATOM   1250  CA  LYS A 174      53.383  73.756  94.578  1.00 53.06           C  
ATOM   1251  C   LYS A 174      53.237  72.512  93.717  1.00 53.06           C  
ATOM   1252  O   LYS A 174      53.118  71.401  94.240  1.00 53.06           O  
ATOM   1253  CB  LYS A 174      52.025  74.249  95.053  1.00 53.06           C  
ATOM   1254  CG  LYS A 174      52.116  75.209  96.206  1.00 53.06           C  
ATOM   1255  CD  LYS A 174      50.797  75.881  96.460  1.00 53.06           C  
ATOM   1256  CE  LYS A 174      50.744  76.422  97.867  1.00 53.06           C  
ATOM   1257  NZ  LYS A 174      50.789  75.317  98.861  1.00 53.06           N  
ATOM   1258  N   GLN A 175      53.250  72.674  92.395  1.00 57.71           N  
ATOM   1259  CA  GLN A 175      53.267  71.508  91.519  1.00 57.71           C  
ATOM   1260  C   GLN A 175      54.618  70.818  91.546  1.00 57.71           C  
ATOM   1261  O   GLN A 175      54.695  69.594  91.398  1.00 57.71           O  
ATOM   1262  CB  GLN A 175      52.930  71.908  90.087  1.00 57.71           C  
ATOM   1263  CG  GLN A 175      51.602  72.609  89.910  1.00 57.71           C  
ATOM   1264  CD  GLN A 175      51.183  72.662  88.455  1.00 57.71           C  
ATOM   1265  OE1 GLN A 175      50.885  71.636  87.849  1.00 57.71           O  
ATOM   1266  NE2 GLN A 175      51.185  73.858  87.882  1.00 57.71           N  
ATOM   1267  N   LEU A 176      55.691  71.584  91.727  1.00 52.36           N  
ATOM   1268  CA  LEU A 176      57.037  71.040  91.686  1.00 52.36           C  
ATOM   1269  C   LEU A 176      57.511  70.514  93.030  1.00 52.36           C  
ATOM   1270  O   LEU A 176      58.526  69.811  93.073  1.00 52.36           O  
ATOM   1271  CB  LEU A 176      58.012  72.105  91.201  1.00 52.36           C  
ATOM   1272  CG  LEU A 176      57.750  72.614  89.793  1.00 52.36           C  
ATOM   1273  CD1 LEU A 176      58.182  74.049  89.679  1.00 52.36           C  
ATOM   1274  CD2 LEU A 176      58.501  71.764  88.823  1.00 52.36           C  
ATOM   1275  N   ARG A 177      56.824  70.848  94.125  1.00 53.89           N  
ATOM   1276  CA  ARG A 177      57.298  70.406  95.435  1.00 53.89           C  
ATOM   1277  C   ARG A 177      57.474  68.896  95.521  1.00 53.89           C  
ATOM   1278  O   ARG A 177      58.602  68.442  95.780  1.00 53.89           O  
ATOM   1279  CB  ARG A 177      56.373  70.922  96.539  1.00 53.89           C  
ATOM   1280  CG  ARG A 177      56.813  70.479  97.925  1.00 53.89           C  
ATOM   1281  CD  ARG A 177      58.285  70.820  98.163  1.00 53.89           C  
ATOM   1282  NE  ARG A 177      58.787  70.332  99.443  1.00 53.89           N  
ATOM   1283  CZ  ARG A 177      58.535  70.914 100.610  1.00 53.89           C  
ATOM   1284  NH1 ARG A 177      59.027  70.410 101.727  1.00 53.89           N  
ATOM   1285  NH2 ARG A 177      57.790  72.006 100.661  1.00 53.89           N  
ATOM   1286  N   PRO A 178      56.438  68.065  95.326  1.00 52.29           N  
ATOM   1287  CA  PRO A 178      56.647  66.620  95.507  1.00 52.29           C  
ATOM   1288  C   PRO A 178      57.566  66.028  94.463  1.00 52.29           C  
ATOM   1289  O   PRO A 178      58.329  65.096  94.751  1.00 52.29           O  
ATOM   1290  CB  PRO A 178      55.230  66.059  95.400  1.00 52.29           C  
ATOM   1291  CG  PRO A 178      54.566  66.978  94.468  1.00 52.29           C  
ATOM   1292  CD  PRO A 178      55.103  68.338  94.769  1.00 52.29           C  
ATOM   1293  N   LEU A 179      57.498  66.549  93.242  1.00 51.47           N  
ATOM   1294  CA  LEU A 179      58.481  66.184  92.242  1.00 51.47           C  
ATOM   1295  C   LEU A 179      59.880  66.499  92.738  1.00 51.47           C  
ATOM   1296  O   LEU A 179      60.803  65.713  92.541  1.00 51.47           O  
ATOM   1297  CB  LEU A 179      58.192  66.908  90.931  1.00 51.47           C  
ATOM   1298  CG  LEU A 179      57.081  66.296  90.084  1.00 51.47           C  
ATOM   1299  CD1 LEU A 179      56.183  67.376  89.525  1.00 51.47           C  
ATOM   1300  CD2 LEU A 179      57.683  65.490  88.968  1.00 51.47           C  
ATOM   1301  N   TYR A 180      60.047  67.625  93.433  1.00 51.10           N  
ATOM   1302  CA  TYR A 180      61.382  67.979  93.899  1.00 51.10           C  
ATOM   1303  C   TYR A 180      61.829  67.074  95.033  1.00 51.10           C  
ATOM   1304  O   TYR A 180      63.011  66.744  95.136  1.00 51.10           O  
ATOM   1305  CB  TYR A 180      61.450  69.440  94.337  1.00 51.10           C  
ATOM   1306  CG  TYR A 180      62.837  70.003  94.139  1.00 51.10           C  
ATOM   1307  CD1 TYR A 180      63.357  70.165  92.869  1.00 51.10           C  
ATOM   1308  CD2 TYR A 180      63.640  70.323  95.217  1.00 51.10           C  
ATOM   1309  CE1 TYR A 180      64.625  70.656  92.678  1.00 51.10           C  
ATOM   1310  CE2 TYR A 180      64.911  70.807  95.033  1.00 51.10           C  
ATOM   1311  CZ  TYR A 180      65.398  70.966  93.764  1.00 51.10           C  
ATOM   1312  OH  TYR A 180      66.663  71.455  93.574  1.00 51.10           O  
ATOM   1313  N   GLU A 181      60.901  66.651  95.890  1.00 56.84           N  
ATOM   1314  CA  GLU A 181      61.275  65.744  96.966  1.00 56.84           C  
ATOM   1315  C   GLU A 181      61.690  64.386  96.420  1.00 56.84           C  
ATOM   1316  O   GLU A 181      62.760  63.868  96.761  1.00 56.84           O  
ATOM   1317  CB  GLU A 181      60.128  65.598  97.954  1.00 56.84           C  
ATOM   1318  CG  GLU A 181      59.647  66.913  98.476  1.00 56.84           C  
ATOM   1319  CD  GLU A 181      58.916  66.777  99.779  1.00 56.84           C  
ATOM   1320  OE1 GLU A 181      58.886  65.656 100.319  1.00 56.84           O  
ATOM   1321  OE2 GLU A 181      58.360  67.782 100.262  1.00 56.84           O  
ATOM   1322  N   GLU A 182      60.858  63.789  95.572  1.00 56.94           N  
ATOM   1323  CA  GLU A 182      61.258  62.531  94.954  1.00 56.94           C  
ATOM   1324  C   GLU A 182      62.543  62.689  94.159  1.00 56.94           C  
ATOM   1325  O   GLU A 182      63.394  61.792  94.170  1.00 56.94           O  
ATOM   1326  CB  GLU A 182      60.133  62.015  94.060  1.00 56.94           C  
ATOM   1327  CG  GLU A 182      60.210  60.546  93.715  1.00 56.94           C  
ATOM   1328  CD  GLU A 182      58.929  60.051  93.070  1.00 56.94           C  
ATOM   1329  OE1 GLU A 182      57.844  60.383  93.589  1.00 56.94           O  
ATOM   1330  OE2 GLU A 182      59.000  59.349  92.038  1.00 56.94           O  
ATOM   1331  N   TYR A 183      62.719  63.838  93.510  1.00 53.61           N  
ATOM   1332  CA  TYR A 183      63.899  64.089  92.703  1.00 53.61           C  
ATOM   1333  C   TYR A 183      65.143  64.181  93.565  1.00 53.61           C  
ATOM   1334  O   TYR A 183      66.211  63.716  93.171  1.00 53.61           O  
ATOM   1335  CB  TYR A 183      63.690  65.372  91.905  1.00 53.61           C  
ATOM   1336  CG  TYR A 183      64.929  66.194  91.651  1.00 53.61           C  
ATOM   1337  CD1 TYR A 183      65.292  67.225  92.502  1.00 53.61           C  
ATOM   1338  CD2 TYR A 183      65.714  65.969  90.534  1.00 53.61           C  
ATOM   1339  CE1 TYR A 183      66.418  67.982  92.259  1.00 53.61           C  
ATOM   1340  CE2 TYR A 183      66.835  66.728  90.284  1.00 53.61           C  
ATOM   1341  CZ  TYR A 183      67.178  67.732  91.149  1.00 53.61           C  
ATOM   1342  OH  TYR A 183      68.293  68.488  90.903  1.00 53.61           O  
ATOM   1343  N   VAL A 184      65.029  64.774  94.753  1.00 56.01           N  
ATOM   1344  CA  VAL A 184      66.209  64.880  95.603  1.00 56.01           C  
ATOM   1345  C   VAL A 184      66.539  63.527  96.215  1.00 56.01           C  
ATOM   1346  O   VAL A 184      67.712  63.189  96.393  1.00 56.01           O  
ATOM   1347  CB  VAL A 184      66.037  65.970  96.678  1.00 56.01           C  
ATOM   1348  CG1 VAL A 184      64.920  65.649  97.610  1.00 56.01           C  
ATOM   1349  CG2 VAL A 184      67.304  66.107  97.472  1.00 56.01           C  
ATOM   1350  N   VAL A 185      65.520  62.711  96.505  1.00 56.30           N  
ATOM   1351  CA  VAL A 185      65.793  61.346  96.960  1.00 56.30           C  
ATOM   1352  C   VAL A 185      66.563  60.568  95.901  1.00 56.30           C  
ATOM   1353  O   VAL A 185      67.593  59.945  96.187  1.00 56.30           O  
ATOM   1354  CB  VAL A 185      64.491  60.626  97.346  1.00 56.30           C  
ATOM   1355  CG1 VAL A 185      64.817  59.318  98.005  1.00 56.30           C  
ATOM   1356  CG2 VAL A 185      63.698  61.468  98.310  1.00 56.30           C  
ATOM   1357  N   LEU A 186      66.079  60.585  94.662  1.00 55.87           N  
ATOM   1358  CA  LEU A 186      66.744  59.789  93.637  1.00 55.87           C  
ATOM   1359  C   LEU A 186      68.074  60.403  93.223  1.00 55.87           C  
ATOM   1360  O   LEU A 186      68.988  59.685  92.813  1.00 55.87           O  
ATOM   1361  CB  LEU A 186      65.829  59.585  92.431  1.00 55.87           C  
ATOM   1362  CG  LEU A 186      64.366  59.239  92.737  1.00 55.87           C  
ATOM   1363  CD1 LEU A 186      63.576  59.021  91.470  1.00 55.87           C  
ATOM   1364  CD2 LEU A 186      64.263  58.005  93.630  1.00 55.87           C  
ATOM   1365  N   LYS A 187      68.226  61.716  93.355  1.00 54.23           N  
ATOM   1366  CA  LYS A 187      69.521  62.319  93.073  1.00 54.23           C  
ATOM   1367  C   LYS A 187      70.527  61.965  94.157  1.00 54.23           C  
ATOM   1368  O   LYS A 187      71.694  61.691  93.865  1.00 54.23           O  
ATOM   1369  CB  LYS A 187      69.370  63.831  92.936  1.00 54.23           C  
ATOM   1370  CG  LYS A 187      68.872  64.277  91.581  1.00 54.23           C  
ATOM   1371  CD  LYS A 187      69.845  63.925  90.469  1.00 54.23           C  
ATOM   1372  CE  LYS A 187      69.496  64.666  89.191  1.00 54.23           C  
ATOM   1373  NZ  LYS A 187      70.590  64.625  88.198  1.00 54.23           N  
ATOM   1374  N   ASN A 188      70.084  61.934  95.413  1.00 56.96           N  
ATOM   1375  CA  ASN A 188      70.966  61.515  96.491  1.00 56.96           C  
ATOM   1376  C   ASN A 188      71.350  60.051  96.350  1.00 56.96           C  
ATOM   1377  O   ASN A 188      72.484  59.675  96.658  1.00 56.96           O  
ATOM   1378  CB  ASN A 188      70.304  61.766  97.840  1.00 56.96           C  
ATOM   1379  CG  ASN A 188      70.704  63.083  98.439  1.00 56.96           C  
ATOM   1380  OD1 ASN A 188      71.770  63.618  98.136  1.00 56.96           O  
ATOM   1381  ND2 ASN A 188      69.851  63.621  99.291  1.00 56.96           N  
ATOM   1382  N   GLU A 189      70.432  59.207  95.877  1.00 60.99           N  
ATOM   1383  CA  GLU A 189      70.787  57.802  95.698  1.00 60.99           C  
ATOM   1384  C   GLU A 189      71.714  57.618  94.505  1.00 60.99           C  
ATOM   1385  O   GLU A 189      72.643  56.809  94.550  1.00 60.99           O  
ATOM   1386  CB  GLU A 189      69.539  56.935  95.549  1.00 60.99           C  
ATOM   1387  CG  GLU A 189      69.796  55.501  95.975  1.00 60.99           C  
ATOM   1388  CD  GLU A 189      68.627  54.578  95.730  1.00 60.99           C  
ATOM   1389  OE1 GLU A 189      68.110  53.997  96.706  1.00 60.99           O  
ATOM   1390  OE2 GLU A 189      68.230  54.416  94.560  1.00 60.99           O  
ATOM   1391  N   MET A 190      71.483  58.367  93.428  1.00 67.60           N  
ATOM   1392  CA  MET A 190      72.402  58.341  92.297  1.00 67.60           C  
ATOM   1393  C   MET A 190      73.780  58.841  92.707  1.00 67.60           C  
ATOM   1394  O   MET A 190      74.801  58.411  92.162  1.00 67.60           O  
ATOM   1395  CB  MET A 190      71.843  59.192  91.158  1.00 67.60           C  
ATOM   1396  CG  MET A 190      72.491  58.953  89.813  1.00 67.60           C  
ATOM   1397  SD  MET A 190      74.044  59.842  89.576  1.00 67.60           S  
ATOM   1398  CE  MET A 190      73.472  61.368  88.851  1.00 67.60           C  
ATOM   1399  N   ALA A 191      73.825  59.764  93.666  1.00 59.75           N  
ATOM   1400  CA  ALA A 191      75.097  60.335  94.083  1.00 59.75           C  
ATOM   1401  C   ALA A 191      75.847  59.389  95.004  1.00 59.75           C  
ATOM   1402  O   ALA A 191      77.036  59.118  94.802  1.00 59.75           O  
ATOM   1403  CB  ALA A 191      74.857  61.674  94.769  1.00 59.75           C  
ATOM   1404  N   ARG A 192      75.166  58.876  96.027  1.00 58.57           N  
ATOM   1405  CA  ARG A 192      75.792  57.922  96.929  1.00 58.57           C  
ATOM   1406  C   ARG A 192      76.099  56.615  96.217  1.00 58.57           C  
ATOM   1407  O   ARG A 192      76.909  55.814  96.696  1.00 58.57           O  
ATOM   1408  CB  ARG A 192      74.892  57.694  98.139  1.00 58.57           C  
ATOM   1409  CG  ARG A 192      74.651  58.950  98.942  1.00 58.57           C  
ATOM   1410  CD  ARG A 192      73.561  58.761  99.963  1.00 58.57           C  
ATOM   1411  NE  ARG A 192      72.923  60.025 100.310  1.00 58.57           N  
ATOM   1412  CZ  ARG A 192      73.239  60.754 101.371  1.00 58.57           C  
ATOM   1413  NH1 ARG A 192      72.606  61.890 101.607  1.00 58.57           N  
ATOM   1414  NH2 ARG A 192      74.186  60.344 102.201  1.00 58.57           N  
ATOM   1415  N   ALA A 193      75.472  56.384  95.062  1.00 63.02           N  
ATOM   1416  CA  ALA A 193      75.807  55.209  94.267  1.00 63.02           C  
ATOM   1417  C   ALA A 193      77.018  55.452  93.375  1.00 63.02           C  
ATOM   1418  O   ALA A 193      77.560  54.505  92.799  1.00 63.02           O  
ATOM   1419  CB  ALA A 193      74.603  54.789  93.429  1.00 63.02           C  
ATOM   1420  N   ASN A 194      77.449  56.704  93.235  1.00 65.35           N  
ATOM   1421  CA  ASN A 194      78.686  57.034  92.541  1.00 65.35           C  
ATOM   1422  C   ASN A 194      79.837  57.274  93.500  1.00 65.35           C  
ATOM   1423  O   ASN A 194      80.900  57.740  93.073  1.00 65.35           O  
ATOM   1424  CB  ASN A 194      78.498  58.269  91.660  1.00 65.35           C  
ATOM   1425  CG  ASN A 194      78.116  57.922  90.248  1.00 65.35           C  
ATOM   1426  OD1 ASN A 194      78.882  57.289  89.526  1.00 65.35           O  
ATOM   1427  ND2 ASN A 194      76.926  58.342  89.838  1.00 65.35           N  
ATOM   1428  N   HIS A 195      79.635  56.981  94.784  1.00 64.42           N  
ATOM   1429  CA  HIS A 195      80.630  57.174  95.834  1.00 64.42           C  
ATOM   1430  C   HIS A 195      80.898  58.647  96.109  1.00 64.42           C  
ATOM   1431  O   HIS A 195      81.942  58.999  96.654  1.00 64.42           O  
ATOM   1432  CB  HIS A 195      81.936  56.440  95.525  1.00 64.42           C  
ATOM   1433  CG  HIS A 195      81.765  54.968  95.339  1.00 64.42           C  
ATOM   1434  ND1 HIS A 195      80.970  54.432  94.352  1.00 64.42           N  
ATOM   1435  CD2 HIS A 195      82.282  53.918  96.017  1.00 64.42           C  
ATOM   1436  CE1 HIS A 195      81.005  53.115  94.428  1.00 64.42           C  
ATOM   1437  NE2 HIS A 195      81.794  52.777  95.431  1.00 64.42           N  
ATOM   1438  N   TYR A 196      79.967  59.518  95.741  1.00 53.98           N  
ATOM   1439  CA  TYR A 196      79.923  60.854  96.308  1.00 53.98           C  
ATOM   1440  C   TYR A 196      79.118  60.797  97.595  1.00 53.98           C  
ATOM   1441  O   TYR A 196      78.458  59.802  97.893  1.00 53.98           O  
ATOM   1442  CB  TYR A 196      79.305  61.860  95.334  1.00 53.98           C  
ATOM   1443  CG  TYR A 196      80.217  62.252  94.197  1.00 53.98           C  
ATOM   1444  CD1 TYR A 196      80.137  61.621  92.975  1.00 53.98           C  
ATOM   1445  CD2 TYR A 196      81.160  63.250  94.355  1.00 53.98           C  
ATOM   1446  CE1 TYR A 196      80.963  61.968  91.946  1.00 53.98           C  
ATOM   1447  CE2 TYR A 196      81.989  63.606  93.333  1.00 53.98           C  
ATOM   1448  CZ  TYR A 196      81.890  62.964  92.126  1.00 53.98           C  
ATOM   1449  OH  TYR A 196      82.721  63.316  91.086  1.00 53.98           O  
ATOM   1450  N   GLU A 197      79.193  61.870  98.370  1.00 54.54           N  
ATOM   1451  CA  GLU A 197      78.474  61.912  99.632  1.00 54.54           C  
ATOM   1452  C   GLU A 197      77.019  62.313  99.457  1.00 54.54           C  
ATOM   1453  O   GLU A 197      76.158  61.773 100.153  1.00 54.54           O  
ATOM   1454  CB  GLU A 197      79.172  62.874 100.593  1.00 54.54           C  
ATOM   1455  CG  GLU A 197      78.493  63.029 101.942  1.00 54.54           C  
ATOM   1456  CD  GLU A 197      79.024  64.214 102.727  1.00 54.54           C  
ATOM   1457  OE1 GLU A 197      79.688  63.991 103.759  1.00 54.54           O  
ATOM   1458  OE2 GLU A 197      78.787  65.368 102.311  1.00 54.54           O  
ATOM   1459  N   ASP A 198      76.730  63.235  98.546  1.00 56.82           N  
ATOM   1460  CA  ASP A 198      75.381  63.704  98.239  1.00 56.82           C  
ATOM   1461  C   ASP A 198      75.405  64.240  96.817  1.00 56.82           C  
ATOM   1462  O   ASP A 198      76.439  64.217  96.142  1.00 56.82           O  
ATOM   1463  CB  ASP A 198      74.903  64.791  99.198  1.00 56.82           C  
ATOM   1464  CG  ASP A 198      75.153  64.446 100.628  1.00 56.82           C  
ATOM   1465  OD1 ASP A 198      74.457  63.559 101.152  1.00 56.82           O  
ATOM   1466  OD2 ASP A 198      76.067  65.038 101.229  1.00 56.82           O  
ATOM   1467  N   TYR A 199      74.251  64.735  96.366  1.00 50.60           N  
ATOM   1468  CA  TYR A 199      74.211  65.388  95.065  1.00 50.60           C  
ATOM   1469  C   TYR A 199      74.884  66.755  95.115  1.00 50.60           C  
ATOM   1470  O   TYR A 199      75.523  67.163  94.143  1.00 50.60           O  
ATOM   1471  CB  TYR A 199      72.768  65.508  94.578  1.00 50.60           C  
ATOM   1472  CG  TYR A 199      72.667  65.772  93.100  1.00 50.60           C  
ATOM   1473  CD1 TYR A 199      73.207  64.884  92.192  1.00 50.60           C  
ATOM   1474  CD2 TYR A 199      72.031  66.897  92.608  1.00 50.60           C  
ATOM   1475  CE1 TYR A 199      73.128  65.109  90.851  1.00 50.60           C  
ATOM   1476  CE2 TYR A 199      71.948  67.130  91.259  1.00 50.60           C  
ATOM   1477  CZ  TYR A 199      72.505  66.232  90.385  1.00 50.60           C  
ATOM   1478  OH  TYR A 199      72.442  66.430  89.025  1.00 50.60           O  
ATOM   1479  N   GLY A 200      74.749  67.471  96.233  1.00 46.90           N  
ATOM   1480  CA  GLY A 200      75.513  68.695  96.414  1.00 46.90           C  
ATOM   1481  C   GLY A 200      77.004  68.457  96.288  1.00 46.90           C  
ATOM   1482  O   GLY A 200      77.726  69.253  95.685  1.00 46.90           O  
ATOM   1483  N   ASP A 201      77.486  67.355  96.854  1.00 48.43           N  
ATOM   1484  CA  ASP A 201      78.883  66.988  96.678  1.00 48.43           C  
ATOM   1485  C   ASP A 201      79.179  66.667  95.223  1.00 48.43           C  
ATOM   1486  O   ASP A 201      80.237  67.033  94.699  1.00 48.43           O  
ATOM   1487  CB  ASP A 201      79.224  65.801  97.572  1.00 48.43           C  
ATOM   1488  CG  ASP A 201      80.686  65.742  97.920  1.00 48.43           C  
ATOM   1489  OD1 ASP A 201      81.217  66.740  98.442  1.00 48.43           O  
ATOM   1490  OD2 ASP A 201      81.318  64.700  97.667  1.00 48.43           O  
ATOM   1491  N   TYR A 202      78.254  65.980  94.553  1.00 52.01           N  
ATOM   1492  CA  TYR A 202      78.404  65.728  93.127  1.00 52.01           C  
ATOM   1493  C   TYR A 202      78.589  67.035  92.369  1.00 52.01           C  
ATOM   1494  O   TYR A 202      79.381  67.116  91.423  1.00 52.01           O  
ATOM   1495  CB  TYR A 202      77.189  64.958  92.600  1.00 52.01           C  
ATOM   1496  CG  TYR A 202      77.133  64.882  91.098  1.00 52.01           C  
ATOM   1497  CD1 TYR A 202      76.253  65.668  90.374  1.00 52.01           C  
ATOM   1498  CD2 TYR A 202      77.978  64.037  90.399  1.00 52.01           C  
ATOM   1499  CE1 TYR A 202      76.209  65.605  88.998  1.00 52.01           C  
ATOM   1500  CE2 TYR A 202      77.948  63.969  89.031  1.00 52.01           C  
ATOM   1501  CZ  TYR A 202      77.065  64.752  88.329  1.00 52.01           C  
ATOM   1502  OH  TYR A 202      77.040  64.667  86.954  1.00 52.01           O  
ATOM   1503  N   TRP A 203      77.875  68.081  92.796  1.00 44.89           N  
ATOM   1504  CA  TRP A 203      77.940  69.371  92.120  1.00 44.89           C  
ATOM   1505  C   TRP A 203      79.262  70.068  92.395  1.00 44.89           C  
ATOM   1506  O   TRP A 203      79.961  70.487  91.464  1.00 44.89           O  
ATOM   1507  CB  TRP A 203      76.778  70.252  92.565  1.00 44.89           C  
ATOM   1508  CG  TRP A 203      75.609  70.176  91.655  1.00 44.89           C  
ATOM   1509  CD1 TRP A 203      75.577  69.616  90.419  1.00 44.89           C  
ATOM   1510  CD2 TRP A 203      74.296  70.672  91.905  1.00 44.89           C  
ATOM   1511  NE1 TRP A 203      74.325  69.726  89.883  1.00 44.89           N  
ATOM   1512  CE2 TRP A 203      73.521  70.381  90.774  1.00 44.89           C  
ATOM   1513  CE3 TRP A 203      73.703  71.344  92.972  1.00 44.89           C  
ATOM   1514  CZ2 TRP A 203      72.189  70.726  90.681  1.00 44.89           C  
ATOM   1515  CZ3 TRP A 203      72.377  71.687  92.877  1.00 44.89           C  
ATOM   1516  CH2 TRP A 203      71.633  71.374  91.745  1.00 44.89           C  
ATOM   1517  N   ARG A 204      79.614  70.207  93.671  1.00 40.26           N  
ATOM   1518  CA  ARG A 204      80.893  70.788  94.048  1.00 40.26           C  
ATOM   1519  C   ARG A 204      82.069  70.016  93.489  1.00 40.26           C  
ATOM   1520  O   ARG A 204      83.184  70.541  93.485  1.00 40.26           O  
ATOM   1521  CB  ARG A 204      81.002  70.869  95.560  1.00 40.26           C  
ATOM   1522  CG  ARG A 204      79.930  71.707  96.171  1.00 40.26           C  
ATOM   1523  CD  ARG A 204      80.279  72.107  97.572  1.00 40.26           C  
ATOM   1524  NE  ARG A 204      80.475  70.949  98.426  1.00 40.26           N  
ATOM   1525  CZ  ARG A 204      79.495  70.325  99.059  1.00 40.26           C  
ATOM   1526  NH1 ARG A 204      78.252  70.745  98.925  1.00 40.26           N  
ATOM   1527  NH2 ARG A 204      79.756  69.278  99.824  1.00 40.26           N  
ATOM   1528  N   GLY A 205      81.853  68.794  93.016  1.00 44.10           N  
ATOM   1529  CA  GLY A 205      82.898  68.113  92.286  1.00 44.10           C  
ATOM   1530  C   GLY A 205      83.406  68.901  91.097  1.00 44.10           C  
ATOM   1531  O   GLY A 205      84.464  68.589  90.550  1.00 44.10           O  
ATOM   1532  N   ASP A 206      82.662  69.921  90.672  1.00 43.37           N  
ATOM   1533  CA  ASP A 206      83.158  70.796  89.615  1.00 43.37           C  
ATOM   1534  C   ASP A 206      84.375  71.584  90.074  1.00 43.37           C  
ATOM   1535  O   ASP A 206      85.235  71.928  89.258  1.00 43.37           O  
ATOM   1536  CB  ASP A 206      82.057  71.749  89.159  1.00 43.37           C  
ATOM   1537  CG  ASP A 206      82.312  72.312  87.777  1.00 43.37           C  
ATOM   1538  OD1 ASP A 206      81.983  71.631  86.784  1.00 43.37           O  
ATOM   1539  OD2 ASP A 206      82.859  73.428  87.680  1.00 43.37           O  
ATOM   1540  N   TYR A 207      84.465  71.872  91.371  1.00 42.57           N  
ATOM   1541  CA  TYR A 207      85.553  72.651  91.938  1.00 42.57           C  
ATOM   1542  C   TYR A 207      86.608  71.811  92.629  1.00 42.57           C  
ATOM   1543  O   TYR A 207      87.540  72.375  93.208  1.00 42.57           O  
ATOM   1544  CB  TYR A 207      85.008  73.660  92.943  1.00 42.57           C  
ATOM   1545  CG  TYR A 207      84.126  74.689  92.321  1.00 42.57           C  
ATOM   1546  CD1 TYR A 207      82.757  74.593  92.426  1.00 42.57           C  
ATOM   1547  CD2 TYR A 207      84.660  75.759  91.626  1.00 42.57           C  
ATOM   1548  CE1 TYR A 207      81.943  75.525  91.860  1.00 42.57           C  
ATOM   1549  CE2 TYR A 207      83.855  76.700  91.054  1.00 42.57           C  
ATOM   1550  CZ  TYR A 207      82.492  76.582  91.175  1.00 42.57           C  
ATOM   1551  OH  TYR A 207      81.664  77.520  90.608  1.00 42.57           O  
ATOM   1552  N   GLU A 208      86.485  70.492  92.608  1.00 46.72           N  
ATOM   1553  CA  GLU A 208      87.483  69.659  93.253  1.00 46.72           C  
ATOM   1554  C   GLU A 208      88.738  69.579  92.405  1.00 46.72           C  
ATOM   1555  O   GLU A 208      88.676  69.440  91.184  1.00 46.72           O  
ATOM   1556  CB  GLU A 208      86.944  68.257  93.498  1.00 46.72           C  
ATOM   1557  CG  GLU A 208      87.953  67.359  94.174  1.00 46.72           C  
ATOM   1558  CD  GLU A 208      87.308  66.336  95.058  1.00 46.72           C  
ATOM   1559  OE1 GLU A 208      86.246  65.819  94.670  1.00 46.72           O  
ATOM   1560  OE2 GLU A 208      87.850  66.056  96.147  1.00 46.72           O  
ATOM   1561  N   VAL A 209      89.880  69.695  93.061  1.00 46.61           N  
ATOM   1562  CA  VAL A 209      91.162  69.332  92.482  1.00 46.61           C  
ATOM   1563  C   VAL A 209      91.804  68.316  93.405  1.00 46.61           C  
ATOM   1564  O   VAL A 209      91.839  68.515  94.623  1.00 46.61           O  
ATOM   1565  CB  VAL A 209      92.087  70.546  92.286  1.00 46.61           C  
ATOM   1566  CG1 VAL A 209      93.399  70.091  91.710  1.00 46.61           C  
ATOM   1567  CG2 VAL A 209      91.450  71.535  91.370  1.00 46.61           C  
ATOM   1568  N   ASN A 210      92.288  67.223  92.833  1.00 56.15           N  
ATOM   1569  CA  ASN A 210      92.983  66.198  93.584  1.00 56.15           C  
ATOM   1570  C   ASN A 210      94.238  65.802  92.831  1.00 56.15           C  
ATOM   1571  O   ASN A 210      94.256  65.772  91.600  1.00 56.15           O  
ATOM   1572  CB  ASN A 210      92.105  64.964  93.812  1.00 56.15           C  
ATOM   1573  CG  ASN A 210      90.916  65.255  94.705  1.00 56.15           C  
ATOM   1574  OD1 ASN A 210      89.864  64.632  94.580  1.00 56.15           O  
ATOM   1575  ND2 ASN A 210      91.074  66.217  95.607  1.00 56.15           N  
ATOM   1576  N   GLY A 211      95.290  65.508  93.586  1.00 60.18           N  
ATOM   1577  CA  GLY A 211      96.485  64.935  93.000  1.00 60.18           C  
ATOM   1578  C   GLY A 211      97.496  65.925  92.474  1.00 60.18           C  
ATOM   1579  O   GLY A 211      98.442  65.522  91.794  1.00 60.18           O  
ATOM   1580  N   VAL A 212      97.336  67.210  92.775  1.00 60.54           N  
ATOM   1581  CA  VAL A 212      98.334  68.222  92.440  1.00 60.54           C  
ATOM   1582  C   VAL A 212      98.717  68.902  93.746  1.00 60.54           C  
ATOM   1583  O   VAL A 212      97.881  69.541  94.394  1.00 60.54           O  
ATOM   1584  CB  VAL A 212      97.840  69.237  91.404  1.00 60.54           C  
ATOM   1585  CG1 VAL A 212      99.018  69.944  90.769  1.00 60.54           C  
ATOM   1586  CG2 VAL A 212      97.027  68.549  90.334  1.00 60.54           C  
ATOM   1587  N   ASP A 213      99.978  68.756  94.142  1.00 62.03           N  
ATOM   1588  CA  ASP A 213     100.433  69.272  95.424  1.00 62.03           C  
ATOM   1589  C   ASP A 213     100.439  70.793  95.428  1.00 62.03           C  
ATOM   1590  O   ASP A 213     100.950  71.429  94.503  1.00 62.03           O  
ATOM   1591  CB  ASP A 213     101.828  68.732  95.735  1.00 62.03           C  
ATOM   1592  CG  ASP A 213     102.083  68.603  97.221  1.00 62.03           C  
ATOM   1593  OD1 ASP A 213     102.625  69.558  97.811  1.00 62.03           O  
ATOM   1594  OD2 ASP A 213     101.738  67.553  97.800  1.00 62.03           O  
ATOM   1595  N   GLY A 214      99.865  71.374  96.478  1.00 56.38           N  
ATOM   1596  CA  GLY A 214      99.827  72.810  96.637  1.00 56.38           C  
ATOM   1597  C   GLY A 214      98.668  73.500  95.964  1.00 56.38           C  
ATOM   1598  O   GLY A 214      98.252  74.568  96.421  1.00 56.38           O  
ATOM   1599  N   TYR A 215      98.123  72.921  94.906  1.00 51.96           N  
ATOM   1600  CA  TYR A 215      96.991  73.516  94.222  1.00 51.96           C  
ATOM   1601  C   TYR A 215      95.698  72.746  94.416  1.00 51.96           C  
ATOM   1602  O   TYR A 215      94.694  73.109  93.798  1.00 51.96           O  
ATOM   1603  CB  TYR A 215      97.279  73.642  92.722  1.00 51.96           C  
ATOM   1604  CG  TYR A 215      98.260  74.733  92.404  1.00 51.96           C  
ATOM   1605  CD1 TYR A 215      97.935  76.062  92.615  1.00 51.96           C  
ATOM   1606  CD2 TYR A 215      99.511  74.436  91.893  1.00 51.96           C  
ATOM   1607  CE1 TYR A 215      98.834  77.063  92.327  1.00 51.96           C  
ATOM   1608  CE2 TYR A 215     100.415  75.429  91.603  1.00 51.96           C  
ATOM   1609  CZ  TYR A 215     100.074  76.740  91.820  1.00 51.96           C  
ATOM   1610  OH  TYR A 215     100.978  77.733  91.530  1.00 51.96           O  
ATOM   1611  N   ASP A 216      95.679  71.714  95.249  1.00 51.80           N  
ATOM   1612  CA  ASP A 216      94.480  70.909  95.389  1.00 51.80           C  
ATOM   1613  C   ASP A 216      93.376  71.702  96.078  1.00 51.80           C  
ATOM   1614  O   ASP A 216      93.578  72.812  96.574  1.00 51.80           O  
ATOM   1615  CB  ASP A 216      94.776  69.629  96.162  1.00 51.80           C  
ATOM   1616  CG  ASP A 216      95.597  69.879  97.396  1.00 51.80           C  
ATOM   1617  OD1 ASP A 216      96.739  70.372  97.264  1.00 51.80           O  
ATOM   1618  OD2 ASP A 216      95.097  69.589  98.503  1.00 51.80           O  
ATOM   1619  N   TYR A 217      92.193  71.102  96.103  1.00 45.04           N  
ATOM   1620  CA  TYR A 217      90.979  71.768  96.559  1.00 45.04           C  
ATOM   1621  C   TYR A 217      89.951  70.688  96.825  1.00 45.04           C  
ATOM   1622  O   TYR A 217      89.717  69.839  95.963  1.00 45.04           O  
ATOM   1623  CB  TYR A 217      90.483  72.745  95.500  1.00 45.04           C  
ATOM   1624  CG  TYR A 217      89.599  73.847  96.014  1.00 45.04           C  
ATOM   1625  CD1 TYR A 217      88.222  73.717  96.017  1.00 45.04           C  
ATOM   1626  CD2 TYR A 217      90.139  75.023  96.481  1.00 45.04           C  
ATOM   1627  CE1 TYR A 217      87.420  74.721  96.481  1.00 45.04           C  
ATOM   1628  CE2 TYR A 217      89.345  76.026  96.936  1.00 45.04           C  
ATOM   1629  CZ  TYR A 217      87.991  75.874  96.936  1.00 45.04           C  
ATOM   1630  OH  TYR A 217      87.214  76.896  97.406  1.00 45.04           O  
ATOM   1631  N   SER A 218      89.360  70.695  98.009  1.00 44.87           N  
ATOM   1632  CA  SER A 218      88.371  69.688  98.343  1.00 44.87           C  
ATOM   1633  C   SER A 218      86.974  70.292  98.322  1.00 44.87           C  
ATOM   1634  O   SER A 218      86.792  71.508  98.319  1.00 44.87           O  
ATOM   1635  CB  SER A 218      88.667  69.060  99.704  1.00 44.87           C  
ATOM   1636  OG  SER A 218      88.808  70.038 100.711  1.00 44.87           O  
ATOM   1637  N   ARG A 219      85.977  69.412  98.315  1.00 46.43           N  
ATOM   1638  CA  ARG A 219      84.629  69.829  97.965  1.00 46.43           C  
ATOM   1639  C   ARG A 219      83.926  70.512  99.132  1.00 46.43           C  
ATOM   1640  O   ARG A 219      82.781  70.948  98.995  1.00 46.43           O  
ATOM   1641  CB  ARG A 219      83.831  68.624  97.474  1.00 46.43           C  
ATOM   1642  CG  ARG A 219      84.405  67.983  96.223  1.00 46.43           C  
ATOM   1643  CD  ARG A 219      83.458  66.950  95.634  1.00 46.43           C  
ATOM   1644  NE  ARG A 219      83.256  65.819  96.530  1.00 46.43           N  
ATOM   1645  CZ  ARG A 219      83.928  64.674  96.469  1.00 46.43           C  
ATOM   1646  NH1 ARG A 219      84.855  64.484  95.545  1.00 46.43           N  
ATOM   1647  NH2 ARG A 219      83.656  63.712  97.334  1.00 46.43           N  
ATOM   1648  N   GLY A 220      84.579  70.591 100.294  1.00 45.16           N  
ATOM   1649  CA  GLY A 220      84.094  71.442 101.369  1.00 45.16           C  
ATOM   1650  C   GLY A 220      84.902  72.710 101.523  1.00 45.16           C  
ATOM   1651  O   GLY A 220      84.396  73.715 102.053  1.00 45.16           O  
ATOM   1652  N   GLN A 221      86.158  72.674 101.074  1.00 47.83           N  
ATOM   1653  CA  GLN A 221      86.953  73.885 100.988  1.00 47.83           C  
ATOM   1654  C   GLN A 221      86.228  74.952 100.195  1.00 47.83           C  
ATOM   1655  O   GLN A 221      86.375  76.139 100.488  1.00 47.83           O  
ATOM   1656  CB  GLN A 221      88.310  73.581 100.363  1.00 47.83           C  
ATOM   1657  CG  GLN A 221      89.320  74.686 100.525  1.00 47.83           C  
ATOM   1658  CD  GLN A 221      89.615  75.002 101.974  1.00 47.83           C  
ATOM   1659  OE1 GLN A 221      89.602  74.120 102.835  1.00 47.83           O  
ATOM   1660  NE2 GLN A 221      89.879  76.268 102.256  1.00 47.83           N  
ATOM   1661  N   LEU A 222      85.411  74.554  99.215  1.00 42.91           N  
ATOM   1662  CA  LEU A 222      84.617  75.529  98.480  1.00 42.91           C  
ATOM   1663  C   LEU A 222      83.584  76.192  99.373  1.00 42.91           C  
ATOM   1664  O   LEU A 222      83.403  77.408  99.315  1.00 42.91           O  
ATOM   1665  CB  LEU A 222      83.932  74.883  97.284  1.00 42.91           C  
ATOM   1666  CG  LEU A 222      83.303  75.964  96.408  1.00 42.91           C  
ATOM   1667  CD1 LEU A 222      84.203  76.306  95.241  1.00 42.91           C  
ATOM   1668  CD2 LEU A 222      81.934  75.565  95.927  1.00 42.91           C  
ATOM   1669  N   ILE A 223      82.876  75.413 100.185  1.00 41.97           N  
ATOM   1670  CA  ILE A 223      81.874  76.009 101.063  1.00 41.97           C  
ATOM   1671  C   ILE A 223      82.521  77.025 101.989  1.00 41.97           C  
ATOM   1672  O   ILE A 223      82.028  78.153 102.152  1.00 41.97           O  
ATOM   1673  CB  ILE A 223      81.138  74.918 101.856  1.00 41.97           C  
ATOM   1674  CG1 ILE A 223      80.845  73.728 100.954  1.00 41.97           C  
ATOM   1675  CG2 ILE A 223      79.853  75.470 102.449  1.00 41.97           C  
ATOM   1676  CD1 ILE A 223      79.824  72.793 101.524  1.00 41.97           C  
ATOM   1677  N   GLU A 224      83.655  76.659 102.581  1.00 47.98           N  
ATOM   1678  CA  GLU A 224      84.275  77.592 103.517  1.00 47.98           C  
ATOM   1679  C   GLU A 224      84.880  78.791 102.793  1.00 47.98           C  
ATOM   1680  O   GLU A 224      84.817  79.915 103.301  1.00 47.98           O  
ATOM   1681  CB  GLU A 224      85.317  76.888 104.378  1.00 47.98           C  
ATOM   1682  CG  GLU A 224      86.238  75.993 103.615  1.00 47.98           C  
ATOM   1683  CD  GLU A 224      87.589  75.877 104.271  1.00 47.98           C  
ATOM   1684  OE1 GLU A 224      87.828  74.876 104.975  1.00 47.98           O  
ATOM   1685  OE2 GLU A 224      88.415  76.790 104.077  1.00 47.98           O  
ATOM   1686  N   ASP A 225      85.441  78.590 101.596  1.00 45.51           N  
ATOM   1687  CA  ASP A 225      85.933  79.725 100.820  1.00 45.51           C  
ATOM   1688  C   ASP A 225      84.826  80.698 100.469  1.00 45.51           C  
ATOM   1689  O   ASP A 225      85.027  81.915 100.541  1.00 45.51           O  
ATOM   1690  CB  ASP A 225      86.590  79.261  99.528  1.00 45.51           C  
ATOM   1691  CG  ASP A 225      87.966  78.717  99.746  1.00 45.51           C  
ATOM   1692  OD1 ASP A 225      88.416  78.687 100.906  1.00 45.51           O  
ATOM   1693  OD2 ASP A 225      88.605  78.338  98.751  1.00 45.51           O  
ATOM   1694  N   VAL A 226      83.674  80.191 100.049  1.00 40.45           N  
ATOM   1695  CA  VAL A 226      82.597  81.076  99.641  1.00 40.45           C  
ATOM   1696  C   VAL A 226      82.061  81.834 100.846  1.00 40.45           C  
ATOM   1697  O   VAL A 226      81.788  83.037 100.765  1.00 40.45           O  
ATOM   1698  CB  VAL A 226      81.500  80.281  98.912  1.00 40.45           C  
ATOM   1699  CG1 VAL A 226      80.344  81.161  98.581  1.00 40.45           C  
ATOM   1700  CG2 VAL A 226      82.050  79.697  97.631  1.00 40.45           C  
ATOM   1701  N   GLU A 227      81.955  81.164 101.997  1.00 44.18           N  
ATOM   1702  CA  GLU A 227      81.548  81.889 103.197  1.00 44.18           C  
ATOM   1703  C   GLU A 227      82.573  82.950 103.574  1.00 44.18           C  
ATOM   1704  O   GLU A 227      82.211  84.050 104.010  1.00 44.18           O  
ATOM   1705  CB  GLU A 227      81.339  80.929 104.364  1.00 44.18           C  
ATOM   1706  CG  GLU A 227      80.284  79.879 104.129  1.00 44.18           C  
ATOM   1707  CD  GLU A 227      79.939  79.124 105.392  1.00 44.18           C  
ATOM   1708  OE1 GLU A 227      80.665  79.280 106.396  1.00 44.18           O  
ATOM   1709  OE2 GLU A 227      78.950  78.369 105.381  1.00 44.18           O  
ATOM   1710  N   HIS A 228      83.853  82.658 103.360  1.00 42.81           N  
ATOM   1711  CA AHIS A 228      84.894  83.597 103.763  0.50 42.81           C  
ATOM   1712  CA BHIS A 228      84.905  83.587 103.756  0.50 42.81           C  
ATOM   1713  C   HIS A 228      84.901  84.833 102.877  1.00 42.81           C  
ATOM   1714  O   HIS A 228      84.971  85.960 103.375  1.00 42.81           O  
ATOM   1715  CB AHIS A 228      86.255  82.910 103.749  0.50 42.81           C  
ATOM   1716  CB BHIS A 228      86.257  82.880 103.700  0.50 42.81           C  
ATOM   1717  CG AHIS A 228      86.465  81.985 104.902  0.50 42.81           C  
ATOM   1718  CG BHIS A 228      87.430  83.803 103.780  0.50 42.81           C  
ATOM   1719  ND1AHIS A 228      87.197  80.824 104.803  0.50 42.81           N  
ATOM   1720  ND1BHIS A 228      87.644  84.647 104.847  0.50 42.81           N  
ATOM   1721  CD2AHIS A 228      86.025  82.045 106.181  0.50 42.81           C  
ATOM   1722  CD2BHIS A 228      88.452  84.019 102.919  0.50 42.81           C  
ATOM   1723  CE1AHIS A 228      87.202  80.209 105.971  0.50 42.81           C  
ATOM   1724  CE1BHIS A 228      88.749  85.341 104.642  0.50 42.81           C  
ATOM   1725  NE2AHIS A 228      86.501  80.930 106.825  0.50 42.81           N  
ATOM   1726  NE2BHIS A 228      89.259  84.978 103.478  0.50 42.81           N  
ATOM   1727  N   THR A 229      84.824  84.648 101.562  1.00 39.75           N  
ATOM   1728  CA  THR A 229      84.797  85.814 100.685  1.00 39.75           C  
ATOM   1729  C   THR A 229      83.506  86.611 100.856  1.00 39.75           C  
ATOM   1730  O   THR A 229      83.528  87.853 100.846  1.00 39.75           O  
ATOM   1731  CB  THR A 229      84.990  85.387  99.237  1.00 39.75           C  
ATOM   1732  OG1 THR A 229      83.870  84.616  98.810  1.00 39.75           O  
ATOM   1733  CG2 THR A 229      86.235  84.558  99.099  1.00 39.75           C  
ATOM   1734  N   PHE A 230      82.379  85.930 101.052  1.00 39.58           N  
ATOM   1735  CA  PHE A 230      81.148  86.660 101.303  1.00 39.58           C  
ATOM   1736  C   PHE A 230      81.229  87.455 102.600  1.00 39.58           C  
ATOM   1737  O   PHE A 230      80.576  88.498 102.740  1.00 39.58           O  
ATOM   1738  CB  PHE A 230      79.968  85.698 101.330  1.00 39.58           C  
ATOM   1739  CG  PHE A 230      78.663  86.384 101.468  1.00 39.58           C  
ATOM   1740  CD1 PHE A 230      78.092  87.022 100.391  1.00 39.58           C  
ATOM   1741  CD2 PHE A 230      78.021  86.424 102.679  1.00 39.58           C  
ATOM   1742  CE1 PHE A 230      76.897  87.674 100.525  1.00 39.58           C  
ATOM   1743  CE2 PHE A 230      76.824  87.073 102.813  1.00 39.58           C  
ATOM   1744  CZ  PHE A 230      76.262  87.697 101.736  1.00 39.58           C  
ATOM   1745  N   GLU A 231      82.031  86.981 103.559  1.00 45.41           N  
ATOM   1746  CA  GLU A 231      82.241  87.743 104.787  1.00 45.41           C  
ATOM   1747  C   GLU A 231      82.766  89.139 104.501  1.00 45.41           C  
ATOM   1748  O   GLU A 231      82.241  90.125 105.026  1.00 45.41           O  
ATOM   1749  CB  GLU A 231      83.202  87.001 105.707  1.00 45.41           C  
ATOM   1750  CG  GLU A 231      82.509  86.034 106.625  1.00 45.41           C  
ATOM   1751  CD  GLU A 231      81.618  86.737 107.612  1.00 45.41           C  
ATOM   1752  OE1 GLU A 231      81.973  87.860 108.025  1.00 45.41           O  
ATOM   1753  OE2 GLU A 231      80.565  86.170 107.969  1.00 45.41           O  
ATOM   1754  N   GLU A 232      83.805  89.244 103.677  1.00 45.49           N  
ATOM   1755  CA  GLU A 232      84.345  90.551 103.341  1.00 45.49           C  
ATOM   1756  C   GLU A 232      83.414  91.346 102.444  1.00 45.49           C  
ATOM   1757  O   GLU A 232      83.467  92.579 102.457  1.00 45.49           O  
ATOM   1758  CB  GLU A 232      85.697  90.406 102.655  1.00 45.49           C  
ATOM   1759  CG  GLU A 232      86.483  89.202 103.091  1.00 45.49           C  
ATOM   1760  CD  GLU A 232      87.866  89.167 102.490  1.00 45.49           C  
ATOM   1761  OE1 GLU A 232      88.492  90.241 102.375  1.00 45.49           O  
ATOM   1762  OE2 GLU A 232      88.331  88.063 102.133  1.00 45.49           O  
ATOM   1763  N   ILE A 233      82.581  90.678 101.649  1.00 39.04           N  
ATOM   1764  CA  ILE A 233      81.663  91.446 100.812  1.00 39.04           C  
ATOM   1765  C   ILE A 233      80.512  92.032 101.633  1.00 39.04           C  
ATOM   1766  O   ILE A 233      79.904  93.019 101.220  1.00 39.04           O  
ATOM   1767  CB  ILE A 233      81.150  90.579  99.654  1.00 39.04           C  
ATOM   1768  CG1 ILE A 233      82.286  90.239  98.712  1.00 39.04           C  
ATOM   1769  CG2 ILE A 233      80.108  91.303  98.837  1.00 39.04           C  
ATOM   1770  CD1 ILE A 233      81.824  89.456  97.535  1.00 39.04           C  
ATOM   1771  N   LYS A 234      80.205  91.465 102.795  1.00 41.80           N  
ATOM   1772  CA  LYS A 234      79.092  91.973 103.603  1.00 41.80           C  
ATOM   1773  C   LYS A 234      79.084  93.485 103.859  1.00 41.80           C  
ATOM   1774  O   LYS A 234      77.987  94.066 103.866  1.00 41.80           O  
ATOM   1775  CB  LYS A 234      79.041  91.228 104.942  1.00 41.80           C  
ATOM   1776  CG  LYS A 234      78.585  89.797 104.820  1.00 41.80           C  
ATOM   1777  CD  LYS A 234      78.589  89.071 106.147  1.00 41.80           C  
ATOM   1778  CE  LYS A 234      78.469  87.573 105.913  1.00 41.80           C  
ATOM   1779  NZ  LYS A 234      78.395  86.771 107.159  1.00 41.80           N  
ATOM   1780  N   PRO A 235      80.210  94.173 104.104  1.00 42.84           N  
ATOM   1781  CA  PRO A 235      80.126  95.633 104.312  1.00 42.84           C  
ATOM   1782  C   PRO A 235      79.658  96.423 103.098  1.00 42.84           C  
ATOM   1783  O   PRO A 235      78.746  97.255 103.222  1.00 42.84           O  
ATOM   1784  CB  PRO A 235      81.561  96.007 104.698  1.00 42.84           C  
ATOM   1785  CG  PRO A 235      82.121  94.788 105.269  1.00 42.84           C  
ATOM   1786  CD  PRO A 235      81.526  93.656 104.510  1.00 42.84           C  
ATOM   1787  N   LEU A 236      80.291  96.229 101.938  1.00 40.88           N  
ATOM   1788  CA  LEU A 236      79.863  96.931 100.734  1.00 40.88           C  
ATOM   1789  C   LEU A 236      78.404  96.648 100.430  1.00 40.88           C  
ATOM   1790  O   LEU A 236      77.633  97.561 100.111  1.00 40.88           O  
ATOM   1791  CB  LEU A 236      80.734  96.529  99.544  1.00 40.88           C  
ATOM   1792  CG  LEU A 236      80.204  96.944  98.167  1.00 40.88           C  
ATOM   1793  CD1 LEU A 236      80.330  98.427  97.966  1.00 40.88           C  
ATOM   1794  CD2 LEU A 236      80.945  96.227  97.075  1.00 40.88           C  
ATOM   1795  N   TYR A 237      78.013  95.373 100.509  1.00 40.81           N  
ATOM   1796  CA  TYR A 237      76.635  95.021 100.215  1.00 40.81           C  
ATOM   1797  C   TYR A 237      75.692  95.640 101.223  1.00 40.81           C  
ATOM   1798  O   TYR A 237      74.589  96.035 100.862  1.00 40.81           O  
ATOM   1799  CB  TYR A 237      76.443  93.505 100.175  1.00 40.81           C  
ATOM   1800  CG  TYR A 237      74.979  93.116 100.077  1.00 40.81           C  
ATOM   1801  CD1 TYR A 237      74.306  93.172  98.866  1.00 40.81           C  
ATOM   1802  CD2 TYR A 237      74.265  92.720 101.199  1.00 40.81           C  
ATOM   1803  CE1 TYR A 237      72.972  92.836  98.778  1.00 40.81           C  
ATOM   1804  CE2 TYR A 237      72.934  92.394 101.117  1.00 40.81           C  
ATOM   1805  CZ  TYR A 237      72.296  92.451  99.908  1.00 40.81           C  
ATOM   1806  OH  TYR A 237      70.972  92.114  99.830  1.00 40.81           O  
ATOM   1807  N   GLU A 238      76.093  95.734 102.487  1.00 47.33           N  
ATOM   1808  CA  GLU A 238      75.218  96.361 103.472  1.00 47.33           C  
ATOM   1809  C   GLU A 238      75.019  97.837 103.170  1.00 47.33           C  
ATOM   1810  O   GLU A 238      73.906  98.357 103.286  1.00 47.33           O  
ATOM   1811  CB  GLU A 238      75.789  96.185 104.876  1.00 47.33           C  
ATOM   1812  CG  GLU A 238      75.354  94.917 105.568  1.00 47.33           C  
ATOM   1813  CD  GLU A 238      76.068  94.723 106.888  1.00 47.33           C  
ATOM   1814  OE1 GLU A 238      76.741  95.672 107.338  1.00 47.33           O  
ATOM   1815  OE2 GLU A 238      75.970  93.626 107.474  1.00 47.33           O  
ATOM   1816  N   HIS A 239      76.084  98.527 102.770  1.00 51.62           N  
ATOM   1817  CA  HIS A 239      75.950  99.942 102.431  1.00 51.62           C  
ATOM   1818  C   HIS A 239      75.057 100.137 101.211  1.00 51.62           C  
ATOM   1819  O   HIS A 239      74.128 100.956 101.235  1.00 51.62           O  
ATOM   1820  CB  HIS A 239      77.328 100.552 102.192  1.00 51.62           C  
ATOM   1821  CG  HIS A 239      78.038 100.926 103.451  1.00 51.62           C  
ATOM   1822  ND1 HIS A 239      77.699 102.035 104.191  1.00 51.62           N  
ATOM   1823  CD2 HIS A 239      79.053 100.327 104.114  1.00 51.62           C  
ATOM   1824  CE1 HIS A 239      78.480 102.110 105.251  1.00 51.62           C  
ATOM   1825  NE2 HIS A 239      79.310 101.086 105.229  1.00 51.62           N  
ATOM   1826  N   LEU A 240      75.335  99.403 100.132  1.00 46.13           N  
ATOM   1827  CA  LEU A 240      74.495  99.483  98.941  1.00 46.13           C  
ATOM   1828  C   LEU A 240      73.056  99.105  99.260  1.00 46.13           C  
ATOM   1829  O   LEU A 240      72.114  99.725  98.763  1.00 46.13           O  
ATOM   1830  CB  LEU A 240      75.056  98.580  97.847  1.00 46.13           C  
ATOM   1831  CG  LEU A 240      74.097  98.228  96.720  1.00 46.13           C  
ATOM   1832  CD1 LEU A 240      73.725  99.476  95.954  1.00 46.13           C  
ATOM   1833  CD2 LEU A 240      74.733  97.217  95.798  1.00 46.13           C  
ATOM   1834  N   HIS A 241      72.871  98.081 100.087  1.00 46.76           N  
ATOM   1835  CA  HIS A 241      71.544  97.651 100.486  1.00 46.76           C  
ATOM   1836  C   HIS A 241      70.825  98.755 101.240  1.00 46.76           C  
ATOM   1837  O   HIS A 241      69.627  98.970 101.049  1.00 46.76           O  
ATOM   1838  CB  HIS A 241      71.677  96.384 101.336  1.00 46.76           C  
ATOM   1839  CG  HIS A 241      70.402  95.906 101.952  1.00 46.76           C  
ATOM   1840  ND1 HIS A 241      69.827  96.514 103.045  1.00 46.76           N  
ATOM   1841  CD2 HIS A 241      69.617  94.847 101.655  1.00 46.76           C  
ATOM   1842  CE1 HIS A 241      68.728  95.864 103.379  1.00 46.76           C  
ATOM   1843  NE2 HIS A 241      68.578  94.849 102.551  1.00 46.76           N  
ATOM   1844  N   ALA A 242      71.555  99.496 102.076  1.00 47.16           N  
ATOM   1845  CA  ALA A 242      70.938 100.571 102.844  1.00 47.16           C  
ATOM   1846  C   ALA A 242      70.541 101.731 101.948  1.00 47.16           C  
ATOM   1847  O   ALA A 242      69.456 102.302 102.098  1.00 47.16           O  
ATOM   1848  CB  ALA A 242      71.884 101.042 103.941  1.00 47.16           C  
ATOM   1849  N   TYR A 243      71.391 102.078 100.988  1.00 48.91           N  
ATOM   1850  CA  TYR A 243      71.033 103.167 100.089  1.00 48.91           C  
ATOM   1851  C   TYR A 243      69.869 102.781  99.186  1.00 48.91           C  
ATOM   1852  O   TYR A 243      68.938 103.573  98.988  1.00 48.91           O  
ATOM   1853  CB  TYR A 243      72.231 103.595  99.253  1.00 48.91           C  
ATOM   1854  CG  TYR A 243      71.880 104.738  98.343  1.00 48.91           C  
ATOM   1855  CD1 TYR A 243      71.167 105.824  98.822  1.00 48.91           C  
ATOM   1856  CD2 TYR A 243      72.227 104.720  97.002  1.00 48.91           C  
ATOM   1857  CE1 TYR A 243      70.825 106.864  98.000  1.00 48.91           C  
ATOM   1858  CE2 TYR A 243      71.886 105.760  96.171  1.00 48.91           C  
ATOM   1859  CZ  TYR A 243      71.183 106.828  96.675  1.00 48.91           C  
ATOM   1860  OH  TYR A 243      70.839 107.869  95.851  1.00 48.91           O  
ATOM   1861  N   VAL A 244      69.924 101.581  98.602  1.00 48.67           N  
ATOM   1862  CA  VAL A 244      68.819 101.080  97.796  1.00 48.67           C  
ATOM   1863  C   VAL A 244      67.539 101.049  98.613  1.00 48.67           C  
ATOM   1864  O   VAL A 244      66.470 101.402  98.114  1.00 48.67           O  
ATOM   1865  CB  VAL A 244      69.160  99.697  97.218  1.00 48.67           C  
ATOM   1866  CG1 VAL A 244      67.938  99.056  96.649  1.00 48.67           C  
ATOM   1867  CG2 VAL A 244      70.188  99.827  96.139  1.00 48.67           C  
ATOM   1868  N   ARG A 245      67.622 100.661  99.883  1.00 53.60           N  
ATOM   1869  CA  ARG A 245      66.438 100.679 100.728  1.00 53.60           C  
ATOM   1870  C   ARG A 245      65.933 102.101 100.926  1.00 53.60           C  
ATOM   1871  O   ARG A 245      64.720 102.338 100.946  1.00 53.60           O  
ATOM   1872  CB  ARG A 245      66.747 100.017 102.067  1.00 53.60           C  
ATOM   1873  CG  ARG A 245      65.593 100.029 103.035  1.00 53.60           C  
ATOM   1874  CD  ARG A 245      65.994  99.386 104.332  1.00 53.60           C  
ATOM   1875  NE  ARG A 245      67.365  99.731 104.665  1.00 53.60           N  
ATOM   1876  CZ  ARG A 245      67.946  99.446 105.819  1.00 53.60           C  
ATOM   1877  NH1 ARG A 245      69.200  99.800 106.031  1.00 53.60           N  
ATOM   1878  NH2 ARG A 245      67.278  98.796 106.753  1.00 53.60           N  
ATOM   1879  N   ALA A 246      66.850 103.068 101.028  1.00 52.68           N  
ATOM   1880  CA  ALA A 246      66.445 104.464 101.173  1.00 52.68           C  
ATOM   1881  C   ALA A 246      65.692 104.955  99.944  1.00 52.68           C  
ATOM   1882  O   ALA A 246      64.612 105.551 100.055  1.00 52.68           O  
ATOM   1883  CB  ALA A 246      67.667 105.342 101.431  1.00 52.68           C  
ATOM   1884  N   LYS A 247      66.254 104.722  98.762  1.00 53.36           N  
ATOM   1885  CA  LYS A 247      65.560 105.114  97.543  1.00 53.36           C  
ATOM   1886  C   LYS A 247      64.226 104.393  97.418  1.00 53.36           C  
ATOM   1887  O   LYS A 247      63.210 104.998  97.059  1.00 53.36           O  
ATOM   1888  CB  LYS A 247      66.434 104.849  96.326  1.00 53.36           C  
ATOM   1889  CG  LYS A 247      67.772 105.549  96.379  1.00 53.36           C  
ATOM   1890  CD  LYS A 247      67.634 107.008  96.787  1.00 53.36           C  
ATOM   1891  CE  LYS A 247      67.256 107.898  95.623  1.00 53.36           C  
ATOM   1892  NZ  LYS A 247      67.543 109.323  95.919  1.00 53.36           N  
ATOM   1893  N   LEU A 248      64.196 103.104  97.731  1.00 54.87           N  
ATOM   1894  CA  LEU A 248      62.957 102.369  97.560  1.00 54.87           C  
ATOM   1895  C   LEU A 248      61.887 102.853  98.518  1.00 54.87           C  
ATOM   1896  O   LEU A 248      60.701 102.776  98.193  1.00 54.87           O  
ATOM   1897  CB  LEU A 248      63.188 100.872  97.725  1.00 54.87           C  
ATOM   1898  CG  LEU A 248      64.030 100.166  96.666  1.00 54.87           C  
ATOM   1899  CD1 LEU A 248      63.523  98.760  96.484  1.00 54.87           C  
ATOM   1900  CD2 LEU A 248      64.024 100.914  95.353  1.00 54.87           C  
ATOM   1901  N   MET A 249      62.262 103.355  99.694  1.00 61.33           N  
ATOM   1902  CA  MET A 249      61.220 103.899 100.557  1.00 61.33           C  
ATOM   1903  C   MET A 249      60.826 105.304 100.120  1.00 61.33           C  
ATOM   1904  O   MET A 249      59.695 105.737 100.362  1.00 61.33           O  
ATOM   1905  CB  MET A 249      61.624 103.881 102.032  1.00 61.33           C  
ATOM   1906  CG  MET A 249      63.010 104.329 102.380  1.00 61.33           C  
ATOM   1907  SD  MET A 249      63.268 104.087 104.145  1.00 61.33           S  
ATOM   1908  CE  MET A 249      64.923 103.418 104.173  1.00 61.33           C  
ATOM   1909  N   ASN A 250      61.732 106.036  99.465  1.00 60.95           N  
ATOM   1910  CA  ASN A 250      61.284 107.304  98.890  1.00 60.95           C  
ATOM   1911  C   ASN A 250      60.463 107.065  97.626  1.00 60.95           C  
ATOM   1912  O   ASN A 250      59.921 108.012  97.049  1.00 60.95           O  
ATOM   1913  CB  ASN A 250      62.465 108.261  98.644  1.00 60.95           C  
ATOM   1914  CG  ASN A 250      63.322 107.905  97.421  1.00 60.95           C  
ATOM   1915  OD1 ASN A 250      62.835 107.484  96.376  1.00 60.95           O  
ATOM   1916  ND2 ASN A 250      64.621 108.127  97.553  1.00 60.95           N  
ATOM   1917  N   ALA A 251      60.378 105.809  97.179  1.00 57.21           N  
ATOM   1918  CA  ALA A 251      59.466 105.423  96.108  1.00 57.21           C  
ATOM   1919  C   ALA A 251      58.262 104.617  96.598  1.00 57.21           C  
ATOM   1920  O   ALA A 251      57.208 104.649  95.956  1.00 57.21           O  
ATOM   1921  CB  ALA A 251      60.216 104.617  95.045  1.00 57.21           C  
ATOM   1922  N   TYR A 252      58.394 103.886  97.703  1.00 56.33           N  
ATOM   1923  CA  TYR A 252      57.313 103.073  98.267  1.00 56.33           C  
ATOM   1924  C   TYR A 252      57.052 103.521  99.696  1.00 56.33           C  
ATOM   1925  O   TYR A 252      57.449 102.852 100.652  1.00 56.33           O  
ATOM   1926  CB  TYR A 252      57.666 101.588  98.235  1.00 56.33           C  
ATOM   1927  CG  TYR A 252      57.708 100.963  96.867  1.00 56.33           C  
ATOM   1928  CD1 TYR A 252      56.544 100.620  96.201  1.00 56.33           C  
ATOM   1929  CD2 TYR A 252      58.920 100.690  96.248  1.00 56.33           C  
ATOM   1930  CE1 TYR A 252      56.586 100.039  94.951  1.00 56.33           C  
ATOM   1931  CE2 TYR A 252      58.967 100.109  95.005  1.00 56.33           C  
ATOM   1932  CZ  TYR A 252      57.803  99.788  94.364  1.00 56.33           C  
ATOM   1933  OH  TYR A 252      57.853  99.214  93.124  1.00 56.33           O  
ATOM   1934  N   PRO A 253      56.356 104.643  99.876  1.00 65.13           N  
ATOM   1935  CA  PRO A 253      56.320 105.289 101.199  1.00 65.13           C  
ATOM   1936  C   PRO A 253      55.896 104.388 102.353  1.00 65.13           C  
ATOM   1937  O   PRO A 253      56.481 104.483 103.438  1.00 65.13           O  
ATOM   1938  CB  PRO A 253      55.320 106.435 100.995  1.00 65.13           C  
ATOM   1939  CG  PRO A 253      54.591 106.108  99.725  1.00 65.13           C  
ATOM   1940  CD  PRO A 253      55.572 105.386  98.881  1.00 65.13           C  
ATOM   1941  N   SER A 254      54.901 103.531 102.171  1.00 65.59           N  
ATOM   1942  CA  SER A 254      54.364 102.782 103.298  1.00 65.59           C  
ATOM   1943  C   SER A 254      54.723 101.303 103.277  1.00 65.59           C  
ATOM   1944  O   SER A 254      54.211 100.551 104.112  1.00 65.59           O  
ATOM   1945  CB  SER A 254      52.842 102.932 103.357  1.00 65.59           C  
ATOM   1946  OG  SER A 254      52.202 101.803 102.798  1.00 65.59           O  
ATOM   1947  N   TYR A 255      55.588 100.861 102.365  1.00 64.09           N  
ATOM   1948  CA  TYR A 255      55.852  99.439 102.219  1.00 64.09           C  
ATOM   1949  C   TYR A 255      57.304  99.040 102.426  1.00 64.09           C  
ATOM   1950  O   TYR A 255      57.698  97.968 101.960  1.00 64.09           O  
ATOM   1951  CB  TYR A 255      55.390  98.954 100.837  1.00 64.09           C  
ATOM   1952  CG  TYR A 255      53.904  99.096 100.638  1.00 64.09           C  
ATOM   1953  CD1 TYR A 255      53.018  98.722 101.637  1.00 64.09           C  
ATOM   1954  CD2 TYR A 255      53.386  99.632  99.472  1.00 64.09           C  
ATOM   1955  CE1 TYR A 255      51.660  98.855 101.471  1.00 64.09           C  
ATOM   1956  CE2 TYR A 255      52.029  99.768  99.296  1.00 64.09           C  
ATOM   1957  CZ  TYR A 255      51.170  99.382 100.301  1.00 64.09           C  
ATOM   1958  OH  TYR A 255      49.817  99.513 100.127  1.00 64.09           O  
ATOM   1959  N   ILE A 256      58.102  99.853 103.108  1.00 64.02           N  
ATOM   1960  CA  ILE A 256      59.480  99.522 103.449  1.00 64.02           C  
ATOM   1961  C   ILE A 256      59.847 100.245 104.737  1.00 64.02           C  
ATOM   1962  O   ILE A 256      59.482 101.410 104.925  1.00 64.02           O  
ATOM   1963  CB  ILE A 256      60.454  99.887 102.316  1.00 64.02           C  
ATOM   1964  CG1 ILE A 256      60.555  98.737 101.318  1.00 64.02           C  
ATOM   1965  CG2 ILE A 256      61.814 100.245 102.866  1.00 64.02           C  
ATOM   1966  CD1 ILE A 256      61.370  99.044 100.109  1.00 64.02           C  
ATOM   1967  N   SER A 257      60.551  99.550 105.625  1.00 68.17           N  
ATOM   1968  CA  SER A 257      60.980 100.109 106.900  1.00 68.17           C  
ATOM   1969  C   SER A 257      62.437 100.562 106.815  1.00 68.17           C  
ATOM   1970  O   SER A 257      63.214 100.007 106.032  1.00 68.17           O  
ATOM   1971  CB  SER A 257      60.822  99.079 108.013  1.00 68.17           C  
ATOM   1972  OG  SER A 257      61.809  99.258 109.011  1.00 68.17           O  
ATOM   1973  N   PRO A 258      62.834 101.561 107.611  1.00 65.37           N  
ATOM   1974  CA  PRO A 258      64.218 102.046 107.544  1.00 65.37           C  
ATOM   1975  C   PRO A 258      65.238 101.055 108.060  1.00 65.37           C  
ATOM   1976  O   PRO A 258      66.406 101.139 107.664  1.00 65.37           O  
ATOM   1977  CB  PRO A 258      64.189 103.303 108.418  1.00 65.37           C  
ATOM   1978  CG  PRO A 258      63.098 103.042 109.389  1.00 65.37           C  
ATOM   1979  CD  PRO A 258      62.048 102.302 108.616  1.00 65.37           C  
ATOM   1980  N   ILE A 259      64.841 100.120 108.923  1.00 64.85           N  
ATOM   1981  CA  ILE A 259      65.771  99.210 109.574  1.00 64.85           C  
ATOM   1982  C   ILE A 259      65.587  97.765 109.137  1.00 64.85           C  
ATOM   1983  O   ILE A 259      66.517  96.968 109.280  1.00 64.85           O  
ATOM   1984  CB  ILE A 259      65.676  99.326 111.107  1.00 64.85           C  
ATOM   1985  CG1 ILE A 259      64.254  99.045 111.578  1.00 64.85           C  
ATOM   1986  CG2 ILE A 259      66.071 100.715 111.556  1.00 64.85           C  
ATOM   1987  CD1 ILE A 259      64.187  98.575 112.994  1.00 64.85           C  
ATOM   1988  N   GLY A 260      64.432  97.413 108.568  1.00 64.09           N  
ATOM   1989  CA  GLY A 260      64.152  96.057 108.158  1.00 64.09           C  
ATOM   1990  C   GLY A 260      64.807  95.671 106.837  1.00 64.09           C  
ATOM   1991  O   GLY A 260      65.663  96.363 106.295  1.00 64.09           O  
ATOM   1992  N   CYS A 261      64.385  94.515 106.332  1.00 63.25           N  
ATOM   1993  CA  CYS A 261      64.920  93.960 105.100  1.00 63.25           C  
ATOM   1994  C   CYS A 261      64.071  94.385 103.905  1.00 63.25           C  
ATOM   1995  O   CYS A 261      62.975  94.922 104.048  1.00 63.25           O  
ATOM   1996  CB  CYS A 261      64.980  92.436 105.189  1.00 63.25           C  
ATOM   1997  SG  CYS A 261      65.265  91.770 106.844  1.00 63.25           S  
ATOM   1998  N   LEU A 262      64.587  94.138 102.714  1.00 53.36           N  
ATOM   1999  CA  LEU A 262      63.873  94.537 101.504  1.00 53.36           C  
ATOM   2000  C   LEU A 262      62.861  93.467 101.116  1.00 53.36           C  
ATOM   2001  O   LEU A 262      63.199  92.284 101.107  1.00 53.36           O  
ATOM   2002  CB  LEU A 262      64.848  94.748 100.358  1.00 53.36           C  
ATOM   2003  CG  LEU A 262      65.734  95.986 100.425  1.00 53.36           C  
ATOM   2004  CD1 LEU A 262      66.666  95.978  99.261  1.00 53.36           C  
ATOM   2005  CD2 LEU A 262      64.889  97.238 100.415  1.00 53.36           C  
ATOM   2006  N   PRO A 263      61.621  93.833 100.801  1.00 50.86           N  
ATOM   2007  CA  PRO A 263      60.682  92.838 100.270  1.00 50.86           C  
ATOM   2008  C   PRO A 263      61.215  92.216  98.988  1.00 50.86           C  
ATOM   2009  O   PRO A 263      62.030  92.806  98.282  1.00 50.86           O  
ATOM   2010  CB  PRO A 263      59.411  93.653 100.036  1.00 50.86           C  
ATOM   2011  CG  PRO A 263      59.499  94.738 101.033  1.00 50.86           C  
ATOM   2012  CD  PRO A 263      60.946  95.099 101.120  1.00 50.86           C  
ATOM   2013  N   ALA A 264      60.769  90.994  98.706  1.00 51.72           N  
ATOM   2014  CA  ALA A 264      61.355  90.240  97.603  1.00 51.72           C  
ATOM   2015  C   ALA A 264      60.751  90.625  96.263  1.00 51.72           C  
ATOM   2016  O   ALA A 264      61.440  90.593  95.240  1.00 51.72           O  
ATOM   2017  CB  ALA A 264      61.181  88.745  97.845  1.00 51.72           C  
ATOM   2018  N   HIS A 265      59.472  90.976  96.239  1.00 52.85           N  
ATOM   2019  CA  HIS A 265      58.812  91.312  94.988  1.00 52.85           C  
ATOM   2020  C   HIS A 265      59.176  92.694  94.465  1.00 52.85           C  
ATOM   2021  O   HIS A 265      58.936  92.971  93.287  1.00 52.85           O  
ATOM   2022  CB  HIS A 265      57.304  91.210  95.159  1.00 52.85           C  
ATOM   2023  CG  HIS A 265      56.744  92.201  96.120  1.00 52.85           C  
ATOM   2024  ND1 HIS A 265      57.221  92.346  97.401  1.00 52.85           N  
ATOM   2025  CD2 HIS A 265      55.722  93.078  95.997  1.00 52.85           C  
ATOM   2026  CE1 HIS A 265      56.525  93.278  98.025  1.00 52.85           C  
ATOM   2027  NE2 HIS A 265      55.609  93.738  97.194  1.00 52.85           N  
ATOM   2028  N   LEU A 266      59.752  93.559  95.290  1.00 50.71           N  
ATOM   2029  CA  LEU A 266      60.073  94.924  94.897  1.00 50.71           C  
ATOM   2030  C   LEU A 266      61.500  95.043  94.380  1.00 50.71           C  
ATOM   2031  O   LEU A 266      62.051  96.138  94.299  1.00 50.71           O  
ATOM   2032  CB  LEU A 266      59.856  95.886  96.056  1.00 50.71           C  
ATOM   2033  CG  LEU A 266      58.543  95.747  96.812  1.00 50.71           C  
ATOM   2034  CD1 LEU A 266      58.547  96.610  98.049  1.00 50.71           C  
ATOM   2035  CD2 LEU A 266      57.392  96.129  95.923  1.00 50.71           C  
ATOM   2036  N   LEU A 267      62.115  93.927  94.006  1.00 50.07           N  
ATOM   2037  CA  LEU A 267      63.514  93.940  93.615  1.00 50.07           C  
ATOM   2038  C   LEU A 267      63.744  93.957  92.115  1.00 50.07           C  
ATOM   2039  O   LEU A 267      64.840  93.597  91.672  1.00 50.07           O  
ATOM   2040  CB  LEU A 267      64.252  92.739  94.213  1.00 50.07           C  
ATOM   2041  CG  LEU A 267      64.175  92.587  95.728  1.00 50.07           C  
ATOM   2042  CD1 LEU A 267      65.179  91.554  96.180  1.00 50.07           C  
ATOM   2043  CD2 LEU A 267      64.423  93.917  96.406  1.00 50.07           C  
ATOM   2044  N   GLY A 268      62.765  94.361  91.321  1.00 48.90           N  
ATOM   2045  CA  GLY A 268      62.981  94.580  89.911  1.00 48.90           C  
ATOM   2046  C   GLY A 268      62.745  93.385  89.019  1.00 48.90           C  
ATOM   2047  O   GLY A 268      62.631  93.566  87.805  1.00 48.90           O  
ATOM   2048  N   ASP A 269      62.693  92.172  89.563  1.00 50.98           N  
ATOM   2049  CA  ASP A 269      62.236  91.033  88.775  1.00 50.98           C  
ATOM   2050  C   ASP A 269      61.545  90.042  89.704  1.00 50.98           C  
ATOM   2051  O   ASP A 269      61.227  90.360  90.853  1.00 50.98           O  
ATOM   2052  CB  ASP A 269      63.379  90.406  87.962  1.00 50.98           C  
ATOM   2053  CG  ASP A 269      64.513  89.905  88.813  1.00 50.98           C  
ATOM   2054  OD1 ASP A 269      64.544  90.199  90.018  1.00 50.98           O  
ATOM   2055  OD2 ASP A 269      65.390  89.219  88.260  1.00 50.98           O  
ATOM   2056  N   MET A 270      61.304  88.836  89.190  1.00 53.05           N  
ATOM   2057  CA  MET A 270      60.415  87.886  89.846  1.00 53.05           C  
ATOM   2058  C   MET A 270      60.981  87.347  91.151  1.00 53.05           C  
ATOM   2059  O   MET A 270      60.211  87.072  92.075  1.00 53.05           O  
ATOM   2060  CB  MET A 270      60.100  86.742  88.879  1.00 53.05           C  
ATOM   2061  CG  MET A 270      59.316  85.590  89.471  1.00 53.05           C  
ATOM   2062  SD  MET A 270      57.810  86.074  90.324  1.00 53.05           S  
ATOM   2063  CE  MET A 270      56.775  86.540  88.946  1.00 53.05           C  
ATOM   2064  N   TRP A 271      62.299  87.206  91.266  1.00 48.98           N  
ATOM   2065  CA  TRP A 271      62.903  86.659  92.471  1.00 48.98           C  
ATOM   2066  C   TRP A 271      63.837  87.612  93.195  1.00 48.98           C  
ATOM   2067  O   TRP A 271      64.061  87.427  94.394  1.00 48.98           O  
ATOM   2068  CB  TRP A 271      63.675  85.374  92.142  1.00 48.98           C  
ATOM   2069  CG  TRP A 271      62.968  84.499  91.160  1.00 48.98           C  
ATOM   2070  CD1 TRP A 271      62.158  83.447  91.441  1.00 48.98           C  
ATOM   2071  CD2 TRP A 271      62.996  84.614  89.736  1.00 48.98           C  
ATOM   2072  NE1 TRP A 271      61.685  82.889  90.283  1.00 48.98           N  
ATOM   2073  CE2 TRP A 271      62.181  83.593  89.220  1.00 48.98           C  
ATOM   2074  CE3 TRP A 271      63.627  85.481  88.848  1.00 48.98           C  
ATOM   2075  CZ2 TRP A 271      61.992  83.412  87.857  1.00 48.98           C  
ATOM   2076  CZ3 TRP A 271      63.434  85.302  87.501  1.00 48.98           C  
ATOM   2077  CH2 TRP A 271      62.626  84.277  87.016  1.00 48.98           C  
ATOM   2078  N   GLY A 272      64.376  88.622  92.522  1.00 43.38           N  
ATOM   2079  CA  GLY A 272      65.391  89.460  93.124  1.00 43.38           C  
ATOM   2080  C   GLY A 272      66.796  89.077  92.729  1.00 43.38           C  
ATOM   2081  O   GLY A 272      67.753  89.523  93.358  1.00 43.38           O  
ATOM   2082  N   ARG A 273      66.944  88.269  91.684  1.00 38.80           N  
ATOM   2083  CA  ARG A 273      68.260  87.763  91.326  1.00 38.80           C  
ATOM   2084  C   ARG A 273      69.209  88.896  90.960  1.00 38.80           C  
ATOM   2085  O   ARG A 273      70.331  88.963  91.469  1.00 38.80           O  
ATOM   2086  CB  ARG A 273      68.132  86.768  90.182  1.00 38.80           C  
ATOM   2087  CG  ARG A 273      69.398  86.058  89.855  1.00 38.80           C  
ATOM   2088  CD  ARG A 273      69.261  85.346  88.552  1.00 38.80           C  
ATOM   2089  NE  ARG A 273      70.516  84.740  88.153  1.00 38.80           N  
ATOM   2090  CZ  ARG A 273      70.711  84.180  86.973  1.00 38.80           C  
ATOM   2091  NH1 ARG A 273      71.885  83.647  86.673  1.00 38.80           N  
ATOM   2092  NH2 ARG A 273      69.722  84.149  86.095  1.00 38.80           N  
ATOM   2093  N   PHE A 274      68.784  89.791  90.074  1.00 38.65           N  
ATOM   2094  CA  PHE A 274      69.507  91.015  89.780  1.00 38.65           C  
ATOM   2095  C   PHE A 274      68.647  92.192  90.210  1.00 38.65           C  
ATOM   2096  O   PHE A 274      67.427  92.074  90.319  1.00 38.65           O  
ATOM   2097  CB  PHE A 274      69.837  91.155  88.308  1.00 38.65           C  
ATOM   2098  CG  PHE A 274      70.388  89.920  87.684  1.00 38.65           C  
ATOM   2099  CD1 PHE A 274      71.692  89.540  87.895  1.00 38.65           C  
ATOM   2100  CD2 PHE A 274      69.605  89.153  86.851  1.00 38.65           C  
ATOM   2101  CE1 PHE A 274      72.193  88.416  87.304  1.00 38.65           C  
ATOM   2102  CE2 PHE A 274      70.108  88.026  86.258  1.00 38.65           C  
ATOM   2103  CZ  PHE A 274      71.399  87.660  86.481  1.00 38.65           C  
ATOM   2104  N   TRP A 275      69.290  93.331  90.452  1.00 40.65           N  
ATOM   2105  CA  TRP A 275      68.590  94.530  90.890  1.00 40.65           C  
ATOM   2106  C   TRP A 275      68.571  95.615  89.829  1.00 40.65           C  
ATOM   2107  O   TRP A 275      68.234  96.760  90.141  1.00 40.65           O  
ATOM   2108  CB  TRP A 275      69.219  95.070  92.170  1.00 40.65           C  
ATOM   2109  CG  TRP A 275      68.833  94.297  93.378  1.00 40.65           C  
ATOM   2110  CD1 TRP A 275      68.188  93.102  93.407  1.00 40.65           C  
ATOM   2111  CD2 TRP A 275      69.058  94.666  94.740  1.00 40.65           C  
ATOM   2112  NE1 TRP A 275      67.996  92.700  94.701  1.00 40.65           N  
ATOM   2113  CE2 TRP A 275      68.520  93.645  95.540  1.00 40.65           C  
ATOM   2114  CE3 TRP A 275      69.659  95.763  95.362  1.00 40.65           C  
ATOM   2115  CZ2 TRP A 275      68.568  93.683  96.924  1.00 40.65           C  
ATOM   2116  CZ3 TRP A 275      69.707  95.795  96.735  1.00 40.65           C  
ATOM   2117  CH2 TRP A 275      69.170  94.761  97.502  1.00 40.65           C  
ATOM   2118  N   THR A 276      68.902  95.271  88.582  1.00 39.57           N  
ATOM   2119  CA  THR A 276      69.077  96.252  87.518  1.00 39.57           C  
ATOM   2120  C   THR A 276      67.906  97.216  87.405  1.00 39.57           C  
ATOM   2121  O   THR A 276      68.089  98.440  87.394  1.00 39.57           O  
ATOM   2122  CB  THR A 276      69.294  95.521  86.199  1.00 39.57           C  
ATOM   2123  OG1 THR A 276      70.137  94.389  86.427  1.00 39.57           O  
ATOM   2124  CG2 THR A 276      69.968  96.430  85.201  1.00 39.57           C  
ATOM   2125  N   ASN A 277      66.690  96.684  87.374  1.00 44.17           N  
ATOM   2126  CA  ASN A 277      65.497  97.477  87.124  1.00 44.17           C  
ATOM   2127  C   ASN A 277      65.217  98.514  88.197  1.00 44.17           C  
ATOM   2128  O   ASN A 277      64.202  99.210  88.105  1.00 44.17           O  
ATOM   2129  CB  ASN A 277      64.277  96.569  86.987  1.00 44.17           C  
ATOM   2130  CG  ASN A 277      64.424  95.574  85.875  1.00 44.17           C  
ATOM   2131  OD1 ASN A 277      65.123  95.818  84.896  1.00 44.17           O  
ATOM   2132  ND2 ASN A 277      63.771  94.433  86.019  1.00 44.17           N  
ATOM   2133  N   LEU A 278      66.056  98.633  89.217  1.00 45.42           N  
ATOM   2134  CA  LEU A 278      65.845  99.688  90.197  1.00 45.42           C  
ATOM   2135  C   LEU A 278      66.632 100.946  89.884  1.00 45.42           C  
ATOM   2136  O   LEU A 278      66.567 101.895  90.666  1.00 45.42           O  
ATOM   2137  CB  LEU A 278      66.207  99.199  91.598  1.00 45.42           C  
ATOM   2138  CG  LEU A 278      65.279  98.168  92.234  1.00 45.42           C  
ATOM   2139  CD1 LEU A 278      65.620  98.002  93.693  1.00 45.42           C  
ATOM   2140  CD2 LEU A 278      63.839  98.584  92.075  1.00 45.42           C  
ATOM   2141  N   TYR A 279      67.366 100.978  88.767  1.00 48.76           N  
ATOM   2142  CA  TYR A 279      68.168 102.154  88.453  1.00 48.76           C  
ATOM   2143  C   TYR A 279      67.328 103.418  88.432  1.00 48.76           C  
ATOM   2144  O   TYR A 279      67.693 104.419  89.056  1.00 48.76           O  
ATOM   2145  CB  TYR A 279      68.864 101.989  87.114  1.00 48.76           C  
ATOM   2146  CG  TYR A 279      69.809 103.120  86.819  1.00 48.76           C  
ATOM   2147  CD1 TYR A 279      70.890 103.383  87.648  1.00 48.76           C  
ATOM   2148  CD2 TYR A 279      69.618 103.934  85.720  1.00 48.76           C  
ATOM   2149  CE1 TYR A 279      71.753 104.417  87.380  1.00 48.76           C  
ATOM   2150  CE2 TYR A 279      70.479 104.967  85.448  1.00 48.76           C  
ATOM   2151  CZ  TYR A 279      71.539 105.202  86.278  1.00 48.76           C  
ATOM   2152  OH  TYR A 279      72.391 106.234  85.997  1.00 48.76           O  
ATOM   2153  N   SER A 280      66.192 103.389  87.737  1.00 53.38           N  
ATOM   2154  CA  SER A 280      65.366 104.584  87.610  1.00 53.38           C  
ATOM   2155  C   SER A 280      64.841 105.054  88.960  1.00 53.38           C  
ATOM   2156  O   SER A 280      64.327 106.170  89.076  1.00 53.38           O  
ATOM   2157  CB  SER A 280      64.205 104.320  86.653  1.00 53.38           C  
ATOM   2158  OG  SER A 280      64.594 103.450  85.608  1.00 53.38           O  
ATOM   2159  N   LEU A 281      64.948 104.218  89.990  1.00 52.64           N  
ATOM   2160  CA  LEU A 281      64.542 104.649  91.320  1.00 52.64           C  
ATOM   2161  C   LEU A 281      65.716 104.987  92.218  1.00 52.64           C  
ATOM   2162  O   LEU A 281      65.518 105.663  93.230  1.00 52.64           O  
ATOM   2163  CB  LEU A 281      63.692 103.579  92.001  1.00 52.64           C  
ATOM   2164  CG  LEU A 281      62.370 103.209  91.354  1.00 52.64           C  
ATOM   2165  CD1 LEU A 281      61.476 102.576  92.396  1.00 52.64           C  
ATOM   2166  CD2 LEU A 281      61.721 104.436  90.761  1.00 52.64           C  
ATOM   2167  N   THR A 282      66.920 104.539  91.883  1.00 52.49           N  
ATOM   2168  CA  THR A 282      68.068 104.723  92.753  1.00 52.49           C  
ATOM   2169  C   THR A 282      69.116 105.659  92.178  1.00 52.49           C  
ATOM   2170  O   THR A 282      70.135 105.894  92.835  1.00 52.49           O  
ATOM   2171  CB  THR A 282      68.727 103.370  93.068  1.00 52.49           C  
ATOM   2172  OG1 THR A 282      68.903 102.628  91.857  1.00 52.49           O  
ATOM   2173  CG2 THR A 282      67.880 102.566  94.029  1.00 52.49           C  
ATOM   2174  N   VAL A 283      68.897 106.201  90.986  1.00 55.40           N  
ATOM   2175  CA  VAL A 283      69.903 106.990  90.281  1.00 55.40           C  
ATOM   2176  C   VAL A 283      70.284 108.191  91.139  1.00 55.40           C  
ATOM   2177  O   VAL A 283      69.403 108.938  91.588  1.00 55.40           O  
ATOM   2178  CB  VAL A 283      69.397 107.408  88.892  1.00 55.40           C  
ATOM   2179  CG1 VAL A 283      67.980 107.924  88.979  1.00 55.40           C  
ATOM   2180  CG2 VAL A 283      70.311 108.443  88.288  1.00 55.40           C  
ATOM   2181  N   PRO A 284      71.572 108.386  91.428  1.00 56.83           N  
ATOM   2182  CA  PRO A 284      71.977 109.474  92.326  1.00 56.83           C  
ATOM   2183  C   PRO A 284      71.696 110.846  91.745  1.00 56.83           C  
ATOM   2184  O   PRO A 284      71.047 111.690  92.370  1.00 56.83           O  
ATOM   2185  CB  PRO A 284      73.484 109.247  92.496  1.00 56.83           C  
ATOM   2186  CG  PRO A 284      73.746 107.875  91.999  1.00 56.83           C  
ATOM   2187  CD  PRO A 284      72.725 107.612  90.950  1.00 56.83           C  
ATOM   2188  N   PHE A 285      72.195 111.066  90.536  1.00 64.53           N  
ATOM   2189  CA  PHE A 285      72.044 112.314  89.800  1.00 64.53           C  
ATOM   2190  C   PHE A 285      70.900 112.102  88.817  1.00 64.53           C  
ATOM   2191  O   PHE A 285      71.113 111.794  87.643  1.00 64.53           O  
ATOM   2192  CB  PHE A 285      73.350 112.686  89.114  1.00 64.53           C  
ATOM   2193  CG  PHE A 285      74.539 112.616  90.028  1.00 64.53           C  
ATOM   2194  CD1 PHE A 285      74.861 113.677  90.843  1.00 64.53           C  
ATOM   2195  CD2 PHE A 285      75.299 111.468  90.109  1.00 64.53           C  
ATOM   2196  CE1 PHE A 285      75.934 113.604  91.700  1.00 64.53           C  
ATOM   2197  CE2 PHE A 285      76.368 111.391  90.969  1.00 64.53           C  
ATOM   2198  CZ  PHE A 285      76.690 112.459  91.757  1.00 64.53           C  
ATOM   2199  N   GLY A 286      69.677 112.256  89.318  1.00 72.90           N  
ATOM   2200  CA  GLY A 286      68.488 112.017  88.528  1.00 72.90           C  
ATOM   2201  C   GLY A 286      68.227 113.029  87.441  1.00 72.90           C  
ATOM   2202  O   GLY A 286      67.270 112.865  86.682  1.00 72.90           O  
ATOM   2203  N   GLN A 287      69.044 114.073  87.345  1.00 76.62           N  
ATOM   2204  CA  GLN A 287      68.959 115.027  86.254  1.00 76.62           C  
ATOM   2205  C   GLN A 287      70.214 115.028  85.391  1.00 76.62           C  
ATOM   2206  O   GLN A 287      70.139 115.400  84.216  1.00 76.62           O  
ATOM   2207  CB  GLN A 287      68.687 116.439  86.795  1.00 76.62           C  
ATOM   2208  CG  GLN A 287      69.862 117.109  87.498  1.00 76.62           C  
ATOM   2209  CD  GLN A 287      70.232 116.450  88.819  1.00 76.62           C  
ATOM   2210  OE1 GLN A 287      69.505 115.599  89.333  1.00 76.62           O  
ATOM   2211  NE2 GLN A 287      71.368 116.848  89.377  1.00 76.62           N  
ATOM   2212  N   LYS A 288      71.337 114.623  85.924  1.00 71.62           N  
ATOM   2213  CA  LYS A 288      72.494 114.443  85.068  1.00 71.62           C  
ATOM   2214  C   LYS A 288      72.277 113.233  84.167  1.00 71.62           C  
ATOM   2215  O   LYS A 288      71.803 112.194  84.627  1.00 71.62           O  
ATOM   2216  CB  LYS A 288      73.753 114.261  85.899  1.00 71.62           C  
ATOM   2217  CG  LYS A 288      74.217 115.536  86.561  1.00 71.62           C  
ATOM   2218  CD  LYS A 288      75.271 116.223  85.713  1.00 71.62           C  
ATOM   2219  CE  LYS A 288      76.010 117.275  86.506  1.00 71.62           C  
ATOM   2220  NZ  LYS A 288      77.312 117.616  85.879  1.00 71.62           N  
ATOM   2221  N   PRO A 289      72.598 113.348  82.884  1.00 75.39           N  
ATOM   2222  CA  PRO A 289      72.197 112.308  81.935  1.00 75.39           C  
ATOM   2223  C   PRO A 289      73.066 111.071  82.047  1.00 75.39           C  
ATOM   2224  O   PRO A 289      74.218 111.129  82.482  1.00 75.39           O  
ATOM   2225  CB  PRO A 289      72.378 112.988  80.576  1.00 75.39           C  
ATOM   2226  CG  PRO A 289      73.470 113.970  80.815  1.00 75.39           C  
ATOM   2227  CD  PRO A 289      73.296 114.462  82.224  1.00 75.39           C  
ATOM   2228  N   ASN A 290      72.494 109.945  81.642  1.00 68.61           N  
ATOM   2229  CA  ASN A 290      73.233 108.707  81.492  1.00 68.61           C  
ATOM   2230  C   ASN A 290      74.087 108.798  80.241  1.00 68.61           C  
ATOM   2231  O   ASN A 290      73.938 109.727  79.442  1.00 68.61           O  
ATOM   2232  CB  ASN A 290      72.273 107.522  81.386  1.00 68.61           C  
ATOM   2233  CG  ASN A 290      72.488 106.498  82.477  1.00 68.61           C  
ATOM   2234  OD1 ASN A 290      73.386 106.634  83.302  1.00 68.61           O  
ATOM   2235  ND2 ASN A 290      71.652 105.465  82.491  1.00 68.61           N  
ATOM   2236  N   ILE A 291      75.000 107.849  80.081  1.00 69.20           N  
ATOM   2237  CA  ILE A 291      75.664 107.705  78.797  1.00 69.20           C  
ATOM   2238  C   ILE A 291      74.879 106.701  77.968  1.00 69.20           C  
ATOM   2239  O   ILE A 291      74.851 105.505  78.279  1.00 69.20           O  
ATOM   2240  CB  ILE A 291      77.119 107.272  78.966  1.00 69.20           C  
ATOM   2241  CG1 ILE A 291      77.966 108.459  79.407  1.00 69.20           C  
ATOM   2242  CG2 ILE A 291      77.643 106.726  77.660  1.00 69.20           C  
ATOM   2243  CD1 ILE A 291      79.445 108.279  79.151  1.00 69.20           C  
ATOM   2244  N   ASP A 292      74.224 107.187  76.918  1.00 72.53           N  
ATOM   2245  CA  ASP A 292      73.466 106.336  76.007  1.00 72.53           C  
ATOM   2246  C   ASP A 292      73.839 106.755  74.595  1.00 72.53           C  
ATOM   2247  O   ASP A 292      73.458 107.838  74.143  1.00 72.53           O  
ATOM   2248  CB  ASP A 292      71.965 106.456  76.245  1.00 72.53           C  
ATOM   2249  CG  ASP A 292      71.198 105.301  75.662  1.00 72.53           C  
ATOM   2250  OD1 ASP A 292      71.756 104.610  74.785  1.00 72.53           O  
ATOM   2251  OD2 ASP A 292      70.045 105.078  76.080  1.00 72.53           O  
ATOM   2252  N   VAL A 293      74.580 105.897  73.902  1.00 74.05           N  
ATOM   2253  CA  VAL A 293      75.287 106.299  72.696  1.00 74.05           C  
ATOM   2254  C   VAL A 293      74.655 105.715  71.443  1.00 74.05           C  
ATOM   2255  O   VAL A 293      75.292 105.652  70.386  1.00 74.05           O  
ATOM   2256  CB  VAL A 293      76.755 105.879  72.795  1.00 74.05           C  
ATOM   2257  CG1 VAL A 293      77.349 106.395  74.077  1.00 74.05           C  
ATOM   2258  CG2 VAL A 293      76.870 104.367  72.720  1.00 74.05           C  
ATOM   2259  N   THR A 294      73.402 105.281  71.546  1.00 76.42           N  
ATOM   2260  CA  THR A 294      72.736 104.687  70.392  1.00 76.42           C  
ATOM   2261  C   THR A 294      72.589 105.698  69.263  1.00 76.42           C  
ATOM   2262  O   THR A 294      72.679 105.348  68.081  1.00 76.42           O  
ATOM   2263  CB  THR A 294      71.377 104.139  70.811  1.00 76.42           C  
ATOM   2264  OG1 THR A 294      70.569 103.925  69.649  1.00 76.42           O  
ATOM   2265  CG2 THR A 294      70.684 105.103  71.755  1.00 76.42           C  
ATOM   2266  N   ASP A 295      72.372 106.964  69.614  1.00 77.06           N  
ATOM   2267  CA  ASP A 295      72.128 107.981  68.601  1.00 77.06           C  
ATOM   2268  C   ASP A 295      73.385 108.267  67.795  1.00 77.06           C  
ATOM   2269  O   ASP A 295      73.305 108.597  66.609  1.00 77.06           O  
ATOM   2270  CB  ASP A 295      71.604 109.251  69.264  1.00 77.06           C  
ATOM   2271  CG  ASP A 295      70.514 108.965  70.275  1.00 77.06           C  
ATOM   2272  OD1 ASP A 295      69.641 108.123  69.986  1.00 77.06           O  
ATOM   2273  OD2 ASP A 295      70.530 109.576  71.362  1.00 77.06           O  
ATOM   2274  N   ALA A 296      74.556 108.136  68.414  1.00 75.69           N  
ATOM   2275  CA  ALA A 296      75.790 108.342  67.667  1.00 75.69           C  
ATOM   2276  C   ALA A 296      76.033 107.205  66.687  1.00 75.69           C  
ATOM   2277  O   ALA A 296      76.718 107.381  65.675  1.00 75.69           O  
ATOM   2278  CB  ALA A 296      76.969 108.490  68.624  1.00 75.69           C  
ATOM   2279  N   MET A 297      75.489 106.024  66.976  1.00 73.00           N  
ATOM   2280  CA  MET A 297      75.578 104.928  66.020  1.00 73.00           C  
ATOM   2281  C   MET A 297      74.555 105.104  64.908  1.00 73.00           C  
ATOM   2282  O   MET A 297      74.834 104.815  63.738  1.00 73.00           O  
ATOM   2283  CB  MET A 297      75.379 103.596  66.739  1.00 73.00           C  
ATOM   2284  CG  MET A 297      76.079 103.523  68.081  1.00 73.00           C  
ATOM   2285  SD  MET A 297      75.549 102.142  69.094  1.00 73.00           S  
ATOM   2286  CE  MET A 297      76.431 100.823  68.289  1.00 73.00           C  
ATOM   2287  N   VAL A 298      73.362 105.585  65.260  1.00 76.50           N  
ATOM   2288  CA  VAL A 298      72.346 105.895  64.263  1.00 76.50           C  
ATOM   2289  C   VAL A 298      72.859 106.937  63.278  1.00 76.50           C  
ATOM   2290  O   VAL A 298      72.750 106.765  62.060  1.00 76.50           O  
ATOM   2291  CB  VAL A 298      71.057 106.369  64.961  1.00 76.50           C  
ATOM   2292  CG1 VAL A 298      70.215 107.213  64.020  1.00 76.50           C  
ATOM   2293  CG2 VAL A 298      70.261 105.189  65.487  1.00 76.50           C  
ATOM   2294  N   ASP A 299      73.442 108.025  63.785  1.00 77.12           N  
ATOM   2295  CA  ASP A 299      73.740 109.175  62.939  1.00 77.12           C  
ATOM   2296  C   ASP A 299      74.870 108.881  61.966  1.00 77.12           C  
ATOM   2297  O   ASP A 299      75.023 109.569  60.950  1.00 77.12           O  
ATOM   2298  CB  ASP A 299      74.085 110.386  63.800  1.00 77.12           C  
ATOM   2299  CG  ASP A 299      72.911 110.872  64.618  1.00 77.12           C  
ATOM   2300  OD1 ASP A 299      71.944 110.102  64.787  1.00 77.12           O  
ATOM   2301  OD2 ASP A 299      72.952 112.029  65.088  1.00 77.12           O  
ATOM   2302  N   GLN A 300      75.683 107.875  62.261  1.00 75.77           N  
ATOM   2303  CA  GLN A 300      76.863 107.605  61.453  1.00 75.77           C  
ATOM   2304  C   GLN A 300      76.741 106.344  60.611  1.00 75.77           C  
ATOM   2305  O   GLN A 300      77.772 105.792  60.205  1.00 75.77           O  
ATOM   2306  CB  GLN A 300      78.093 107.517  62.352  1.00 75.77           C  
ATOM   2307  CG  GLN A 300      78.237 108.700  63.286  1.00 75.77           C  
ATOM   2308  CD  GLN A 300      79.484 108.616  64.140  1.00 75.77           C  
ATOM   2309  OE1 GLN A 300      80.377 107.810  63.879  1.00 75.77           O  
ATOM   2310  NE2 GLN A 300      79.544 109.442  65.176  1.00 75.77           N  
ATOM   2311  N   ALA A 301      75.520 105.878  60.350  1.00 71.18           N  
ATOM   2312  CA  ALA A 301      75.277 104.728  59.481  1.00 71.18           C  
ATOM   2313  C   ALA A 301      75.948 103.471  60.023  1.00 71.18           C  
ATOM   2314  O   ALA A 301      76.428 102.622  59.267  1.00 71.18           O  
ATOM   2315  CB  ALA A 301      75.725 105.005  58.047  1.00 71.18           C  
ATOM   2316  N   TRP A 302      75.988 103.358  61.344  1.00 67.31           N  
ATOM   2317  CA  TRP A 302      76.410 102.118  61.971  1.00 67.31           C  
ATOM   2318  C   TRP A 302      75.366 101.036  61.726  1.00 67.31           C  
ATOM   2319  O   TRP A 302      74.166 101.249  61.906  1.00 67.31           O  
ATOM   2320  CB  TRP A 302      76.604 102.324  63.473  1.00 67.31           C  
ATOM   2321  CG  TRP A 302      77.872 103.005  63.835  1.00 67.31           C  
ATOM   2322  CD1 TRP A 302      78.437 104.064  63.202  1.00 67.31           C  
ATOM   2323  CD2 TRP A 302      78.736 102.680  64.924  1.00 67.31           C  
ATOM   2324  NE1 TRP A 302      79.607 104.418  63.823  1.00 67.31           N  
ATOM   2325  CE2 TRP A 302      79.811 103.584  64.887  1.00 67.31           C  
ATOM   2326  CE3 TRP A 302      78.710 101.707  65.922  1.00 67.31           C  
ATOM   2327  CZ2 TRP A 302      80.845 103.548  65.813  1.00 67.31           C  
ATOM   2328  CZ3 TRP A 302      79.737 101.673  66.839  1.00 67.31           C  
ATOM   2329  CH2 TRP A 302      80.790 102.583  66.779  1.00 67.31           C  
ATOM   2330  N   ASP A 303      75.828  99.862  61.318  1.00 66.34           N  
ATOM   2331  CA  ASP A 303      74.962  98.703  61.162  1.00 66.34           C  
ATOM   2332  C   ASP A 303      75.463  97.595  62.077  1.00 66.34           C  
ATOM   2333  O   ASP A 303      76.442  97.761  62.806  1.00 66.34           O  
ATOM   2334  CB  ASP A 303      74.920  98.232  59.705  1.00 66.34           C  
ATOM   2335  CG  ASP A 303      76.295  98.091  59.102  1.00 66.34           C  
ATOM   2336  OD1 ASP A 303      77.215  98.793  59.561  1.00 66.34           O  
ATOM   2337  OD2 ASP A 303      76.456  97.288  58.161  1.00 66.34           O  
ATOM   2338  N   ALA A 304      74.778  96.451  62.035  1.00 59.92           N  
ATOM   2339  CA  ALA A 304      75.251  95.275  62.759  1.00 59.92           C  
ATOM   2340  C   ALA A 304      76.688  94.939  62.389  1.00 59.92           C  
ATOM   2341  O   ALA A 304      77.511  94.626  63.260  1.00 59.92           O  
ATOM   2342  CB  ALA A 304      74.336  94.088  62.474  1.00 59.92           C  
ATOM   2343  N   GLN A 305      77.013  94.995  61.099  1.00 62.05           N  
ATOM   2344  CA  GLN A 305      78.389  94.771  60.675  1.00 62.05           C  
ATOM   2345  C   GLN A 305      79.334  95.739  61.370  1.00 62.05           C  
ATOM   2346  O   GLN A 305      80.438  95.364  61.771  1.00 62.05           O  
ATOM   2347  CB  GLN A 305      78.495  94.908  59.162  1.00 62.05           C  
ATOM   2348  CG  GLN A 305      79.671  94.184  58.557  1.00 62.05           C  
ATOM   2349  CD  GLN A 305      79.352  92.748  58.250  1.00 62.05           C  
ATOM   2350  OE1 GLN A 305      78.329  92.223  58.683  1.00 62.05           O  
ATOM   2351  NE2 GLN A 305      80.217  92.103  57.483  1.00 62.05           N  
ATOM   2352  N   ARG A 306      78.897  96.984  61.559  1.00 61.03           N  
ATOM   2353  CA  ARG A 306      79.719  97.975  62.249  1.00 61.03           C  
ATOM   2354  C   ARG A 306      79.884  97.641  63.728  1.00 61.03           C  
ATOM   2355  O   ARG A 306      80.993  97.725  64.269  1.00 61.03           O  
ATOM   2356  CB  ARG A 306      79.101  99.359  62.080  1.00 61.03           C  
ATOM   2357  CG  ARG A 306      79.909 100.479  62.663  1.00 61.03           C  
ATOM   2358  CD  ARG A 306      81.355 100.408  62.234  1.00 61.03           C  
ATOM   2359  NE  ARG A 306      82.079 101.603  62.655  1.00 61.03           N  
ATOM   2360  CZ  ARG A 306      82.511 102.544  61.827  1.00 61.03           C  
ATOM   2361  NH1 ARG A 306      82.307 102.427  60.525  1.00 61.03           N  
ATOM   2362  NH2 ARG A 306      83.153 103.601  62.301  1.00 61.03           N  
ATOM   2363  N   ILE A 307      78.790  97.279  64.401  1.00 55.08           N  
ATOM   2364  CA  ILE A 307      78.865  96.910  65.813  1.00 55.08           C  
ATOM   2365  C   ILE A 307      79.876  95.788  66.014  1.00 55.08           C  
ATOM   2366  O   ILE A 307      80.753  95.850  66.890  1.00 55.08           O  
ATOM   2367  CB  ILE A 307      77.474  96.505  66.326  1.00 55.08           C  
ATOM   2368  CG1 ILE A 307      76.545  97.711  66.385  1.00 55.08           C  
ATOM   2369  CG2 ILE A 307      77.579  95.862  67.684  1.00 55.08           C  
ATOM   2370  CD1 ILE A 307      75.229  97.413  67.062  1.00 55.08           C  
ATOM   2371  N   PHE A 308      79.787  94.750  65.189  1.00 50.75           N  
ATOM   2372  CA  PHE A 308      80.660  93.611  65.417  1.00 50.75           C  
ATOM   2373  C   PHE A 308      82.068  93.869  64.906  1.00 50.75           C  
ATOM   2374  O   PHE A 308      83.030  93.322  65.451  1.00 50.75           O  
ATOM   2375  CB  PHE A 308      80.051  92.358  64.803  1.00 50.75           C  
ATOM   2376  CG  PHE A 308      78.853  91.856  65.555  1.00 50.75           C  
ATOM   2377  CD1 PHE A 308      77.606  92.384  65.320  1.00 50.75           C  
ATOM   2378  CD2 PHE A 308      78.979  90.880  66.514  1.00 50.75           C  
ATOM   2379  CE1 PHE A 308      76.508  91.939  66.008  1.00 50.75           C  
ATOM   2380  CE2 PHE A 308      77.884  90.434  67.203  1.00 50.75           C  
ATOM   2381  CZ  PHE A 308      76.650  90.967  66.947  1.00 50.75           C  
ATOM   2382  N   LYS A 309      82.231  94.742  63.917  1.00 51.40           N  
ATOM   2383  CA  LYS A 309      83.579  95.101  63.507  1.00 51.40           C  
ATOM   2384  C   LYS A 309      84.277  95.900  64.599  1.00 51.40           C  
ATOM   2385  O   LYS A 309      85.484  95.747  64.817  1.00 51.40           O  
ATOM   2386  CB  LYS A 309      83.532  95.879  62.196  1.00 51.40           C  
ATOM   2387  CG  LYS A 309      83.364  95.003  60.964  1.00 51.40           C  
ATOM   2388  CD  LYS A 309      84.487  93.997  60.820  1.00 51.40           C  
ATOM   2389  CE  LYS A 309      84.308  93.157  59.567  1.00 51.40           C  
ATOM   2390  NZ  LYS A 309      85.289  92.043  59.501  1.00 51.40           N  
ATOM   2391  N   GLU A 310      83.523  96.712  65.336  1.00 54.31           N  
ATOM   2392  CA  GLU A 310      84.126  97.480  66.416  1.00 54.31           C  
ATOM   2393  C   GLU A 310      84.442  96.602  67.618  1.00 54.31           C  
ATOM   2394  O   GLU A 310      85.472  96.793  68.271  1.00 54.31           O  
ATOM   2395  CB  GLU A 310      83.216  98.636  66.818  1.00 54.31           C  
ATOM   2396  CG  GLU A 310      83.108  99.692  65.742  1.00 54.31           C  
ATOM   2397  CD  GLU A 310      83.670 101.017  66.178  1.00 54.31           C  
ATOM   2398  OE1 GLU A 310      84.339 101.065  67.227  1.00 54.31           O  
ATOM   2399  OE2 GLU A 310      83.470 102.009  65.451  1.00 54.31           O  
ATOM   2400  N   ALA A 311      83.579  95.632  67.928  1.00 48.08           N  
ATOM   2401  CA  ALA A 311      83.933  94.675  68.975  1.00 48.08           C  
ATOM   2402  C   ALA A 311      85.189  93.890  68.604  1.00 48.08           C  
ATOM   2403  O   ALA A 311      86.097  93.722  69.431  1.00 48.08           O  
ATOM   2404  CB  ALA A 311      82.765  93.732  69.249  1.00 48.08           C  
ATOM   2405  N   GLU A 312      85.269  93.419  67.359  1.00 49.59           N  
ATOM   2406  CA  GLU A 312      86.453  92.703  66.898  1.00 49.59           C  
ATOM   2407  C   GLU A 312      87.705  93.567  67.008  1.00 49.59           C  
ATOM   2408  O   GLU A 312      88.763  93.098  67.443  1.00 49.59           O  
ATOM   2409  CB  GLU A 312      86.246  92.239  65.457  1.00 49.59           C  
ATOM   2410  CG  GLU A 312      87.254  91.218  64.973  1.00 49.59           C  
ATOM   2411  CD  GLU A 312      87.268  91.073  63.464  1.00 49.59           C  
ATOM   2412  OE1 GLU A 312      87.087  92.088  62.762  1.00 49.59           O  
ATOM   2413  OE2 GLU A 312      87.453  89.947  62.971  1.00 49.59           O  
ATOM   2414  N   LYS A 313      87.604  94.841  66.620  1.00 52.35           N  
ATOM   2415  CA  LYS A 313      88.760  95.728  66.707  1.00 52.35           C  
ATOM   2416  C   LYS A 313      89.155  95.986  68.153  1.00 52.35           C  
ATOM   2417  O   LYS A 313      90.346  96.073  68.472  1.00 52.35           O  
ATOM   2418  CB  LYS A 313      88.467  97.043  66.003  1.00 52.35           C  
ATOM   2419  CG  LYS A 313      89.689  97.902  65.771  1.00 52.35           C  
ATOM   2420  CD  LYS A 313      89.286  99.296  65.358  1.00 52.35           C  
ATOM   2421  CE  LYS A 313      88.144  99.255  64.363  1.00 52.35           C  
ATOM   2422  NZ  LYS A 313      87.461 100.573  64.255  1.00 52.35           N  
ATOM   2423  N   PHE A 314      88.167  96.117  69.040  1.00 47.51           N  
ATOM   2424  CA  PHE A 314      88.443  96.267  70.463  1.00 47.51           C  
ATOM   2425  C   PHE A 314      89.208  95.071  70.993  1.00 47.51           C  
ATOM   2426  O   PHE A 314      90.028  95.194  71.908  1.00 47.51           O  
ATOM   2427  CB  PHE A 314      87.132  96.448  71.223  1.00 47.51           C  
ATOM   2428  CG  PHE A 314      87.219  96.138  72.688  1.00 47.51           C  
ATOM   2429  CD1 PHE A 314      88.036  96.865  73.524  1.00 47.51           C  
ATOM   2430  CD2 PHE A 314      86.453  95.132  73.232  1.00 47.51           C  
ATOM   2431  CE1 PHE A 314      88.091  96.580  74.870  1.00 47.51           C  
ATOM   2432  CE2 PHE A 314      86.510  94.848  74.568  1.00 47.51           C  
ATOM   2433  CZ  PHE A 314      87.326  95.569  75.387  1.00 47.51           C  
ATOM   2434  N   PHE A 315      88.952  93.895  70.429  1.00 45.25           N  
ATOM   2435  CA  PHE A 315      89.671  92.717  70.897  1.00 45.25           C  
ATOM   2436  C   PHE A 315      91.062  92.639  70.300  1.00 45.25           C  
ATOM   2437  O   PHE A 315      91.992  92.169  70.957  1.00 45.25           O  
ATOM   2438  CB  PHE A 315      88.882  91.454  70.589  1.00 45.25           C  
ATOM   2439  CG  PHE A 315      87.907  91.094  71.652  1.00 45.25           C  
ATOM   2440  CD1 PHE A 315      88.333  90.507  72.814  1.00 45.25           C  
ATOM   2441  CD2 PHE A 315      86.565  91.362  71.496  1.00 45.25           C  
ATOM   2442  CE1 PHE A 315      87.442  90.189  73.793  1.00 45.25           C  
ATOM   2443  CE2 PHE A 315      85.674  91.049  72.470  1.00 45.25           C  
ATOM   2444  CZ  PHE A 315      86.108  90.459  73.622  1.00 45.25           C  
ATOM   2445  N   VAL A 316      91.229  93.074  69.053  1.00 45.74           N  
ATOM   2446  CA  VAL A 316      92.571  93.055  68.473  1.00 45.74           C  
ATOM   2447  C   VAL A 316      93.446  94.129  69.106  1.00 45.74           C  
ATOM   2448  O   VAL A 316      94.680  94.042  69.074  1.00 45.74           O  
ATOM   2449  CB  VAL A 316      92.515  93.199  66.942  1.00 45.74           C  
ATOM   2450  CG1 VAL A 316      93.849  92.803  66.333  1.00 45.74           C  
ATOM   2451  CG2 VAL A 316      91.442  92.315  66.384  1.00 45.74           C  
ATOM   2452  N   SER A 317      92.828  95.152  69.693  1.00 49.28           N  
ATOM   2453  CA  SER A 317      93.577  96.172  70.410  1.00 49.28           C  
ATOM   2454  C   SER A 317      94.283  95.615  71.631  1.00 49.28           C  
ATOM   2455  O   SER A 317      95.386  96.065  71.956  1.00 49.28           O  
ATOM   2456  CB  SER A 317      92.635  97.292  70.839  1.00 49.28           C  
ATOM   2457  OG  SER A 317      92.197  97.091  72.172  1.00 49.28           O  
ATOM   2458  N   VAL A 318      93.668  94.645  72.308  1.00 45.91           N  
ATOM   2459  CA  VAL A 318      94.191  94.071  73.539  1.00 45.91           C  
ATOM   2460  C   VAL A 318      95.154  92.924  73.254  1.00 45.91           C  
ATOM   2461  O   VAL A 318      95.913  92.520  74.133  1.00 45.91           O  
ATOM   2462  CB  VAL A 318      93.030  93.629  74.449  1.00 45.91           C  
ATOM   2463  CG1 VAL A 318      93.515  93.004  75.720  1.00 45.91           C  
ATOM   2464  CG2 VAL A 318      92.152  94.809  74.783  1.00 45.91           C  
ATOM   2465  N   GLY A 319      95.180  92.428  72.026  1.00 39.24           N  
ATOM   2466  CA  GLY A 319      96.135  91.419  71.633  1.00 39.24           C  
ATOM   2467  C   GLY A 319      95.552  90.084  71.249  1.00 39.24           C  
ATOM   2468  O   GLY A 319      96.309  89.189  70.867  1.00 39.24           O  
ATOM   2469  N   LEU A 320      94.250  89.925  71.323  1.00 38.78           N  
ATOM   2470  CA  LEU A 320      93.597  88.690  70.933  1.00 38.78           C  
ATOM   2471  C   LEU A 320      93.295  88.696  69.440  1.00 38.78           C  
ATOM   2472  O   LEU A 320      93.159  89.761  68.836  1.00 38.78           O  
ATOM   2473  CB  LEU A 320      92.301  88.496  71.720  1.00 38.78           C  
ATOM   2474  CG  LEU A 320      92.474  88.352  73.227  1.00 38.78           C  
ATOM   2475  CD1 LEU A 320      91.130  88.320  73.893  1.00 38.78           C  
ATOM   2476  CD2 LEU A 320      93.235  87.103  73.535  1.00 38.78           C  
ATOM   2477  N   PRO A 321      93.186  87.538  68.798  1.00 43.06           N  
ATOM   2478  CA  PRO A 321      92.980  87.527  67.350  1.00 43.06           C  
ATOM   2479  C   PRO A 321      91.568  87.956  66.980  1.00 43.06           C  
ATOM   2480  O   PRO A 321      90.677  88.091  67.820  1.00 43.06           O  
ATOM   2481  CB  PRO A 321      93.236  86.068  66.971  1.00 43.06           C  
ATOM   2482  CG  PRO A 321      92.841  85.320  68.176  1.00 43.06           C  
ATOM   2483  CD  PRO A 321      93.233  86.173  69.349  1.00 43.06           C  
ATOM   2484  N   ASN A 322      91.381  88.182  65.687  1.00 52.44           N  
ATOM   2485  CA  ASN A 322      90.098  88.626  65.176  1.00 52.44           C  
ATOM   2486  C   ASN A 322      89.238  87.418  64.808  1.00 52.44           C  
ATOM   2487  O   ASN A 322      89.732  86.301  64.625  1.00 52.44           O  
ATOM   2488  CB  ASN A 322      90.315  89.542  63.979  1.00 52.44           C  
ATOM   2489  CG  ASN A 322      91.428  89.058  63.091  1.00 52.44           C  
ATOM   2490  OD1 ASN A 322      91.765  87.878  63.103  1.00 52.44           O  
ATOM   2491  ND2 ASN A 322      92.014  89.956  62.318  1.00 52.44           N  
ATOM   2492  N   MET A 323      87.932  87.647  64.696  1.00 49.86           N  
ATOM   2493  CA  MET A 323      87.015  86.583  64.325  1.00 49.86           C  
ATOM   2494  C   MET A 323      87.352  86.058  62.942  1.00 49.86           C  
ATOM   2495  O   MET A 323      87.670  86.818  62.030  1.00 49.86           O  
ATOM   2496  CB  MET A 323      85.579  87.083  64.341  1.00 49.86           C  
ATOM   2497  CG  MET A 323      85.149  87.724  65.634  1.00 49.86           C  
ATOM   2498  SD  MET A 323      85.164  86.651  67.064  1.00 49.86           S  
ATOM   2499  CE  MET A 323      86.783  87.015  67.726  1.00 49.86           C  
ATOM   2500  N   THR A 324      87.272  84.743  62.788  1.00 52.40           N  
ATOM   2501  CA  THR A 324      87.698  84.127  61.544  1.00 52.40           C  
ATOM   2502  C   THR A 324      86.612  84.258  60.483  1.00 52.40           C  
ATOM   2503  O   THR A 324      85.459  84.585  60.769  1.00 52.40           O  
ATOM   2504  CB  THR A 324      88.064  82.663  61.773  1.00 52.40           C  
ATOM   2505  OG1 THR A 324      88.175  81.992  60.514  1.00 52.40           O  
ATOM   2506  CG2 THR A 324      87.018  81.983  62.637  1.00 52.40           C  
ATOM   2507  N   GLN A 325      87.007  84.009  59.233  1.00 52.04           N  
ATOM   2508  CA  GLN A 325      86.114  84.242  58.103  1.00 52.04           C  
ATOM   2509  C   GLN A 325      84.824  83.452  58.236  1.00 52.04           C  
ATOM   2510  O   GLN A 325      83.756  83.921  57.828  1.00 52.04           O  
ATOM   2511  CB  GLN A 325      86.818  83.884  56.802  1.00 52.04           C  
ATOM   2512  CG  GLN A 325      85.999  84.180  55.566  1.00 52.04           C  
ATOM   2513  CD  GLN A 325      85.739  85.658  55.375  1.00 52.04           C  
ATOM   2514  OE1 GLN A 325      84.743  86.049  54.768  1.00 52.04           O  
ATOM   2515  NE2 GLN A 325      86.644  86.491  55.881  1.00 52.04           N  
ATOM   2516  N   GLY A 326      84.906  82.247  58.794  1.00 48.91           N  
ATOM   2517  CA  GLY A 326      83.705  81.467  59.021  1.00 48.91           C  
ATOM   2518  C   GLY A 326      82.736  82.162  59.951  1.00 48.91           C  
ATOM   2519  O   GLY A 326      81.523  82.038  59.801  1.00 48.91           O  
ATOM   2520  N   PHE A 327      83.258  82.908  60.919  1.00 45.95           N  
ATOM   2521  CA  PHE A 327      82.390  83.661  61.812  1.00 45.95           C  
ATOM   2522  C   PHE A 327      81.602  84.707  61.040  1.00 45.95           C  
ATOM   2523  O   PHE A 327      80.440  84.981  61.351  1.00 45.95           O  
ATOM   2524  CB  PHE A 327      83.219  84.308  62.919  1.00 45.95           C  
ATOM   2525  CG  PHE A 327      82.433  85.204  63.826  1.00 45.95           C  
ATOM   2526  CD1 PHE A 327      82.221  86.530  63.507  1.00 45.95           C  
ATOM   2527  CD2 PHE A 327      81.930  84.728  65.010  1.00 45.95           C  
ATOM   2528  CE1 PHE A 327      81.505  87.345  64.332  1.00 45.95           C  
ATOM   2529  CE2 PHE A 327      81.220  85.546  65.841  1.00 45.95           C  
ATOM   2530  CZ  PHE A 327      81.007  86.857  65.502  1.00 45.95           C  
ATOM   2531  N   TRP A 328      82.224  85.313  60.030  1.00 46.31           N  
ATOM   2532  CA  TRP A 328      81.517  86.319  59.249  1.00 46.31           C  
ATOM   2533  C   TRP A 328      80.531  85.683  58.280  1.00 46.31           C  
ATOM   2534  O   TRP A 328      79.397  86.155  58.157  1.00 46.31           O  
ATOM   2535  CB  TRP A 328      82.522  87.210  58.517  1.00 46.31           C  
ATOM   2536  CG  TRP A 328      83.418  87.945  59.457  1.00 46.31           C  
ATOM   2537  CD1 TRP A 328      84.775  87.896  59.500  1.00 46.31           C  
ATOM   2538  CD2 TRP A 328      83.014  88.815  60.519  1.00 46.31           C  
ATOM   2539  NE1 TRP A 328      85.243  88.696  60.509  1.00 46.31           N  
ATOM   2540  CE2 TRP A 328      84.179  89.270  61.149  1.00 46.31           C  
ATOM   2541  CE3 TRP A 328      81.778  89.262  60.986  1.00 46.31           C  
ATOM   2542  CZ2 TRP A 328      84.146  90.143  62.224  1.00 46.31           C  
ATOM   2543  CZ3 TRP A 328      81.746  90.127  62.053  1.00 46.31           C  
ATOM   2544  CH2 TRP A 328      82.919  90.559  62.661  1.00 46.31           C  
ATOM   2545  N   GLU A 329      80.931  84.599  57.615  1.00 49.66           N  
ATOM   2546  CA  GLU A 329      80.055  83.927  56.665  1.00 49.66           C  
ATOM   2547  C   GLU A 329      78.834  83.307  57.342  1.00 49.66           C  
ATOM   2548  O   GLU A 329      77.700  83.560  56.925  1.00 49.66           O  
ATOM   2549  CB  GLU A 329      80.841  82.859  55.906  1.00 49.66           C  
ATOM   2550  CG  GLU A 329      82.026  83.407  55.122  1.00 49.66           C  
ATOM   2551  CD  GLU A 329      82.990  82.331  54.659  1.00 49.66           C  
ATOM   2552  OE1 GLU A 329      83.802  82.605  53.753  1.00 49.66           O  
ATOM   2553  OE2 GLU A 329      82.943  81.208  55.197  1.00 49.66           O  
ATOM   2554  N   ASN A 330      79.039  82.515  58.399  1.00 47.45           N  
ATOM   2555  CA  ASN A 330      78.012  81.626  58.921  1.00 47.45           C  
ATOM   2556  C   ASN A 330      77.201  82.186  60.075  1.00 47.45           C  
ATOM   2557  O   ASN A 330      76.255  81.528  60.506  1.00 47.45           O  
ATOM   2558  CB  ASN A 330      78.641  80.311  59.387  1.00 47.45           C  
ATOM   2559  CG  ASN A 330      79.424  79.631  58.298  1.00 47.45           C  
ATOM   2560  OD1 ASN A 330      78.982  79.562  57.153  1.00 47.45           O  
ATOM   2561  ND2 ASN A 330      80.599  79.133  58.640  1.00 47.45           N  
ATOM   2562  N   SER A 331      77.532  83.357  60.588  1.00 51.46           N  
ATOM   2563  CA  SER A 331      76.795  83.839  61.740  1.00 51.46           C  
ATOM   2564  C   SER A 331      75.515  84.537  61.311  1.00 51.46           C  
ATOM   2565  O   SER A 331      75.478  85.292  60.339  1.00 51.46           O  
ATOM   2566  CB  SER A 331      77.650  84.794  62.561  1.00 51.46           C  
ATOM   2567  OG  SER A 331      78.991  84.351  62.589  1.00 51.46           O  
ATOM   2568  N   MET A 332      74.452  84.274  62.053  1.00 61.04           N  
ATOM   2569  CA  MET A 332      73.213  85.027  61.927  1.00 61.04           C  
ATOM   2570  C   MET A 332      73.407  86.296  62.743  1.00 61.04           C  
ATOM   2571  O   MET A 332      73.285  86.279  63.973  1.00 61.04           O  
ATOM   2572  CB  MET A 332      72.007  84.233  62.421  1.00 61.04           C  
ATOM   2573  CG  MET A 332      70.813  85.112  62.788  1.00 61.04           C  
ATOM   2574  SD  MET A 332      69.314  84.205  63.162  1.00 61.04           S  
ATOM   2575  CE  MET A 332      69.058  83.400  61.596  1.00 61.04           C  
ATOM   2576  N   LEU A 333      73.743  87.388  62.066  1.00 60.36           N  
ATOM   2577  CA  LEU A 333      74.004  88.637  62.756  1.00 60.36           C  
ATOM   2578  C   LEU A 333      72.818  89.579  62.767  1.00 60.36           C  
ATOM   2579  O   LEU A 333      72.738  90.420  63.662  1.00 60.36           O  
ATOM   2580  CB  LEU A 333      75.226  89.336  62.146  1.00 60.36           C  
ATOM   2581  CG  LEU A 333      76.509  88.580  62.481  1.00 60.36           C  
ATOM   2582  CD1 LEU A 333      77.748  89.331  62.047  1.00 60.36           C  
ATOM   2583  CD2 LEU A 333      76.556  88.288  63.963  1.00 60.36           C  
ATOM   2584  N   THR A 334      71.884  89.447  61.829  1.00 68.28           N  
ATOM   2585  CA  THR A 334      70.659  90.233  61.840  1.00 68.28           C  
ATOM   2586  C   THR A 334      69.462  89.296  61.813  1.00 68.28           C  
ATOM   2587  O   THR A 334      69.525  88.202  61.245  1.00 68.28           O  
ATOM   2588  CB  THR A 334      70.586  91.194  60.653  1.00 68.28           C  
ATOM   2589  OG1 THR A 334      71.857  91.827  60.470  1.00 68.28           O  
ATOM   2590  CG2 THR A 334      69.546  92.267  60.910  1.00 68.28           C  
ATOM   2591  N   ASP A 335      68.374  89.723  62.446  1.00 77.69           N  
ATOM   2592  CA  ASP A 335      67.132  88.973  62.391  1.00 77.69           C  
ATOM   2593  C   ASP A 335      66.671  88.872  60.940  1.00 77.69           C  
ATOM   2594  O   ASP A 335      66.394  89.905  60.312  1.00 77.69           O  
ATOM   2595  CB  ASP A 335      66.065  89.641  63.248  1.00 77.69           C  
ATOM   2596  CG  ASP A 335      64.803  88.822  63.348  1.00 77.69           C  
ATOM   2597  OD1 ASP A 335      64.058  88.744  62.351  1.00 77.69           O  
ATOM   2598  OD2 ASP A 335      64.555  88.246  64.425  1.00 77.69           O  
ATOM   2599  N   PRO A 336      66.573  87.668  60.378  1.00 84.95           N  
ATOM   2600  CA  PRO A 336      66.505  87.535  58.917  1.00 84.95           C  
ATOM   2601  C   PRO A 336      65.107  87.629  58.327  1.00 84.95           C  
ATOM   2602  O   PRO A 336      64.732  86.788  57.509  1.00 84.95           O  
ATOM   2603  CB  PRO A 336      67.103  86.145  58.689  1.00 84.95           C  
ATOM   2604  CG  PRO A 336      66.652  85.382  59.896  1.00 84.95           C  
ATOM   2605  CD  PRO A 336      66.586  86.356  61.047  1.00 84.95           C  
ATOM   2606  N   GLY A 337      64.340  88.643  58.700  1.00 93.34           N  
ATOM   2607  CA  GLY A 337      63.064  88.869  58.058  1.00 93.34           C  
ATOM   2608  C   GLY A 337      61.890  88.195  58.749  1.00 93.34           C  
ATOM   2609  O   GLY A 337      61.944  87.780  59.911  1.00 93.34           O  
ATOM   2610  N   ASN A 338      60.794  88.096  57.993  1.00 99.93           N  
ATOM   2611  CA  ASN A 338      59.541  87.554  58.496  1.00 99.93           C  
ATOM   2612  C   ASN A 338      59.276  86.117  58.065  1.00 99.93           C  
ATOM   2613  O   ASN A 338      58.501  85.425  58.734  1.00 99.93           O  
ATOM   2614  CB  ASN A 338      58.367  88.430  58.040  1.00 99.93           C  
ATOM   2615  CG  ASN A 338      57.522  88.921  59.197  1.00 99.93           C  
ATOM   2616  OD1 ASN A 338      58.043  89.256  60.261  1.00 99.93           O  
ATOM   2617  ND2 ASN A 338      56.211  88.961  58.999  1.00 99.93           N  
ATOM   2618  N   VAL A 339      59.888  85.652  56.975  1.00 98.83           N  
ATOM   2619  CA  VAL A 339      59.591  84.309  56.479  1.00 98.83           C  
ATOM   2620  C   VAL A 339      60.183  83.252  57.402  1.00 98.83           C  
ATOM   2621  O   VAL A 339      59.460  82.429  57.975  1.00 98.83           O  
ATOM   2622  CB  VAL A 339      60.091  84.135  55.036  1.00 98.83           C  
ATOM   2623  CG1 VAL A 339      59.988  82.675  54.622  1.00 98.83           C  
ATOM   2624  CG2 VAL A 339      59.288  85.004  54.097  1.00 98.83           C  
ATOM   2625  N   GLN A 340      61.505  83.251  57.563  1.00 90.37           N  
ATOM   2626  CA  GLN A 340      62.146  82.261  58.417  1.00 90.37           C  
ATOM   2627  C   GLN A 340      62.286  82.785  59.839  1.00 90.37           C  
ATOM   2628  O   GLN A 340      62.605  83.956  60.061  1.00 90.37           O  
ATOM   2629  CB  GLN A 340      63.507  81.837  57.865  1.00 90.37           C  
ATOM   2630  CG  GLN A 340      64.481  82.941  57.564  1.00 90.37           C  
ATOM   2631  CD  GLN A 340      65.897  82.416  57.448  1.00 90.37           C  
ATOM   2632  OE1 GLN A 340      66.512  82.481  56.387  1.00 90.37           O  
ATOM   2633  NE2 GLN A 340      66.415  81.880  58.541  1.00 90.37           N  
ATOM   2634  N   LYS A 341      62.027  81.903  60.796  1.00 80.15           N  
ATOM   2635  CA  LYS A 341      61.939  82.234  62.210  1.00 80.15           C  
ATOM   2636  C   LYS A 341      63.207  81.775  62.915  1.00 80.15           C  
ATOM   2637  O   LYS A 341      63.856  80.819  62.481  1.00 80.15           O  
ATOM   2638  CB  LYS A 341      60.708  81.562  62.827  1.00 80.15           C  
ATOM   2639  CG  LYS A 341      60.335  81.997  64.237  1.00 80.15           C  
ATOM   2640  CD  LYS A 341      60.420  83.495  64.436  1.00 80.15           C  
ATOM   2641  CE  LYS A 341      60.338  83.846  65.914  1.00 80.15           C  
ATOM   2642  NZ  LYS A 341      61.350  84.851  66.333  1.00 80.15           N  
ATOM   2643  N   ALA A 342      63.571  82.472  63.990  1.00 76.24           N  
ATOM   2644  CA  ALA A 342      64.758  82.147  64.766  1.00 76.24           C  
ATOM   2645  C   ALA A 342      64.576  82.606  66.203  1.00 76.24           C  
ATOM   2646  O   ALA A 342      63.862  83.567  66.485  1.00 76.24           O  
ATOM   2647  CB  ALA A 342      66.017  82.787  64.176  1.00 76.24           C  
ATOM   2648  N   VAL A 343      65.249  81.909  67.113  1.00 71.38           N  
ATOM   2649  CA  VAL A 343      65.291  82.298  68.517  1.00 71.38           C  
ATOM   2650  C   VAL A 343      66.439  83.292  68.674  1.00 71.38           C  
ATOM   2651  O   VAL A 343      67.609  82.956  68.478  1.00 71.38           O  
ATOM   2652  CB  VAL A 343      65.431  81.088  69.440  1.00 71.38           C  
ATOM   2653  CG1 VAL A 343      66.458  80.120  68.898  1.00 71.38           C  
ATOM   2654  CG2 VAL A 343      65.830  81.539  70.834  1.00 71.38           C  
ATOM   2655  N   CYS A 344      66.095  84.531  69.018  1.00 75.96           N  
ATOM   2656  CA  CYS A 344      67.031  85.647  69.014  1.00 75.96           C  
ATOM   2657  C   CYS A 344      67.832  85.793  70.299  1.00 75.96           C  
ATOM   2658  O   CYS A 344      68.320  86.893  70.573  1.00 75.96           O  
ATOM   2659  CB  CYS A 344      66.290  86.962  68.746  1.00 75.96           C  
ATOM   2660  SG  CYS A 344      65.659  87.146  67.079  1.00 75.96           S  
ATOM   2661  N   HIS A 345      67.973  84.744  71.093  1.00 66.00           N  
ATOM   2662  CA  HIS A 345      68.821  84.843  72.270  1.00 66.00           C  
ATOM   2663  C   HIS A 345      70.266  85.043  71.829  1.00 66.00           C  
ATOM   2664  O   HIS A 345      70.797  84.212  71.085  1.00 66.00           O  
ATOM   2665  CB  HIS A 345      68.705  83.590  73.134  1.00 66.00           C  
ATOM   2666  CG  HIS A 345      68.897  83.849  74.595  1.00 66.00           C  
ATOM   2667  ND1 HIS A 345      70.125  84.154  75.143  1.00 66.00           N  
ATOM   2668  CD2 HIS A 345      68.019  83.842  75.625  1.00 66.00           C  
ATOM   2669  CE1 HIS A 345      69.995  84.328  76.446  1.00 66.00           C  
ATOM   2670  NE2 HIS A 345      68.726  84.142  76.764  1.00 66.00           N  
ATOM   2671  N   PRO A 346      70.924  86.127  72.236  1.00 62.09           N  
ATOM   2672  CA  PRO A 346      72.331  86.314  71.866  1.00 62.09           C  
ATOM   2673  C   PRO A 346      73.159  85.149  72.374  1.00 62.09           C  
ATOM   2674  O   PRO A 346      73.127  84.823  73.560  1.00 62.09           O  
ATOM   2675  CB  PRO A 346      72.719  87.624  72.560  1.00 62.09           C  
ATOM   2676  CG  PRO A 346      71.436  88.268  72.940  1.00 62.09           C  
ATOM   2677  CD  PRO A 346      70.445  87.181  73.140  1.00 62.09           C  
ATOM   2678  N   THR A 347      73.892  84.511  71.470  1.00 54.59           N  
ATOM   2679  CA  THR A 347      74.566  83.276  71.815  1.00 54.59           C  
ATOM   2680  C   THR A 347      75.820  83.096  70.981  1.00 54.59           C  
ATOM   2681  O   THR A 347      75.845  83.414  69.791  1.00 54.59           O  
ATOM   2682  CB  THR A 347      73.643  82.074  71.625  1.00 54.59           C  
ATOM   2683  OG1 THR A 347      74.413  80.868  71.641  1.00 54.59           O  
ATOM   2684  CG2 THR A 347      72.909  82.178  70.317  1.00 54.59           C  
ATOM   2685  N   ALA A 348      76.856  82.587  71.630  1.00 48.41           N  
ATOM   2686  CA  ALA A 348      78.113  82.256  70.989  1.00 48.41           C  
ATOM   2687  C   ALA A 348      78.153  80.751  70.801  1.00 48.41           C  
ATOM   2688  O   ALA A 348      77.741  80.002  71.690  1.00 48.41           O  
ATOM   2689  CB  ALA A 348      79.292  82.735  71.830  1.00 48.41           C  
ATOM   2690  N   TRP A 349      78.631  80.308  69.652  1.00 47.57           N  
ATOM   2691  CA  TRP A 349      78.565  78.906  69.288  1.00 47.57           C  
ATOM   2692  C   TRP A 349      79.947  78.379  68.958  1.00 47.57           C  
ATOM   2693  O   TRP A 349      80.634  78.913  68.083  1.00 47.57           O  
ATOM   2694  CB  TRP A 349      77.631  78.697  68.096  1.00 47.57           C  
ATOM   2695  CG  TRP A 349      76.189  78.766  68.453  1.00 47.57           C  
ATOM   2696  CD1 TRP A 349      75.514  79.849  68.907  1.00 47.57           C  
ATOM   2697  CD2 TRP A 349      75.240  77.698  68.389  1.00 47.57           C  
ATOM   2698  NE1 TRP A 349      74.199  79.528  69.134  1.00 47.57           N  
ATOM   2699  CE2 TRP A 349      74.005  78.213  68.817  1.00 47.57           C  
ATOM   2700  CE3 TRP A 349      75.316  76.358  68.006  1.00 47.57           C  
ATOM   2701  CZ2 TRP A 349      72.855  77.434  68.882  1.00 47.57           C  
ATOM   2702  CZ3 TRP A 349      74.177  75.589  68.066  1.00 47.57           C  
ATOM   2703  CH2 TRP A 349      72.959  76.128  68.498  1.00 47.57           C  
ATOM   2704  N   ASP A 350      80.348  77.342  69.659  1.00 45.31           N  
ATOM   2705  CA  ASP A 350      81.460  76.501  69.251  1.00 45.31           C  
ATOM   2706  C   ASP A 350      80.826  75.186  68.832  1.00 45.31           C  
ATOM   2707  O   ASP A 350      80.499  74.349  69.675  1.00 45.31           O  
ATOM   2708  CB  ASP A 350      82.469  76.325  70.379  1.00 45.31           C  
ATOM   2709  CG  ASP A 350      83.646  75.471  69.979  1.00 45.31           C  
ATOM   2710  OD1 ASP A 350      83.832  75.235  68.767  1.00 45.31           O  
ATOM   2711  OD2 ASP A 350      84.388  75.034  70.881  1.00 45.31           O  
ATOM   2712  N   LEU A 351      80.602  75.027  67.533  1.00 43.47           N  
ATOM   2713  CA  LEU A 351      80.075  73.769  67.033  1.00 43.47           C  
ATOM   2714  C   LEU A 351      81.143  72.692  67.002  1.00 43.47           C  
ATOM   2715  O   LEU A 351      80.913  71.618  66.444  1.00 43.47           O  
ATOM   2716  CB  LEU A 351      79.489  73.949  65.627  1.00 43.47           C  
ATOM   2717  CG  LEU A 351      78.433  75.017  65.357  1.00 43.47           C  
ATOM   2718  CD1 LEU A 351      79.083  76.321  65.022  1.00 43.47           C  
ATOM   2719  CD2 LEU A 351      77.561  74.595  64.212  1.00 43.47           C  
ATOM   2720  N   GLY A 352      82.295  72.949  67.594  1.00 41.17           N  
ATOM   2721  CA  GLY A 352      83.455  72.132  67.353  1.00 41.17           C  
ATOM   2722  C   GLY A 352      83.940  72.318  65.937  1.00 41.17           C  
ATOM   2723  O   GLY A 352      83.423  73.124  65.170  1.00 41.17           O  
ATOM   2724  N   LYS A 353      84.961  71.550  65.594  1.00 43.34           N  
ATOM   2725  CA  LYS A 353      85.524  71.545  64.246  1.00 43.34           C  
ATOM   2726  C   LYS A 353      85.756  72.961  63.719  1.00 43.34           C  
ATOM   2727  O   LYS A 353      85.419  73.281  62.580  1.00 43.34           O  
ATOM   2728  CB  LYS A 353      84.649  70.741  63.285  1.00 43.34           C  
ATOM   2729  CG  LYS A 353      84.117  69.444  63.867  1.00 43.34           C  
ATOM   2730  CD  LYS A 353      84.071  68.354  62.821  1.00 43.34           C  
ATOM   2731  CE  LYS A 353      85.464  67.968  62.403  1.00 43.34           C  
ATOM   2732  NZ  LYS A 353      85.465  67.198  61.133  1.00 43.34           N  
ATOM   2733  N   GLY A 354      86.326  73.819  64.558  1.00 38.15           N  
ATOM   2734  CA  GLY A 354      86.718  75.146  64.127  1.00 38.15           C  
ATOM   2735  C   GLY A 354      85.583  76.083  63.800  1.00 38.15           C  
ATOM   2736  O   GLY A 354      85.825  77.204  63.354  1.00 38.15           O  
ATOM   2737  N   ASP A 355      84.354  75.666  64.023  1.00 39.44           N  
ATOM   2738  CA  ASP A 355      83.182  76.434  63.643  1.00 39.44           C  
ATOM   2739  C   ASP A 355      82.768  77.288  64.829  1.00 39.44           C  
ATOM   2740  O   ASP A 355      82.109  76.801  65.750  1.00 39.44           O  
ATOM   2741  CB  ASP A 355      82.055  75.501  63.210  1.00 39.44           C  
ATOM   2742  CG  ASP A 355      81.079  76.160  62.281  1.00 39.44           C  
ATOM   2743  OD1 ASP A 355      81.213  77.371  62.036  1.00 39.44           O  
ATOM   2744  OD2 ASP A 355      80.178  75.462  61.781  1.00 39.44           O  
ATOM   2745  N   PHE A 356      83.163  78.553  64.815  1.00 39.45           N  
ATOM   2746  CA  PHE A 356      82.747  79.511  65.824  1.00 39.45           C  
ATOM   2747  C   PHE A 356      81.805  80.514  65.188  1.00 39.45           C  
ATOM   2748  O   PHE A 356      82.144  81.143  64.185  1.00 39.45           O  
ATOM   2749  CB  PHE A 356      83.940  80.236  66.444  1.00 39.45           C  
ATOM   2750  CG  PHE A 356      85.008  79.321  66.947  1.00 39.45           C  
ATOM   2751  CD1 PHE A 356      84.911  78.751  68.196  1.00 39.45           C  
ATOM   2752  CD2 PHE A 356      86.112  79.044  66.180  1.00 39.45           C  
ATOM   2753  CE1 PHE A 356      85.887  77.918  68.655  1.00 39.45           C  
ATOM   2754  CE2 PHE A 356      87.086  78.208  66.640  1.00 39.45           C  
ATOM   2755  CZ  PHE A 356      86.969  77.644  67.881  1.00 39.45           C  
ATOM   2756  N   ARG A 357      80.617  80.653  65.761  1.00 47.36           N  
ATOM   2757  CA  ARG A 357      79.609  81.532  65.199  1.00 47.36           C  
ATOM   2758  C   ARG A 357      78.969  82.356  66.298  1.00 47.36           C  
ATOM   2759  O   ARG A 357      79.190  82.113  67.482  1.00 47.36           O  
ATOM   2760  CB  ARG A 357      78.516  80.756  64.478  1.00 47.36           C  
ATOM   2761  CG  ARG A 357      78.999  79.697  63.544  1.00 47.36           C  
ATOM   2762  CD  ARG A 357      77.814  78.992  62.950  1.00 47.36           C  
ATOM   2763  NE  ARG A 357      78.204  77.774  62.262  1.00 47.36           N  
ATOM   2764  CZ  ARG A 357      77.624  77.329  61.161  1.00 47.36           C  
ATOM   2765  NH1 ARG A 357      78.039  76.212  60.605  1.00 47.36           N  
ATOM   2766  NH2 ARG A 357      76.632  78.004  60.619  1.00 47.36           N  
ATOM   2767  N   ILE A 358      78.156  83.322  65.895  1.00 46.47           N  
ATOM   2768  CA  ILE A 358      77.284  84.043  66.809  1.00 46.47           C  
ATOM   2769  C   ILE A 358      75.890  84.070  66.212  1.00 46.47           C  
ATOM   2770  O   ILE A 358      75.721  84.329  65.018  1.00 46.47           O  
ATOM   2771  CB  ILE A 358      77.778  85.474  67.088  1.00 46.47           C  
ATOM   2772  CG1 ILE A 358      78.811  85.470  68.209  1.00 46.47           C  
ATOM   2773  CG2 ILE A 358      76.623  86.378  67.482  1.00 46.47           C  
ATOM   2774  CD1 ILE A 358      79.314  86.823  68.545  1.00 46.47           C  
ATOM   2775  N   LEU A 359      74.898  83.777  67.038  1.00 57.45           N  
ATOM   2776  CA  LEU A 359      73.506  83.996  66.690  1.00 57.45           C  
ATOM   2777  C   LEU A 359      72.999  85.139  67.556  1.00 57.45           C  
ATOM   2778  O   LEU A 359      72.926  85.010  68.782  1.00 57.45           O  
ATOM   2779  CB  LEU A 359      72.674  82.726  66.894  1.00 57.45           C  
ATOM   2780  CG  LEU A 359      71.307  82.562  66.229  1.00 57.45           C  
ATOM   2781  CD1 LEU A 359      70.853  81.138  66.369  1.00 57.45           C  
ATOM   2782  CD2 LEU A 359      70.269  83.469  66.856  1.00 57.45           C  
ATOM   2783  N   MET A 360      72.667  86.258  66.922  1.00 58.64           N  
ATOM   2784  CA  MET A 360      72.133  87.398  67.649  1.00 58.64           C  
ATOM   2785  C   MET A 360      71.387  88.276  66.667  1.00 58.64           C  
ATOM   2786  O   MET A 360      71.951  88.691  65.654  1.00 58.64           O  
ATOM   2787  CB  MET A 360      73.246  88.192  68.334  1.00 58.64           C  
ATOM   2788  CG  MET A 360      72.766  89.216  69.347  1.00 58.64           C  
ATOM   2789  SD  MET A 360      74.058  90.405  69.734  1.00 58.64           S  
ATOM   2790  CE  MET A 360      75.490  89.343  69.694  1.00 58.64           C  
ATOM   2791  N   CYS A 361      70.118  88.542  66.961  1.00 70.43           N  
ATOM   2792  CA  CYS A 361      69.321  89.478  66.178  1.00 70.43           C  
ATOM   2793  C   CYS A 361      69.759  90.883  66.583  1.00 70.43           C  
ATOM   2794  O   CYS A 361      69.316  91.449  67.585  1.00 70.43           O  
ATOM   2795  CB  CYS A 361      67.836  89.227  66.406  1.00 70.43           C  
ATOM   2796  SG  CYS A 361      67.318  87.540  65.968  1.00 70.43           S  
ATOM   2797  N   THR A 362      70.683  91.438  65.799  1.00 63.40           N  
ATOM   2798  CA  THR A 362      71.329  92.692  66.168  1.00 63.40           C  
ATOM   2799  C   THR A 362      70.412  93.884  65.932  1.00 63.40           C  
ATOM   2800  O   THR A 362      69.822  94.031  64.858  1.00 63.40           O  
ATOM   2801  CB  THR A 362      72.620  92.885  65.377  1.00 63.40           C  
ATOM   2802  OG1 THR A 362      73.404  91.690  65.439  1.00 63.40           O  
ATOM   2803  CG2 THR A 362      73.424  94.029  65.938  1.00 63.40           C  
ATOM   2804  N   LYS A 363      70.297  94.741  66.934  1.00 66.28           N  
ATOM   2805  CA  LYS A 363      69.700  96.052  66.763  1.00 66.28           C  
ATOM   2806  C   LYS A 363      70.813  97.086  66.705  1.00 66.28           C  
ATOM   2807  O   LYS A 363      71.993  96.759  66.842  1.00 66.28           O  
ATOM   2808  CB  LYS A 363      68.720  96.380  67.899  1.00 66.28           C  
ATOM   2809  CG  LYS A 363      67.565  95.402  68.016  1.00 66.28           C  
ATOM   2810  CD  LYS A 363      67.043  95.038  66.635  1.00 66.28           C  
ATOM   2811  CE  LYS A 363      66.525  93.610  66.587  1.00 66.28           C  
ATOM   2812  NZ  LYS A 363      66.477  93.097  65.193  1.00 66.28           N  
ATOM   2813  N   VAL A 364      70.436  98.335  66.461  1.00 67.04           N  
ATOM   2814  CA  VAL A 364      71.384  99.432  66.605  1.00 67.04           C  
ATOM   2815  C   VAL A 364      71.143 100.075  67.964  1.00 67.04           C  
ATOM   2816  O   VAL A 364      70.387 101.043  68.081  1.00 67.04           O  
ATOM   2817  CB  VAL A 364      71.246 100.447  65.460  1.00 67.04           C  
ATOM   2818  CG1 VAL A 364      72.546 101.190  65.254  1.00 67.04           C  
ATOM   2819  CG2 VAL A 364      70.814  99.746  64.199  1.00 67.04           C  
ATOM   2820  N   THR A 365      71.792  99.545  68.994  1.00 65.00           N  
ATOM   2821  CA  THR A 365      71.579  99.971  70.366  1.00 65.00           C  
ATOM   2822  C   THR A 365      72.904  99.862  71.107  1.00 65.00           C  
ATOM   2823  O   THR A 365      73.767  99.062  70.747  1.00 65.00           O  
ATOM   2824  CB  THR A 365      70.479  99.115  71.032  1.00 65.00           C  
ATOM   2825  OG1 THR A 365      69.225  99.359  70.387  1.00 65.00           O  
ATOM   2826  CG2 THR A 365      70.331  99.407  72.512  1.00 65.00           C  
ATOM   2827  N   MET A 366      73.072 100.692  72.136  1.00 67.13           N  
ATOM   2828  CA  MET A 366      74.240 100.557  72.999  1.00 67.13           C  
ATOM   2829  C   MET A 366      74.295  99.177  73.643  1.00 67.13           C  
ATOM   2830  O   MET A 366      75.358  98.546  73.679  1.00 67.13           O  
ATOM   2831  CB  MET A 366      74.230 101.640  74.075  1.00 67.13           C  
ATOM   2832  CG  MET A 366      75.509 101.700  74.883  1.00 67.13           C  
ATOM   2833  SD  MET A 366      75.621 103.148  75.933  1.00 67.13           S  
ATOM   2834  CE  MET A 366      77.387 103.213  76.188  1.00 67.13           C  
ATOM   2835  N   ASP A 367      73.158  98.697  74.155  1.00 66.03           N  
ATOM   2836  CA  ASP A 367      73.117  97.403  74.828  1.00 66.03           C  
ATOM   2837  C   ASP A 367      73.611  96.282  73.918  1.00 66.03           C  
ATOM   2838  O   ASP A 367      74.414  95.440  74.328  1.00 66.03           O  
ATOM   2839  CB  ASP A 367      71.696  97.128  75.318  1.00 66.03           C  
ATOM   2840  CG  ASP A 367      71.396  97.798  76.641  1.00 66.03           C  
ATOM   2841  OD1 ASP A 367      72.328  97.946  77.456  1.00 66.03           O  
ATOM   2842  OD2 ASP A 367      70.229  98.181  76.875  1.00 66.03           O  
ATOM   2843  N   ASP A 368      73.146  96.263  72.674  1.00 62.19           N  
ATOM   2844  CA  ASP A 368      73.605  95.254  71.732  1.00 62.19           C  
ATOM   2845  C   ASP A 368      75.055  95.501  71.344  1.00 62.19           C  
ATOM   2846  O   ASP A 368      75.807  94.552  71.108  1.00 62.19           O  
ATOM   2847  CB  ASP A 368      72.685  95.260  70.509  1.00 62.19           C  
ATOM   2848  CG  ASP A 368      72.961  94.119  69.535  1.00 62.19           C  
ATOM   2849  OD1 ASP A 368      74.117  93.700  69.347  1.00 62.19           O  
ATOM   2850  OD2 ASP A 368      71.983  93.616  68.961  1.00 62.19           O  
ATOM   2851  N   PHE A 369      75.462  96.765  71.289  1.00 57.92           N  
ATOM   2852  CA  PHE A 369      76.863  97.097  71.063  1.00 57.92           C  
ATOM   2853  C   PHE A 369      77.760  96.439  72.104  1.00 57.92           C  
ATOM   2854  O   PHE A 369      78.834  95.924  71.776  1.00 57.92           O  
ATOM   2855  CB  PHE A 369      77.004  98.618  71.065  1.00 57.92           C  
ATOM   2856  CG  PHE A 369      78.334  99.114  71.492  1.00 57.92           C  
ATOM   2857  CD1 PHE A 369      79.389  99.147  70.609  1.00 57.92           C  
ATOM   2858  CD2 PHE A 369      78.525  99.581  72.773  1.00 57.92           C  
ATOM   2859  CE1 PHE A 369      80.607  99.627  70.996  1.00 57.92           C  
ATOM   2860  CE2 PHE A 369      79.747 100.058  73.166  1.00 57.92           C  
ATOM   2861  CZ  PHE A 369      80.792 100.080  72.277  1.00 57.92           C  
ATOM   2862  N   LEU A 370      77.316  96.419  73.360  1.00 54.46           N  
ATOM   2863  CA  LEU A 370      78.101  95.797  74.423  1.00 54.46           C  
ATOM   2864  C   LEU A 370      78.004  94.275  74.370  1.00 54.46           C  
ATOM   2865  O   LEU A 370      79.015  93.571  74.518  1.00 54.46           O  
ATOM   2866  CB  LEU A 370      77.632  96.315  75.784  1.00 54.46           C  
ATOM   2867  CG  LEU A 370      77.715  97.823  76.043  1.00 54.46           C  
ATOM   2868  CD1 LEU A 370      76.876  98.200  77.233  1.00 54.46           C  
ATOM   2869  CD2 LEU A 370      79.139  98.237  76.268  1.00 54.46           C  
ATOM   2870  N   THR A 371      76.788  93.752  74.177  1.00 48.22           N  
ATOM   2871  CA  THR A 371      76.599  92.309  74.078  1.00 48.22           C  
ATOM   2872  C   THR A 371      77.445  91.722  72.960  1.00 48.22           C  
ATOM   2873  O   THR A 371      77.885  90.572  73.038  1.00 48.22           O  
ATOM   2874  CB  THR A 371      75.120  91.992  73.867  1.00 48.22           C  
ATOM   2875  OG1 THR A 371      74.417  92.142  75.103  1.00 48.22           O  
ATOM   2876  CG2 THR A 371      74.933  90.581  73.374  1.00 48.22           C  
ATOM   2877  N   ALA A 372      77.688  92.498  71.911  1.00 49.47           N  
ATOM   2878  CA  ALA A 372      78.625  92.061  70.885  1.00 49.47           C  
ATOM   2879  C   ALA A 372      79.995  91.767  71.480  1.00 49.47           C  
ATOM   2880  O   ALA A 372      80.605  90.741  71.165  1.00 49.47           O  
ATOM   2881  CB  ALA A 372      78.726  93.117  69.792  1.00 49.47           C  
ATOM   2882  N   HIS A 373      80.485  92.640  72.364  1.00 49.05           N  
ATOM   2883  CA  HIS A 373      81.784  92.413  72.989  1.00 49.05           C  
ATOM   2884  C   HIS A 373      81.741  91.203  73.899  1.00 49.05           C  
ATOM   2885  O   HIS A 373      82.679  90.400  73.928  1.00 49.05           O  
ATOM   2886  CB  HIS A 373      82.216  93.637  73.788  1.00 49.05           C  
ATOM   2887  CG  HIS A 373      82.334  94.884  72.976  1.00 49.05           C  
ATOM   2888  ND1 HIS A 373      81.261  95.708  72.722  1.00 49.05           N  
ATOM   2889  CD2 HIS A 373      83.397  95.446  72.360  1.00 49.05           C  
ATOM   2890  CE1 HIS A 373      81.661  96.727  71.984  1.00 49.05           C  
ATOM   2891  NE2 HIS A 373      82.954  96.594  71.752  1.00 49.05           N  
ATOM   2892  N   HIS A 374      80.657  91.068  74.656  1.00 43.34           N  
ATOM   2893  CA  HIS A 374      80.499  89.912  75.531  1.00 43.34           C  
ATOM   2894  C   HIS A 374      80.564  88.603  74.745  1.00 43.34           C  
ATOM   2895  O   HIS A 374      81.376  87.716  75.045  1.00 43.34           O  
ATOM   2896  CB  HIS A 374      79.182  90.033  76.283  1.00 43.34           C  
ATOM   2897  CG  HIS A 374      78.946  88.952  77.282  1.00 43.34           C  
ATOM   2898  ND1 HIS A 374      78.382  89.198  78.512  1.00 43.34           N  
ATOM   2899  CD2 HIS A 374      79.168  87.618  77.229  1.00 43.34           C  
ATOM   2900  CE1 HIS A 374      78.276  88.065  79.179  1.00 43.34           C  
ATOM   2901  NE2 HIS A 374      78.746  87.090  78.423  1.00 43.34           N  
ATOM   2902  N   GLU A 375      79.694  88.453  73.751  1.00 45.23           N  
ATOM   2903  CA  GLU A 375      79.681  87.230  72.962  1.00 45.23           C  
ATOM   2904  C   GLU A 375      80.994  87.029  72.236  1.00 45.23           C  
ATOM   2905  O   GLU A 375      81.442  85.893  72.066  1.00 45.23           O  
ATOM   2906  CB  GLU A 375      78.526  87.247  71.971  1.00 45.23           C  
ATOM   2907  CG  GLU A 375      77.176  87.266  72.622  1.00 45.23           C  
ATOM   2908  CD  GLU A 375      77.036  86.213  73.691  1.00 45.23           C  
ATOM   2909  OE1 GLU A 375      77.490  85.074  73.472  1.00 45.23           O  
ATOM   2910  OE2 GLU A 375      76.455  86.517  74.754  1.00 45.23           O  
ATOM   2911  N   MET A 376      81.633  88.109  71.797  1.00 45.46           N  
ATOM   2912  CA  MET A 376      82.922  87.937  71.153  1.00 45.46           C  
ATOM   2913  C   MET A 376      83.967  87.460  72.147  1.00 45.46           C  
ATOM   2914  O   MET A 376      84.896  86.741  71.773  1.00 45.46           O  
ATOM   2915  CB  MET A 376      83.345  89.238  70.490  1.00 45.46           C  
ATOM   2916  CG  MET A 376      83.000  89.280  69.038  1.00 45.46           C  
ATOM   2917  SD  MET A 376      84.221  90.127  68.034  1.00 45.46           S  
ATOM   2918  CE  MET A 376      83.250  90.415  66.562  1.00 45.46           C  
ATOM   2919  N   GLY A 377      83.819  87.825  73.418  1.00 39.59           N  
ATOM   2920  CA  GLY A 377      84.719  87.304  74.429  1.00 39.59           C  
ATOM   2921  C   GLY A 377      84.482  85.834  74.693  1.00 39.59           C  
ATOM   2922  O   GLY A 377      85.425  85.073  74.908  1.00 39.59           O  
ATOM   2923  N   HIS A 378      83.215  85.420  74.699  1.00 45.41           N  
ATOM   2924  CA  HIS A 378      82.900  83.993  74.712  1.00 45.41           C  
ATOM   2925  C   HIS A 378      83.589  83.287  73.558  1.00 45.41           C  
ATOM   2926  O   HIS A 378      84.178  82.217  73.726  1.00 45.41           O  
ATOM   2927  CB  HIS A 378      81.393  83.773  74.624  1.00 45.41           C  
ATOM   2928  CG  HIS A 378      80.688  83.856  75.934  1.00 45.41           C  
ATOM   2929  ND1 HIS A 378      81.113  83.177  77.051  1.00 45.41           N  
ATOM   2930  CD2 HIS A 378      79.571  84.524  76.303  1.00 45.41           C  
ATOM   2931  CE1 HIS A 378      80.295  83.432  78.053  1.00 45.41           C  
ATOM   2932  NE2 HIS A 378      79.351  84.249  77.626  1.00 45.41           N  
ATOM   2933  N   ILE A 379      83.522  83.887  72.370  1.00 40.97           N  
ATOM   2934  CA  ILE A 379      84.159  83.304  71.194  1.00 40.97           C  
ATOM   2935  C   ILE A 379      85.667  83.244  71.376  1.00 40.97           C  
ATOM   2936  O   ILE A 379      86.325  82.314  70.905  1.00 40.97           O  
ATOM   2937  CB  ILE A 379      83.780  84.095  69.929  1.00 40.97           C  
ATOM   2938  CG1 ILE A 379      82.284  83.998  69.678  1.00 40.97           C  
ATOM   2939  CG2 ILE A 379      84.508  83.555  68.735  1.00 40.97           C  
ATOM   2940  CD1 ILE A 379      81.825  82.611  69.412  1.00 40.97           C  
ATOM   2941  N   GLN A 380      86.242  84.240  72.050  1.00 41.39           N  
ATOM   2942  CA  GLN A 380      87.690  84.268  72.224  1.00 41.39           C  
ATOM   2943  C   GLN A 380      88.141  83.234  73.245  1.00 41.39           C  
ATOM   2944  O   GLN A 380      89.195  82.611  73.084  1.00 41.39           O  
ATOM   2945  CB  GLN A 380      88.152  85.670  72.624  1.00 41.39           C  
ATOM   2946  CG  GLN A 380      88.004  86.724  71.534  1.00 41.39           C  
ATOM   2947  CD  GLN A 380      89.206  86.803  70.623  1.00 41.39           C  
ATOM   2948  OE1 GLN A 380      90.142  86.023  70.748  1.00 41.39           O  
ATOM   2949  NE2 GLN A 380      89.190  87.750  69.705  1.00 41.39           N  
ATOM   2950  N   TYR A 381      87.355  83.033  74.302  1.00 40.96           N  
ATOM   2951  CA  TYR A 381      87.623  81.921  75.206  1.00 40.96           C  
ATOM   2952  C   TYR A 381      87.540  80.594  74.467  1.00 40.96           C  
ATOM   2953  O   TYR A 381      88.421  79.743  74.608  1.00 40.96           O  
ATOM   2954  CB  TYR A 381      86.653  81.941  76.384  1.00 40.96           C  
ATOM   2955  CG  TYR A 381      87.189  81.254  77.622  1.00 40.96           C  
ATOM   2956  CD1 TYR A 381      88.349  80.507  77.577  1.00 40.96           C  
ATOM   2957  CD2 TYR A 381      86.533  81.350  78.830  1.00 40.96           C  
ATOM   2958  CE1 TYR A 381      88.842  79.883  78.690  1.00 40.96           C  
ATOM   2959  CE2 TYR A 381      87.023  80.730  79.954  1.00 40.96           C  
ATOM   2960  CZ  TYR A 381      88.177  79.999  79.876  1.00 40.96           C  
ATOM   2961  OH  TYR A 381      88.679  79.369  80.985  1.00 40.96           O  
ATOM   2962  N   ASP A 382      86.493  80.409  73.661  1.00 43.87           N  
ATOM   2963  CA  ASP A 382      86.352  79.178  72.894  1.00 43.87           C  
ATOM   2964  C   ASP A 382      87.534  78.961  71.970  1.00 43.87           C  
ATOM   2965  O   ASP A 382      88.083  77.859  71.903  1.00 43.87           O  
ATOM   2966  CB  ASP A 382      85.061  79.209  72.091  1.00 43.87           C  
ATOM   2967  CG  ASP A 382      83.869  78.890  72.931  1.00 43.87           C  
ATOM   2968  OD1 ASP A 382      84.058  78.245  73.973  1.00 43.87           O  
ATOM   2969  OD2 ASP A 382      82.748  79.277  72.564  1.00 43.87           O  
ATOM   2970  N   MET A 383      87.930  79.998  71.239  1.00 43.82           N  
ATOM   2971  CA  MET A 383      89.072  79.884  70.346  1.00 43.82           C  
ATOM   2972  C   MET A 383      90.341  79.585  71.124  1.00 43.82           C  
ATOM   2973  O   MET A 383      91.245  78.918  70.614  1.00 43.82           O  
ATOM   2974  CB  MET A 383      89.224  81.168  69.535  1.00 43.82           C  
ATOM   2975  CG  MET A 383      88.129  81.401  68.506  1.00 43.82           C  
ATOM   2976  SD  MET A 383      88.147  83.038  67.750  1.00 43.82           S  
ATOM   2977  CE  MET A 383      89.833  83.118  67.171  1.00 43.82           C  
ATOM   2978  N   ALA A 384      90.424  80.061  72.366  1.00 48.56           N  
ATOM   2979  CA  ALA A 384      91.655  79.913  73.133  1.00 48.56           C  
ATOM   2980  C   ALA A 384      91.990  78.455  73.412  1.00 48.56           C  
ATOM   2981  O   ALA A 384      93.129  78.037  73.190  1.00 48.56           O  
ATOM   2982  CB  ALA A 384      91.551  80.681  74.443  1.00 48.56           C  
ATOM   2983  N   TYR A 385      91.026  77.668  73.889  1.00 52.99           N  
ATOM   2984  CA  TYR A 385      91.303  76.327  74.379  1.00 52.99           C  
ATOM   2985  C   TYR A 385      90.946  75.230  73.385  1.00 52.99           C  
ATOM   2986  O   TYR A 385      90.882  74.061  73.765  1.00 52.99           O  
ATOM   2987  CB  TYR A 385      90.584  76.090  75.706  1.00 52.99           C  
ATOM   2988  CG  TYR A 385      89.090  76.291  75.720  1.00 52.99           C  
ATOM   2989  CD1 TYR A 385      88.266  75.601  74.861  1.00 52.99           C  
ATOM   2990  CD2 TYR A 385      88.507  77.137  76.633  1.00 52.99           C  
ATOM   2991  CE1 TYR A 385      86.914  75.768  74.889  1.00 52.99           C  
ATOM   2992  CE2 TYR A 385      87.154  77.312  76.671  1.00 52.99           C  
ATOM   2993  CZ  TYR A 385      86.361  76.624  75.795  1.00 52.99           C  
ATOM   2994  OH  TYR A 385      85.005  76.796  75.827  1.00 52.99           O  
ATOM   2995  N   ALA A 386      90.731  75.572  72.118  1.00 52.21           N  
ATOM   2996  CA  ALA A 386      90.254  74.570  71.175  1.00 52.21           C  
ATOM   2997  C   ALA A 386      91.370  73.639  70.722  1.00 52.21           C  
ATOM   2998  O   ALA A 386      91.129  72.730  69.924  1.00 52.21           O  
ATOM   2999  CB  ALA A 386      89.604  75.255  69.977  1.00 52.21           C  
ATOM   3000  N   ALA A 387      92.596  73.861  71.189  1.00 42.18           N  
ATOM   3001  CA  ALA A 387      93.682  72.927  70.924  1.00 42.18           C  
ATOM   3002  C   ALA A 387      93.778  71.839  71.977  1.00 42.18           C  
ATOM   3003  O   ALA A 387      94.569  70.906  71.810  1.00 42.18           O  
ATOM   3004  CB  ALA A 387      95.016  73.666  70.835  1.00 42.18           C  
ATOM   3005  N   GLN A 388      93.003  71.947  73.051  1.00 41.46           N  
ATOM   3006  CA  GLN A 388      92.989  70.933  74.087  1.00 41.46           C  
ATOM   3007  C   GLN A 388      92.375  69.635  73.565  1.00 41.46           C  
ATOM   3008  O   GLN A 388      91.758  69.613  72.499  1.00 41.46           O  
ATOM   3009  CB  GLN A 388      92.188  71.419  75.288  1.00 41.46           C  
ATOM   3010  CG  GLN A 388      92.785  72.583  76.046  1.00 41.46           C  
ATOM   3011  CD  GLN A 388      94.027  72.215  76.820  1.00 41.46           C  
ATOM   3012  OE1 GLN A 388      94.387  71.047  76.924  1.00 41.46           O  
ATOM   3013  NE2 GLN A 388      94.673  73.213  77.399  1.00 41.46           N  
ATOM   3014  N   PRO A 389      92.537  68.532  74.294  1.00 41.19           N  
ATOM   3015  CA  PRO A 389      91.715  67.349  74.026  1.00 41.19           C  
ATOM   3016  C   PRO A 389      90.236  67.646  74.220  1.00 41.19           C  
ATOM   3017  O   PRO A 389      89.839  68.404  75.106  1.00 41.19           O  
ATOM   3018  CB  PRO A 389      92.219  66.323  75.051  1.00 41.19           C  
ATOM   3019  CG  PRO A 389      93.020  67.106  76.027  1.00 41.19           C  
ATOM   3020  CD  PRO A 389      93.603  68.232  75.260  1.00 41.19           C  
ATOM   3021  N   PHE A 390      89.424  67.017  73.365  1.00 42.34           N  
ATOM   3022  CA  PHE A 390      87.999  67.316  73.269  1.00 42.34           C  
ATOM   3023  C   PHE A 390      87.343  67.437  74.635  1.00 42.34           C  
ATOM   3024  O   PHE A 390      86.604  68.389  74.896  1.00 42.34           O  
ATOM   3025  CB  PHE A 390      87.300  66.240  72.430  1.00 42.34           C  
ATOM   3026  CG  PHE A 390      85.794  66.345  72.421  1.00 42.34           C  
ATOM   3027  CD1 PHE A 390      85.035  65.763  73.420  1.00 42.34           C  
ATOM   3028  CD2 PHE A 390      85.141  67.012  71.410  1.00 42.34           C  
ATOM   3029  CE1 PHE A 390      83.676  65.857  73.416  1.00 42.34           C  
ATOM   3030  CE2 PHE A 390      83.769  67.108  71.406  1.00 42.34           C  
ATOM   3031  CZ  PHE A 390      83.040  66.527  72.410  1.00 42.34           C  
ATOM   3032  N   LEU A 391      87.588  66.470  75.516  1.00 43.35           N  
ATOM   3033  CA  LEU A 391      86.917  66.469  76.808  1.00 43.35           C  
ATOM   3034  C   LEU A 391      87.322  67.647  77.681  1.00 43.35           C  
ATOM   3035  O   LEU A 391      86.602  67.978  78.630  1.00 43.35           O  
ATOM   3036  CB  LEU A 391      87.194  65.158  77.543  1.00 43.35           C  
ATOM   3037  CG  LEU A 391      86.429  63.960  76.987  1.00 43.35           C  
ATOM   3038  CD1 LEU A 391      86.995  62.658  77.501  1.00 43.35           C  
ATOM   3039  CD2 LEU A 391      84.961  64.082  77.333  1.00 43.35           C  
ATOM   3040  N   LEU A 392      88.445  68.290  77.375  1.00 40.36           N  
ATOM   3041  CA  LEU A 392      88.966  69.401  78.155  1.00 40.36           C  
ATOM   3042  C   LEU A 392      88.751  70.751  77.482  1.00 40.36           C  
ATOM   3043  O   LEU A 392      89.533  71.673  77.712  1.00 40.36           O  
ATOM   3044  CB  LEU A 392      90.453  69.181  78.420  1.00 40.36           C  
ATOM   3045  CG  LEU A 392      90.781  67.973  79.296  1.00 40.36           C  
ATOM   3046  CD1 LEU A 392      92.271  67.780  79.413  1.00 40.36           C  
ATOM   3047  CD2 LEU A 392      90.165  68.157  80.661  1.00 40.36           C  
ATOM   3048  N   ARG A 393      87.724  70.880  76.641  1.00 44.22           N  
ATOM   3049  CA  ARG A 393      87.397  72.139  75.975  1.00 44.22           C  
ATOM   3050  C   ARG A 393      86.243  72.794  76.712  1.00 44.22           C  
ATOM   3051  O   ARG A 393      85.089  72.756  76.287  1.00 44.22           O  
ATOM   3052  CB  ARG A 393      87.058  71.907  74.511  1.00 44.22           C  
ATOM   3053  CG  ARG A 393      88.237  71.458  73.704  1.00 44.22           C  
ATOM   3054  CD  ARG A 393      87.841  70.969  72.341  1.00 44.22           C  
ATOM   3055  NE  ARG A 393      89.025  70.573  71.594  1.00 44.22           N  
ATOM   3056  CZ  ARG A 393      89.009  69.787  70.529  1.00 44.22           C  
ATOM   3057  NH1 ARG A 393      87.863  69.308  70.078  1.00 44.22           N  
ATOM   3058  NH2 ARG A 393      90.138  69.476  69.914  1.00 44.22           N  
ATOM   3059  N   ASN A 394      86.564  73.419  77.834  1.00 41.61           N  
ATOM   3060  CA  ASN A 394      85.538  74.074  78.625  1.00 41.61           C  
ATOM   3061  C   ASN A 394      86.206  75.086  79.539  1.00 41.61           C  
ATOM   3062  O   ASN A 394      87.430  75.221  79.563  1.00 41.61           O  
ATOM   3063  CB  ASN A 394      84.734  73.053  79.423  1.00 41.61           C  
ATOM   3064  CG  ASN A 394      83.312  73.477  79.637  1.00 41.61           C  
ATOM   3065  OD1 ASN A 394      83.020  74.659  79.836  1.00 41.61           O  
ATOM   3066  ND2 ASN A 394      82.405  72.514  79.597  1.00 41.61           N  
ATOM   3067  N   GLY A 395      85.380  75.807  80.289  1.00 38.88           N  
ATOM   3068  CA  GLY A 395      85.908  76.682  81.311  1.00 38.88           C  
ATOM   3069  C   GLY A 395      86.763  75.924  82.303  1.00 38.88           C  
ATOM   3070  O   GLY A 395      86.510  74.764  82.619  1.00 38.88           O  
ATOM   3071  N   ALA A 396      87.821  76.590  82.773  1.00 36.42           N  
ATOM   3072  CA  ALA A 396      88.699  75.975  83.762  1.00 36.42           C  
ATOM   3073  C   ALA A 396      87.899  75.440  84.943  1.00 36.42           C  
ATOM   3074  O   ALA A 396      88.177  74.349  85.450  1.00 36.42           O  
ATOM   3075  CB  ALA A 396      89.749  76.978  84.223  1.00 36.42           C  
ATOM   3076  N   ASN A 397      86.905  76.191  85.392  1.00 37.46           N  
ATOM   3077  CA  ASN A 397      85.806  75.631  86.147  1.00 37.46           C  
ATOM   3078  C   ASN A 397      84.536  76.246  85.584  1.00 37.46           C  
ATOM   3079  O   ASN A 397      84.563  76.933  84.563  1.00 37.46           O  
ATOM   3080  CB  ASN A 397      85.985  75.829  87.662  1.00 37.46           C  
ATOM   3081  CG  ASN A 397      85.581  77.207  88.151  1.00 37.46           C  
ATOM   3082  OD1 ASN A 397      84.409  77.565  88.153  1.00 37.46           O  
ATOM   3083  ND2 ASN A 397      86.555  77.966  88.617  1.00 37.46           N  
ATOM   3084  N   GLU A 398      83.411  76.003  86.253  1.00 42.50           N  
ATOM   3085  CA  GLU A 398      82.124  76.353  85.667  1.00 42.50           C  
ATOM   3086  C   GLU A 398      81.880  77.854  85.659  1.00 42.50           C  
ATOM   3087  O   GLU A 398      80.806  78.297  85.244  1.00 42.50           O  
ATOM   3088  CB  GLU A 398      80.995  75.655  86.420  1.00 42.50           C  
ATOM   3089  CG  GLU A 398      80.956  75.991  87.885  1.00 42.50           C  
ATOM   3090  CD  GLU A 398      79.683  75.536  88.538  1.00 42.50           C  
ATOM   3091  OE1 GLU A 398      78.758  75.137  87.812  1.00 42.50           O  
ATOM   3092  OE2 GLU A 398      79.600  75.571  89.776  1.00 42.50           O  
ATOM   3093  N   GLY A 399      82.837  78.654  86.125  1.00 37.31           N  
ATOM   3094  CA  GLY A 399      82.595  80.078  86.237  1.00 37.31           C  
ATOM   3095  C   GLY A 399      83.446  80.981  85.386  1.00 37.31           C  
ATOM   3096  O   GLY A 399      83.305  82.199  85.481  1.00 37.31           O  
ATOM   3097  N   PHE A 400      84.309  80.430  84.534  1.00 37.28           N  
ATOM   3098  CA  PHE A 400      85.327  81.243  83.879  1.00 37.28           C  
ATOM   3099  C   PHE A 400      84.831  81.858  82.576  1.00 37.28           C  
ATOM   3100  O   PHE A 400      85.197  82.991  82.239  1.00 37.28           O  
ATOM   3101  CB  PHE A 400      86.571  80.400  83.619  1.00 37.28           C  
ATOM   3102  CG  PHE A 400      87.542  80.382  84.757  1.00 37.28           C  
ATOM   3103  CD1 PHE A 400      87.106  80.360  86.064  1.00 37.28           C  
ATOM   3104  CD2 PHE A 400      88.900  80.393  84.515  1.00 37.28           C  
ATOM   3105  CE1 PHE A 400      88.009  80.338  87.098  1.00 37.28           C  
ATOM   3106  CE2 PHE A 400      89.799  80.378  85.541  1.00 37.28           C  
ATOM   3107  CZ  PHE A 400      89.355  80.346  86.833  1.00 37.28           C  
ATOM   3108  N   HIS A 401      84.010  81.121  81.824  1.00 41.16           N  
ATOM   3109  CA  HIS A 401      83.532  81.609  80.533  1.00 41.16           C  
ATOM   3110  C   HIS A 401      82.800  82.932  80.678  1.00 41.16           C  
ATOM   3111  O   HIS A 401      83.138  83.924  80.020  1.00 41.16           O  
ATOM   3112  CB  HIS A 401      82.619  80.573  79.889  1.00 41.16           C  
ATOM   3113  CG  HIS A 401      83.242  79.873  78.730  1.00 41.16           C  
ATOM   3114  ND1 HIS A 401      83.238  80.401  77.463  1.00 41.16           N  
ATOM   3115  CD2 HIS A 401      83.903  78.698  78.648  1.00 41.16           C  
ATOM   3116  CE1 HIS A 401      83.868  79.580  76.647  1.00 41.16           C  
ATOM   3117  NE2 HIS A 401      84.275  78.535  77.339  1.00 41.16           N  
ATOM   3118  N   GLU A 402      81.804  82.972  81.546  1.00 41.53           N  
ATOM   3119  CA  GLU A 402      80.986  84.167  81.630  1.00 41.53           C  
ATOM   3120  C   GLU A 402      81.761  85.334  82.229  1.00 41.53           C  
ATOM   3121  O   GLU A 402      81.513  86.485  81.872  1.00 41.53           O  
ATOM   3122  CB  GLU A 402      79.720  83.865  82.416  1.00 41.53           C  
ATOM   3123  CG  GLU A 402      78.575  83.373  81.554  1.00 41.53           C  
ATOM   3124  CD  GLU A 402      78.141  84.394  80.524  1.00 41.53           C  
ATOM   3125  OE1 GLU A 402      77.799  84.002  79.392  1.00 41.53           O  
ATOM   3126  OE2 GLU A 402      78.130  85.594  80.851  1.00 41.53           O  
ATOM   3127  N   ALA A 403      82.731  85.069  83.101  1.00 36.52           N  
ATOM   3128  CA  ALA A 403      83.521  86.163  83.662  1.00 36.52           C  
ATOM   3129  C   ALA A 403      84.436  86.776  82.608  1.00 36.52           C  
ATOM   3130  O   ALA A 403      84.568  88.010  82.518  1.00 36.52           O  
ATOM   3131  CB  ALA A 403      84.325  85.661  84.857  1.00 36.52           C  
ATOM   3132  N   VAL A 404      85.076  85.926  81.804  1.00 35.19           N  
ATOM   3133  CA  VAL A 404      85.838  86.410  80.660  1.00 35.19           C  
ATOM   3134  C   VAL A 404      84.952  87.240  79.748  1.00 35.19           C  
ATOM   3135  O   VAL A 404      85.374  88.269  79.213  1.00 35.19           O  
ATOM   3136  CB  VAL A 404      86.470  85.230  79.906  1.00 35.19           C  
ATOM   3137  CG1 VAL A 404      87.106  85.704  78.623  1.00 35.19           C  
ATOM   3138  CG2 VAL A 404      87.480  84.547  80.783  1.00 35.19           C  
ATOM   3139  N   GLY A 405      83.708  86.813  79.558  1.00 36.23           N  
ATOM   3140  CA  GLY A 405      82.809  87.586  78.723  1.00 36.23           C  
ATOM   3141  C   GLY A 405      82.456  88.934  79.323  1.00 36.23           C  
ATOM   3142  O   GLY A 405      82.367  89.934  78.610  1.00 36.23           O  
ATOM   3143  N   GLU A 406      82.259  88.984  80.641  1.00 37.24           N  
ATOM   3144  CA  GLU A 406      81.746  90.198  81.272  1.00 37.24           C  
ATOM   3145  C   GLU A 406      82.804  91.293  81.363  1.00 37.24           C  
ATOM   3146  O   GLU A 406      82.474  92.484  81.288  1.00 37.24           O  
ATOM   3147  CB  GLU A 406      81.199  89.882  82.659  1.00 37.24           C  
ATOM   3148  CG  GLU A 406      80.038  88.925  82.669  1.00 37.24           C  
ATOM   3149  CD  GLU A 406      78.683  89.600  82.592  1.00 37.24           C  
ATOM   3150  OE1 GLU A 406      78.617  90.787  82.221  1.00 37.24           O  
ATOM   3151  OE2 GLU A 406      77.678  88.932  82.908  1.00 37.24           O  
ATOM   3152  N   ILE A 407      84.074  90.927  81.555  1.00 38.77           N  
ATOM   3153  CA  ILE A 407      85.067  91.995  81.703  1.00 38.77           C  
ATOM   3154  C   ILE A 407      85.228  92.788  80.412  1.00 38.77           C  
ATOM   3155  O   ILE A 407      85.528  93.990  80.441  1.00 38.77           O  
ATOM   3156  CB  ILE A 407      86.417  91.443  82.193  1.00 38.77           C  
ATOM   3157  CG1 ILE A 407      86.934  90.343  81.278  1.00 38.77           C  
ATOM   3158  CG2 ILE A 407      86.293  90.957  83.601  1.00 38.77           C  
ATOM   3159  CD1 ILE A 407      88.315  89.925  81.609  1.00 38.77           C  
ATOM   3160  N   MET A 408      85.034  92.141  79.263  1.00 40.88           N  
ATOM   3161  CA  MET A 408      85.106  92.845  77.989  1.00 40.88           C  
ATOM   3162  C   MET A 408      83.983  93.860  77.855  1.00 40.88           C  
ATOM   3163  O   MET A 408      84.207  94.981  77.386  1.00 40.88           O  
ATOM   3164  CB  MET A 408      85.071  91.837  76.847  1.00 40.88           C  
ATOM   3165  CG  MET A 408      86.157  90.815  76.975  1.00 40.88           C  
ATOM   3166  SD  MET A 408      87.672  91.661  77.408  1.00 40.88           S  
ATOM   3167  CE  MET A 408      88.855  90.361  77.166  1.00 40.88           C  
ATOM   3168  N   SER A 409      82.774  93.490  78.272  1.00 43.29           N  
ATOM   3169  CA  SER A 409      81.679  94.448  78.339  1.00 43.29           C  
ATOM   3170  C   SER A 409      82.019  95.627  79.237  1.00 43.29           C  
ATOM   3171  O   SER A 409      81.742  96.781  78.881  1.00 43.29           O  
ATOM   3172  CB  SER A 409      80.416  93.760  78.841  1.00 43.29           C  
ATOM   3173  OG  SER A 409      79.650  94.645  79.635  1.00 43.29           O  
ATOM   3174  N   LEU A 410      82.624  95.355  80.395  1.00 41.07           N  
ATOM   3175  CA  LEU A 410      83.068  96.436  81.269  1.00 41.07           C  
ATOM   3176  C   LEU A 410      83.967  97.407  80.518  1.00 41.07           C  
ATOM   3177  O   LEU A 410      83.652  98.589  80.369  1.00 41.07           O  
ATOM   3178  CB  LEU A 410      83.832  95.877  82.466  1.00 41.07           C  
ATOM   3179  CG  LEU A 410      83.179  94.975  83.497  1.00 41.07           C  
ATOM   3180  CD1 LEU A 410      84.258  94.443  84.413  1.00 41.07           C  
ATOM   3181  CD2 LEU A 410      82.142  95.723  84.275  1.00 41.07           C  
ATOM   3182  N   SER A 411      85.100  96.912  80.031  1.00 46.86           N  
ATOM   3183  CA  SER A 411      86.106  97.820  79.494  1.00 46.86           C  
ATOM   3184  C   SER A 411      85.718  98.353  78.119  1.00 46.86           C  
ATOM   3185  O   SER A 411      86.441  99.166  77.538  1.00 46.86           O  
ATOM   3186  CB  SER A 411      87.465  97.133  79.436  1.00 46.86           C  
ATOM   3187  OG  SER A 411      87.747  96.696  78.125  1.00 46.86           O  
ATOM   3188  N   ALA A 412      84.590  97.899  77.569  1.00 47.19           N  
ATOM   3189  CA  ALA A 412      84.078  98.539  76.364  1.00 47.19           C  
ATOM   3190  C   ALA A 412      83.005  99.572  76.668  1.00 47.19           C  
ATOM   3191  O   ALA A 412      82.714 100.405  75.809  1.00 47.19           O  
ATOM   3192  CB  ALA A 412      83.528  97.497  75.396  1.00 47.19           C  
ATOM   3193  N   ALA A 413      82.399  99.539  77.850  1.00 52.01           N  
ATOM   3194  CA  ALA A 413      81.445 100.585  78.204  1.00 52.01           C  
ATOM   3195  C   ALA A 413      82.091 101.828  78.809  1.00 52.01           C  
ATOM   3196  O   ALA A 413      81.378 102.652  79.393  1.00 52.01           O  
ATOM   3197  CB  ALA A 413      80.400 100.043  79.183  1.00 52.01           C  
ATOM   3198  N   THR A 414      83.409 101.987  78.698  1.00 59.42           N  
ATOM   3199  CA  THR A 414      84.081 103.076  79.392  1.00 59.42           C  
ATOM   3200  C   THR A 414      84.059 104.352  78.553  1.00 59.42           C  
ATOM   3201  O   THR A 414      84.362 104.323  77.359  1.00 59.42           O  
ATOM   3202  CB  THR A 414      85.524 102.702  79.718  1.00 59.42           C  
ATOM   3203  OG1 THR A 414      86.058 101.888  78.671  1.00 59.42           O  
ATOM   3204  CG2 THR A 414      85.597 101.952  81.024  1.00 59.42           C  
ATOM   3205  N   PRO A 415      83.713 105.489  79.165  1.00 63.13           N  
ATOM   3206  CA  PRO A 415      83.621 106.735  78.394  1.00 63.13           C  
ATOM   3207  C   PRO A 415      84.864 107.053  77.584  1.00 63.13           C  
ATOM   3208  O   PRO A 415      84.745 107.586  76.477  1.00 63.13           O  
ATOM   3209  CB  PRO A 415      83.360 107.782  79.480  1.00 63.13           C  
ATOM   3210  CG  PRO A 415      82.651 107.033  80.538  1.00 63.13           C  
ATOM   3211  CD  PRO A 415      83.269 105.671  80.555  1.00 63.13           C  
ATOM   3212  N   LYS A 416      86.055 106.727  78.078  1.00 63.04           N  
ATOM   3213  CA  LYS A 416      87.243 106.982  77.275  1.00 63.04           C  
ATOM   3214  C   LYS A 416      87.293 106.041  76.078  1.00 63.04           C  
ATOM   3215  O   LYS A 416      87.807 106.394  75.011  1.00 63.04           O  
ATOM   3216  CB  LYS A 416      88.508 106.862  78.127  1.00 63.04           C  
ATOM   3217  CG  LYS A 416      88.880 105.457  78.532  1.00 63.04           C  
ATOM   3218  CD  LYS A 416      89.845 105.469  79.696  1.00 63.04           C  
ATOM   3219  CE  LYS A 416      91.239 105.074  79.242  1.00 63.04           C  
ATOM   3220  NZ  LYS A 416      92.205 105.026  80.369  1.00 63.04           N  
ATOM   3221  N   HIS A 417      86.739 104.839  76.228  1.00 57.61           N  
ATOM   3222  CA  HIS A 417      86.640 103.945  75.083  1.00 57.61           C  
ATOM   3223  C   HIS A 417      85.638 104.475  74.070  1.00 57.61           C  
ATOM   3224  O   HIS A 417      85.883 104.418  72.861  1.00 57.61           O  
ATOM   3225  CB  HIS A 417      86.251 102.539  75.533  1.00 57.61           C  
ATOM   3226  CG  HIS A 417      86.326 101.520  74.442  1.00 57.61           C  
ATOM   3227  ND1 HIS A 417      87.520 101.110  73.890  1.00 57.61           N  
ATOM   3228  CD2 HIS A 417      85.356 100.843  73.788  1.00 57.61           C  
ATOM   3229  CE1 HIS A 417      87.282 100.216  72.948  1.00 57.61           C  
ATOM   3230  NE2 HIS A 417      85.977 100.040  72.863  1.00 57.61           N  
ATOM   3231  N   LEU A 418      84.511 105.003  74.548  1.00 60.14           N  
ATOM   3232  CA  LEU A 418      83.521 105.595  73.660  1.00 60.14           C  
ATOM   3233  C   LEU A 418      84.045 106.858  72.989  1.00 60.14           C  
ATOM   3234  O   LEU A 418      83.531 107.255  71.939  1.00 60.14           O  
ATOM   3235  CB  LEU A 418      82.241 105.897  74.438  1.00 60.14           C  
ATOM   3236  CG  LEU A 418      81.664 104.739  75.254  1.00 60.14           C  
ATOM   3237  CD1 LEU A 418      80.465 105.184  76.052  1.00 60.14           C  
ATOM   3238  CD2 LEU A 418      81.301 103.578  74.357  1.00 60.14           C  
ATOM   3239  N   LYS A 419      85.053 107.505  73.572  1.00 67.63           N  
ATOM   3240  CA  LYS A 419      85.679 108.631  72.889  1.00 67.63           C  
ATOM   3241  C   LYS A 419      86.718 108.155  71.880  1.00 67.63           C  
ATOM   3242  O   LYS A 419      86.887 108.765  70.819  1.00 67.63           O  
ATOM   3243  CB  LYS A 419      86.310 109.582  73.901  1.00 67.63           C  
ATOM   3244  CG  LYS A 419      85.309 110.230  74.831  1.00 67.63           C  
ATOM   3245  CD  LYS A 419      85.915 111.393  75.591  1.00 67.63           C  
ATOM   3246  CE  LYS A 419      84.890 112.018  76.525  1.00 67.63           C  
ATOM   3247  NZ  LYS A 419      85.282 113.385  76.961  1.00 67.63           N  
ATOM   3248  N   SER A 420      87.422 107.069  72.187  1.00 63.95           N  
ATOM   3249  CA  SER A 420      88.486 106.629  71.294  1.00 63.95           C  
ATOM   3250  C   SER A 420      87.934 106.102  69.977  1.00 63.95           C  
ATOM   3251  O   SER A 420      88.663 106.013  68.983  1.00 63.95           O  
ATOM   3252  CB  SER A 420      89.330 105.562  71.979  1.00 63.95           C  
ATOM   3253  OG  SER A 420      89.789 104.614  71.038  1.00 63.95           O  
ATOM   3254  N   ILE A 421      86.654 105.743  69.946  1.00 61.05           N  
ATOM   3255  CA  ILE A 421      86.062 105.151  68.754  1.00 61.05           C  
ATOM   3256  C   ILE A 421      85.186 106.142  68.000  1.00 61.05           C  
ATOM   3257  O   ILE A 421      84.354 105.732  67.187  1.00 61.05           O  
ATOM   3258  CB  ILE A 421      85.277 103.880  69.102  1.00 61.05           C  
ATOM   3259  CG1 ILE A 421      84.285 104.162  70.231  1.00 61.05           C  
ATOM   3260  CG2 ILE A 421      86.234 102.768  69.461  1.00 61.05           C  
ATOM   3261  CD1 ILE A 421      83.494 102.964  70.675  1.00 61.05           C  
ATOM   3262  N   GLY A 422      85.360 107.436  68.244  1.00 71.11           N  
ATOM   3263  CA  GLY A 422      84.562 108.433  67.570  1.00 71.11           C  
ATOM   3264  C   GLY A 422      83.097 108.421  67.922  1.00 71.11           C  
ATOM   3265  O   GLY A 422      82.312 109.119  67.276  1.00 71.11           O  
ATOM   3266  N   LEU A 423      82.698 107.658  68.933  1.00 67.69           N  
ATOM   3267  CA  LEU A 423      81.287 107.513  69.241  1.00 67.69           C  
ATOM   3268  C   LEU A 423      80.812 108.452  70.341  1.00 67.69           C  
ATOM   3269  O   LEU A 423      79.601 108.566  70.559  1.00 67.69           O  
ATOM   3270  CB  LEU A 423      80.995 106.040  69.580  1.00 67.69           C  
ATOM   3271  CG  LEU A 423      79.714 105.529  70.243  1.00 67.69           C  
ATOM   3272  CD1 LEU A 423      79.465 104.070  69.940  1.00 67.69           C  
ATOM   3273  CD2 LEU A 423      79.934 105.673  71.721  1.00 67.69           C  
ATOM   3274  N   LEU A 424      81.720 109.157  71.009  1.00 76.51           N  
ATOM   3275  CA  LEU A 424      81.364 110.231  71.927  1.00 76.51           C  
ATOM   3276  C   LEU A 424      82.212 111.455  71.613  1.00 76.51           C  
ATOM   3277  O   LEU A 424      83.344 111.325  71.134  1.00 76.51           O  
ATOM   3278  CB  LEU A 424      81.553 109.811  73.385  1.00 76.51           C  
ATOM   3279  CG  LEU A 424      80.422 110.234  74.315  1.00 76.51           C  
ATOM   3280  CD1 LEU A 424      79.101 109.736  73.783  1.00 76.51           C  
ATOM   3281  CD2 LEU A 424      80.659 109.710  75.712  1.00 76.51           C  
ATOM   3282  N   SER A 425      81.659 112.634  71.878  1.00 83.26           N  
ATOM   3283  CA  SER A 425      82.362 113.873  71.584  1.00 83.26           C  
ATOM   3284  C   SER A 425      83.443 114.129  72.631  1.00 83.26           C  
ATOM   3285  O   SER A 425      83.175 114.034  73.834  1.00 83.26           O  
ATOM   3286  CB  SER A 425      81.381 115.043  71.554  1.00 83.26           C  
ATOM   3287  OG  SER A 425      80.478 114.971  72.645  1.00 83.26           O  
ATOM   3288  N   PRO A 426      84.664 114.476  72.213  1.00 86.23           N  
ATOM   3289  CA  PRO A 426      85.736 114.705  73.195  1.00 86.23           C  
ATOM   3290  C   PRO A 426      85.438 115.830  74.169  1.00 86.23           C  
ATOM   3291  O   PRO A 426      86.101 115.931  75.209  1.00 86.23           O  
ATOM   3292  CB  PRO A 426      86.952 115.026  72.317  1.00 86.23           C  
ATOM   3293  CG  PRO A 426      86.621 114.473  70.977  1.00 86.23           C  
ATOM   3294  CD  PRO A 426      85.142 114.618  70.831  1.00 86.23           C  
ATOM   3295  N   ASP A 427      84.466 116.679  73.869  1.00 90.67           N  
ATOM   3296  CA  ASP A 427      84.061 117.666  74.857  1.00 90.67           C  
ATOM   3297  C   ASP A 427      83.170 117.086  75.933  1.00 90.67           C  
ATOM   3298  O   ASP A 427      82.826 117.842  76.850  1.00 90.67           O  
ATOM   3299  CB  ASP A 427      83.346 118.833  74.177  1.00 90.67           C  
ATOM   3300  CG  ASP A 427      83.884 119.114  72.795  1.00 90.67           C  
ATOM   3301  OD1 ASP A 427      85.103 119.350  72.666  1.00 90.67           O  
ATOM   3302  OD2 ASP A 427      83.083 119.098  71.837  1.00 90.67           O  
ATOM   3303  N   PHE A 428      82.762 115.819  75.879  1.00 83.08           N  
ATOM   3304  CA  PHE A 428      81.983 115.248  76.965  1.00 83.08           C  
ATOM   3305  C   PHE A 428      82.779 115.346  78.256  1.00 83.08           C  
ATOM   3306  O   PHE A 428      83.992 115.116  78.272  1.00 83.08           O  
ATOM   3307  CB  PHE A 428      81.618 113.790  76.693  1.00 83.08           C  
ATOM   3308  CG  PHE A 428      80.838 113.156  77.807  1.00 83.08           C  
ATOM   3309  CD1 PHE A 428      81.463 112.354  78.744  1.00 83.08           C  
ATOM   3310  CD2 PHE A 428      79.482 113.385  77.934  1.00 83.08           C  
ATOM   3311  CE1 PHE A 428      80.750 111.792  79.780  1.00 83.08           C  
ATOM   3312  CE2 PHE A 428      78.762 112.822  78.970  1.00 83.08           C  
ATOM   3313  CZ  PHE A 428      79.398 112.021  79.891  1.00 83.08           C  
ATOM   3314  N   GLN A 429      82.096 115.710  79.332  1.00 86.42           N  
ATOM   3315  CA  GLN A 429      82.734 115.945  80.618  1.00 86.42           C  
ATOM   3316  C   GLN A 429      82.468 114.747  81.519  1.00 86.42           C  
ATOM   3317  O   GLN A 429      81.325 114.495  81.910  1.00 86.42           O  
ATOM   3318  CB  GLN A 429      82.232 117.237  81.249  1.00 86.42           C  
ATOM   3319  CG  GLN A 429      83.334 118.035  81.904  1.00 86.42           C  
ATOM   3320  CD  GLN A 429      84.615 118.006  81.092  1.00 86.42           C  
ATOM   3321  OE1 GLN A 429      84.674 118.532  79.982  1.00 86.42           O  
ATOM   3322  NE2 GLN A 429      85.645 117.371  81.637  1.00 86.42           N  
ATOM   3323  N   GLU A 430      83.519 113.999  81.825  1.00 83.31           N  
ATOM   3324  CA  GLU A 430      83.446 113.008  82.884  1.00 83.31           C  
ATOM   3325  C   GLU A 430      83.618 113.712  84.216  1.00 83.31           C  
ATOM   3326  O   GLU A 430      84.342 114.706  84.320  1.00 83.31           O  
ATOM   3327  CB  GLU A 430      84.511 111.933  82.702  1.00 83.31           C  
ATOM   3328  CG  GLU A 430      84.325 111.085  81.456  1.00 83.31           C  
ATOM   3329  CD  GLU A 430      85.583 110.332  81.086  1.00 83.31           C  
ATOM   3330  OE1 GLU A 430      86.273 109.847  82.007  1.00 83.31           O  
ATOM   3331  OE2 GLU A 430      85.890 110.234  79.876  1.00 83.31           O  
ATOM   3332  N   ASP A 431      82.945 113.201  85.238  1.00 76.97           N  
ATOM   3333  CA  ASP A 431      82.791 113.947  86.472  1.00 76.97           C  
ATOM   3334  C   ASP A 431      82.397 112.994  87.590  1.00 76.97           C  
ATOM   3335  O   ASP A 431      82.268 111.785  87.388  1.00 76.97           O  
ATOM   3336  CB  ASP A 431      81.746 115.035  86.284  1.00 76.97           C  
ATOM   3337  CG  ASP A 431      80.604 114.568  85.419  1.00 76.97           C  
ATOM   3338  OD1 ASP A 431      79.851 113.685  85.869  1.00 76.97           O  
ATOM   3339  OD2 ASP A 431      80.447 115.084  84.300  1.00 76.97           O  
ATOM   3340  N   ASN A 432      82.200 113.558  88.783  1.00 75.04           N  
ATOM   3341  CA  ASN A 432      81.659 112.789  89.891  1.00 75.04           C  
ATOM   3342  C   ASN A 432      80.294 112.231  89.522  1.00 75.04           C  
ATOM   3343  O   ASN A 432      79.928 111.116  89.910  1.00 75.04           O  
ATOM   3344  CB  ASN A 432      81.547 113.664  91.142  1.00 75.04           C  
ATOM   3345  CG  ASN A 432      82.743 114.559  91.335  1.00 75.04           C  
ATOM   3346  OD1 ASN A 432      83.716 114.484  90.585  1.00 75.04           O  
ATOM   3347  ND2 ASN A 432      82.679 115.419  92.345  1.00 75.04           N  
ATOM   3348  N   GLU A 433      79.538 112.998  88.746  1.00 73.11           N  
ATOM   3349  CA  GLU A 433      78.151 112.642  88.499  1.00 73.11           C  
ATOM   3350  C   GLU A 433      78.048 111.381  87.653  1.00 73.11           C  
ATOM   3351  O   GLU A 433      77.428 110.388  88.064  1.00 73.11           O  
ATOM   3352  CB  GLU A 433      77.435 113.820  87.848  1.00 73.11           C  
ATOM   3353  CG  GLU A 433      77.340 115.026  88.770  1.00 73.11           C  
ATOM   3354  CD  GLU A 433      78.519 115.964  88.624  1.00 73.11           C  
ATOM   3355  OE1 GLU A 433      79.123 116.323  89.655  1.00 73.11           O  
ATOM   3356  OE2 GLU A 433      78.852 116.332  87.476  1.00 73.11           O  
ATOM   3357  N   THR A 434      78.667 111.394  86.474  1.00 69.91           N  
ATOM   3358  CA  THR A 434      78.642 110.225  85.609  1.00 69.91           C  
ATOM   3359  C   THR A 434      79.313 109.025  86.263  1.00 69.91           C  
ATOM   3360  O   THR A 434      78.856 107.887  86.091  1.00 69.91           O  
ATOM   3361  CB  THR A 434      79.311 110.560  84.278  1.00 69.91           C  
ATOM   3362  OG1 THR A 434      78.542 111.560  83.601  1.00 69.91           O  
ATOM   3363  CG2 THR A 434      79.426 109.334  83.395  1.00 69.91           C  
ATOM   3364  N   GLU A 435      80.378 109.251  87.028  1.00 63.08           N  
ATOM   3365  CA  GLU A 435      81.062 108.134  87.664  1.00 63.08           C  
ATOM   3366  C   GLU A 435      80.176 107.446  88.699  1.00 63.08           C  
ATOM   3367  O   GLU A 435      80.057 106.214  88.697  1.00 63.08           O  
ATOM   3368  CB  GLU A 435      82.374 108.612  88.290  1.00 63.08           C  
ATOM   3369  CG  GLU A 435      83.478 108.858  87.271  1.00 63.08           C  
ATOM   3370  CD  GLU A 435      84.871 108.955  87.891  1.00 63.08           C  
ATOM   3371  OE1 GLU A 435      85.034 108.593  89.075  1.00 63.08           O  
ATOM   3372  OE2 GLU A 435      85.810 109.378  87.181  1.00 63.08           O  
ATOM   3373  N   ILE A 436      79.516 108.214  89.566  1.00 58.49           N  
ATOM   3374  CA  ILE A 436      78.670 107.590  90.574  1.00 58.49           C  
ATOM   3375  C   ILE A 436      77.428 106.990  89.930  1.00 58.49           C  
ATOM   3376  O   ILE A 436      76.886 105.989  90.415  1.00 58.49           O  
ATOM   3377  CB  ILE A 436      78.318 108.598  91.681  1.00 58.49           C  
ATOM   3378  CG1 ILE A 436      79.596 109.142  92.313  1.00 58.49           C  
ATOM   3379  CG2 ILE A 436      77.444 107.958  92.745  1.00 58.49           C  
ATOM   3380  CD1 ILE A 436      80.488 108.077  92.882  1.00 58.49           C  
ATOM   3381  N   ASN A 437      76.983 107.549  88.802  1.00 57.25           N  
ATOM   3382  CA  ASN A 437      75.844 106.960  88.103  1.00 57.25           C  
ATOM   3383  C   ASN A 437      76.190 105.576  87.567  1.00 57.25           C  
ATOM   3384  O   ASN A 437      75.507 104.581  87.868  1.00 57.25           O  
ATOM   3385  CB  ASN A 437      75.396 107.882  86.972  1.00 57.25           C  
ATOM   3386  CG  ASN A 437      74.325 108.851  87.408  1.00 57.25           C  
ATOM   3387  OD1 ASN A 437      74.125 109.066  88.595  1.00 57.25           O  
ATOM   3388  ND2 ASN A 437      73.639 109.448  86.450  1.00 57.25           N  
ATOM   3389  N   PHE A 438      77.246 105.505  86.759  1.00 48.30           N  
ATOM   3390  CA  PHE A 438      77.713 104.233  86.235  1.00 48.30           C  
ATOM   3391  C   PHE A 438      77.936 103.228  87.354  1.00 48.30           C  
ATOM   3392  O   PHE A 438      77.542 102.062  87.244  1.00 48.30           O  
ATOM   3393  CB  PHE A 438      79.000 104.457  85.455  1.00 48.30           C  
ATOM   3394  CG  PHE A 438      79.571 103.224  84.851  1.00 48.30           C  
ATOM   3395  CD1 PHE A 438      78.835 102.469  83.965  1.00 48.30           C  
ATOM   3396  CD2 PHE A 438      80.857 102.833  85.147  1.00 48.30           C  
ATOM   3397  CE1 PHE A 438      79.370 101.344  83.390  1.00 48.30           C  
ATOM   3398  CE2 PHE A 438      81.393 101.705  84.579  1.00 48.30           C  
ATOM   3399  CZ  PHE A 438      80.652 100.964  83.695  1.00 48.30           C  
ATOM   3400  N   LEU A 439      78.539 103.671  88.460  1.00 47.68           N  
ATOM   3401  CA  LEU A 439      78.909 102.724  89.506  1.00 47.68           C  
ATOM   3402  C   LEU A 439      77.695 102.219  90.273  1.00 47.68           C  
ATOM   3403  O   LEU A 439      77.647 101.049  90.654  1.00 47.68           O  
ATOM   3404  CB  LEU A 439      79.931 103.351  90.447  1.00 47.68           C  
ATOM   3405  CG  LEU A 439      81.310 103.452  89.796  1.00 47.68           C  
ATOM   3406  CD1 LEU A 439      82.254 104.282  90.635  1.00 47.68           C  
ATOM   3407  CD2 LEU A 439      81.888 102.073  89.516  1.00 47.68           C  
ATOM   3408  N   LEU A 440      76.690 103.059  90.499  1.00 45.09           N  
ATOM   3409  CA  LEU A 440      75.537 102.532  91.212  1.00 45.09           C  
ATOM   3410  C   LEU A 440      74.735 101.595  90.332  1.00 45.09           C  
ATOM   3411  O   LEU A 440      74.195 100.596  90.818  1.00 45.09           O  
ATOM   3412  CB  LEU A 440      74.653 103.651  91.740  1.00 45.09           C  
ATOM   3413  CG  LEU A 440      73.495 103.080  92.553  1.00 45.09           C  
ATOM   3414  CD1 LEU A 440      73.572 103.514  93.992  1.00 45.09           C  
ATOM   3415  CD2 LEU A 440      72.183 103.498  91.950  1.00 45.09           C  
ATOM   3416  N   LYS A 441      74.651 101.883  89.032  1.00 42.50           N  
ATOM   3417  CA  LYS A 441      74.005 100.937  88.127  1.00 42.50           C  
ATOM   3418  C   LYS A 441      74.731  99.597  88.146  1.00 42.50           C  
ATOM   3419  O   LYS A 441      74.115  98.524  88.272  1.00 42.50           O  
ATOM   3420  CB  LYS A 441      73.978 101.520  86.717  1.00 42.50           C  
ATOM   3421  CG  LYS A 441      73.037 100.834  85.760  1.00 42.50           C  
ATOM   3422  CD  LYS A 441      72.815 101.681  84.533  1.00 42.50           C  
ATOM   3423  CE  LYS A 441      71.655 101.162  83.718  1.00 42.50           C  
ATOM   3424  NZ  LYS A 441      70.863 102.277  83.124  1.00 42.50           N  
ATOM   3425  N   GLN A 442      76.054  99.651  88.021  1.00 39.08           N  
ATOM   3426  CA  GLN A 442      76.874  98.454  88.065  1.00 39.08           C  
ATOM   3427  C   GLN A 442      76.654  97.678  89.355  1.00 39.08           C  
ATOM   3428  O   GLN A 442      76.564  96.450  89.342  1.00 39.08           O  
ATOM   3429  CB  GLN A 442      78.330  98.857  87.921  1.00 39.08           C  
ATOM   3430  CG  GLN A 442      78.733  99.131  86.504  1.00 39.08           C  
ATOM   3431  CD  GLN A 442      79.032  97.869  85.761  1.00 39.08           C  
ATOM   3432  OE1 GLN A 442      78.223  97.377  84.979  1.00 39.08           O  
ATOM   3433  NE2 GLN A 442      80.191  97.310  86.031  1.00 39.08           N  
ATOM   3434  N   ALA A 443      76.571  98.376  90.485  1.00 37.98           N  
ATOM   3435  CA  ALA A 443      76.398  97.686  91.755  1.00 37.98           C  
ATOM   3436  C   ALA A 443      75.013  97.082  91.866  1.00 37.98           C  
ATOM   3437  O   ALA A 443      74.830  96.063  92.536  1.00 37.98           O  
ATOM   3438  CB  ALA A 443      76.652  98.643  92.912  1.00 37.98           C  
ATOM   3439  N   LEU A 444      74.019  97.713  91.250  1.00 39.06           N  
ATOM   3440  CA  LEU A 444      72.693  97.117  91.221  1.00 39.06           C  
ATOM   3441  C   LEU A 444      72.730  95.789  90.495  1.00 39.06           C  
ATOM   3442  O   LEU A 444      72.123  94.809  90.938  1.00 39.06           O  
ATOM   3443  CB  LEU A 444      71.708  98.063  90.549  1.00 39.06           C  
ATOM   3444  CG  LEU A 444      71.295  99.252  91.396  1.00 39.06           C  
ATOM   3445  CD1 LEU A 444      70.521 100.218  90.550  1.00 39.06           C  
ATOM   3446  CD2 LEU A 444      70.465  98.783  92.566  1.00 39.06           C  
ATOM   3447  N   THR A 445      73.460  95.725  89.390  1.00 35.22           N  
ATOM   3448  CA  THR A 445      73.464  94.473  88.641  1.00 35.22           C  
ATOM   3449  C   THR A 445      74.376  93.421  89.269  1.00 35.22           C  
ATOM   3450  O   THR A 445      74.013  92.246  89.342  1.00 35.22           O  
ATOM   3451  CB  THR A 445      73.862  94.731  87.192  1.00 35.22           C  
ATOM   3452  OG1 THR A 445      72.806  95.440  86.536  1.00 35.22           O  
ATOM   3453  CG2 THR A 445      74.111  93.426  86.459  1.00 35.22           C  
ATOM   3454  N   ILE A 446      75.551  93.825  89.752  1.00 34.65           N  
ATOM   3455  CA  ILE A 446      76.643  92.882  89.981  1.00 34.65           C  
ATOM   3456  C   ILE A 446      76.764  92.511  91.453  1.00 34.65           C  
ATOM   3457  O   ILE A 446      77.113  91.377  91.792  1.00 34.65           O  
ATOM   3458  CB  ILE A 446      77.961  93.466  89.447  1.00 34.65           C  
ATOM   3459  CG1 ILE A 446      77.812  93.862  87.984  1.00 34.65           C  
ATOM   3460  CG2 ILE A 446      79.074  92.468  89.594  1.00 34.65           C  
ATOM   3461  CD1 ILE A 446      79.076  94.421  87.394  1.00 34.65           C  
ATOM   3462  N   VAL A 447      76.511  93.460  92.353  1.00 34.21           N  
ATOM   3463  CA  VAL A 447      76.684  93.185  93.775  1.00 34.21           C  
ATOM   3464  C   VAL A 447      75.397  92.635  94.378  1.00 34.21           C  
ATOM   3465  O   VAL A 447      75.429  91.783  95.271  1.00 34.21           O  
ATOM   3466  CB  VAL A 447      77.166  94.449  94.512  1.00 34.21           C  
ATOM   3467  CG1 VAL A 447      77.227  94.216  95.999  1.00 34.21           C  
ATOM   3468  CG2 VAL A 447      78.523  94.862  94.010  1.00 34.21           C  
ATOM   3469  N   GLY A 448      74.249  93.112  93.908  1.00 34.24           N  
ATOM   3470  CA  GLY A 448      72.989  92.649  94.456  1.00 34.24           C  
ATOM   3471  C   GLY A 448      72.692  91.195  94.155  1.00 34.24           C  
ATOM   3472  O   GLY A 448      71.756  90.623  94.717  1.00 34.24           O  
ATOM   3473  N   THR A 449      73.475  90.576  93.273  1.00 34.15           N  
ATOM   3474  CA  THR A 449      73.269  89.173  92.944  1.00 34.15           C  
ATOM   3475  C   THR A 449      74.112  88.227  93.790  1.00 34.15           C  
ATOM   3476  O   THR A 449      73.803  87.034  93.835  1.00 34.15           O  
ATOM   3477  CB  THR A 449      73.565  88.921  91.462  1.00 34.15           C  
ATOM   3478  OG1 THR A 449      72.764  87.830  91.002  1.00 34.15           O  
ATOM   3479  CG2 THR A 449      75.012  88.560  91.254  1.00 34.15           C  
ATOM   3480  N   LEU A 450      75.162  88.721  94.450  1.00 33.78           N  
ATOM   3481  CA  LEU A 450      76.088  87.823  95.139  1.00 33.78           C  
ATOM   3482  C   LEU A 450      75.469  87.188  96.372  1.00 33.78           C  
ATOM   3483  O   LEU A 450      75.610  85.964  96.543  1.00 33.78           O  
ATOM   3484  CB  LEU A 450      77.377  88.570  95.473  1.00 33.78           C  
ATOM   3485  CG  LEU A 450      78.221  88.859  94.253  1.00 33.78           C  
ATOM   3486  CD1 LEU A 450      79.515  89.508  94.662  1.00 33.78           C  
ATOM   3487  CD2 LEU A 450      78.459  87.560  93.532  1.00 33.78           C  
ATOM   3488  N   PRO A 451      74.803  87.925  97.264  1.00 36.21           N  
ATOM   3489  CA  PRO A 451      74.106  87.244  98.360  1.00 36.21           C  
ATOM   3490  C   PRO A 451      73.065  86.268  97.865  1.00 36.21           C  
ATOM   3491  O   PRO A 451      72.927  85.182  98.432  1.00 36.21           O  
ATOM   3492  CB  PRO A 451      73.478  88.401  99.148  1.00 36.21           C  
ATOM   3493  CG  PRO A 451      74.279  89.574  98.790  1.00 36.21           C  
ATOM   3494  CD  PRO A 451      74.677  89.386  97.378  1.00 36.21           C  
ATOM   3495  N   PHE A 452      72.347  86.616  96.798  1.00 37.15           N  
ATOM   3496  CA  PHE A 452      71.330  85.724  96.259  1.00 37.15           C  
ATOM   3497  C   PHE A 452      71.942  84.409  95.793  1.00 37.15           C  
ATOM   3498  O   PHE A 452      71.492  83.329  96.191  1.00 37.15           O  
ATOM   3499  CB  PHE A 452      70.595  86.426  95.118  1.00 37.15           C  
ATOM   3500  CG  PHE A 452      69.516  85.599  94.485  1.00 37.15           C  
ATOM   3501  CD1 PHE A 452      69.782  84.830  93.365  1.00 37.15           C  
ATOM   3502  CD2 PHE A 452      68.237  85.596  95.003  1.00 37.15           C  
ATOM   3503  CE1 PHE A 452      68.805  84.070  92.786  1.00 37.15           C  
ATOM   3504  CE2 PHE A 452      67.249  84.833  94.419  1.00 37.15           C  
ATOM   3505  CZ  PHE A 452      67.538  84.073  93.307  1.00 37.15           C  
ATOM   3506  N   THR A 453      72.960  84.483  94.935  1.00 37.74           N  
ATOM   3507  CA  THR A 453      73.591  83.280  94.400  1.00 37.74           C  
ATOM   3508  C   THR A 453      74.190  82.425  95.508  1.00 37.74           C  
ATOM   3509  O   THR A 453      73.968  81.203  95.559  1.00 37.74           O  
ATOM   3510  CB  THR A 453      74.660  83.670  93.390  1.00 37.74           C  
ATOM   3511  OG1 THR A 453      74.094  84.558  92.421  1.00 37.74           O  
ATOM   3512  CG2 THR A 453      75.198  82.452  92.688  1.00 37.74           C  
ATOM   3513  N   TYR A 454      74.956  83.047  96.410  1.00 40.27           N  
ATOM   3514  CA  TYR A 454      75.550  82.304  97.515  1.00 40.27           C  
ATOM   3515  C   TYR A 454      74.483  81.624  98.359  1.00 40.27           C  
ATOM   3516  O   TYR A 454      74.613  80.449  98.712  1.00 40.27           O  
ATOM   3517  CB  TYR A 454      76.394  83.233  98.381  1.00 40.27           C  
ATOM   3518  CG  TYR A 454      76.647  82.708  99.775  1.00 40.27           C  
ATOM   3519  CD1 TYR A 454      77.464  81.616  99.987  1.00 40.27           C  
ATOM   3520  CD2 TYR A 454      76.068  83.305 100.872  1.00 40.27           C  
ATOM   3521  CE1 TYR A 454      77.703  81.142 101.248  1.00 40.27           C  
ATOM   3522  CE2 TYR A 454      76.296  82.837 102.141  1.00 40.27           C  
ATOM   3523  CZ  TYR A 454      77.110  81.754 102.325  1.00 40.27           C  
ATOM   3524  OH  TYR A 454      77.343  81.283 103.592  1.00 40.27           O  
ATOM   3525  N   MET A 455      73.415  82.343  98.692  1.00 39.91           N  
ATOM   3526  CA  MET A 455      72.421  81.779  99.589  1.00 39.91           C  
ATOM   3527  C   MET A 455      71.659  80.644  98.930  1.00 39.91           C  
ATOM   3528  O   MET A 455      71.340  79.641  99.579  1.00 39.91           O  
ATOM   3529  CB  MET A 455      71.467  82.869 100.039  1.00 39.91           C  
ATOM   3530  CG  MET A 455      70.570  82.429 101.130  1.00 39.91           C  
ATOM   3531  SD  MET A 455      68.870  82.766 100.739  1.00 39.91           S  
ATOM   3532  CE  MET A 455      68.629  81.681  99.358  1.00 39.91           C  
ATOM   3533  N   LEU A 456      71.343  80.781  97.643  1.00 39.71           N  
ATOM   3534  CA  LEU A 456      70.636  79.704  96.966  1.00 39.71           C  
ATOM   3535  C   LEU A 456      71.472  78.442  96.941  1.00 39.71           C  
ATOM   3536  O   LEU A 456      70.986  77.360  97.298  1.00 39.71           O  
ATOM   3537  CB  LEU A 456      70.255  80.101  95.546  1.00 39.71           C  
ATOM   3538  CG  LEU A 456      69.319  79.075  94.912  1.00 39.71           C  
ATOM   3539  CD1 LEU A 456      68.146  79.756  94.283  1.00 39.71           C  
ATOM   3540  CD2 LEU A 456      70.040  78.207  93.894  1.00 39.71           C  
ATOM   3541  N   GLU A 457      72.732  78.551  96.529  1.00 35.38           N  
ATOM   3542  CA  GLU A 457      73.531  77.337  96.464  1.00 35.38           C  
ATOM   3543  C   GLU A 457      73.799  76.768  97.852  1.00 35.38           C  
ATOM   3544  O   GLU A 457      73.920  75.550  98.011  1.00 35.38           O  
ATOM   3545  CB  GLU A 457      74.826  77.589  95.720  1.00 35.38           C  
ATOM   3546  CG  GLU A 457      75.415  76.326  95.150  1.00 35.38           C  
ATOM   3547  CD  GLU A 457      74.537  75.683  94.103  1.00 35.38           C  
ATOM   3548  OE1 GLU A 457      74.876  75.771  92.912  1.00 35.38           O  
ATOM   3549  OE2 GLU A 457      73.519  75.070  94.462  1.00 35.38           O  
ATOM   3550  N   LYS A 458      73.860  77.616  98.876  1.00 37.28           N  
ATOM   3551  CA  LYS A 458      74.032  77.100 100.227  1.00 37.28           C  
ATOM   3552  C   LYS A 458      72.814  76.303 100.673  1.00 37.28           C  
ATOM   3553  O   LYS A 458      72.955  75.229 101.268  1.00 37.28           O  
ATOM   3554  CB  LYS A 458      74.312  78.244 101.195  1.00 37.28           C  
ATOM   3555  CG  LYS A 458      74.979  77.825 102.487  1.00 37.28           C  
ATOM   3556  CD  LYS A 458      74.931  78.941 103.512  1.00 37.28           C  
ATOM   3557  CE  LYS A 458      75.922  78.719 104.634  1.00 37.28           C  
ATOM   3558  NZ  LYS A 458      75.695  77.453 105.371  1.00 37.28           N  
ATOM   3559  N   TRP A 459      71.607  76.818 100.415  1.00 43.76           N  
ATOM   3560  CA  TRP A 459      70.406  76.053 100.742  1.00 43.76           C  
ATOM   3561  C   TRP A 459      70.393  74.722 100.010  1.00 43.76           C  
ATOM   3562  O   TRP A 459      70.075  73.685 100.597  1.00 43.76           O  
ATOM   3563  CB  TRP A 459      69.152  76.845 100.400  1.00 43.76           C  
ATOM   3564  CG  TRP A 459      67.880  76.076 100.549  1.00 43.76           C  
ATOM   3565  CD1 TRP A 459      67.091  76.013 101.654  1.00 43.76           C  
ATOM   3566  CD2 TRP A 459      67.233  75.283  99.551  1.00 43.76           C  
ATOM   3567  NE1 TRP A 459      65.999  75.224 101.415  1.00 43.76           N  
ATOM   3568  CE2 TRP A 459      66.061  74.764 100.128  1.00 43.76           C  
ATOM   3569  CE3 TRP A 459      67.532  74.956  98.229  1.00 43.76           C  
ATOM   3570  CZ2 TRP A 459      65.193  73.936  99.430  1.00 43.76           C  
ATOM   3571  CZ3 TRP A 459      66.670  74.140  97.539  1.00 43.76           C  
ATOM   3572  CH2 TRP A 459      65.512  73.638  98.140  1.00 43.76           C  
ATOM   3573  N   ARG A 460      70.739  74.729  98.724  1.00 34.64           N  
ATOM   3574  CA  ARG A 460      70.731  73.482  97.968  1.00 34.64           C  
ATOM   3575  C   ARG A 460      71.725  72.480  98.532  1.00 34.64           C  
ATOM   3576  O   ARG A 460      71.410  71.292  98.654  1.00 34.64           O  
ATOM   3577  CB  ARG A 460      71.047  73.746  96.509  1.00 34.64           C  
ATOM   3578  CG  ARG A 460      69.853  73.966  95.635  1.00 34.64           C  
ATOM   3579  CD  ARG A 460      70.338  74.614  94.373  1.00 34.64           C  
ATOM   3580  NE  ARG A 460      69.741  74.047  93.186  1.00 34.64           N  
ATOM   3581  CZ  ARG A 460      70.234  74.223  91.974  1.00 34.64           C  
ATOM   3582  NH1 ARG A 460      71.344  74.922  91.808  1.00 34.64           N  
ATOM   3583  NH2 ARG A 460      69.636  73.679  90.928  1.00 34.64           N  
ATOM   3584  N   TRP A 461      72.940  72.929  98.847  1.00 52.94           N  
ATOM   3585  CA  TRP A 461      73.929  72.032  99.432  1.00 52.94           C  
ATOM   3586  C   TRP A 461      73.436  71.456 100.745  1.00 52.94           C  
ATOM   3587  O   TRP A 461      73.538  70.249 100.979  1.00 52.94           O  
ATOM   3588  CB  TRP A 461      75.235  72.772  99.666  1.00 52.94           C  
ATOM   3589  CG  TRP A 461      75.948  73.156  98.457  1.00 52.94           C  
ATOM   3590  CD1 TRP A 461      75.815  72.621  97.223  1.00 52.94           C  
ATOM   3591  CD2 TRP A 461      76.938  74.172  98.357  1.00 52.94           C  
ATOM   3592  NE1 TRP A 461      76.666  73.239  96.349  1.00 52.94           N  
ATOM   3593  CE2 TRP A 461      77.370  74.199  97.025  1.00 52.94           C  
ATOM   3594  CE3 TRP A 461      77.499  75.069  99.267  1.00 52.94           C  
ATOM   3595  CZ2 TRP A 461      78.339  75.083  96.575  1.00 52.94           C  
ATOM   3596  CZ3 TRP A 461      78.456  75.941  98.823  1.00 52.94           C  
ATOM   3597  CH2 TRP A 461      78.870  75.945  97.487  1.00 52.94           C  
ATOM   3598  N   MET A 462      72.916  72.308 101.624  1.00 46.53           N  
ATOM   3599  CA  MET A 462      72.429  71.840 102.914  1.00 46.53           C  
ATOM   3600  C   MET A 462      71.260  70.878 102.760  1.00 46.53           C  
ATOM   3601  O   MET A 462      71.038  70.029 103.626  1.00 46.53           O  
ATOM   3602  CB  MET A 462      72.029  73.030 103.788  1.00 46.53           C  
ATOM   3603  CG  MET A 462      73.203  73.868 104.246  1.00 46.53           C  
ATOM   3604  SD  MET A 462      72.948  74.709 105.818  1.00 46.53           S  
ATOM   3605  CE  MET A 462      71.664  75.858 105.374  1.00 46.53           C  
ATOM   3606  N   VAL A 463      70.497  71.002 101.675  1.00 43.05           N  
ATOM   3607  CA  VAL A 463      69.364  70.107 101.468  1.00 43.05           C  
ATOM   3608  C   VAL A 463      69.841  68.770 100.917  1.00 43.05           C  
ATOM   3609  O   VAL A 463      69.333  67.709 101.294  1.00 43.05           O  
ATOM   3610  CB  VAL A 463      68.317  70.772 100.559  1.00 43.05           C  
ATOM   3611  CG1 VAL A 463      67.949  69.878  99.400  1.00 43.05           C  
ATOM   3612  CG2 VAL A 463      67.097  71.126 101.364  1.00 43.05           C  
ATOM   3613  N   PHE A 464      70.836  68.795 100.031  1.00 45.12           N  
ATOM   3614  CA  PHE A 464      71.352  67.545  99.482  1.00 45.12           C  
ATOM   3615  C   PHE A 464      72.102  66.751 100.539  1.00 45.12           C  
ATOM   3616  O   PHE A 464      71.953  65.530 100.631  1.00 45.12           O  
ATOM   3617  CB  PHE A 464      72.255  67.818  98.284  1.00 45.12           C  
ATOM   3618  CG  PHE A 464      71.509  68.044  97.013  1.00 45.12           C  
ATOM   3619  CD1 PHE A 464      70.528  67.174  96.613  1.00 45.12           C  
ATOM   3620  CD2 PHE A 464      71.774  69.143  96.230  1.00 45.12           C  
ATOM   3621  CE1 PHE A 464      69.832  67.389  95.450  1.00 45.12           C  
ATOM   3622  CE2 PHE A 464      71.077  69.360  95.066  1.00 45.12           C  
ATOM   3623  CZ  PHE A 464      70.104  68.484  94.679  1.00 45.12           C  
ATOM   3624  N   LYS A 465      72.920  67.426 101.343  1.00 50.18           N  
ATOM   3625  CA  LYS A 465      73.618  66.770 102.435  1.00 50.18           C  
ATOM   3626  C   LYS A 465      72.677  66.250 103.506  1.00 50.18           C  
ATOM   3627  O   LYS A 465      73.071  65.379 104.283  1.00 50.18           O  
ATOM   3628  CB  LYS A 465      74.620  67.727 103.066  1.00 50.18           C  
ATOM   3629  CG  LYS A 465      75.806  67.042 103.704  1.00 50.18           C  
ATOM   3630  CD  LYS A 465      76.820  68.053 104.192  1.00 50.18           C  
ATOM   3631  CE  LYS A 465      77.207  68.997 103.079  1.00 50.18           C  
ATOM   3632  NZ  LYS A 465      78.257  69.946 103.512  1.00 50.18           N  
ATOM   3633  N   GLY A 466      71.456  66.756 103.572  1.00 52.88           N  
ATOM   3634  CA  GLY A 466      70.534  66.295 104.580  1.00 52.88           C  
ATOM   3635  C   GLY A 466      70.542  67.083 105.864  1.00 52.88           C  
ATOM   3636  O   GLY A 466      69.928  66.646 106.840  1.00 52.88           O  
ATOM   3637  N   GLU A 467      71.211  68.232 105.903  1.00 53.31           N  
ATOM   3638  CA  GLU A 467      71.173  69.068 107.094  1.00 53.31           C  
ATOM   3639  C   GLU A 467      69.849  69.795 107.251  1.00 53.31           C  
ATOM   3640  O   GLU A 467      69.659  70.500 108.245  1.00 53.31           O  
ATOM   3641  CB  GLU A 467      72.318  70.078 107.071  1.00 53.31           C  
ATOM   3642  CG  GLU A 467      73.594  69.547 106.462  1.00 53.31           C  
ATOM   3643  CD  GLU A 467      74.812  70.320 106.908  1.00 53.31           C  
ATOM   3644  OE1 GLU A 467      75.885  69.701 107.066  1.00 53.31           O  
ATOM   3645  OE2 GLU A 467      74.700  71.546 107.106  1.00 53.31           O  
ATOM   3646  N   ILE A 468      68.942  69.658 106.293  1.00 52.08           N  
ATOM   3647  CA  ILE A 468      67.570  70.120 106.459  1.00 52.08           C  
ATOM   3648  C   ILE A 468      66.644  68.950 106.162  1.00 52.08           C  
ATOM   3649  O   ILE A 468      66.640  68.437 105.034  1.00 52.08           O  
ATOM   3650  CB  ILE A 468      67.246  71.311 105.542  1.00 52.08           C  
ATOM   3651  CG1 ILE A 468      68.447  72.248 105.407  1.00 52.08           C  
ATOM   3652  CG2 ILE A 468      66.012  72.055 106.064  1.00 52.08           C  
ATOM   3653  CD1 ILE A 468      68.222  73.395 104.461  1.00 52.08           C  
ATOM   3654  N   PRO A 469      65.870  68.481 107.134  1.00 53.91           N  
ATOM   3655  CA  PRO A 469      64.801  67.532 106.825  1.00 53.91           C  
ATOM   3656  C   PRO A 469      63.718  68.217 106.007  1.00 53.91           C  
ATOM   3657  O   PRO A 469      63.456  69.409 106.171  1.00 53.91           O  
ATOM   3658  CB  PRO A 469      64.284  67.114 108.207  1.00 53.91           C  
ATOM   3659  CG  PRO A 469      65.360  67.492 109.156  1.00 53.91           C  
ATOM   3660  CD  PRO A 469      65.988  68.716 108.579  1.00 53.91           C  
ATOM   3661  N   LYS A 470      63.081  67.445 105.123  1.00 56.00           N  
ATOM   3662  CA  LYS A 470      62.089  68.017 104.220  1.00 56.00           C  
ATOM   3663  C   LYS A 470      61.016  68.782 104.980  1.00 56.00           C  
ATOM   3664  O   LYS A 470      60.537  69.820 104.514  1.00 56.00           O  
ATOM   3665  CB  LYS A 470      61.453  66.924 103.374  1.00 56.00           C  
ATOM   3666  CG  LYS A 470      62.424  66.151 102.516  1.00 56.00           C  
ATOM   3667  CD  LYS A 470      62.019  64.684 102.442  1.00 56.00           C  
ATOM   3668  CE  LYS A 470      60.530  64.495 102.711  1.00 56.00           C  
ATOM   3669  NZ  LYS A 470      60.112  63.065 102.702  1.00 56.00           N  
ATOM   3670  N   ASP A 471      60.651  68.310 106.166  1.00 61.36           N  
ATOM   3671  CA  ASP A 471      59.642  68.994 106.960  1.00 61.36           C  
ATOM   3672  C   ASP A 471      60.045  70.413 107.317  1.00 61.36           C  
ATOM   3673  O   ASP A 471      59.226  71.156 107.867  1.00 61.36           O  
ATOM   3674  CB  ASP A 471      59.345  68.204 108.235  1.00 61.36           C  
ATOM   3675  CG  ASP A 471      60.591  67.883 109.029  1.00 61.36           C  
ATOM   3676  OD1 ASP A 471      61.245  68.829 109.509  1.00 61.36           O  
ATOM   3677  OD2 ASP A 471      60.917  66.686 109.175  1.00 61.36           O  
ATOM   3678  N   GLN A 472      61.281  70.805 107.019  1.00 57.00           N  
ATOM   3679  CA  GLN A 472      61.770  72.144 107.308  1.00 57.00           C  
ATOM   3680  C   GLN A 472      62.387  72.810 106.086  1.00 57.00           C  
ATOM   3681  O   GLN A 472      62.980  73.885 106.214  1.00 57.00           O  
ATOM   3682  CB  GLN A 472      62.780  72.100 108.449  1.00 57.00           C  
ATOM   3683  CG  GLN A 472      62.157  72.015 109.815  1.00 57.00           C  
ATOM   3684  CD  GLN A 472      63.197  71.810 110.879  1.00 57.00           C  
ATOM   3685  OE1 GLN A 472      63.040  72.249 112.016  1.00 57.00           O  
ATOM   3686  NE2 GLN A 472      64.272  71.130 110.519  1.00 57.00           N  
ATOM   3687  N   TRP A 473      62.229  72.206 104.906  1.00 52.44           N  
ATOM   3688  CA  TRP A 473      62.813  72.754 103.686  1.00 52.44           C  
ATOM   3689  C   TRP A 473      62.581  74.259 103.580  1.00 52.44           C  
ATOM   3690  O   TRP A 473      63.516  75.058 103.720  1.00 52.44           O  
ATOM   3691  CB  TRP A 473      62.218  72.040 102.477  1.00 52.44           C  
ATOM   3692  CG  TRP A 473      63.008  70.888 102.004  1.00 52.44           C  
ATOM   3693  CD1 TRP A 473      63.997  70.243 102.673  1.00 52.44           C  
ATOM   3694  CD2 TRP A 473      62.874  70.228 100.749  1.00 52.44           C  
ATOM   3695  NE1 TRP A 473      64.491  69.214 101.913  1.00 52.44           N  
ATOM   3696  CE2 TRP A 473      63.819  69.187 100.722  1.00 52.44           C  
ATOM   3697  CE3 TRP A 473      62.047  70.418  99.641  1.00 52.44           C  
ATOM   3698  CZ2 TRP A 473      63.960  68.347  99.638  1.00 52.44           C  
ATOM   3699  CZ3 TRP A 473      62.192  69.581  98.566  1.00 52.44           C  
ATOM   3700  CH2 TRP A 473      63.139  68.557  98.570  1.00 52.44           C  
ATOM   3701  N   MET A 474      61.323  74.673 103.421  1.00 52.59           N  
ATOM   3702  CA  MET A 474      61.069  76.097 103.246  1.00 52.59           C  
ATOM   3703  C   MET A 474      61.475  76.881 104.480  1.00 52.59           C  
ATOM   3704  O   MET A 474      61.967  78.009 104.366  1.00 52.59           O  
ATOM   3705  CB  MET A 474      59.605  76.358 102.910  1.00 52.59           C  
ATOM   3706  CG  MET A 474      59.166  75.755 101.607  1.00 52.59           C  
ATOM   3707  SD  MET A 474      60.436  75.868 100.336  1.00 52.59           S  
ATOM   3708  CE  MET A 474      60.563  77.633 100.157  1.00 52.59           C  
ATOM   3709  N   LYS A 475      61.330  76.282 105.661  1.00 53.38           N  
ATOM   3710  CA  LYS A 475      61.659  77.004 106.880  1.00 53.38           C  
ATOM   3711  C   LYS A 475      63.096  77.489 106.849  1.00 53.38           C  
ATOM   3712  O   LYS A 475      63.405  78.563 107.378  1.00 53.38           O  
ATOM   3713  CB  LYS A 475      61.421  76.131 108.107  1.00 53.38           C  
ATOM   3714  CG  LYS A 475      61.354  76.930 109.389  1.00 53.38           C  
ATOM   3715  CD  LYS A 475      60.738  76.117 110.505  1.00 53.38           C  
ATOM   3716  CE  LYS A 475      60.059  77.013 111.526  1.00 53.38           C  
ATOM   3717  NZ  LYS A 475      59.074  76.245 112.329  1.00 53.38           N  
ATOM   3718  N   LYS A 476      63.989  76.735 106.210  1.00 47.95           N  
ATOM   3719  CA  LYS A 476      65.368  77.194 106.175  1.00 47.95           C  
ATOM   3720  C   LYS A 476      65.578  78.179 105.041  1.00 47.95           C  
ATOM   3721  O   LYS A 476      66.336  79.143 105.190  1.00 47.95           O  
ATOM   3722  CB  LYS A 476      66.331  76.019 106.054  1.00 47.95           C  
ATOM   3723  CG  LYS A 476      66.854  75.527 107.391  1.00 47.95           C  
ATOM   3724  CD  LYS A 476      67.572  76.634 108.143  1.00 47.95           C  
ATOM   3725  CE  LYS A 476      69.081  76.562 107.962  1.00 47.95           C  
ATOM   3726  NZ  LYS A 476      69.752  77.843 108.314  1.00 47.95           N  
ATOM   3727  N   TRP A 477      64.888  77.977 103.917  1.00 43.00           N  
ATOM   3728  CA  TRP A 477      65.040  78.874 102.776  1.00 43.00           C  
ATOM   3729  C   TRP A 477      64.875  80.321 103.199  1.00 43.00           C  
ATOM   3730  O   TRP A 477      65.834  81.103 103.185  1.00 43.00           O  
ATOM   3731  CB  TRP A 477      64.009  78.527 101.712  1.00 43.00           C  
ATOM   3732  CG  TRP A 477      63.942  79.500 100.595  1.00 43.00           C  
ATOM   3733  CD1 TRP A 477      63.002  80.462 100.401  1.00 43.00           C  
ATOM   3734  CD2 TRP A 477      64.846  79.590  99.497  1.00 43.00           C  
ATOM   3735  NE1 TRP A 477      63.271  81.155  99.251  1.00 43.00           N  
ATOM   3736  CE2 TRP A 477      64.400  80.635  98.677  1.00 43.00           C  
ATOM   3737  CE3 TRP A 477      65.992  78.891  99.131  1.00 43.00           C  
ATOM   3738  CZ2 TRP A 477      65.059  80.993  97.516  1.00 43.00           C  
ATOM   3739  CZ3 TRP A 477      66.639  79.248  97.984  1.00 43.00           C  
ATOM   3740  CH2 TRP A 477      66.176  80.290  97.188  1.00 43.00           C  
ATOM   3741  N   TRP A 478      63.683  80.673 103.663  1.00 48.56           N  
ATOM   3742  CA  TRP A 478      63.393  82.057 103.986  1.00 48.56           C  
ATOM   3743  C   TRP A 478      64.144  82.528 105.216  1.00 48.56           C  
ATOM   3744  O   TRP A 478      64.069  83.709 105.557  1.00 48.56           O  
ATOM   3745  CB  TRP A 478      61.891  82.245 104.167  1.00 48.56           C  
ATOM   3746  CG  TRP A 478      61.178  82.270 102.862  1.00 48.56           C  
ATOM   3747  CD1 TRP A 478      60.158  81.467 102.474  1.00 48.56           C  
ATOM   3748  CD2 TRP A 478      61.454  83.132 101.751  1.00 48.56           C  
ATOM   3749  NE1 TRP A 478      59.772  81.774 101.196  1.00 48.56           N  
ATOM   3750  CE2 TRP A 478      60.554  82.794 100.730  1.00 48.56           C  
ATOM   3751  CE3 TRP A 478      62.370  84.163 101.525  1.00 48.56           C  
ATOM   3752  CZ2 TRP A 478      60.545  83.445  99.503  1.00 48.56           C  
ATOM   3753  CZ3 TRP A 478      62.358  84.804 100.311  1.00 48.56           C  
ATOM   3754  CH2 TRP A 478      61.453  84.445  99.314  1.00 48.56           C  
ATOM   3755  N   GLU A 479      64.875  81.645 105.889  1.00 49.97           N  
ATOM   3756  CA  GLU A 479      65.757  82.132 106.941  1.00 49.97           C  
ATOM   3757  C   GLU A 479      67.087  82.570 106.353  1.00 49.97           C  
ATOM   3758  O   GLU A 479      67.572  83.667 106.649  1.00 49.97           O  
ATOM   3759  CB  GLU A 479      65.945  81.064 108.012  1.00 49.97           C  
ATOM   3760  CG  GLU A 479      64.851  81.089 109.067  1.00 49.97           C  
ATOM   3761  CD  GLU A 479      65.094  80.111 110.194  1.00 49.97           C  
ATOM   3762  OE1 GLU A 479      66.213  79.568 110.287  1.00 49.97           O  
ATOM   3763  OE2 GLU A 479      64.162  79.889 110.988  1.00 49.97           O  
ATOM   3764  N   MET A 480      67.651  81.760 105.460  1.00 44.12           N  
ATOM   3765  CA  MET A 480      68.902  82.136 104.827  1.00 44.12           C  
ATOM   3766  C   MET A 480      68.728  83.371 103.957  1.00 44.12           C  
ATOM   3767  O   MET A 480      69.706  84.055 103.650  1.00 44.12           O  
ATOM   3768  CB  MET A 480      69.435  80.968 104.012  1.00 44.12           C  
ATOM   3769  CG  MET A 480      69.401  79.656 104.738  1.00 44.12           C  
ATOM   3770  SD  MET A 480      69.819  78.315 103.626  1.00 44.12           S  
ATOM   3771  CE  MET A 480      71.468  78.806 103.171  1.00 44.12           C  
ATOM   3772  N   LYS A 481      67.494  83.668 103.552  1.00 42.89           N  
ATOM   3773  CA  LYS A 481      67.218  84.933 102.886  1.00 42.89           C  
ATOM   3774  C   LYS A 481      67.334  86.094 103.858  1.00 42.89           C  
ATOM   3775  O   LYS A 481      68.034  87.073 103.585  1.00 42.89           O  
ATOM   3776  CB  LYS A 481      65.828  84.905 102.254  1.00 42.89           C  
ATOM   3777  CG  LYS A 481      65.741  84.097 100.983  1.00 42.89           C  
ATOM   3778  CD  LYS A 481      66.310  84.848  99.811  1.00 42.89           C  
ATOM   3779  CE  LYS A 481      65.563  84.506  98.555  1.00 42.89           C  
ATOM   3780  NZ  LYS A 481      66.396  84.725  97.360  1.00 42.89           N  
ATOM   3781  N   ARG A 482      66.668  85.999 105.008  1.00 50.22           N  
ATOM   3782  CA  ARG A 482      66.586  87.149 105.902  1.00 50.22           C  
ATOM   3783  C   ARG A 482      67.958  87.534 106.437  1.00 50.22           C  
ATOM   3784  O   ARG A 482      68.176  88.679 106.843  1.00 50.22           O  
ATOM   3785  CB  ARG A 482      65.631  86.862 107.059  1.00 50.22           C  
ATOM   3786  CG  ARG A 482      64.164  86.864 106.692  1.00 50.22           C  
ATOM   3787  CD  ARG A 482      63.409  85.954 107.613  1.00 50.22           C  
ATOM   3788  NE  ARG A 482      62.018  85.793 107.221  1.00 50.22           N  
ATOM   3789  CZ  ARG A 482      61.016  86.496 107.731  1.00 50.22           C  
ATOM   3790  NH1 ARG A 482      61.253  87.413 108.652  1.00 50.22           N  
ATOM   3791  NH2 ARG A 482      59.773  86.284 107.315  1.00 50.22           N  
ATOM   3792  N   GLU A 483      68.901  86.593 106.439  1.00 50.53           N  
ATOM   3793  CA  GLU A 483      70.157  86.827 107.142  1.00 50.53           C  
ATOM   3794  C   GLU A 483      71.330  86.965 106.179  1.00 50.53           C  
ATOM   3795  O   GLU A 483      72.310  87.651 106.483  1.00 50.53           O  
ATOM   3796  CB  GLU A 483      70.413  85.709 108.149  1.00 50.53           C  
ATOM   3797  CG  GLU A 483      70.698  84.366 107.521  1.00 50.53           C  
ATOM   3798  CD  GLU A 483      71.793  83.610 108.242  1.00 50.53           C  
ATOM   3799  OE1 GLU A 483      72.701  84.270 108.788  1.00 50.53           O  
ATOM   3800  OE2 GLU A 483      71.750  82.361 108.260  1.00 50.53           O  
ATOM   3801  N   ILE A 484      71.269  86.314 105.026  1.00 42.61           N  
ATOM   3802  CA  ILE A 484      72.360  86.457 104.068  1.00 42.61           C  
ATOM   3803  C   ILE A 484      72.080  87.560 103.060  1.00 42.61           C  
ATOM   3804  O   ILE A 484      72.957  88.375 102.770  1.00 42.61           O  
ATOM   3805  CB  ILE A 484      72.647  85.128 103.358  1.00 42.61           C  
ATOM   3806  CG1 ILE A 484      73.133  84.086 104.355  1.00 42.61           C  
ATOM   3807  CG2 ILE A 484      73.679  85.335 102.282  1.00 42.61           C  
ATOM   3808  CD1 ILE A 484      73.250  82.720 103.776  1.00 42.61           C  
ATOM   3809  N   VAL A 485      70.879  87.591 102.488  1.00 38.90           N  
ATOM   3810  CA  VAL A 485      70.576  88.526 101.412  1.00 38.90           C  
ATOM   3811  C   VAL A 485      69.835  89.759 101.907  1.00 38.90           C  
ATOM   3812  O   VAL A 485      69.669  90.718 101.140  1.00 38.90           O  
ATOM   3813  CB  VAL A 485      69.777  87.825 100.293  1.00 38.90           C  
ATOM   3814  CG1 VAL A 485      69.905  88.569  98.976  1.00 38.90           C  
ATOM   3815  CG2 VAL A 485      70.253  86.402 100.129  1.00 38.90           C  
ATOM   3816  N   GLY A 486      69.406  89.778 103.159  1.00 41.67           N  
ATOM   3817  CA  GLY A 486      68.651  90.914 103.637  1.00 41.67           C  
ATOM   3818  C   GLY A 486      67.349  91.117 102.912  1.00 41.67           C  
ATOM   3819  O   GLY A 486      66.869  92.246 102.813  1.00 41.67           O  
ATOM   3820  N   VAL A 487      66.773  90.047 102.385  1.00 43.20           N  
ATOM   3821  CA  VAL A 487      65.505  90.086 101.677  1.00 43.20           C  
ATOM   3822  C   VAL A 487      64.527  89.199 102.421  1.00 43.20           C  
ATOM   3823  O   VAL A 487      64.877  88.101 102.860  1.00 43.20           O  
ATOM   3824  CB  VAL A 487      65.656  89.618 100.218  1.00 43.20           C  
ATOM   3825  CG1 VAL A 487      64.320  89.586  99.550  1.00 43.20           C  
ATOM   3826  CG2 VAL A 487      66.609  90.526  99.473  1.00 43.20           C  
ATOM   3827  N   VAL A 488      63.310  89.677 102.576  1.00 52.27           N  
ATOM   3828  CA  VAL A 488      62.273  88.927 103.257  1.00 52.27           C  
ATOM   3829  C   VAL A 488      61.178  88.609 102.254  1.00 52.27           C  
ATOM   3830  O   VAL A 488      60.868  89.422 101.377  1.00 52.27           O  
ATOM   3831  CB  VAL A 488      61.728  89.708 104.471  1.00 52.27           C  
ATOM   3832  CG1 VAL A 488      61.054  90.982 104.028  1.00 52.27           C  
ATOM   3833  CG2 VAL A 488      60.770  88.858 105.253  1.00 52.27           C  
ATOM   3834  N   GLU A 489      60.624  87.411 102.355  1.00 57.38           N  
ATOM   3835  CA  GLU A 489      59.462  87.086 101.556  1.00 57.38           C  
ATOM   3836  C   GLU A 489      58.298  87.973 101.983  1.00 57.38           C  
ATOM   3837  O   GLU A 489      58.169  88.302 103.163  1.00 57.38           O  
ATOM   3838  CB  GLU A 489      59.097  85.613 101.708  1.00 57.38           C  
ATOM   3839  CG  GLU A 489      58.365  85.240 102.984  1.00 57.38           C  
ATOM   3840  CD  GLU A 489      59.225  85.337 104.222  1.00 57.38           C  
ATOM   3841  OE1 GLU A 489      58.722  85.830 105.250  1.00 57.38           O  
ATOM   3842  OE2 GLU A 489      60.398  84.918 104.176  1.00 57.38           O  
ATOM   3843  N   PRO A 490      57.467  88.423 101.044  1.00 58.84           N  
ATOM   3844  CA  PRO A 490      56.350  89.302 101.398  1.00 58.84           C  
ATOM   3845  C   PRO A 490      55.132  88.591 101.959  1.00 58.84           C  
ATOM   3846  O   PRO A 490      54.208  89.272 102.418  1.00 58.84           O  
ATOM   3847  CB  PRO A 490      56.020  89.972 100.064  1.00 58.84           C  
ATOM   3848  CG  PRO A 490      56.476  89.015  99.046  1.00 58.84           C  
ATOM   3849  CD  PRO A 490      57.696  88.377  99.593  1.00 58.84           C  
ATOM   3850  N   VAL A 491      55.095  87.262 101.949  1.00 65.83           N  
ATOM   3851  CA  VAL A 491      53.929  86.503 102.402  1.00 65.83           C  
ATOM   3852  C   VAL A 491      54.408  85.203 103.033  1.00 65.83           C  
ATOM   3853  O   VAL A 491      55.352  84.588 102.522  1.00 65.83           O  
ATOM   3854  CB  VAL A 491      52.951  86.251 101.241  1.00 65.83           C  
ATOM   3855  CG1 VAL A 491      52.180  84.961 101.433  1.00 65.83           C  
ATOM   3856  CG2 VAL A 491      51.986  87.400 101.121  1.00 65.83           C  
ATOM   3857  N   PRO A 492      53.807  84.749 104.134  1.00 67.10           N  
ATOM   3858  CA  PRO A 492      54.291  83.524 104.777  1.00 67.10           C  
ATOM   3859  C   PRO A 492      54.158  82.323 103.858  1.00 67.10           C  
ATOM   3860  O   PRO A 492      53.143  82.139 103.185  1.00 67.10           O  
ATOM   3861  CB  PRO A 492      53.392  83.394 106.011  1.00 67.10           C  
ATOM   3862  CG  PRO A 492      52.180  84.192 105.687  1.00 67.10           C  
ATOM   3863  CD  PRO A 492      52.657  85.327 104.847  1.00 67.10           C  
ATOM   3864  N   HIS A 493      55.207  81.505 103.830  1.00 62.53           N  
ATOM   3865  CA  HIS A 493      55.326  80.399 102.888  1.00 62.53           C  
ATOM   3866  C   HIS A 493      55.527  79.094 103.643  1.00 62.53           C  
ATOM   3867  O   HIS A 493      56.643  78.793 104.077  1.00 62.53           O  
ATOM   3868  CB  HIS A 493      56.485  80.644 101.927  1.00 62.53           C  
ATOM   3869  CG  HIS A 493      56.087  81.365 100.681  1.00 62.53           C  
ATOM   3870  ND1 HIS A 493      56.794  81.263  99.504  1.00 62.53           N  
ATOM   3871  CD2 HIS A 493      55.044  82.187 100.423  1.00 62.53           C  
ATOM   3872  CE1 HIS A 493      56.209  81.995  98.575  1.00 62.53           C  
ATOM   3873  NE2 HIS A 493      55.145  82.568  99.108  1.00 62.53           N  
ATOM   3874  N   ASP A 494      54.461  78.306 103.768  1.00 63.53           N  
ATOM   3875  CA  ASP A 494      54.520  77.063 104.526  1.00 63.53           C  
ATOM   3876  C   ASP A 494      55.233  75.982 103.709  1.00 63.53           C  
ATOM   3877  O   ASP A 494      55.837  76.249 102.667  1.00 63.53           O  
ATOM   3878  CB  ASP A 494      53.121  76.658 104.985  1.00 63.53           C  
ATOM   3879  CG  ASP A 494      52.194  76.294 103.842  1.00 63.53           C  
ATOM   3880  OD1 ASP A 494      52.628  75.670 102.851  1.00 63.53           O  
ATOM   3881  OD2 ASP A 494      50.999  76.645 103.943  1.00 63.53           O  
ATOM   3882  N   GLU A 495      55.170  74.740 104.181  1.00 58.77           N  
ATOM   3883  CA  GLU A 495      56.058  73.682 103.723  1.00 58.77           C  
ATOM   3884  C   GLU A 495      55.570  72.975 102.469  1.00 58.77           C  
ATOM   3885  O   GLU A 495      56.149  71.955 102.088  1.00 58.77           O  
ATOM   3886  CB  GLU A 495      56.270  72.657 104.836  1.00 58.77           C  
ATOM   3887  CG  GLU A 495      57.001  73.198 106.045  1.00 58.77           C  
ATOM   3888  CD  GLU A 495      58.431  73.589 105.739  1.00 58.77           C  
ATOM   3889  OE1 GLU A 495      58.960  73.156 104.691  1.00 58.77           O  
ATOM   3890  OE2 GLU A 495      59.027  74.328 106.550  1.00 58.77           O  
ATOM   3891  N   THR A 496      54.522  73.476 101.820  1.00 56.04           N  
ATOM   3892  CA  THR A 496      54.106  72.896 100.551  1.00 56.04           C  
ATOM   3893  C   THR A 496      54.743  73.578  99.351  1.00 56.04           C  
ATOM   3894  O   THR A 496      54.777  72.987  98.272  1.00 56.04           O  
ATOM   3895  CB  THR A 496      52.585  72.943 100.411  1.00 56.04           C  
ATOM   3896  OG1 THR A 496      52.086  74.154 100.992  1.00 56.04           O  
ATOM   3897  CG2 THR A 496      51.964  71.763 101.114  1.00 56.04           C  
ATOM   3898  N   TYR A 497      55.241  74.798  99.512  1.00 57.05           N  
ATOM   3899  CA  TYR A 497      55.931  75.471  98.429  1.00 57.05           C  
ATOM   3900  C   TYR A 497      57.302  74.865  98.219  1.00 57.05           C  
ATOM   3901  O   TYR A 497      57.855  74.182  99.081  1.00 57.05           O  
ATOM   3902  CB  TYR A 497      56.103  76.961  98.707  1.00 57.05           C  
ATOM   3903  CG  TYR A 497      54.823  77.714  98.896  1.00 57.05           C  
ATOM   3904  CD1 TYR A 497      54.164  77.695 100.112  1.00 57.05           C  
ATOM   3905  CD2 TYR A 497      54.270  78.444  97.861  1.00 57.05           C  
ATOM   3906  CE1 TYR A 497      52.997  78.377 100.294  1.00 57.05           C  
ATOM   3907  CE2 TYR A 497      53.094  79.135  98.036  1.00 57.05           C  
ATOM   3908  CZ  TYR A 497      52.462  79.094  99.257  1.00 57.05           C  
ATOM   3909  OH  TYR A 497      51.286  79.780  99.450  1.00 57.05           O  
ATOM   3910  N   CYS A 498      57.842  75.116  97.049  1.00 51.44           N  
ATOM   3911  CA  CYS A 498      59.216  74.851  96.762  1.00 51.44           C  
ATOM   3912  C   CYS A 498      59.698  76.096  96.014  1.00 51.44           C  
ATOM   3913  O   CYS A 498      60.146  76.028  94.874  1.00 51.44           O  
ATOM   3914  CB  CYS A 498      59.408  73.556  95.974  1.00 51.44           C  
ATOM   3915  SG  CYS A 498      61.079  73.260  95.410  1.00 51.44           S  
ATOM   3916  N   ASP A 499      59.486  77.258  96.646  1.00 51.56           N  
ATOM   3917  CA  ASP A 499      59.961  78.530  96.099  1.00 51.56           C  
ATOM   3918  C   ASP A 499      61.299  78.442  95.381  1.00 51.56           C  
ATOM   3919  O   ASP A 499      61.413  79.031  94.294  1.00 51.56           O  
ATOM   3920  CB  ASP A 499      60.061  79.584  97.206  1.00 51.56           C  
ATOM   3921  CG  ASP A 499      58.743  79.884  97.841  1.00 51.56           C  
ATOM   3922  OD1 ASP A 499      57.728  79.895  97.127  1.00 51.56           O  
ATOM   3923  OD2 ASP A 499      58.708  80.128  99.062  1.00 51.56           O  
ATOM   3924  N   PRO A 500      62.332  77.776  95.906  1.00 43.47           N  
ATOM   3925  CA  PRO A 500      63.561  77.637  95.119  1.00 43.47           C  
ATOM   3926  C   PRO A 500      63.318  77.178  93.699  1.00 43.47           C  
ATOM   3927  O   PRO A 500      63.949  77.697  92.777  1.00 43.47           O  
ATOM   3928  CB  PRO A 500      64.358  76.602  95.912  1.00 43.47           C  
ATOM   3929  CG  PRO A 500      63.910  76.768  97.282  1.00 43.47           C  
ATOM   3930  CD  PRO A 500      62.494  77.199  97.253  1.00 43.47           C  
ATOM   3931  N   ALA A 501      62.394  76.238  93.491  1.00 41.90           N  
ATOM   3932  CA  ALA A 501      62.166  75.706  92.155  1.00 41.90           C  
ATOM   3933  C   ALA A 501      61.304  76.611  91.293  1.00 41.90           C  
ATOM   3934  O   ALA A 501      61.241  76.392  90.080  1.00 41.90           O  
ATOM   3935  CB  ALA A 501      61.534  74.323  92.230  1.00 41.90           C  
ATOM   3936  N   SER A 502      60.639  77.607  91.870  1.00 42.62           N  
ATOM   3937  CA  SER A 502      60.017  78.600  91.013  1.00 42.62           C  
ATOM   3938  C   SER A 502      61.037  79.345  90.164  1.00 42.62           C  
ATOM   3939  O   SER A 502      60.661  79.913  89.136  1.00 42.62           O  
ATOM   3940  CB  SER A 502      59.188  79.575  91.847  1.00 42.62           C  
ATOM   3941  OG  SER A 502      59.976  80.625  92.359  1.00 42.62           O  
ATOM   3942  N   LEU A 503      62.311  79.328  90.541  1.00 42.02           N  
ATOM   3943  CA  LEU A 503      63.389  79.802  89.689  1.00 42.02           C  
ATOM   3944  C   LEU A 503      63.711  78.736  88.660  1.00 42.02           C  
ATOM   3945  O   LEU A 503      63.565  77.544  88.928  1.00 42.02           O  
ATOM   3946  CB  LEU A 503      64.644  80.128  90.501  1.00 42.02           C  
ATOM   3947  CG  LEU A 503      65.789  80.743  89.695  1.00 42.02           C  
ATOM   3948  CD1 LEU A 503      65.467  82.183  89.342  1.00 42.02           C  
ATOM   3949  CD2 LEU A 503      67.122  80.644  90.402  1.00 42.02           C  
ATOM   3950  N   PHE A 504      64.133  79.178  87.477  1.00 43.24           N  
ATOM   3951  CA  PHE A 504      64.513  78.262  86.412  1.00 43.24           C  
ATOM   3952  C   PHE A 504      65.537  77.244  86.893  1.00 43.24           C  
ATOM   3953  O   PHE A 504      65.253  76.046  86.944  1.00 43.24           O  
ATOM   3954  CB  PHE A 504      65.059  79.064  85.228  1.00 43.24           C  
ATOM   3955  CG  PHE A 504      65.593  78.233  84.100  1.00 43.24           C  
ATOM   3956  CD1 PHE A 504      64.747  77.654  83.184  1.00 43.24           C  
ATOM   3957  CD2 PHE A 504      66.948  78.066  83.932  1.00 43.24           C  
ATOM   3958  CE1 PHE A 504      65.233  76.907  82.142  1.00 43.24           C  
ATOM   3959  CE2 PHE A 504      67.441  77.320  82.887  1.00 43.24           C  
ATOM   3960  CZ  PHE A 504      66.580  76.738  81.992  1.00 43.24           C  
ATOM   3961  N   HIS A 505      66.716  77.715  87.310  1.00 41.34           N  
ATOM   3962  CA  HIS A 505      67.869  76.833  87.474  1.00 41.34           C  
ATOM   3963  C   HIS A 505      67.608  75.710  88.464  1.00 41.34           C  
ATOM   3964  O   HIS A 505      68.212  74.640  88.354  1.00 41.34           O  
ATOM   3965  CB  HIS A 505      69.085  77.634  87.920  1.00 41.34           C  
ATOM   3966  CG  HIS A 505      69.519  78.667  86.934  1.00 41.34           C  
ATOM   3967  ND1 HIS A 505      68.786  79.804  86.678  1.00 41.34           N  
ATOM   3968  CD2 HIS A 505      70.615  78.740  86.146  1.00 41.34           C  
ATOM   3969  CE1 HIS A 505      69.407  80.530  85.770  1.00 41.34           C  
ATOM   3970  NE2 HIS A 505      70.520  79.906  85.430  1.00 41.34           N  
ATOM   3971  N   VAL A 506      66.729  75.926  89.434  1.00 39.99           N  
ATOM   3972  CA  VAL A 506      66.448  74.881  90.406  1.00 39.99           C  
ATOM   3973  C   VAL A 506      65.566  73.803  89.797  1.00 39.99           C  
ATOM   3974  O   VAL A 506      65.981  72.648  89.654  1.00 39.99           O  
ATOM   3975  CB  VAL A 506      65.812  75.489  91.663  1.00 39.99           C  
ATOM   3976  CG1 VAL A 506      65.384  74.403  92.604  1.00 39.99           C  
ATOM   3977  CG2 VAL A 506      66.794  76.408  92.338  1.00 39.99           C  
ATOM   3978  N   SER A 507      64.352  74.174  89.392  1.00 41.52           N  
ATOM   3979  CA  SER A 507      63.435  73.234  88.764  1.00 41.52           C  
ATOM   3980  C   SER A 507      63.992  72.613  87.490  1.00 41.52           C  
ATOM   3981  O   SER A 507      63.490  71.572  87.063  1.00 41.52           O  
ATOM   3982  CB  SER A 507      62.126  73.928  88.440  1.00 41.52           C  
ATOM   3983  OG  SER A 507      62.296  74.708  87.278  1.00 41.52           O  
ATOM   3984  N   ASN A 508      64.998  73.221  86.864  1.00 45.49           N  
ATOM   3985  CA  ASN A 508      65.579  72.675  85.649  1.00 45.49           C  
ATOM   3986  C   ASN A 508      66.914  72.004  85.899  1.00 45.49           C  
ATOM   3987  O   ASN A 508      67.648  71.722  84.945  1.00 45.49           O  
ATOM   3988  CB  ASN A 508      65.724  73.760  84.589  1.00 45.49           C  
ATOM   3989  CG  ASN A 508      64.458  73.967  83.806  1.00 45.49           C  
ATOM   3990  OD1 ASN A 508      64.349  73.538  82.659  1.00 45.49           O  
ATOM   3991  ND2 ASN A 508      63.483  74.619  84.423  1.00 45.49           N  
ATOM   3992  N   ASP A 509      67.250  71.765  87.163  1.00 48.05           N  
ATOM   3993  CA  ASP A 509      68.363  70.901  87.537  1.00 48.05           C  
ATOM   3994  C   ASP A 509      69.707  71.468  87.079  1.00 48.05           C  
ATOM   3995  O   ASP A 509      70.561  70.757  86.551  1.00 48.05           O  
ATOM   3996  CB  ASP A 509      68.142  69.495  86.988  1.00 48.05           C  
ATOM   3997  CG  ASP A 509      68.835  68.449  87.801  1.00 48.05           C  
ATOM   3998  OD1 ASP A 509      69.031  68.681  89.008  1.00 48.05           O  
ATOM   3999  OD2 ASP A 509      69.162  67.393  87.234  1.00 48.05           O  
ATOM   4000  N   TYR A 510      69.903  72.759  87.321  1.00 44.66           N  
ATOM   4001  CA  TYR A 510      71.148  73.443  87.008  1.00 44.66           C  
ATOM   4002  C   TYR A 510      71.811  73.904  88.299  1.00 44.66           C  
ATOM   4003  O   TYR A 510      71.143  74.429  89.194  1.00 44.66           O  
ATOM   4004  CB  TYR A 510      70.903  74.648  86.101  1.00 44.66           C  
ATOM   4005  CG  TYR A 510      70.491  74.317  84.690  1.00 44.66           C  
ATOM   4006  CD1 TYR A 510      71.410  73.835  83.779  1.00 44.66           C  
ATOM   4007  CD2 TYR A 510      69.192  74.514  84.262  1.00 44.66           C  
ATOM   4008  CE1 TYR A 510      71.047  73.541  82.488  1.00 44.66           C  
ATOM   4009  CE2 TYR A 510      68.815  74.218  82.981  1.00 44.66           C  
ATOM   4010  CZ  TYR A 510      69.744  73.735  82.094  1.00 44.66           C  
ATOM   4011  OH  TYR A 510      69.374  73.444  80.804  1.00 44.66           O  
ATOM   4012  N   SER A 511      73.125  73.716  88.395  1.00 42.00           N  
ATOM   4013  CA  SER A 511      73.863  74.238  89.537  1.00 42.00           C  
ATOM   4014  C   SER A 511      74.048  75.745  89.409  1.00 42.00           C  
ATOM   4015  O   SER A 511      74.138  76.292  88.306  1.00 42.00           O  
ATOM   4016  CB  SER A 511      75.221  73.552  89.663  1.00 42.00           C  
ATOM   4017  OG  SER A 511      76.027  73.808  88.534  1.00 42.00           O  
ATOM   4018  N   PHE A 512      74.143  76.417  90.557  1.00 39.56           N  
ATOM   4019  CA  PHE A 512      74.029  77.866  90.625  1.00 39.56           C  
ATOM   4020  C   PHE A 512      75.316  78.602  90.973  1.00 39.56           C  
ATOM   4021  O   PHE A 512      75.527  79.701  90.457  1.00 39.56           O  
ATOM   4022  CB  PHE A 512      72.964  78.256  91.658  1.00 39.56           C  
ATOM   4023  CG  PHE A 512      72.238  79.520  91.338  1.00 39.56           C  
ATOM   4024  CD1 PHE A 512      71.756  79.749  90.070  1.00 39.56           C  
ATOM   4025  CD2 PHE A 512      72.013  80.469  92.313  1.00 39.56           C  
ATOM   4026  CE1 PHE A 512      71.076  80.911  89.777  1.00 39.56           C  
ATOM   4027  CE2 PHE A 512      71.326  81.628  92.027  1.00 39.56           C  
ATOM   4028  CZ  PHE A 512      70.859  81.848  90.761  1.00 39.56           C  
ATOM   4029  N   ILE A 513      76.179  78.039  91.819  1.00 38.89           N  
ATOM   4030  CA  ILE A 513      77.303  78.795  92.361  1.00 38.89           C  
ATOM   4031  C   ILE A 513      78.243  79.300  91.275  1.00 38.89           C  
ATOM   4032  O   ILE A 513      79.157  80.090  91.558  1.00 38.89           O  
ATOM   4033  CB  ILE A 513      78.055  77.932  93.389  1.00 38.89           C  
ATOM   4034  CG1 ILE A 513      78.663  78.802  94.491  1.00 38.89           C  
ATOM   4035  CG2 ILE A 513      79.119  77.116  92.701  1.00 38.89           C  
ATOM   4036  CD1 ILE A 513      77.680  79.641  95.245  1.00 38.89           C  
ATOM   4037  N   ARG A 514      78.042  78.864  90.031  1.00 41.52           N  
ATOM   4038  CA  ARG A 514      78.807  79.420  88.925  1.00 41.52           C  
ATOM   4039  C   ARG A 514      78.677  80.933  88.869  1.00 41.52           C  
ATOM   4040  O   ARG A 514      79.636  81.620  88.523  1.00 41.52           O  
ATOM   4041  CB  ARG A 514      78.361  78.791  87.604  1.00 41.52           C  
ATOM   4042  CG  ARG A 514      76.984  79.223  87.123  1.00 41.52           C  
ATOM   4043  CD  ARG A 514      76.402  78.202  86.183  1.00 41.52           C  
ATOM   4044  NE  ARG A 514      77.391  77.782  85.199  1.00 41.52           N  
ATOM   4045  CZ  ARG A 514      77.463  76.562  84.680  1.00 41.52           C  
ATOM   4046  NH1 ARG A 514      76.610  75.619  85.060  1.00 41.52           N  
ATOM   4047  NH2 ARG A 514      78.396  76.283  83.789  1.00 41.52           N  
ATOM   4048  N   TYR A 515      77.530  81.474  89.272  1.00 40.27           N  
ATOM   4049  CA  TYR A 515      77.323  82.914  89.181  1.00 40.27           C  
ATOM   4050  C   TYR A 515      78.101  83.672  90.243  1.00 40.27           C  
ATOM   4051  O   TYR A 515      78.707  84.705  89.937  1.00 40.27           O  
ATOM   4052  CB  TYR A 515      75.831  83.212  89.251  1.00 40.27           C  
ATOM   4053  CG  TYR A 515      75.099  82.508  88.138  1.00 40.27           C  
ATOM   4054  CD1 TYR A 515      75.472  82.699  86.818  1.00 40.27           C  
ATOM   4055  CD2 TYR A 515      74.077  81.617  88.403  1.00 40.27           C  
ATOM   4056  CE1 TYR A 515      74.833  82.044  85.796  1.00 40.27           C  
ATOM   4057  CE2 TYR A 515      73.434  80.958  87.382  1.00 40.27           C  
ATOM   4058  CZ  TYR A 515      73.816  81.175  86.082  1.00 40.27           C  
ATOM   4059  OH  TYR A 515      73.174  80.520  85.067  1.00 40.27           O  
ATOM   4060  N   TYR A 516      78.140  83.161  91.471  1.00 38.26           N  
ATOM   4061  CA  TYR A 516      78.974  83.755  92.507  1.00 38.26           C  
ATOM   4062  C   TYR A 516      80.443  83.711  92.120  1.00 38.26           C  
ATOM   4063  O   TYR A 516      81.144  84.739  92.149  1.00 38.26           O  
ATOM   4064  CB  TYR A 516      78.748  83.020  93.822  1.00 38.26           C  
ATOM   4065  CG  TYR A 516      79.467  83.617  94.999  1.00 38.26           C  
ATOM   4066  CD1 TYR A 516      80.799  83.344  95.233  1.00 38.26           C  
ATOM   4067  CD2 TYR A 516      78.808  84.448  95.880  1.00 38.26           C  
ATOM   4068  CE1 TYR A 516      81.448  83.880  96.300  1.00 38.26           C  
ATOM   4069  CE2 TYR A 516      79.453  84.988  96.951  1.00 38.26           C  
ATOM   4070  CZ  TYR A 516      80.774  84.704  97.154  1.00 38.26           C  
ATOM   4071  OH  TYR A 516      81.420  85.249  98.231  1.00 38.26           O  
ATOM   4072  N   THR A 517      80.937  82.522  91.772  1.00 37.22           N  
ATOM   4073  CA  THR A 517      82.346  82.416  91.429  1.00 37.22           C  
ATOM   4074  C   THR A 517      82.679  83.290  90.232  1.00 37.22           C  
ATOM   4075  O   THR A 517      83.743  83.913  90.194  1.00 37.22           O  
ATOM   4076  CB  THR A 517      82.739  80.963  91.161  1.00 37.22           C  
ATOM   4077  OG1 THR A 517      81.686  80.298  90.461  1.00 37.22           O  
ATOM   4078  CG2 THR A 517      82.999  80.242  92.457  1.00 37.22           C  
ATOM   4079  N   ARG A 518      81.767  83.385  89.264  1.00 36.04           N  
ATOM   4080  CA  ARG A 518      82.017  84.187  88.076  1.00 36.04           C  
ATOM   4081  C   ARG A 518      82.081  85.664  88.400  1.00 36.04           C  
ATOM   4082  O   ARG A 518      82.963  86.369  87.907  1.00 36.04           O  
ATOM   4083  CB  ARG A 518      80.938  83.913  87.036  1.00 36.04           C  
ATOM   4084  CG  ARG A 518      81.009  84.791  85.825  1.00 36.04           C  
ATOM   4085  CD  ARG A 518      79.615  85.224  85.422  1.00 36.04           C  
ATOM   4086  NE  ARG A 518      78.846  85.846  86.490  1.00 36.04           N  
ATOM   4087  CZ  ARG A 518      78.335  87.066  86.419  1.00 36.04           C  
ATOM   4088  NH1 ARG A 518      77.652  87.560  87.434  1.00 36.04           N  
ATOM   4089  NH2 ARG A 518      78.510  87.791  85.330  1.00 36.04           N  
ATOM   4090  N   THR A 519      81.154  86.161  89.216  1.00 35.99           N  
ATOM   4091  CA  THR A 519      81.232  87.564  89.592  1.00 35.99           C  
ATOM   4092  C   THR A 519      82.561  87.870  90.256  1.00 35.99           C  
ATOM   4093  O   THR A 519      83.247  88.823  89.874  1.00 35.99           O  
ATOM   4094  CB  THR A 519      80.092  87.947  90.520  1.00 35.99           C  
ATOM   4095  OG1 THR A 519      78.870  87.998  89.784  1.00 35.99           O  
ATOM   4096  CG2 THR A 519      80.352  89.308  91.106  1.00 35.99           C  
ATOM   4097  N   LEU A 520      82.958  87.060  91.236  1.00 36.52           N  
ATOM   4098  CA  LEU A 520      84.194  87.367  91.949  1.00 36.52           C  
ATOM   4099  C   LEU A 520      85.397  87.275  91.020  1.00 36.52           C  
ATOM   4100  O   LEU A 520      86.292  88.132  91.049  1.00 36.52           O  
ATOM   4101  CB  LEU A 520      84.349  86.438  93.143  1.00 36.52           C  
ATOM   4102  CG  LEU A 520      83.764  86.980  94.445  1.00 36.52           C  
ATOM   4103  CD1 LEU A 520      82.290  87.272  94.326  1.00 36.52           C  
ATOM   4104  CD2 LEU A 520      83.979  85.983  95.520  1.00 36.52           C  
ATOM   4105  N   TYR A 521      85.416  86.258  90.159  1.00 39.46           N  
ATOM   4106  CA  TYR A 521      86.529  86.095  89.241  1.00 39.46           C  
ATOM   4107  C   TYR A 521      86.606  87.244  88.256  1.00 39.46           C  
ATOM   4108  O   TYR A 521      87.699  87.626  87.837  1.00 39.46           O  
ATOM   4109  CB  TYR A 521      86.421  84.771  88.482  1.00 39.46           C  
ATOM   4110  CG  TYR A 521      86.508  83.537  89.339  1.00 39.46           C  
ATOM   4111  CD1 TYR A 521      87.089  83.578  90.596  1.00 39.46           C  
ATOM   4112  CD2 TYR A 521      86.007  82.331  88.894  1.00 39.46           C  
ATOM   4113  CE1 TYR A 521      87.161  82.457  91.383  1.00 39.46           C  
ATOM   4114  CE2 TYR A 521      86.075  81.209  89.672  1.00 39.46           C  
ATOM   4115  CZ  TYR A 521      86.654  81.274  90.914  1.00 39.46           C  
ATOM   4116  OH  TYR A 521      86.723  80.140  91.689  1.00 39.46           O  
ATOM   4117  N   GLN A 522      85.462  87.809  87.860  1.00 36.37           N  
ATOM   4118  CA  GLN A 522      85.507  88.845  86.835  1.00 36.37           C  
ATOM   4119  C   GLN A 522      86.192  90.093  87.362  1.00 36.37           C  
ATOM   4120  O   GLN A 522      87.002  90.696  86.661  1.00 36.37           O  
ATOM   4121  CB  GLN A 522      84.105  89.153  86.304  1.00 36.37           C  
ATOM   4122  CG  GLN A 522      83.378  90.319  86.935  1.00 36.37           C  
ATOM   4123  CD  GLN A 522      81.901  90.286  86.639  1.00 36.37           C  
ATOM   4124  OE1 GLN A 522      81.444  89.500  85.819  1.00 36.37           O  
ATOM   4125  NE2 GLN A 522      81.140  91.131  87.314  1.00 36.37           N  
ATOM   4126  N   PHE A 523      85.968  90.437  88.622  1.00 38.75           N  
ATOM   4127  CA  PHE A 523      86.620  91.619  89.158  1.00 38.75           C  
ATOM   4128  C   PHE A 523      88.051  91.339  89.576  1.00 38.75           C  
ATOM   4129  O   PHE A 523      88.893  92.239  89.502  1.00 38.75           O  
ATOM   4130  CB  PHE A 523      85.811  92.179  90.313  1.00 38.75           C  
ATOM   4131  CG  PHE A 523      84.597  92.915  89.868  1.00 38.75           C  
ATOM   4132  CD1 PHE A 523      84.649  93.737  88.763  1.00 38.75           C  
ATOM   4133  CD2 PHE A 523      83.398  92.771  90.526  1.00 38.75           C  
ATOM   4134  CE1 PHE A 523      83.531  94.405  88.344  1.00 38.75           C  
ATOM   4135  CE2 PHE A 523      82.288  93.443  90.111  1.00 38.75           C  
ATOM   4136  CZ  PHE A 523      82.347  94.259  89.023  1.00 38.75           C  
ATOM   4137  N   GLN A 524      88.360  90.105  89.981  1.00 40.04           N  
ATOM   4138  CA  GLN A 524      89.764  89.736  90.128  1.00 40.04           C  
ATOM   4139  C   GLN A 524      90.507  89.911  88.813  1.00 40.04           C  
ATOM   4140  O   GLN A 524      91.558  90.564  88.762  1.00 40.04           O  
ATOM   4141  CB  GLN A 524      89.888  88.299  90.619  1.00 40.04           C  
ATOM   4142  CG  GLN A 524      89.329  88.060  91.994  1.00 40.04           C  
ATOM   4143  CD  GLN A 524      89.790  86.749  92.568  1.00 40.04           C  
ATOM   4144  OE1 GLN A 524      89.066  86.102  93.317  1.00 40.04           O  
ATOM   4145  NE2 GLN A 524      91.003  86.350  92.228  1.00 40.04           N  
ATOM   4146  N   PHE A 525      89.976  89.328  87.735  1.00 38.58           N  
ATOM   4147  CA  PHE A 525      90.586  89.474  86.418  1.00 38.58           C  
ATOM   4148  C   PHE A 525      90.677  90.942  86.041  1.00 38.58           C  
ATOM   4149  O   PHE A 525      91.654  91.386  85.437  1.00 38.58           O  
ATOM   4150  CB  PHE A 525      89.774  88.741  85.344  1.00 38.58           C  
ATOM   4151  CG  PHE A 525      89.513  87.291  85.619  1.00 38.58           C  
ATOM   4152  CD1 PHE A 525      90.441  86.501  86.262  1.00 38.58           C  
ATOM   4153  CD2 PHE A 525      88.326  86.713  85.198  1.00 38.58           C  
ATOM   4154  CE1 PHE A 525      90.180  85.169  86.491  1.00 38.58           C  
ATOM   4155  CE2 PHE A 525      88.056  85.385  85.439  1.00 38.58           C  
ATOM   4156  CZ  PHE A 525      88.983  84.614  86.084  1.00 38.58           C  
ATOM   4157  N   GLN A 526      89.632  91.705  86.365  1.00 45.01           N  
ATOM   4158  CA  GLN A 526      89.587  93.103  85.975  1.00 45.01           C  
ATOM   4159  C   GLN A 526      90.706  93.886  86.634  1.00 45.01           C  
ATOM   4160  O   GLN A 526      91.474  94.568  85.949  1.00 45.01           O  
ATOM   4161  CB  GLN A 526      88.218  93.691  86.317  1.00 45.01           C  
ATOM   4162  CG  GLN A 526      88.067  95.187  86.068  1.00 45.01           C  
ATOM   4163  CD  GLN A 526      88.060  95.578  84.594  1.00 45.01           C  
ATOM   4164  OE1 GLN A 526      88.638  94.903  83.745  1.00 45.01           O  
ATOM   4165  NE2 GLN A 526      87.398  96.686  84.292  1.00 45.01           N  
ATOM   4166  N   GLU A 527      90.835  93.783  87.958  1.00 46.41           N  
ATOM   4167  CA  GLU A 527      91.905  94.499  88.640  1.00 46.41           C  
ATOM   4168  C   GLU A 527      93.268  94.031  88.166  1.00 46.41           C  
ATOM   4169  O   GLU A 527      94.189  94.839  88.014  1.00 46.41           O  
ATOM   4170  CB  GLU A 527      91.791  94.338  90.147  1.00 46.41           C  
ATOM   4171  CG  GLU A 527      92.707  95.278  90.897  1.00 46.41           C  
ATOM   4172  CD  GLU A 527      92.632  95.089  92.391  1.00 46.41           C  
ATOM   4173  OE1 GLU A 527      93.386  94.252  92.924  1.00 46.41           O  
ATOM   4174  OE2 GLU A 527      91.808  95.765  93.032  1.00 46.41           O  
ATOM   4175  N   ALA A 528      93.419  92.734  87.900  1.00 41.63           N  
ATOM   4176  CA  ALA A 528      94.715  92.245  87.444  1.00 41.63           C  
ATOM   4177  C   ALA A 528      95.074  92.821  86.083  1.00 41.63           C  
ATOM   4178  O   ALA A 528      96.199  93.282  85.868  1.00 41.63           O  
ATOM   4179  CB  ALA A 528      94.714  90.724  87.395  1.00 41.63           C  
ATOM   4180  N   LEU A 529      94.128  92.802  85.146  1.00 43.83           N  
ATOM   4181  CA  LEU A 529      94.403  93.294  83.803  1.00 43.83           C  
ATOM   4182  C   LEU A 529      94.554  94.804  83.786  1.00 43.83           C  
ATOM   4183  O   LEU A 529      95.252  95.349  82.931  1.00 43.83           O  
ATOM   4184  CB  LEU A 529      93.287  92.867  82.853  1.00 43.83           C  
ATOM   4185  CG  LEU A 529      93.066  91.371  82.660  1.00 43.83           C  
ATOM   4186  CD1 LEU A 529      91.992  91.137  81.611  1.00 43.83           C  
ATOM   4187  CD2 LEU A 529      94.357  90.691  82.274  1.00 43.83           C  
ATOM   4188  N   CYS A 530      93.909  95.493  84.722  1.00 51.45           N  
ATOM   4189  CA  CYS A 530      94.028  96.938  84.783  1.00 51.45           C  
ATOM   4190  C   CYS A 530      95.357  97.356  85.379  1.00 51.45           C  
ATOM   4191  O   CYS A 530      95.930  98.365  84.959  1.00 51.45           O  
ATOM   4192  CB  CYS A 530      92.872  97.513  85.592  1.00 51.45           C  
ATOM   4193  SG  CYS A 530      91.300  97.303  84.776  1.00 51.45           S  
ATOM   4194  N   GLN A 531      95.859  96.609  86.359  1.00 52.72           N  
ATOM   4195  CA  GLN A 531      97.192  96.894  86.869  1.00 52.72           C  
ATOM   4196  C   GLN A 531      98.254  96.515  85.851  1.00 52.72           C  
ATOM   4197  O   GLN A 531      99.289  97.179  85.743  1.00 52.72           O  
ATOM   4198  CB  GLN A 531      97.421  96.168  88.186  1.00 52.72           C  
ATOM   4199  CG  GLN A 531      96.390  96.500  89.224  1.00 52.72           C  
ATOM   4200  CD  GLN A 531      96.855  96.173  90.609  1.00 52.72           C  
ATOM   4201  OE1 GLN A 531      97.038  95.008  90.954  1.00 52.72           O  
ATOM   4202  NE2 GLN A 531      97.051  97.201  91.421  1.00 52.72           N  
ATOM   4203  N   ALA A 532      98.017  95.453  85.082  1.00 49.92           N  
ATOM   4204  CA  ALA A 532      98.915  95.180  83.972  1.00 49.92           C  
ATOM   4205  C   ALA A 532      98.809  96.246  82.894  1.00 49.92           C  
ATOM   4206  O   ALA A 532      99.712  96.364  82.059  1.00 49.92           O  
ATOM   4207  CB  ALA A 532      98.635  93.801  83.379  1.00 49.92           C  
ATOM   4208  N   ALA A 533      97.733  97.026  82.896  1.00 50.03           N  
ATOM   4209  CA  ALA A 533      97.553  98.123  81.956  1.00 50.03           C  
ATOM   4210  C   ALA A 533      98.220  99.410  82.410  1.00 50.03           C  
ATOM   4211  O   ALA A 533      98.130 100.416  81.703  1.00 50.03           O  
ATOM   4212  CB  ALA A 533      96.059  98.383  81.723  1.00 50.03           C  
ATOM   4213  N   LYS A 534      98.869  99.403  83.573  1.00 57.69           N  
ATOM   4214  CA  LYS A 534      99.466 100.601  84.155  1.00 57.69           C  
ATOM   4215  C   LYS A 534      98.414 101.689  84.342  1.00 57.69           C  
ATOM   4216  O   LYS A 534      98.717 102.882  84.373  1.00 57.69           O  
ATOM   4217  CB  LYS A 534     100.637 101.098  83.309  1.00 57.69           C  
ATOM   4218  CG  LYS A 534     101.739 100.068  83.160  1.00 57.69           C  
ATOM   4219  CD  LYS A 534     102.635 100.376  81.978  1.00 57.69           C  
ATOM   4220  CE  LYS A 534     103.385  99.137  81.509  1.00 57.69           C  
ATOM   4221  NZ  LYS A 534     104.595  98.853  82.327  1.00 57.69           N  
ATOM   4222  N   HIS A 535      97.168 101.266  84.483  1.00 56.78           N  
ATOM   4223  CA  HIS A 535      96.059 102.189  84.627  1.00 56.78           C  
ATOM   4224  C   HIS A 535      96.166 102.929  85.951  1.00 56.78           C  
ATOM   4225  O   HIS A 535      96.371 102.311  86.997  1.00 56.78           O  
ATOM   4226  CB  HIS A 535      94.739 101.426  84.555  1.00 56.78           C  
ATOM   4227  CG  HIS A 535      93.536 102.292  84.699  1.00 56.78           C  
ATOM   4228  ND1 HIS A 535      92.725 102.262  85.811  1.00 56.78           N  
ATOM   4229  CD2 HIS A 535      93.002 103.214  83.867  1.00 56.78           C  
ATOM   4230  CE1 HIS A 535      91.744 103.130  85.657  1.00 56.78           C  
ATOM   4231  NE2 HIS A 535      91.886 103.719  84.485  1.00 56.78           N  
ATOM   4232  N   GLU A 536      96.025 104.249  85.909  1.00 63.47           N  
ATOM   4233  CA  GLU A 536      96.021 105.069  87.111  1.00 63.47           C  
ATOM   4234  C   GLU A 536      94.652 105.717  87.260  1.00 63.47           C  
ATOM   4235  O   GLU A 536      94.023 106.090  86.267  1.00 63.47           O  
ATOM   4236  CB  GLU A 536      97.128 106.131  87.072  1.00 63.47           C  
ATOM   4237  CG  GLU A 536      96.884 107.286  86.118  1.00 63.47           C  
ATOM   4238  CD  GLU A 536      97.128 106.923  84.667  1.00 63.47           C  
ATOM   4239  OE1 GLU A 536      97.089 107.834  83.816  1.00 63.47           O  
ATOM   4240  OE2 GLU A 536      97.365 105.734  84.376  1.00 63.47           O  
ATOM   4241  N   GLY A 537      94.193 105.836  88.498  1.00 54.91           N  
ATOM   4242  CA  GLY A 537      92.856 106.300  88.764  1.00 54.91           C  
ATOM   4243  C   GLY A 537      91.992 105.132  89.167  1.00 54.91           C  
ATOM   4244  O   GLY A 537      92.468 104.001  89.273  1.00 54.91           O  
ATOM   4245  N   PRO A 538      90.702 105.372  89.380  1.00 52.11           N  
ATOM   4246  CA  PRO A 538      89.836 104.313  89.906  1.00 52.11           C  
ATOM   4247  C   PRO A 538      89.730 103.146  88.934  1.00 52.11           C  
ATOM   4248  O   PRO A 538      89.947 103.294  87.733  1.00 52.11           O  
ATOM   4249  CB  PRO A 538      88.490 105.020  90.092  1.00 52.11           C  
ATOM   4250  CG  PRO A 538      88.818 106.470  90.122  1.00 52.11           C  
ATOM   4251  CD  PRO A 538      89.969 106.627  89.188  1.00 52.11           C  
ATOM   4252  N   LEU A 539      89.385 101.974  89.472  1.00 51.99           N  
ATOM   4253  CA  LEU A 539      89.404 100.753  88.670  1.00 51.99           C  
ATOM   4254  C   LEU A 539      88.301 100.754  87.617  1.00 51.99           C  
ATOM   4255  O   LEU A 539      88.414 100.078  86.590  1.00 51.99           O  
ATOM   4256  CB  LEU A 539      89.291  99.534  89.589  1.00 51.99           C  
ATOM   4257  CG  LEU A 539      89.182  98.140  88.967  1.00 51.99           C  
ATOM   4258  CD1 LEU A 539      90.359  97.878  88.084  1.00 51.99           C  
ATOM   4259  CD2 LEU A 539      89.098  97.071  90.036  1.00 51.99           C  
ATOM   4260  N   HIS A 540      87.232 101.518  87.840  1.00 54.19           N  
ATOM   4261  CA  HIS A 540      86.144 101.545  86.872  1.00 54.19           C  
ATOM   4262  C   HIS A 540      86.508 102.260  85.581  1.00 54.19           C  
ATOM   4263  O   HIS A 540      86.096 101.806  84.512  1.00 54.19           O  
ATOM   4264  CB  HIS A 540      84.903 102.181  87.490  1.00 54.19           C  
ATOM   4265  CG  HIS A 540      84.928 103.675  87.515  1.00 54.19           C  
ATOM   4266  ND1 HIS A 540      85.290 104.390  88.635  1.00 54.19           N  
ATOM   4267  CD2 HIS A 540      84.605 104.591  86.574  1.00 54.19           C  
ATOM   4268  CE1 HIS A 540      85.206 105.682  88.378  1.00 54.19           C  
ATOM   4269  NE2 HIS A 540      84.786 105.830  87.136  1.00 54.19           N  
ATOM   4270  N   LYS A 541      87.278 103.339  85.636  1.00 58.06           N  
ATOM   4271  CA  LYS A 541      87.704 104.039  84.433  1.00 58.06           C  
ATOM   4272  C   LYS A 541      88.683 103.231  83.604  1.00 58.06           C  
ATOM   4273  O   LYS A 541      89.173 103.727  82.591  1.00 58.06           O  
ATOM   4274  CB  LYS A 541      88.350 105.377  84.792  1.00 58.06           C  
ATOM   4275  CG  LYS A 541      87.575 106.171  85.804  1.00 58.06           C  
ATOM   4276  CD  LYS A 541      88.254 107.478  86.128  1.00 58.06           C  
ATOM   4277  CE  LYS A 541      88.165 108.420  84.962  1.00 58.06           C  
ATOM   4278  NZ  LYS A 541      86.739 108.660  84.623  1.00 58.06           N  
ATOM   4279  N   CYS A 542      88.991 102.011  84.017  1.00 57.09           N  
ATOM   4280  CA  CYS A 542      90.028 101.242  83.363  1.00 57.09           C  
ATOM   4281  C   CYS A 542      89.551 100.738  82.018  1.00 57.09           C  
ATOM   4282  O   CYS A 542      88.440 100.227  81.881  1.00 57.09           O  
ATOM   4283  CB  CYS A 542      90.451 100.073  84.240  1.00 57.09           C  
ATOM   4284  SG  CYS A 542      91.293  98.761  83.376  1.00 57.09           S  
ATOM   4285  N   ASP A 543      90.402 100.897  81.019  1.00 58.75           N  
ATOM   4286  CA  ASP A 543      90.080 100.511  79.661  1.00 58.75           C  
ATOM   4287  C   ASP A 543      91.258  99.722  79.129  1.00 58.75           C  
ATOM   4288  O   ASP A 543      92.258 100.304  78.702  1.00 58.75           O  
ATOM   4289  CB  ASP A 543      89.803 101.736  78.796  1.00 58.75           C  
ATOM   4290  CG  ASP A 543      89.253 101.374  77.451  1.00 58.75           C  
ATOM   4291  OD1 ASP A 543      88.935 100.191  77.237  1.00 58.75           O  
ATOM   4292  OD2 ASP A 543      89.162 102.268  76.590  1.00 58.75           O  
ATOM   4293  N   ILE A 544      91.143  98.395  79.163  1.00 49.16           N  
ATOM   4294  CA  ILE A 544      92.277  97.546  78.827  1.00 49.16           C  
ATOM   4295  C   ILE A 544      92.588  97.544  77.344  1.00 49.16           C  
ATOM   4296  O   ILE A 544      93.490  96.820  76.917  1.00 49.16           O  
ATOM   4297  CB  ILE A 544      91.998  96.133  79.370  1.00 49.16           C  
ATOM   4298  CG1 ILE A 544      90.613  95.674  78.932  1.00 49.16           C  
ATOM   4299  CG2 ILE A 544      92.079  96.142  80.868  1.00 49.16           C  
ATOM   4300  CD1 ILE A 544      90.222  94.308  79.417  1.00 49.16           C  
ATOM   4301  N   SER A 545      91.866  98.321  76.543  1.00 52.78           N  
ATOM   4302  CA  SER A 545      92.180  98.418  75.127  1.00 52.78           C  
ATOM   4303  C   SER A 545      93.516  99.108  74.917  1.00 52.78           C  
ATOM   4304  O   SER A 545      93.881 100.029  75.650  1.00 52.78           O  
ATOM   4305  CB  SER A 545      91.076  99.165  74.388  1.00 52.78           C  
ATOM   4306  OG  SER A 545      90.485 100.127  75.228  1.00 52.78           O  
ATOM   4307  N   ASN A 546      94.244  98.644  73.904  1.00 58.93           N  
ATOM   4308  CA  ASN A 546      95.619  99.021  73.593  1.00 58.93           C  
ATOM   4309  C   ASN A 546      96.601  98.506  74.636  1.00 58.93           C  
ATOM   4310  O   ASN A 546      97.791  98.828  74.567  1.00 58.93           O  
ATOM   4311  CB  ASN A 546      95.780 100.537  73.430  1.00 58.93           C  
ATOM   4312  CG  ASN A 546      95.227 101.047  72.113  1.00 58.93           C  
ATOM   4313  OD1 ASN A 546      95.449 100.455  71.059  1.00 58.93           O  
ATOM   4314  ND2 ASN A 546      94.505 102.154  72.169  1.00 58.93           N  
ATOM   4315  N   SER A 547      96.134  97.704  75.594  1.00 51.22           N  
ATOM   4316  CA  SER A 547      96.977  97.103  76.626  1.00 51.22           C  
ATOM   4317  C   SER A 547      97.264  95.657  76.248  1.00 51.22           C  
ATOM   4318  O   SER A 547      96.549  94.744  76.663  1.00 51.22           O
[truncated: 190,756 more chars]
